# Supplementary material for: Trait Mapping of Phenolic Acids in an Interspecific (Vaccinium corymbosum var. caesariense × V. darrowii) Diploid Blueberry Population
Source: Plants (Basel). 2023 Mar 16;12(6):1346. doi: 10.3390/plants12061346 (PMC10057043; doi:10.3390/plants12061346)
Supplement: Supplementary file 1 [file plants-12-01346-s001.zip]

Archive with 13 entries (13 files):
- Figure_S1.png
- Figure_S2.png
- Figure_S3.png
- Figure_S4.png
- Table S1_Sex-specific map data.csv
- Table S2_Polynomial descriptions of the chromosomes.csv
- Table S3_SNP LOD scores for each tested phenotype.csv
- Table S4_Gene models within the significant regions on Vc02, Vc07, and Vc12.csv
- Table S5_PathwayGenes.csv
- Table S6_Berry sample collection and extraction.csv
- Table S7_16-4-5_geno.loc
- Table S8_16-4-5_physorder.map
- Table S9_Phenotypic data used for trait mapping.csv
