# Supplementary material for: Trait Mapping of Phenolic Acids in an Interspecific (Vaccinium corymbosum var. caesariense × V. darrowii) Diploid Blueberry Population
Source: Plants (Basel). 2023 Mar 16;12(6):1346. doi: 10.3390/plants12061346 (PMC10057043; doi:10.3390/plants12061346)
Supplement: Supplementary file 1 [file plants-12-01346-s001.zip › Table S1_Sex-specific map data.csv]

Table S1. Sex-specific map data
	n.mar	length female (cM)	length male (cM)	ave spacing female (cM)	ave spacing male (cM)	max spacing female (cM)	max spacing male (cM)
Vcor01	116	137.5	137.5	1.2	1.2	9.7	9.7
Vcor02	210	152.6	152.6	0.7	0.7	7.2	7.2
Vcor03	229	130.2	130.2	0.6	0.6	4.7	4.7
Vcor04	202	129.3	129.3	0.6	0.6	5.5	5.5
Vcor05	158	131.2	131.2	0.8	0.8	7.8	7.8
Vcor06	225	134.4	134.4	0.6	0.6	8.7	8.7
Vcor07	137	113.9	113.9	0.8	0.8	6.1	6.1
Vcor08	214	128.7	128.7	0.6	0.6	9	9
Vcor09	146	128.7	128.7	0.9	0.9	6.8	6.8
Vcor10	134	129.2	129.2	1	1	14.7	14.7
Vcor11	135	136.6	136.6	1	1	8.9	8.9
Vcor12	184	139.4	139.4	0.8	0.8	9.6	9.6
overall	2090	1591.6	1591.6	0.8	0.8	14.7	14.7
