# Supplementary material for: Trait Mapping of Phenolic Acids in an Interspecific (Vaccinium corymbosum var. caesariense × V. darrowii) Diploid Blueberry Population
Source: Plants (Basel). 2023 Mar 16;12(6):1346. doi: 10.3390/plants12061346 (PMC10057043; doi:10.3390/plants12061346)
Supplement: Supplementary file 1 [file plants-12-01346-s001.zip › Table S2_Polynomial descriptions of the chromosomes.csv]

Table S2. Polynomial descriptions of the chromosomes.
Chrom	Order	Formula	Intercept	Coef_1	Coef_2	Coef_3	Coef_4	Coef_5	Coef_6	Coef_7	Coef_8	Coef_9	Coef_10	Coef_11	Coef_12	Coef_13	Coef_14	Coef_15	Coef_16	Coef_17	Coef_18	Coef_19	Coef_20	Coef_21	Coef_22	Coef_23	Coef_24	Coef_25
Vc01	21	y = 28895349.0 + 175946923.6 * x^1 + 634885.1 * x^2 - 18718908.8 * x^3 - 4267166.1 * x^4 + 9038954.3 * x^5 + 2953368.0 * x^6 - 9761455.0 * x^7 + 595138.9 * x^8 + 7373540.4 * x^9 + 301934.5 * x^10 - 4658251.6 * x^11 - 237649.5 * x^12 + 3011244.5 * x^13 - 681221.5 * x^14 - 3824053.4 * x^15 + 2582183.8 * x^16 + 4286614.3 * x^17 - 2683568.0 * x^18 - 2134513.8 * x^19 + 1256320.0 * x^20 + 3074892.2 * x…	28895349	175946923.6	634885.1	-18718908.8	-4267166.1	9038954.3	2953368.0	-9761455.0	595138.9	7373540.4	301934.5	-4658251.6	-237649.5	3011244.5	-681221.5	-3824053.4	2582183.8	4286614.3	-2683568.0	-2134513.8	1256320.0	3074892.2
Vc02	7	y = 39913506 + 296684084 * x^1 - 41179258 * x^2 - 14084711 * x^3 + 26876971 * x^4 - 12365865 * x^5 - 8537004 * x^6 + 9095252 * x^7	39913506	296684084.0	-41179258.0	-14084711.0	26876971.0	-12365865.0	-8537004.0	9095252.0
Vc03	10	y = 30044316 + 260318877 * x^1 - 18442256 * x^2 - 20545347 * x^3 + 7916079 * x^4 + 7255991 * x^5 - 1980457 * x^6 - 6909533 * x^7 + 1539888 * x^8 + 7725155 * x^9 - 3004764 * x^10	30044316	260318877.0	-18442256.0	-20545347.0	7916079.0	7255991.0	-1980457.0	-6909533.0	1539888.0	7725155.0	-3004764.0
Vc04	18	y = 29171234 + 270317778 * x^1 + 8131103 * x^2 - 25911313 * x^3 - 1660361 * x^4 + 17376633 * x^5 + 1028968 * x^6 - 16842971 * x^7 - 2792679 * x^8 + 9965517 * x^9 + 5719927 * x^10 - 7614904 * x^11 - 6351749 * x^12 + 4533577 * x^13 + 3673331 * x^14 - 4571946 * x^15 - 2282382 * x^16 + 3342755 * x^17 + 3312565 * x^18	29171234	270317778.0	8131103.0	-25911313.0	-1660361.0	17376633.0	1028968.0	-16842971.0	-2792679.0	9965517.0	5719927.0	-7614904.0	-6351749.0	4533577.0	3673331.0	-4571946.0	-2282382.0	3342755.0	3312565.0
Vc05	7	y = 30652254 + 256295916 * x^1 + 16213682 * x^2 - 29368502 * x^3 - 7896303 * x^4 + 8600845 * x^5 + 4275392 * x^6 - 2883234 * x^7	30652254	256295916.0	16213682.0	-29368502.0	-7896303.0	8600845.0	4275392.0	-2883234.0
Vc06	8	y = 34796705.5 + 232170205.5 * x^1 - 39922140.3 * x^2 + 14187878.2 * x^3 - 10009155.8 * x^4 + 4399076.3 * x^5 + 257697.6 * x^6 - 9352221.2 * x^7 + 6282573.6 * x^8	34796705.5	232170205.5	-39922140.3	14187878.2	-10009155.8	4399076.3	257697.6	-9352221.2	6282573.6
Vc07	13	y = 26625245.7 + 215071210.2 * x^1 + 624991.9 * x^2 - 24691753.6 * x^3 + 100474.8 * x^4 + 12930047.6 * x^5 - 195858.9 * x^6 - 7169332.9 * x^7 + 2116471.4 * x^8 + 5747997.9 * x^9 - 2332886.9 * x^10 - 4170538.8 * x^11 + 2577296.5 * x^12 + 2670914.4 * x^13	26625245.7	215071210.2	624991.9	-24691753.6	100474.8	12930047.6	-195858.9	-7169332.9	2116471.4	5747997.9	-2332886.9	-4170538.8	2577296.5	2670914.4
Vc08	25	y = 22792751.7 + 251819105.3 * x^1 + 33407922.5 * x^2 - 28550149.3 * x^3 - 17759035.8 * x^4 + 9998848.0 * x^5 + 15704802.6 * x^6 - 2505036.1 * x^7 - 14473256.2 * x^8 + 1269379.9 * x^9 + 11805125.2 * x^10 + 3218410.8 * x^11 - 6858373.7 * x^12 - 4318295.2 * x^13 + 4266823.4 * x^14 + 3990660.9 * x^15 - 4388022.7 * x^16 - 4551080.9 * x^17 + 2122308.7 * x^18 + 4875185.1 * x^19 - 271384.7 * x^20 - 3561…	22792751.7	251819105.3	33407922.5	-28550149.3	-17759035.8	9998848.0	15704802.6	-2505036.1	-14473256.2	1269379.9	11805125.2	3218410.8	-6858373.7	-4318295.2	4266823.4	3990660.9	-4388022.7	-4551080.9	2122308.7	4875185.1	-271384.7	-3561207.6	-1381726.5	1692168.8	-281915.3	-282035.2
Vc09	19	y = 32877361.7 + 207597203.1 * x^1 - 5239001.3 * x^2 - 33405488.4 * x^3 + 2127840.5 * x^4 + 16881736.9 * x^5 + 4558695.7 * x^6 - 12235756.5 * x^7 - 725835.2 * x^8 + 6294927.9 * x^9 - 111399.5 * x^10 - 3778361.1 * x^11 - 807788.1 * x^12 + 3358999.4 * x^13 + 807501.1 * x^14 - 3208773.2 * x^15 - 814909.3 * x^16 + 2603127.0 * x^17 + 1728071.7 * x^18 - 2625040.8 * x^19	32877361.7	207597203.1	-5239001.3	-33405488.4	2127840.5	16881736.9	4558695.7	-12235756.5	-725835.2	6294927.9	-111399.5	-3778361.1	-807788.1	3358999.4	807501.1	-3208773.2	-814909.3	2603127.0	1728071.7	-2625040.8
Vc10	6	y = 24323385 + 213579161 * x^1 + 27783583 * x^2 - 18732843 * x^3 - 10622970 * x^4 + 2166198 * x^5 + 6054897 * x^6	24323385	213579161.0	27783583.0	-18732843.0	-10622970.0	2166198.0	6054897.0
Vc11	7	y = 20721296 + 220359395 * x^1 + 13869738 * x^2 - 11627932 * x^3 - 4124199 * x^4 + 5270679 * x^5 + 3547678 * x^6 - 3330273 * x^7	20721296	220359395.0	13869738.0	-11627932.0	-4124199.0	5270679.0	3547678.0	-3330273.0
Vc12	8	y = 23126713 + 246472236 * x^1 + 3042558 * x^2 - 10849449 * x^3 - 4297229 * x^4 + 7860262 * x^5 + 3529669 * x^6 - 8978843 * x^7 - 3055523 * x^8	23126713	246472236.0	3042558.0	-10849449.0	-4297229.0	7860262.0	3529669.0	-8978843.0	-3055523.0
