# Supplementary material for: Trait Mapping of Phenolic Acids in an Interspecific (Vaccinium corymbosum var. caesariense × V. darrowii) Diploid Blueberry Population
Source: Plants (Basel). 2023 Mar 16;12(6):1346. doi: 10.3390/plants12061346 (PMC10057043; doi:10.3390/plants12061346)
Supplement: Supplementary file 1 [file plants-12-01346-s001.zip › Table S3_SNP LOD scores for each tested phenotype.csv]

Table S3. SNP LOD scores for each tested phenotype
	chr	pos(cM)	pos(bp)	acqa1_2019	acqa1_2020	acqa2_2019	acqa2_2020	ca_2019	ca_2020	cga_2019	cga_2020
838:537:-	1	0	570,734	1.792284872	1.34477404	0.861132222	1.483002901	1.205913929	1.053713483	0.144161356	0.515846369
880:65:+	1	0.573001	580,211	1.680511437	1.312249583	0.793527905	1.458309135	1.165598601	0.96121494	0.172015582	0.507074107
2059:421:+	1	10.281002	1,074,582	1.059839281	1.663197102	0.494753006	1.726208461	0.960687501	0.583564928	0.26899573	0.566729588
6141:10:+	1	11.562003	3,539,941	0.889401006	1.376340373	0.407091072	1.443518757	1.009541118	0.49532817	0.276223003	0.662536345
6542:414:-	1	15.218004	3,754,198	0.474829509	0.416921598	0.248847521	0.472280513	1.068030367	0.711639142	0.418352846	0.862753041
8012:124:-	1	18.578005	4,540,320	0.485254034	0.331124593	0.160048337	0.40430484	1.067951284	0.993830013	0.46471077	0.867903075
8447:462:+	1	18.648006	4,706,989	0.439959005	0.239895903	0.132779847	0.343329353	1.059673268	1.048402522	0.457690197	0.967078704
8554:631:-	1	19.107007	4,782,071	0.342621032	0.254777007	0.157993685	0.349387453	1.096142418	0.933651739	0.442386503	1.067668645
9321:41:+	1	19.688008	5,194,064	0.339570448	0.282257009	0.150323468	0.385798405	1.080118498	0.75936215	0.469278434	1.069718408
9397:8:+	1	20.128009	5,229,341	0.369108826	0.300103311	0.185882062	0.415764142	1.129663057	0.46169237	0.505380029	0.990584035
9727:27:+	1	21.33401	5,479,510	0.40012059	0.345871524	0.194562605	0.508267749	1.019307435	0.444128705	0.561405978	1.019369011
10320:296:+	1	21.764011	6,078,347	0.392341686	0.412779766	0.169117039	0.566413991	1.018067428	0.300737084	0.560945288	1.016559121
10428:37:+	1	21.766012	6,173,031	0.392396477	0.412885156	0.169156936	0.566576519	1.017903061	0.300790165	0.561060204	1.016609892
11523:205:-	1	22.303013	7,163,861	0.38740159	0.453877808	0.152639433	0.618633584	1.044609017	0.262629515	0.558673451	1.024475079
11523:110:-	1	22.304014	7,163,956	0.387417934	0.453940063	0.152646783	0.618721319	1.044550439	0.262626024	0.558710399	1.024492801
12180:112:+	1	24.655015	7,534,334	0.726000567	0.697006866	0.420458607	1.013660464	1.0201989	0.410916264	0.619993208	1.033320723
13375:54:-	1	25.203016	8,419,455	0.729350186	0.748882397	0.426357172	1.08082608	0.97398129	0.431845726	0.628174489	1.034746427
13906:184:-	1	27.165017	8,945,834	0.897378757	1.075542039	0.398792025	1.488739154	0.478158936	0.204339472	0.719418665	0.988413433
14073:83:+	1	27.351018	9,082,400	0.902004049	1.092053941	0.392492937	1.507436688	0.471023952	0.202190501	0.725455406	0.987030361
14309:196:+	1	27.897019	9,291,749	0.814490688	1.156002201	0.328988672	1.578042548	0.418188946	0.216095025	0.683113991	0.979027414
14717:5:-	1	28.03002	9,537,411	0.807602874	1.170517187	0.332129089	1.593847512	0.41006646	0.214843203	0.680486298	0.977410461
14716:10:+	1	28.187021	9,537,423	0.799144269	1.187200286	0.335716045	1.611769295	0.400569324	0.213339949	0.677207506	0.975366414
14766:36:+	1	28.462022	9,552,591	0.901397422	1.223776993	0.404757007	1.647682206	0.372270621	0.361299324	0.653664741	0.963908895
16173:530:-	1	30.167023	10,493,372	0.894399644	1.424414775	0.381388524	1.876890662	0.281745111	0.325819863	0.734035684	0.958056555
16883:69:-	1	33.492024	10,821,996	0.496619947	1.214198906	0.192661254	1.665268524	0.236707592	0.280671709	1.707848374	1.429963097
16882:383:+	1	33.594025	10,822,445	0.554903936	1.289635984	0.225353643	1.748366459	0.23686487	0.278175061	1.652331265	1.440809106
17158:568:+	1	33.679026	10,955,311	0.636695516	1.315928499	0.282647054	1.773522919	0.23518173	0.301143076	1.58952353	1.433371759
17377:369:-	1	33.946027	11,051,995	0.751665518	1.258518775	0.380503881	1.704111323	0.247718692	0.369862919	1.66390012	1.464361931
17377:80:-	1	34.637028	11,052,284	0.748100983	1.240434712	0.410287061	1.686176854	0.264968458	0.340502413	1.771790755	1.489580766
17880:128:+	1	37.407029	11,420,577	0.678486647	1.073967317	0.378245411	1.43405092	0.377905158	0.426199271	2.02840731	1.79756839
25061:581:+	1	46.38303	16,558,775	0.421068374	0.862241574	0.190318689	1.058022721	0.912292627	0.76625999	2.559886902	2.286688859
25061:657:+	1	46.945031	16,558,851	0.331969863	0.799771459	0.143056999	0.96545635	0.917895549	0.761440887	2.547237631	2.30867016
26253:305:-	1	48.908032	17,333,356	0.390504915	0.985012894	0.268776674	1.091394194	1.016501561	1.060576068	2.324193514	2.499588014
29386:42:-	1	53.802033	19,498,660	0.898041278	1.394914714	0.762195812	1.243758287	1.11256762	1.149523782	1.681636415	2.148825524
29579:10:+	1	58.021034	19,611,032	1.143326781	1.525447527	1.121996936	1.283520926	0.889295282	0.899180271	1.855934251	2.229574258
30395:566:-	1	59.281035	20,228,273	1.435237355	1.191572918	1.402335897	0.935723327	1.033576699	0.906798012	2.156848318	2.372076524
30602:403:-	1	59.281036	20,321,801	1.435237475	1.191572713	1.402335938	0.93572314	1.033576668	0.906797982	2.156848137	2.372076531
30803:563:-	1	62.445037	20,481,921	1.085091421	1.661921794	1.135767882	1.412922983	1.056440577	0.825924177	1.478208649	1.93973445
32829:181:+	1	62.673038	21,671,426	1.077427131	1.645961298	1.120046585	1.402009924	1.06699457	0.873433124	1.456947592	1.875047279
33421:113:+	1	63.237039	22,020,518	1.057155945	1.640871698	1.036232271	1.400326848	1.057594707	0.994765601	1.364512224	1.636303128
33594:211:-	1	63.24104	22,137,890	1.057011559	1.6408508	1.035799043	1.400429392	1.058845221	0.995025397	1.365547944	1.636961498
33594:74:-	1	63.244041	22,138,027	1.057044606	1.640858581	1.035772133	1.400440426	1.058872226	0.995035456	1.365582625	1.636954969
34269:53:-	1	64.259042	22,543,875	0.989056834	1.576181584	0.998122181	1.396831296	0.851123439	0.858512493	1.382919888	1.295602747
34641:115:+	1	64.386043	22,777,625	0.980547719	1.41680571	0.928096734	1.225428209	0.836842456	0.824953546	1.424025552	1.253178192
35162:74:+	1	64.599044	23,135,970	0.926710983	1.402770382	0.926339962	1.206921202	0.87784475	0.847260931	1.435619567	1.22197634
36076:67:+	1	65.324045	23,679,942	0.916277348	1.397536866	0.937422031	1.191843115	1.223669633	0.991992353	1.390095096	1.285708704
36489:113:+	1	65.441046	23,845,732	0.929155226	1.377706575	0.981582036	1.1773747	1.157448096	1.000039764	1.318390505	1.330375607
36584:134:-	1	65.874047	23,891,255	1.256887926	1.64849066	1.27448647	1.460599302	0.957687964	1.06036995	0.993142023	1.409948855
36682:386:-	1	66.174048	23,971,430	1.362760928	1.737926531	1.366783686	1.522056306	0.946703745	1.031405772	1.176932635	1.397741118
36682:338:-	1	66.174049	23,971,478	1.362760928	1.737926531	1.366783686	1.522056306	0.946703745	1.031405772	1.176932635	1.397741118
37146:356:-	1	66.27005	24,220,045	1.358225111	1.743241584	1.359150062	1.52854604	0.949102454	1.030999722	1.171463528	1.395692406
38765:25:-	1	67.096051	25,685,520	1.399789694	1.773383539	1.402322765	1.549713437	0.916248441	0.968422259	0.994712546	1.251904494
39508:57:+	1	67.696052	26,131,225	1.358930479	1.728647317	1.337225225	1.487656798	0.894695784	1.292153812	0.497672734	1.205276984
39515:135:-	1	68.097053	26,132,270	1.366734747	1.63310703	1.331717259	1.385251795	0.870402038	1.008503979	0.50661015	0.969776314
39529:78:+	1	68.118054	26,137,311	1.366911285	1.632279206	1.333783803	1.384756621	0.871591761	1.009284672	0.512756978	0.970556996
39529:99:+	1	68.153055	26,137,332	1.366915543	1.632197253	1.333795894	1.384650477	0.871556485	1.009268419	0.512616673	0.970494516
39803:102:-	1	68.188056	26,281,664	1.366915657	1.632197723	1.333795548	1.384651027	0.871556539	1.009268484	0.512616653	0.970494501
39803:87:-	1	68.188057	26,281,679	1.366915657	1.632197723	1.333795548	1.384651027	0.871556539	1.009268484	0.512616653	0.970494501
39983:124:-	1	68.197058	26,414,368	1.366915726	1.632197896	1.333795421	1.384651169	0.871556631	1.009268521	0.512616637	0.970494473
42080:437:-	1	68.349059	27,774,090	1.366917594	1.757338728	1.333796226	1.49367443	0.871556767	0.977919756	0.51261669	0.978129013
42088:44:-	1	68.34906	27,776,550	1.366917594	1.757338728	1.333796226	1.493674431	0.871556767	0.977919756	0.51261669	0.978129013
44143:32:+	1	68.350061	29,275,460	1.366898811	1.757337315	1.333784857	1.493673235	0.871473887	0.977912513	0.512594294	0.978112641
46023:56:-	1	68.545062	30,508,661	1.36692158	1.757341437	1.333797856	1.493677305	0.871558313	0.977920075	0.512616939	0.9781278
46050:230:+	1	68.624063	30,518,137	1.366925815	1.757344135	1.333800725	1.493679703	0.871557792	0.977919617	0.512617659	0.978127321
46728:131:+	1	68.834064	30,996,457	1.366938315	1.757353133	1.333792766	1.49368805	0.871559873	0.977916893	0.51262719	0.978130814
47421:360:-	1	69.332065	31,542,211	1.353470356	1.745662408	1.305146253	1.473675339	0.938268644	0.974081417	1.225313516	1.139053737
48829:75:-	1	69.985066	32,353,385	1.262021901	1.67963989	1.279895552	1.393407346	0.847523776	0.86377375	1.090623692	1.077132898
48913:28:-	1	70.920067	32,394,128	1.171729712	1.549506531	1.017159112	1.290895648	0.837216865	0.915505085	1.029170399	0.923755907
51483:26:-	1	72.334068	34,292,266	1.238051394	1.731779373	1.285771879	1.46310597	1.158379584	0.956203256	1.285495081	1.055197503
52762:124:+	1	74.145069	35,267,617	1.268818631	1.901164714	1.273846363	1.655368781	1.482919853	0.957701295	1.268553093	1.135159299
55120:153:-	1	76.84007	36,959,672	1.007952212	1.664588429	0.949168586	1.433189487	1.520854376	0.866213275	1.038293662	0.783951157
55525:217:-	1	78.635071	37,113,359	1.253765417	1.843825126	0.915757071	1.568887643	1.581935132	0.880257534	0.882204663	0.775761142
55966:55:-	1	78.901072	37,329,206	1.295141799	1.845293493	0.951107676	1.579776393	1.509126044	0.913159065	0.906261752	0.807233214
56088:51:+	1	78.940073	37,422,309	1.295142036	1.845293208	0.95110774	1.579775961	1.509125753	0.913159381	0.906262047	0.807233858
56341:502:+	1	79.248074	37,560,239	1.267666034	1.786211669	0.937639527	1.527412533	1.498628981	0.918229904	0.918842083	0.804030267
56975:625:+	1	80.834075	37,978,686	1.111605621	1.947282546	0.818416866	1.701108784	1.544966061	1.033064344	0.748660462	0.585359047
57762:249:-	1	82.035076	38,487,877	0.99853627	1.89215801	0.778878558	1.658498461	1.560541649	1.111538821	0.636853801	0.052880085
60207:44:-	1	85.216077	40,169,253	0.666445173	1.606537337	0.597449941	1.424473995	1.979839067	1.283919862	0.228237003	0.036755582
61317:491:-	1	87.119078	40,998,083	0.50261449	1.474609757	0.487376743	1.345849307	1.906204305	1.213562107	0.197185465	0.038707443
61316:508:+	1	87.316079	40,999,079	0.526582301	1.518144362	0.578460671	1.384102685	1.927147029	1.212682862	0.178453628	0.032638554
62178:101:-	1	88.04708	41,454,732	0.584489908	1.434735265	0.717527871	1.316659918	1.828361526	1.184380014	0.197712904	0.026034132
62651:88:-	1	89.144081	41,687,550	0.49914313	1.275466305	0.597447656	1.186918656	1.735685556	1.201405393	0.152599985	0.193018429
63022:72:+	1	89.710082	41,964,891	0.379487981	0.886424091	0.531919774	0.789835272	1.50298092	1.104970212	0.145161094	0.203239776
63978:48:-	1	90.448083	42,774,149	0.35898409	0.964245229	0.513598113	0.853418248	1.875690146	1.145060441	0.202817886	0.165222588
64290:11:+	1	90.902084	42,985,480	0.274882219	0.849585081	0.395146569	0.756794097	1.936798087	1.175718881	0.216008625	0.16653793
64501:27:+	1	91.314085	43,068,617	0.215524111	0.870831297	0.3387644	0.778574992	2.020241867	1.570163744	0.289781459	0.133569201
65474:581:-	1	94.310086	43,731,525	0.124762394	0.138958213	0.06390501	0.131110486	3.036098097	1.512101213	0.737699735	0.260196795
65752:354:-	1	95.409087	44,000,358	0.149677471	0.092148008	0.079358247	0.084573196	3.231073274	1.47870535	0.774683558	0.31843928
66289:36:-	1	95.747088	44,480,021	0.080560214	0.110195307	0.104083088	0.12296739	3.353537093	1.501746493	0.769918494	0.416811229
66443:64:-	1	96.135089	44,557,092	0.091447992	0.10627456	0.108138025	0.114314934	3.35299429	1.492645508	0.762647691	0.418354351
66548:18:+	1	96.13609	44,601,056	0.091487895	0.106221285	0.108136186	0.114238431	3.353013566	1.492712966	0.762586937	0.41830936
66673:96:+	1	96.470091	44,649,823	0.111529355	0.10062787	0.101825546	0.110734464	3.901100135	1.518787402	0.883162943	0.421745495
67757:47:+	1	97.982092	45,379,207	0.255765475	0.075578752	0.134495055	0.08118809	3.75111638	1.653008644	0.644736201	0.469604726
67820:80:+	1	100.123093	45,401,431	0.398238562	0.025311255	0.296312289	0.050627257	3.790888924	1.848304856	0.677903584	0.556301282
69587:141:-	1	103.954094	46,805,748	0.275104091	0.098021709	0.392825906	0.143818195	2.872364595	1.957226986	0.831663314	0.386338745
69586:21:+	1	104.269095	46,805,907	0.286024687	0.100077966	0.407046848	0.145849138	2.877005403	1.971531982	0.828589894	0.392220291
69958:125:-	1	105.245096	46,958,082	0.31211833	0.106312428	0.458606919	0.124883348	2.86286793	2.016767534	0.813275242	0.417688322
70151:22:+	1	106.654097	47,050,138	0.296450176	0.1246034	0.494592444	0.132695763	2.73338942	2.064270272	0.813970592	0.41652229
70290:47:+	1	106.941098	47,107,405	0.306658875	0.122504326	0.504180306	0.148613798	2.677359033	2.074120124	0.779960837	0.471652337
73374:171:-	1	108.556099	49,460,555	0.520723512	0.113152904	0.614224389	0.154828394	2.809589349	1.768778811	0.544198555	0.962131021
74241:13:-	1	111.0401	49,974,047	0.867609597	0.348015038	0.772330349	0.313820118	2.615478675	1.116881181	0.611620477	0.803406306
75114:106:+	1	112.226101	50,492,711	0.676928251	0.221444792	0.511840325	0.207804274	2.456840386	1.046293148	0.62587803	0.779904806
75251:85:+	1	113.269102	50,555,993	0.648209629	0.325812129	0.561137699	0.392354179	2.947147907	0.830581895	0.87085673	0.880099508
75251:322:+	1	113.812103	50,556,230	0.531794895	0.322452166	0.468794071	0.365554071	2.757760924	0.611433098	0.76871013	0.88026289
77134:94:-	1	114.884104	51,839,987	0.38746554	0.260375518	0.404026004	0.252891372	2.318795124	1.144680385	0.554201622	0.796176993
78669:64:-	1	116.808105	52,785,494	0.494736122	0.09903101	0.424040258	0.059321354	1.877468159	1.113640407	0.441091532	0.988442963
79694:93:+	1	119.766106	53,268,622	0.22521388	0.043405628	0.280729929	0.029050916	1.091861173	1.001262022	0.338029804	1.70288289
80373:236:-	1	120.381107	53,695,826	0.215538582	0.048916586	0.279639042	0.041164741	0.991146891	1.00771952	0.30641754	1.854041427
81039:97:+	1	124.253108	54,071,937	0.2039803	0.153467404	0.269334554	0.212598845	1.087936775	1.001147201	0.300173908	1.855204561
81045:34:+	1	124.268109	54,073,511	0.204583085	0.152315038	0.271119633	0.211466924	1.088592805	0.997046967	0.301304203	1.855231329
81264:64:-	1	124.77411	54,163,968	0.212495356	0.146943705	0.263905172	0.199790528	0.910260412	1.020558557	0.339520224	1.854058831
81946:187:-	1	125.761111	54,431,566	0.190105576	0.124217743	0.230208295	0.162305419	0.866223618	1.044454719	0.416318396	1.858039219
83649:287:+	1	130.032112	55,352,913	0.240538941	0.21096862	0.461367464	0.242366856	0.616866942	0.975757439	0.416082801	1.865890624
83864:22:-	1	130.041113	55,430,779	0.240537851	0.210968325	0.461366731	0.242366739	0.616868886	0.975756504	0.416084572	1.865891217
86978:113:+	1	135.920114	56,945,266	0.171302125	0.146496605	0.173988579	0.143430998	0.555242337	0.69663788	0.537751688	2.077332606
87629:440:-	1	137.455115	57,231,560	0.170411211	0.080627028	0.167876183	0.077213832	0.558166818	0.706692841	0.494711761	2.066576299
91154:71:-	2	0	242,415	5.405943872	7.715944546	4.060739669	6.85878686	1.296769316	1.113425675	3.414074391	3.667240922
91210:108:-	2	2.355001	252,772	6.022765361	8.637963632	4.759025002	7.593330693	1.283331284	1.043784891	4.120610029	3.8698473
91901:540:+	2	2.707002	710,622	6.029599324	8.754066429	4.80926462	7.693675334	1.283554002	1.0256461	4.327870983	3.878532498
92218:41:+	2	2.861003	875,994	6.090112389	8.894001961	4.858529792	7.83467339	1.294783477	1.049494308	4.324644155	3.871493646
92570:277:-	2	3.408004	1,020,095	6.108628266	8.946328608	4.922032107	7.872251861	1.252794117	0.993881699	4.467338957	3.874754273
92629:11:-	2	3.635005	1,060,018	6.142977691	8.987839451	4.960193792	7.892396774	1.231829376	0.970527052	4.521795766	3.897992994
92777:48:-	2	5.075006	1,130,728	7.568986178	7.450140444	6.709236142	6.409185926	0.880452671	0.7365328	4.573612295	3.723241102
94279:132:-	2	5.314007	1,935,547	7.777370746	7.462797456	6.866810366	6.400006762	0.886808737	0.729619109	4.690274369	3.766247012
94530:8:+	2	6.291008	2,175,510	8.777025521	9.095402586	7.701555286	7.892101814	0.86836698	1.0048821	5.086098156	4.492030629
94611:201:-	2	7.196009	2,233,424	10.33757207	10.22251998	8.599732615	8.875332722	0.919262603	1.571839929	6.158761737	5.764012148
95065:422:+	2	10.33101	2,555,226	14.56822297	14.20579027	11.23466893	12.26082228	0.965359986	2.233839403	9.640180549	7.437560823
97147:58:+	2	10.979011	3,746,322	15.51028089	15.07761213	12.01837695	12.99080237	0.965821883	2.339828986	10.28404175	7.993052862
97147:98:+	2	11.406012	3,746,362	15.83782838	15.45160247	12.35419182	13.29914459	0.954447273	2.348535406	10.47262585	8.277749972
97302:17:-	2	11.840013	3,809,355	16.34526216	16.12402916	12.80080735	13.96215556	1.030137421	2.346085746	10.72708228	8.504054928
97406:89:+	2	17.450014	3,878,718	20.78144786	19.88855153	17.29282246	17.16997303	1.279464131	2.671819411	13.31289076	13.06308212
98562:114:-	2	19.381015	4,518,237	21.90059767	20.55675293	18.34899896	17.61422574	1.455268004	2.857836732	13.68807427	13.3452502
98755:597:-	2	19.508016	4,612,276	21.51452978	19.81830171	17.79809231	16.90389649	1.405444672	2.680284688	13.45435308	13.81990871
100536:139:+	2	24.350017	5,753,000	28.34657306	23.85029323	23.69531149	19.9012184	1.783871199	3.194551762	14.61305789	13.82900701
103495:459:-	2	26.051018	7,840,716	29.4659332	24.27381251	24.65527513	20.13980728	2.056005492	3.399229448	15.15244098	15.95200249
104489:182:-	2	27.895019	8,424,814	28.85645493	23.61920058	23.87920104	19.6949975	2.327384526	3.51948201	14.50124328	15.27682997
104511:457:+	2	28.55302	8,435,315	28.41397098	22.94366485	24.03451938	18.99287809	2.405095967	3.917584615	14.91540927	15.74396767
104910:35:+	2	28.720021	8,628,117	28.35111936	22.86612063	23.99976285	18.92998298	2.41668361	3.926884485	14.87713575	15.70416766
104980:129:+	2	28.935022	8,654,884	28.26852573	22.76515593	23.95381007	18.84807136	2.431307462	3.938520609	14.8270378	15.65196706
105015:74:-	2	28.991023	8,671,589	28.24673543	22.73866274	23.94162214	18.82657125	2.435061798	3.941489551	14.8138615	15.63821769
105300:86:+	2	29.823024	8,829,280	29.93485341	23.7838423	25.53773088	19.65404814	2.543812623	3.900144948	15.68945524	15.22339564
105693:375:+	2	29.895025	9,136,182	29.90206748	23.74643915	25.51844484	19.62391473	2.548178919	3.903756033	15.67033404	15.20399897
105786:56:+	2	29.895026	9,170,553	29.90206703	23.74643863	25.51844457	19.62391431	2.54817898	3.903756083	15.67033377	15.2039987
105850:80:-	2	30.196027	9,213,781	28.80161521	22.74866841	24.90218179	18.94237349	2.606836236	3.873130522	15.17921364	14.94889461
105866:586:-	2	30.209028	9,217,652	28.79567732	22.74367891	24.89863302	18.9388468	2.607587642	3.874003843	15.17573205	14.94971559
106021:528:-	2	31.160029	9,266,551	28.51113839	22.4454694	25.0141092	18.79425077	2.674949724	3.884276488	14.36828072	14.4604853
106040:54:+	2	31.22803	9,271,345	28.47197696	22.47620275	24.98589701	18.85027925	2.6800195	3.87875234	14.29957984	14.36715858
106040:315:+	2	31.392031	9,271,606	28.35722206	22.35859151	24.90025027	18.76656393	2.691901574	3.883318122	14.12689461	14.19379864
107142:68:-	2	32.025032	10,226,858	27.81115176	22.05070024	24.25310788	18.49801292	2.99321675	3.817104398	14.13753694	14.12511159
107461:106:+	2	32.876033	10,375,333	24.08928872	21.49854447	21.25376003	18.05597157	2.91957506	3.82656357	14.44697097	13.84739845
107464:58:-	2	32.967034	10,375,523	24.20330254	21.51508337	21.36943969	18.07465669	2.920481436	3.827411491	14.38127375	13.8233461
108434:110:-	2	35.278035	11,141,936	19.24526617	17.86610467	17.69755136	15.11449449	2.585145407	4.152171911	15.78042152	12.99374497
108848:111:+	2	35.396036	11,654,271	19.15189617	17.76632862	17.63415098	15.03362183	2.585669563	4.140164725	15.73850449	12.93448967
108869:604:+	2	35.807037	11,684,755	17.25088582	16.35433577	15.83055825	13.9499087	2.605808709	4.363890464	15.89855313	12.84868517
109476:148:+	2	36.244038	12,060,495	16.09633644	15.06634099	14.87291152	13.25787596	2.629013912	4.496210408	13.378895	12.37722561
110693:100:-	2	38.058039	12,760,100	15.51609524	14.72288244	14.66350902	13.117118	2.638950293	4.420665554	12.17034397	11.18065383
110797:232:+	2	38.08604	12,806,770	15.50667654	14.72900565	14.65663802	13.11352121	2.638425232	4.430535458	12.16076845	11.18715689
110921:86:-	2	38.199041	12,876,812	15.420951	14.65172256	14.58176567	13.05731754	2.640904006	4.423182802	12.06702224	11.14131085
112737:345:-	2	38.739042	14,096,597	14.92864159	14.30087446	14.59826903	12.88007183	2.626496069	4.821765243	11.3835041	10.8084118
113794:161:+	2	40.353043	14,961,103	13.71150866	13.68135789	13.48646387	12.3251884	2.484783941	5.145467136	11.55242576	10.47389209
115504:130:+	2	42.968044	16,053,813	11.77747631	11.66437835	11.51550326	10.70353977	2.032304065	4.13391143	9.590794934	8.597516568
115548:87:+	2	43.587045	16,068,392	11.31000706	10.88124319	11.25900326	10.06076603	1.900835632	3.868268076	8.702411263	8.112404581
117345:258:+	2	44.926046	17,578,704	9.385817456	10.04198553	8.596475019	9.141814735	1.89226041	4.230061109	9.678138629	8.714718431
118559:354:-	2	46.034047	18,254,945	8.908088915	9.611526409	8.295693503	8.764674357	1.48192142	4.088865346	9.260533361	8.455341681
120181:493:-	2	46.785048	19,010,740	8.502146858	9.180623619	7.914379239	8.366419686	1.35072817	3.976338261	9.212530069	8.332992034
120185:98:+	2	46.913049	19,013,598	8.417710533	9.139018767	7.789604744	8.341998609	1.283905022	3.903430522	9.20191399	8.278890194
121585:37:+	2	48.19105	20,248,520	6.991864952	8.445329495	6.60372911	7.762379277	1.145686335	3.634884699	9.127434034	7.911922133
126708:471:-	2	51.126051	24,241,116	4.794522055	5.580286502	4.776653933	5.247434934	0.750626307	3.419897464	7.901217717	6.879364246
134801:491:-	2	52.242052	29,399,339	3.524863722	3.863254962	3.595105146	3.702010207	0.718849509	3.144035925	4.552948899	5.210435016
135805:138:-	2	53.330053	30,110,595	2.839708898	4.115697068	3.173883405	4.073981014	0.818632307	3.075947705	4.573667853	4.988812118
136284:74:+	2	53.473054	30,488,658	2.954538161	4.23261009	3.213055123	4.197570581	0.909896327	3.137675214	4.63057888	5.146596357
136448:13:+	2	54.835055	30,568,511	2.951136679	3.559354177	3.120774568	3.527401945	1.113316808	3.125507599	5.470063836	5.147329178
136456:84:+	2	55.930056	30,570,754	2.906506133	3.757201155	3.102364937	3.67820583	0.867888594	3.11972665	5.235948642	5.468859464
138543:529:+	2	56.957057	32,042,845	2.162822421	3.084146889	2.360189068	2.99745661	0.841052664	3.077802564	4.949962732	5.369724254
139360:20:+	2	58.569058	32,635,428	1.640302935	1.782282827	1.649127059	1.711120147	0.847811031	3.340791363	4.496134885	5.328300332
140389:131:-	2	58.768059	33,182,430	1.493889544	1.5982756	1.475574259	1.510448793	0.85028956	3.44935951	4.352463353	5.331134352
140476:558:+	2	59.18306	33,236,697	1.424745566	1.688899462	1.4307297	1.58651158	0.878311771	3.401870604	4.288097197	4.940471315
140595:140:+	2	59.242061	33,298,557	1.423824922	1.688902687	1.429013429	1.58651364	0.878491034	3.401867369	4.283242084	4.940464974
140777:180:-	2	59.311062	33,360,803	1.423824827	1.688903439	1.429013637	1.586514221	0.8784911	3.401867074	4.283242101	4.940465243
140777:81:-	2	59.315063	33,360,902	1.423824834	1.688903445	1.429013641	1.586514215	0.878491107	3.401867059	4.283242113	4.940465235
140976:102:+	2	60.143064	33,508,838	1.369342661	1.446182429	1.411326225	1.328370394	0.895440178	3.430800025	4.238585929	4.954883661
140976:238:+	2	60.284065	33,508,974	1.359587572	1.408360287	1.407836536	1.289789267	0.894724052	3.433999739	4.222232874	4.956669688
141404:151:-	2	60.670066	33,788,333	1.257580339	1.284103244	1.342044505	1.159125573	0.750108774	3.444960745	3.830599951	4.901429618
141404:51:-	2	60.899067	33,788,433	1.343477014	1.313803821	1.407724156	1.187908088	0.745033237	3.475808302	3.920031563	5.044649072
141462:624:-	2	60.908068	33,801,003	1.36661564	1.314679341	1.459739365	1.188764254	0.664828751	3.474929665	3.797574209	5.047372561
141904:15:+	2	61.482069	34,103,604	1.804900192	1.403843956	1.774347378	1.281347111	0.660658793	3.689508891	3.960517848	5.691876945
142283:358:-	2	61.82507	34,302,798	1.67698892	1.433346672	1.603231015	1.310385066	0.700137283	3.658106471	4.082410249	5.826426605
142430:147:-	2	62.208071	34,377,278	1.676919843	1.433688409	1.603163712	1.310827859	0.699973519	3.657657136	4.081444894	5.825689946
142429:9:+	2	62.217072	34,377,431	1.676999626	1.433357993	1.603236912	1.310395238	0.700139299	3.658119031	4.082426846	5.826459343
142429:161:+	2	62.737073	34,377,583	1.609650087	1.490345278	1.591890317	1.369349873	0.624184636	3.571842197	3.985699244	5.794030671
142515:36:+	2	63.101074	34,409,317	1.488125077	1.618903734	1.52631242	1.480988794	0.525664989	3.067611418	4.017657188	5.789553484
143322:152:+	2	63.202075	34,911,683	1.36312289	1.563245268	1.40025384	1.427528693	0.483591695	2.960881825	3.987238885	5.998636545
143322:212:+	2	63.226076	34,911,743	1.33685674	1.547497576	1.370185449	1.412235405	0.478278023	2.933675339	3.979222788	6.029301713
143329:447:-	2	63.252077	34,912,267	1.342867118	1.547764308	1.360757696	1.412564853	0.480005357	2.933164688	3.990406189	6.026730123
143446:119:+	2	63.416078	34,973,038	1.332116758	1.472865047	1.353628253	1.338004572	0.485720183	2.940880579	3.996963033	6.037324141
144146:80:+	2	64.133079	35,296,952	1.112772725	0.990244391	1.200329283	0.888270459	0.509904432	2.540943171	4.108793119	6.277944099
144185:82:-	2	64.41308	35,313,198	0.95891873	0.871500516	1.047499154	0.772065649	0.44271086	2.232584343	3.731723465	6.032148874
144262:98:-	2	64.536081	35,368,304	0.960015024	0.871497829	1.049145917	0.772063189	0.463695652	2.232578598	3.713831466	6.032144909
144526:58:-	2	64.724082	35,477,691	0.952598944	0.87381826	1.031429409	0.779395226	0.492571263	2.231311757	3.703260607	6.211795535
144698:400:-	2	65.000083	35,561,046	0.900077399	0.937251093	0.96700044	0.846127281	0.441108313	2.253218986	3.575377503	6.384223187
145452:99:+	2	65.934084	36,004,017	0.983337945	0.927897037	1.065082622	0.819407624	0.40864299	2.057527925	3.825456338	6.012279204
145475:396:+	2	66.065085	36,016,345	1.007055857	0.937524575	1.095870674	0.819619263	0.41894981	2.20630991	3.797572979	6.052933847
145633:20:+	2	66.070086	36,089,982	1.00760884	0.937065325	1.096028981	0.818713804	0.419295347	2.210241018	3.798516452	6.047989538
145633:86:+	2	66.075087	36,090,048	1.008041701	0.937532975	1.096038498	0.818922838	0.419631652	2.215630851	3.799500498	6.047753375
145722:86:+	2	66.603088	36,137,416	0.961085463	1.039273122	1.074007209	0.929791259	0.274378424	2.241924819	3.493669418	6.071853699
145972:89:+	2	66.652089	36,329,228	0.892568649	0.920931971	0.94938473	0.841417317	0.25707097	2.098062481	3.413371348	5.863283116
146020:513:+	2	67.02709	36,344,799	0.66912393	0.734445852	0.74289499	0.668268688	0.242720466	2.003841217	3.259307748	5.695801321
146065:139:+	2	67.028091	36,360,843	0.669303262	0.734428972	0.743026368	0.668246278	0.242744599	2.003807345	3.259558334	5.695761752
146498:412:-	2	68.327092	36,671,797	0.897255011	0.699209244	0.922737836	0.623850805	0.266690682	1.916868818	3.504093976	5.54734302
146497:6:+	2	68.327093	36,672,212	0.897255019	0.699209267	0.922737842	0.623850827	0.266690669	1.916868778	3.504093935	5.547342961
146655:122:+	2	68.597094	36,757,231	1.025018365	0.77335163	1.007040213	0.680007985	0.266002027	2.049326653	3.814703945	5.911025155
146718:85:+	2	68.610095	36,779,137	1.024978078	0.772807535	1.006812276	0.679741415	0.265540622	2.04832458	3.810697243	5.910641795
146891:24:+	2	69.269096	36,840,853	1.03389367	0.679094979	1.010389373	0.616642096	0.265435743	1.926247536	3.788598551	5.968949046
147113:610:-	2	69.765097	36,979,359	1.009470567	0.569518842	0.992152126	0.510495599	0.252645897	1.775835352	3.813794409	5.821904331
147399:6:-	2	70.060098	37,260,473	0.963502154	0.492557068	0.960131482	0.443257875	0.240206491	1.682303197	3.63581645	5.632352645
147630:138:+	2	70.816099	37,356,725	0.919988249	0.478139146	0.600603094	0.415833584	0.367784202	2.040181273	3.582168935	5.6375403
149117:113:+	2	71.3891	38,264,442	0.839839561	0.425090318	0.552217671	0.365393823	0.316172919	1.916583349	3.299693758	5.35364035
149394:52:-	2	71.949101	38,364,402	0.779098764	0.295691726	0.529888365	0.218290264	0.354192351	1.962202283	3.487991133	5.184150137
149574:48:-	2	73.103102	38,430,662	0.746589004	0.314508104	0.510841294	0.244438155	0.404562441	2.03057166	3.797250477	5.178300033
150816:517:-	2	74.155103	39,099,208	0.783430662	0.281649764	0.539694956	0.231301267	0.233966415	1.873913874	3.402190012	5.023489925
152879:96:+	2	75.542104	40,641,210	0.753777016	0.268296718	0.512460193	0.214768503	0.147864385	1.570479226	3.342574878	4.83045816
152995:69:-	2	75.898105	40,705,298	0.743091373	0.257097052	0.501899272	0.210133133	0.137661579	1.532427483	3.336670029	4.797829062
159020:108:+	2	82.185106	45,167,651	0.233552626	0.404559086	0.148031545	0.332801747	0.150168784	0.917035649	3.323744634	3.540129694
160067:16:+	2	86.136107	45,825,728	0.141942886	0.560329297	0.060226141	0.561761372	0.291712863	0.931172293	2.30989151	3.193149476
161400:102:+	2	88.635108	46,672,151	0.180485038	0.673791007	0.132841553	0.660047555	0.341255256	0.561520957	2.531666184	2.635203171
161811:103:-	2	89.469109	46,861,049	0.158739317	0.577447964	0.102320393	0.558131922	0.559590783	0.775869897	2.57556858	2.656718899
162042:353:+	2	89.74711	46,973,189	0.180494633	0.809314778	0.137162816	0.837409898	0.583099109	0.86912933	2.221183114	2.697534522
162262:101:+	2	90.074111	47,081,220	0.1688002	0.76503098	0.133149261	0.79062621	0.627250182	0.984956454	2.249172773	2.720880943
162803:141:+	2	90.459112	47,289,216	0.107218192	0.690800445	0.090329167	0.711145045	0.739580904	1.138164742	2.271683611	2.685694135
163813:122:-	2	91.911113	47,958,535	0.012755988	0.299811046	0.063204414	0.252750008	1.038288366	1.792855357	2.092479537	1.506493778
163939:43:+	2	92.996114	48,006,589	0.006327076	0.391362586	0.054834478	0.307833771	1.294593088	1.649630914	2.081567815	1.690763636
164239:47:+	2	94.180115	48,141,014	0.005699572	0.466337276	0.080304978	0.355322686	1.360559961	1.457711865	2.030650807	1.928866139
164479:38:-	2	95.201116	48,286,418	0.045665458	0.487503324	0.094052413	0.387300002	1.349827072	1.273872134	1.972958465	2.194897479
164990:114:+	2	96.067117	48,587,379	0.022693961	0.630859432	0.114379966	0.478837603	1.475207909	1.221982222	1.83198738	2.241188211
165251:130:-	2	97.874118	48,745,405	0.222941582	0.944694346	0.447992514	0.751304368	1.451030066	0.828219934	1.667772355	2.675595727
165265:13:+	2	98.012119	48,748,535	0.202241267	0.912095566	0.430206279	0.722910184	1.45674561	0.813263162	1.651492241	2.688651447
165549:90:+	2	98.38912	48,900,594	0.215586453	0.950273994	0.452644838	0.750057093	1.471193374	0.781482701	1.617215103	2.708042537
165720:121:-	2	98.679121	48,978,747	0.269997074	1.028531128	0.509616845	0.81222116	1.5320397	0.820849102	1.583699677	2.531607015
165796:32:+	2	99.187122	49,023,543	0.292644844	1.079417739	0.541131656	0.849514817	1.534504422	0.780355758	1.539523471	2.550575098
165951:83:-	2	99.279123	49,088,242	0.296945643	1.08932008	0.54730672	0.857093845	1.533447866	0.77361743	1.533709591	2.554122832
166103:177:-	2	99.903124	49,231,433	0.32539714	1.124695023	0.586781884	0.850204219	1.526868735	0.739961214	1.495427681	2.558922382
166419:327:-	2	100.197125	49,406,783	0.336366344	1.133785114	0.587126715	0.855059161	1.530955923	0.716701871	1.452323777	2.548418944
169649:87:-	2	100.711126	51,423,452	0.329295064	1.112917917	0.556777964	0.844825796	1.526536167	0.645472118	1.415182086	2.523570948
170775:230:-	2	107.931127	51,954,853	0.076595241	0.480735986	0.040437269	0.51510563	1.688071364	0.804885089	1.688091313	1.549134492
171267:89:-	2	108.384128	52,148,972	0.104560772	0.569121037	0.024530775	0.594988287	1.774439938	0.818298517	1.674858197	1.455494634
171386:502:-	2	108.982129	52,253,658	0.103121253	0.499044947	0.026046336	0.519099794	1.757454413	0.651986695	1.681539949	1.300040676
171432:19:+	2	109.05713	52,278,731	0.084942905	0.500320603	0.03909528	0.525529976	1.811850311	0.681265272	1.539944607	1.331544137
171432:99:+	2	109.102131	52,278,811	0.084944075	0.494162508	0.039095189	0.519544425	1.811865856	0.68045568	1.539944604	1.331758912
171779:639:+	2	109.893132	52,606,791	0.342578438	0.93461839	0.063978072	0.909061081	1.703979895	0.485298052	1.546050417	0.96669477
172005:446:+	2	110.787133	52,697,775	0.325030274	0.729608777	0.125345643	0.689953602	1.63169381	0.516528791	1.498875698	1.361325655
173154:556:-	2	111.990134	53,296,009	0.303298423	0.647566336	0.199058724	0.60757099	1.313800996	0.570138586	1.057195647	1.605029683
173874:49:-	2	113.598135	53,699,292	0.278163083	0.366969535	0.207449138	0.337029918	0.647118581	0.455474419	1.397888767	1.256952203
174755:353:-	2	114.214136	54,191,279	0.312176733	0.4452337	0.261524223	0.444112549	0.505998529	0.337650776	1.365621859	1.152692167
174980:44:-	2	114.728137	54,279,959	0.344334413	0.466780715	0.305846267	0.451125385	0.487778191	0.343224057	1.461581477	1.147042509
175793:84:+	2	115.821138	54,707,088	0.370932053	0.617784615	0.260420247	0.606997033	0.908646	0.373683809	1.166399123	0.749974622
177456:23:-	2	117.261139	56,025,474	0.737474272	0.754999523	0.418976926	0.832330598	0.868654217	0.606650027	0.928081053	0.986610713
177488:102:-	2	117.35714	56,036,491	0.76173581	0.753140022	0.439812937	0.8301797	0.863008884	0.629544893	0.913547385	0.98810604
177488:87:-	2	117.557141	56,036,506	0.825585281	0.75305631	0.488700722	0.835013761	0.851577299	0.679866611	0.897024905	1.014344463
177956:173:+	2	118.846142	56,215,528	0.816858724	0.801709522	0.57892532	0.937854406	0.676261214	0.557966074	0.629113378	0.932017733
178006:101:+	2	118.894143	56,232,075	0.817213204	0.797706472	0.57912556	0.931876929	0.675258827	0.559036509	0.629014962	0.935268586
178074:95:-	2	119.440144	56,250,267	0.816835744	0.753073973	0.578923923	0.865182554	0.667439049	0.57541479	0.627510758	0.986990524
178929:310:-	2	119.913145	56,721,183	0.878753958	0.723663793	0.648069218	0.807765902	0.793417304	0.519999485	0.87439527	1.054889025
178978:133:+	2	120.648146	56,753,790	0.939781429	0.610307406	0.738810909	0.653235884	1.032040267	0.428382091	1.549319258	1.31951608
179262:59:-	2	121.177147	56,973,073	1.068614293	0.8132768	0.846915966	0.893199983	0.733871045	0.273856647	1.317520998	1.233703155
179261:41:+	2	121.289148	56,973,170	1.049254616	0.787740306	0.82986794	0.862583681	0.723736818	0.286376449	1.314767489	1.307089475
179261:46:+	2	121.289149	56,973,175	1.049254476	0.787740191	0.829867804	0.862583572	0.723736786	0.286376408	1.314767441	1.307089465
179782:473:-	2	122.28615	57,228,179	0.983634948	0.850988361	0.716262536	0.850613196	0.685618378	0.217673916	1.361487638	1.092625485
179781:166:+	2	122.364151	57,228,815	0.983105391	0.851080812	0.716841065	0.854562379	0.740446	0.237016143	1.400346567	1.1047071
180195:532:-	2	123.123152	57,443,963	0.786223746	0.755670425	0.336722441	0.780329961	0.652317813	0.30321448	1.477170592	1.205282247
180479:135:-	2	123.163153	57,591,720	0.758612307	0.689778594	0.321449246	0.708473209	0.663663189	0.29217359	1.532245439	1.189189532
180479:121:-	2	124.071154	57,591,734	0.747388639	0.708804982	0.333185297	0.754953209	0.789664805	0.288295446	1.588407614	1.238696034
182890:348:-	2	127.851155	59,318,281	0.617162385	0.730277878	0.213985939	0.863571463	1.816043539	1.057812334	1.033359992	0.615916352
184024:20:+	2	128.689156	60,152,183	0.440213982	0.703260906	0.125075253	0.851907149	1.481821637	0.847789757	0.471005156	0.442621109
184528:73:+	2	129.735157	60,463,850	0.414324414	0.601158558	0.109765754	0.746194422	1.56976327	0.861380199	0.479388688	0.37430756
184650:79:-	2	129.979158	60,532,721	0.441510481	0.586157743	0.119948833	0.75078316	1.557505169	0.948542612	0.500248414	0.370286938
184941:378:-	2	131.029159	60,637,968	0.534600633	0.5775386	0.147978398	0.741133517	1.490117265	0.91630151	0.682321055	0.39874608
185050:76:-	2	131.30516	60,670,170	0.537140988	0.746749847	0.148402233	0.939592282	1.537391759	1.00950102	0.660560201	0.346478499
185094:14:+	2	131.487161	60,695,450	0.585598776	0.685952779	0.181403662	0.864151379	1.532526295	0.98234318	0.612970549	0.318665177
185094:139:+	2	131.601162	60,695,575	0.598107433	0.681264213	0.185539869	0.856411052	1.524553764	0.980466456	0.596843445	0.327128776
185138:29:+	2	131.868163	60,712,374	0.611280303	0.666556056	0.177870893	0.836735006	1.485800861	0.948828161	0.506139861	0.287153138
185233:86:+	2	131.869164	60,760,678	0.606415773	0.664204643	0.172696196	0.83680163	1.466248883	0.817671319	0.451914937	0.245148951
185539:431:-	2	132.260165	60,911,754	0.541805116	0.75475337	0.137094791	0.925290068	1.285135988	0.691971193	0.426626941	0.214482338
185632:103:+	2	132.479166	60,949,874	0.552329823	0.758436569	0.141502622	0.924392997	1.226000562	0.62660796	0.41002793	0.206127813
185675:12:-	2	132.931167	60,966,950	0.564082694	0.765503299	0.154295721	0.927084888	1.060305087	0.492390472	0.347905232	0.184509908
186008:93:-	2	133.427168	61,324,201	0.664320366	0.843890529	0.194704503	0.99648579	0.955359326	0.493255873	0.196534338	0.171041765
186480:114:+	2	134.441169	61,599,979	0.568842827	0.712145758	0.183708065	0.86017402	0.819282876	0.505750619	0.307256366	0.138945174
186742:138:+	2	134.77917	61,696,681	0.587346304	0.698572413	0.199495747	0.841991292	0.763211338	0.50701676	0.258940497	0.137095955
186742:416:+	2	134.873171	61,696,959	0.585147709	0.696338874	0.199246084	0.838991711	0.747689912	0.507291555	0.255860305	0.137489747
187068:5:+	2	135.579172	61,858,268	0.706656404	0.808240439	0.386538888	0.967082973	0.827431806	0.646416405	0.314629866	0.231184249
187149:363:-	2	135.768173	61,880,770	0.669468623	0.925329622	0.367622785	1.094287329	0.818076197	0.646793663	0.347363989	0.288148271
187225:70:-	2	136.015174	61,918,766	0.707853768	1.051183735	0.393489655	1.231229858	0.78585313	0.636787359	0.37553898	0.374934853
188049:45:+	2	137.575175	62,434,662	0.630469346	1.226616879	0.31113458	1.415749469	0.759656152	0.580554977	0.398567805	0.533714122
188172:183:+	2	137.654176	62,480,956	0.633469904	1.226591968	0.313465293	1.415161269	0.757678471	0.574797027	0.402157682	0.539786277
188172:61:+	2	137.654177	62,480,834	0.633469903	1.226591972	0.313465292	1.415161274	0.75767847	0.574797026	0.402157684	0.539786287
188446:89:-	2	137.964178	62,619,231	0.561212916	1.241424971	0.255743269	1.427335755	0.748113468	0.582200856	0.415359659	0.571956069
188473:208:-	2	138.174179	62,631,882	0.513291386	1.238137474	0.21932759	1.418046483	0.742432333	0.591455075	0.417996223	0.563360669
188565:385:-	2	138.76218	62,666,750	0.37701497	1.24956254	0.117694978	1.417369185	0.710457934	0.615142716	0.468256214	0.64001974
188680:75:+	2	139.984181	62,756,106	0.222739975	0.802467015	0.101633145	1.00993054	0.861651355	0.893184371	0.632053955	0.785919529
188871:95:-	2	140.044182	62,893,520	0.21350552	0.785228491	0.099976581	0.991096546	0.866044083	0.910608615	0.638518469	0.79084255
188971:286:+	2	140.303183	62,977,485	0.297784737	0.680521125	0.163922683	0.906216218	0.922987633	0.891741273	0.618816267	0.785577744
189242:9:-	2	140.794184	63,221,805	0.313984231	0.662478493	0.177307897	0.877860584	0.925282971	0.9134633	0.600207291	0.772534885
189857:101:+	2	141.474185	63,670,210	0.461938439	0.830691503	0.25750962	1.127205485	0.93350185	0.928992131	0.530441207	0.66379325
190077:22:+	2	141.880186	63,743,169	0.474535281	0.817999182	0.271621714	1.109899735	0.92789731	0.936631422	0.511441323	0.657219587
190285:138:-	2	142.786187	63,805,117	0.505245516	0.764563277	0.30950806	1.04220851	0.919804749	0.956091707	0.448746606	0.571529739
190770:134:+	2	143.048188	64,115,808	0.46977624	0.712491674	0.283276651	0.983697259	0.900527869	0.911281229	0.449885519	0.477723802
190983:358:+	2	144.150189	64,211,094	0.462035147	0.509606939	0.290232804	0.706517371	0.776241816	0.835053158	0.487948628	0.454142279
191062:410:-	2	145.83219	64,250,633	0.275249686	0.404596932	0.174493549	0.528863121	0.829306651	0.889641868	0.559294254	0.564816831
191353:54:-	2	146.441191	64,351,312	0.255701865	0.399798786	0.180066546	0.51255999	0.846161504	0.887458356	0.588626276	0.569271224
191467:107:+	2	146.602192	64,382,953	0.255707359	0.399822907	0.180061776	0.512538225	0.846187824	0.887380795	0.588575138	0.569180983
191467:309:+	2	146.602193	64,383,155	0.255707359	0.399822907	0.180061776	0.512538225	0.846187824	0.887380795	0.588575138	0.569180983
191549:22:+	2	147.007194	64,446,874	0.271312549	0.376227635	0.199642442	0.488260872	0.854483224	0.936088417	0.597669073	0.55013075
191675:32:+	2	147.263195	64,486,939	0.278911005	0.386702724	0.21033653	0.499104305	0.868568574	0.9607738	0.592941696	0.522677071
191783:20:+	2	147.570196	64,521,978	0.277256902	0.401508338	0.207164508	0.514290396	0.866390871	0.958794821	0.581803188	0.51407112
191963:99:+	2	147.578197	64,592,790	0.277276613	0.376807569	0.207260887	0.468260813	0.866989026	0.601379509	0.582084506	0.272645026
192397:634:-	2	148.796198	64,914,661	0.288834367	0.530927558	0.192691981	0.625601213	1.323315768	0.641739526	0.832848127	0.333372695
192408:48:+	2	149.060199	64,917,885	0.291636126	0.535067399	0.193148231	0.632214149	1.435203922	0.643483522	0.888235364	0.33820284
192571:133:-	2	149.0932	64,979,586	0.29196808	0.535591265	0.193194339	0.633056092	1.449353429	0.643689429	0.895153435	0.338790701
192788:152:-	2	149.460201	65,063,873	0.297630874	0.512822191	0.198731514	0.613367533	1.610763392	0.644875776	0.972138037	0.341584541
193916:103:+	2	149.623202	65,684,245	0.296711036	0.544187732	0.19359888	0.647019115	1.67981302	0.646683916	1.005248057	0.347740998
193933:251:-	2	149.883203	65,685,711	0.298617315	0.548519808	0.193576094	0.654157312	1.793788326	0.647928314	1.057954496	0.351775085
194401:394:-	2	150.130204	65,953,709	0.300161605	0.552680597	0.193428989	0.661082101	1.901644455	0.648961506	1.106785318	0.355378348
194400:213:+	2	150.594205	65,954,313	0.302356827	0.572998033	0.192847571	0.68664874	2.10080196	0.485316059	1.194292031	0.33244196
194773:67:+	2	150.932206	66,169,370	0.308646269	0.56563078	0.194758263	0.692986697	2.215182623	0.435799599	1.245358945	0.321853283
194773:418:+	2	151.338207	66,169,721	0.309063234	0.554592642	0.191951683	0.703569406	2.267015018	0.52851813	1.266011658	0.330305714
194773:457:+	2	152.639208	66,169,760	0.335893215	0.567635886	0.237490921	0.712375794	2.266686281	0.521110926	1.258815919	0.327795533
194954:20:-	2	152.645209	66,239,420	0.33590589	0.567607292	0.237502644	0.712347163	2.26662536	0.521090071	1.258713611	0.327778616
195940:90:-	3	0	132,516	0.451696885	0.902200496	0.406470735	0.825664637	0.278249637	0.756436832	0.131223913	0.349752916
196030:346:+	3	0.893001	165,723	0.502131087	1.019166892	0.387811575	1.090937423	0.276892517	0.517687566	0.132102752	0.314144594
196335:49:+	3	1.452002	287,178	0.434297514	0.97759462	0.356281965	1.033315702	0.229051609	0.476727161	0.21948513	0.268976303
196414:11:-	3	1.522003	312,636	0.434852933	0.977631989	0.356151242	1.033397501	0.229142782	0.476701235	0.219428505	0.268859324
196480:71:+	3	2.023004	341,019	0.442500086	0.934954793	0.355078717	1.021002172	0.230394764	0.411286629	0.230522119	0.156097985
197153:72:+	3	3.451005	818,938	0.435218118	1.105039789	0.368937265	1.187219091	0.15003901	0.31169614	0.188270716	0.15381218
197345:52:+	3	3.725006	906,545	0.427995622	1.089339718	0.364244277	1.164900109	0.149877528	0.312888634	0.186018155	0.163051158
197782:63:+	3	4.800007	1,194,310	0.406358625	1.019911147	0.360878422	1.095187314	0.127207954	0.331848932	0.188839474	0.139201604
197812:38:+	3	5.054008	1,202,081	0.442143422	1.088874208	0.364332277	1.164379384	0.107661931	0.310854697	0.193008929	0.160342363
197877:103:-	3	5.088009	1,224,131	0.439737107	1.089021686	0.365275177	1.164571615	0.107601815	0.3113627	0.192322878	0.160952229
198559:86:+	3	6.19501	1,552,377	0.430313245	1.176808882	0.344283971	1.296862005	0.327213969	0.458408907	0.184497465	0.157274389
198643:194:-	3	6.415011	1,592,897	0.424056904	1.271792048	0.343630833	1.448092375	0.321339782	0.426164339	0.201178212	0.162792301
198643:172:-	3	6.422012	1,592,919	0.424113177	1.271785433	0.343625243	1.448082346	0.321341732	0.426146878	0.201217812	0.162775198
199124:90:+	3	6.579013	1,789,450	0.42362033	1.325816269	0.343363607	1.507262254	0.320967873	0.43124897	0.201809805	0.16262588
199159:52:+	3	6.662014	1,797,930	0.467299911	1.280340355	0.347165322	1.324176711	0.316490568	0.420796316	0.193016854	0.149341575
199296:547:-	3	7.393015	1,847,200	0.415772739	1.209293454	0.346542584	1.230024768	0.313461532	0.437542333	0.157485175	0.220406261
199506:412:-	3	7.440016	1,951,707	0.414058095	1.209242241	0.34679536	1.229883691	0.313447681	0.437713114	0.157314587	0.221065407
199891:105:+	3	9.052017	2,302,319	0.354121008	1.03754609	0.34956791	1.071561289	0.301145597	0.44324832	0.387262029	0.332489528
199907:118:-	3	9.171018	2,307,370	0.35468508	1.038696927	0.350370901	1.073376765	0.301044919	0.443812566	0.388664159	0.33143857
200071:24:+	3	9.495019	2,354,966	0.385230761	1.218273346	0.343041847	1.227646381	0.1177468	0.3423429	0.44370189	0.351648388
200441:538:-	3	9.62302	2,510,156	0.393542508	1.204885327	0.363267058	1.23451938	0.119165536	0.340763706	0.438293445	0.344444379
201089:215:-	3	11.339021	3,054,781	0.425297167	1.182615146	0.385718318	1.151982054	0.042700884	0.314134896	0.362619736	0.242167235
201089:107:-	3	11.357022	3,054,889	0.422847306	1.177115083	0.385794265	1.147862382	0.041824456	0.314196292	0.362830848	0.242765706
201204:132:-	3	11.843023	3,137,265	0.359700471	1.01602433	0.271324475	0.958673106	0.071756563	0.283446466	0.361765689	0.256706687
201412:98:-	3	12.422024	3,341,053	0.357483659	1.118073023	0.282430994	1.013874366	0.080753647	0.310543782	0.178922762	0.235161984
201648:125:-	3	14.035025	3,450,142	0.427107984	0.959422901	0.374651131	0.976383389	0.094699985	0.32145338	0.334524468	0.106936097
201648:43:-	3	14.125026	3,450,224	0.413020102	0.962121096	0.383749149	0.978591192	0.095863543	0.326217155	0.328219085	0.109146156
201697:72:-	3	14.209027	3,466,048	0.431028901	0.935320966	0.407339043	0.940645039	0.102878848	0.328915774	0.33340319	0.104831421
201696:85:+	3	14.850028	3,466,202	0.590762515	0.712914911	0.580849201	0.671250824	0.171565362	0.373572718	0.343838562	0.084224706
201926:38:+	3	14.924029	3,596,809	0.590858403	0.722947833	0.569916185	0.683192137	0.170423166	0.376871695	0.338761778	0.085630991
202165:272:-	3	14.98403	3,698,888	0.585336524	0.726501287	0.560408253	0.686520652	0.169612854	0.378313396	0.336913164	0.086439087
202299:416:+	3	15.158031	3,786,695	0.572173173	0.736484441	0.53550057	0.695762473	0.167599073	0.382986555	0.331561867	0.090208522
202350:79:-	3	15.347032	3,798,813	0.55861478	0.748697636	0.507674736	0.706815125	0.164957935	0.387719966	0.325238223	0.09392155
202350:69:-	3	15.425033	3,798,823	0.550658066	0.751738465	0.496310296	0.710050157	0.164328604	0.390227928	0.322757706	0.095602498
202502:118:-	3	15.456034	3,985,295	0.548154732	0.753494681	0.491777094	0.711703543	0.16394666	0.391086528	0.321692545	0.096239514
203562:128:+	3	17.100035	4,812,664	0.295492238	0.589946161	0.284829949	0.547553387	0.151231369	0.466631752	0.146925114	0.186326707
203576:268:+	3	18.479036	4,815,071	0.186423792	0.625004226	0.18080424	0.563126306	0.164857047	0.603631256	0.138465539	0.292119467
204552:400:+	3	19.977037	5,475,075	0.14608338	0.543520918	0.280973841	0.501646036	0.18037659	0.642356019	0.141593528	0.401773535
204558:554:-	3	20.041038	5,475,257	0.146405328	0.541346233	0.281381844	0.500968728	0.179351861	0.639708002	0.140755173	0.403136819
204598:323:+	3	20.198039	5,514,917	0.140236161	0.55600419	0.287030982	0.517359152	0.174841514	0.638904889	0.141245302	0.397384104
205065:23:+	3	21.50004	5,775,555	0.095883597	0.668149848	0.351761216	0.638924962	0.154328923	0.642600303	0.143748114	0.366872627
205065:341:+	3	22.429041	5,775,873	0.110917168	0.743197425	0.423624568	0.760845532	0.215310022	0.717675764	0.178508288	0.326061651
206612:143:-	3	23.894042	6,915,111	0.143223012	0.73559693	0.337275656	0.781807853	0.32547674	0.837639854	0.324682758	0.351247322
207513:66:-	3	24.886043	7,516,919	0.162841713	0.763608164	0.340159694	0.845780319	0.409215355	0.937895229	0.369400463	0.337527054
207535:105:+	3	24.903044	7,522,843	0.162848197	0.767407389	0.340134841	0.854351251	0.409217804	0.94961948	0.369377374	0.352177117
208762:95:-	3	26.087045	8,785,040	0.092515918	0.679661209	0.209515707	0.819572753	0.415265159	1.274221928	0.107039003	0.400378787
209395:101:-	3	26.272046	9,197,870	0.0925456	0.74237077	0.20930074	0.891277536	0.415229634	1.283162733	0.107075802	0.381903643
209963:60:+	3	27.895047	9,505,296	0.148139998	1.077652491	0.275890726	1.33228107	0.487450368	1.826358671	0.07669117	0.236474567
210021:33:-	3	28.030048	9,532,636	0.139795007	1.129937806	0.293698276	1.413320873	0.606227284	1.937579193	0.086968364	0.233656555
210311:197:+	3	28.532049	9,747,687	0.169468658	1.090597865	0.227404639	1.393725162	0.53845413	2.412208631	0.066824049	0.157633409
210311:276:+	3	28.64305	9,747,766	0.175325611	1.094257073	0.225783434	1.392160876	0.5384504	2.411895038	0.066211658	0.157565248
212787:180:+	3	31.723051	11,691,357	0.424060063	0.851744666	0.296111499	1.032731541	1.008087543	2.162706409	0.159447541	0.161464709
212848:62:-	3	31.732052	11,709,939	0.425499641	0.851712361	0.296425185	1.032493928	1.009469884	2.163482639	0.159689877	0.161106158
213200:145:-	3	33.122053	11,956,765	0.473234294	0.863208218	0.272548792	1.040530968	0.912019975	2.172158107	0.137082711	0.109762014
213857:551:-	3	33.672054	12,524,273	0.426088255	0.61261169	0.251712633	0.755981718	0.914013112	2.220893123	0.139218005	0.116258126
215175:6:+	3	35.949055	13,260,496	0.228113303	0.565831313	0.176233441	0.798159202	0.400690445	2.012703137	0.361165413	0.077275177
215496:83:-	3	36.375056	13,401,800	0.258293109	0.548299599	0.20045748	0.74959931	0.49319513	2.003259778	0.425410625	0.112076621
215532:18:+	3	36.483057	13,416,356	0.258718696	0.554461991	0.207008347	0.755355941	0.479864881	2.011312071	0.41062717	0.116544088
217489:117:-	3	38.502058	14,834,000	0.207261925	0.5604516	0.413435934	0.710607988	0.054328241	1.381558879	0.45613094	0.141333259
217652:7:+	3	38.669059	14,937,228	0.202780714	0.545466862	0.426295224	0.688901284	0.052626141	1.314255447	0.453284011	0.147788106
217745:22:-	3	39.19806	14,978,587	0.207999238	0.526651508	0.396486928	0.664542557	0.080662382	1.401634954	0.41599047	0.140188213
218305:141:-	3	40.038061	15,268,457	0.216235197	0.515481685	0.358750826	0.651968368	0.13573276	1.29388521	0.365249301	0.194167128
218325:363:+	3	40.325062	15,272,398	0.218791511	0.500188634	0.352725195	0.632205657	0.133198654	1.292030776	0.362082049	0.213058824
218870:234:-	3	40.911063	15,639,855	0.221907052	0.539962409	0.338097788	0.683645197	0.129871558	1.269297176	0.358359689	0.241156994
220301:135:+	3	42.622064	16,773,846	0.217571257	0.355490339	0.38504226	0.452663141	0.009354308	1.249422588	0.342453871	0.288843722
221201:104:-	3	47.341065	17,378,994	0.356965349	0.251111781	0.626201254	0.408056052	0.15290963	1.373977881	0.174926763	0.356091201
221200:464:+	3	47.676066	17,379,559	0.353029001	0.237373629	0.61386308	0.392592992	0.153772203	1.36652423	0.174233259	0.361645698
222148:34:+	3	48.887067	17,911,818	0.278517409	0.140595853	0.411707589	0.236463746	0.138985796	1.32935059	0.139112626	0.429720647
222200:96:-	3	49.281068	17,933,776	0.27465856	0.130243499	0.402558364	0.225682221	0.140268483	1.324997856	0.137930088	0.45481225
222261:14:-	3	49.491069	17,972,064	0.259698047	0.12089256	0.420611969	0.213339289	0.134724366	1.312461725	0.133327916	0.440520169
222511:242:-	3	50.56807	18,074,492	0.110016287	0.171968607	0.178115776	0.263559544	0.193802495	1.312853865	0.167893505	0.532334735
222513:267:+	3	50.843071	18,075,169	0.117956027	0.136217677	0.172514093	0.223790032	0.150778074	1.229440989	0.139441728	0.510956827
222536:38:+	3	50.850072	18,082,549	0.117867718	0.136020645	0.172243633	0.223543717	0.150568613	1.229273429	0.139462094	0.511069073
222704:328:-	3	51.002073	18,129,259	0.11633938	0.133520584	0.169037543	0.220114513	0.151081175	1.224698534	0.138848597	0.514894229
223268:94:-	3	52.302074	18,565,564	0.089577219	0.266729347	0.103808926	0.345395676	0.16374094	1.171652352	0.203280809	0.62642948
225918:105:+	3	56.276075	20,613,418	0.137592501	0.675711743	0.038104548	0.565759815	0.309957668	0.74974585	0.35780331	0.964631302
226658:61:-	3	56.444076	21,042,822	0.135673722	0.677218122	0.036816748	0.566965618	0.309742407	0.743100775	0.357829925	0.966456331
228794:500:-	3	60.102077	22,415,852	0.153180968	0.722978711	0.021619046	0.618619043	0.310269343	0.541028553	0.236045464	1.024431006
228890:16:-	3	60.180078	22,467,797	0.155617594	0.725626068	0.022986848	0.622868079	0.316823399	0.58368183	0.224143201	1.021492428
229640:9:-	3	61.413079	23,009,434	0.099414397	0.749283937	0.038283043	0.656287122	0.186928217	0.382089601	0.194020563	0.90022824
231618:205:-	3	62.06908	24,345,764	0.09230972	0.255377804	0.128882174	0.181920491	0.314926084	0.293928626	0.123025612	1.125505919
231685:197:-	3	63.873081	24,374,541	0.272119312	0.643324411	0.4130108	0.609837299	0.649058629	0.69037963	0.336364385	0.71925197
231916:133:-	3	63.960082	24,510,189	0.291619025	0.673544754	0.433264294	0.641483398	0.661873724	0.713851695	0.36698399	0.707128716
238726:92:-	3	64.136083	28,485,802	0.329929381	0.73528187	0.473886353	0.706119121	0.650595551	0.76590468	0.398842444	0.700883968
239673:341:+	3	64.454084	29,071,429	0.329942631	0.735315799	0.473905987	0.70612781	0.650610289	0.765929138	0.398859931	0.700900636
239673:332:+	3	64.454085	29,071,420	0.329942631	0.735315799	0.473905987	0.70612781	0.650610289	0.765929138	0.398859931	0.700900636
240949:188:+	3	64.688086	29,752,796	0.329683683	0.735603476	0.473981554	0.705888738	0.647313913	0.725554327	0.39724598	0.697350971
241811:7:+	3	65.811087	30,217,332	0.502197026	0.875949323	0.697941767	0.806106842	0.636533285	0.490325974	0.294011979	0.58155221
241811:214:+	3	66.061088	30,217,539	0.566255083	0.915812174	0.774072273	0.859800655	0.709641316	0.520203367	0.350872134	0.525568183
242268:23:+	3	66.193089	30,541,190	0.58139609	0.932293652	0.781515821	0.882297086	0.747694198	0.535761556	0.334563341	0.489037289
242268:389:+	3	66.19409	30,541,556	0.581409554	0.932299444	0.781478612	0.882300671	0.747743866	0.535762581	0.334557418	0.489005567
242722:103:-	3	66.763091	30,831,989	0.464307146	0.817988076	0.595648502	0.753189904	0.749343319	0.497298736	0.328999886	0.501294786
242738:81:-	3	66.923092	30,839,023	0.465143173	0.787339372	0.579764858	0.758177397	0.7592008	0.529023385	0.32821522	0.424916024
242738:78:-	3	66.946093	30,839,026	0.465156172	0.78733901	0.579748784	0.758177107	0.759198987	0.529022114	0.328201173	0.424918704
242935:22:-	3	67.074094	30,948,259	0.483925706	0.78481333	0.6073202	0.731303011	0.724167756	0.495531442	0.275477355	0.55445089
242984:11:-	3	67.350095	30,963,737	0.462576605	0.721024926	0.580198066	0.710033162	0.704277631	0.507955348	0.280084716	0.56651425
243169:86:+	3	67.513096	31,045,202	0.534749492	0.681867457	0.638418843	0.695179371	0.31672462	0.505332895	0.333304118	0.624623643
244213:224:-	3	67.838097	31,768,858	0.563260265	0.722846401	0.615705483	0.743063494	0.287306241	0.469333099	0.312673293	0.563120052
245445:335:-	3	68.598098	32,786,924	0.483548377	0.677569516	0.440633856	0.666879027	0.340830543	0.385104231	0.30941784	0.557406785
245445:298:-	3	68.635099	32,786,961	0.483935489	0.67167943	0.439620385	0.662374062	0.337098156	0.390430595	0.308625478	0.558408168
246005:28:+	3	69.5481	33,209,491	0.557933875	0.511644609	0.471227265	0.557416417	0.296922198	0.571262781	0.266401682	0.553332594
246149:55:+	3	69.628101	33,308,843	0.557938344	0.511638116	0.471232188	0.557412212	0.296922816	0.571262281	0.266402396	0.553330188
246549:54:+	3	70.439102	33,513,766	0.678118259	0.313946009	0.458571247	0.388348886	0.264057363	0.702425472	0.471009308	0.633228208
246567:341:+	3	70.492103	33,518,202	0.683761334	0.32251758	0.464093981	0.400481946	0.270310142	0.708143501	0.482704166	0.647672852
246928:643:-	3	70.911104	33,689,030	0.582610228	0.508373873	0.494571037	0.578506716	0.352462926	0.783457941	0.413242155	0.548389143
247142:103:-	3	71.316105	33,785,123	0.52656584	0.521452616	0.44705361	0.563512117	0.333754996	0.818506126	0.417085872	0.791754581
247680:24:-	3	71.474106	34,173,732	0.463224235	0.531475273	0.398068592	0.561660698	0.315567713	0.833301948	0.416647323	0.992793072
247734:9:-	3	71.978107	34,205,060	0.514241799	0.515131273	0.444724827	0.568077609	0.320927851	0.787738947	0.3873204	0.678652933
247813:86:+	3	71.978108	34,243,263	0.5142418	0.515131278	0.444724823	0.568077617	0.320927848	0.787738947	0.387320397	0.678652932
248069:109:-	3	72.391109	34,454,111	0.557604323	0.444214445	0.490242452	0.503566916	0.292900439	0.766291987	0.396569263	0.772142009
248485:264:+	3	72.72611	34,710,923	0.611513085	0.502220361	0.54662289	0.571806993	0.348602974	0.813352549	0.405123027	0.747397661
249171:17:-	3	72.856111	35,102,154	0.462954439	0.468045936	0.42833696	0.524679228	0.342050173	0.828182122	0.408616362	0.949823171
249171:120:-	3	72.856112	35,102,051	0.462954439	0.46804594	0.428336955	0.524679235	0.342050168	0.828182122	0.408616359	0.949823166
249176:116:-	3	72.922113	35,102,482	0.462730407	0.449130409	0.428292811	0.477966426	0.341767727	0.863588255	0.408608061	1.328905283
249175:6:+	3	73.008114	35,102,601	0.462697661	0.449322488	0.427930011	0.478382323	0.341352209	0.8636473	0.408526815	1.328249034
249279:108:-	3	73.050115	35,138,775	0.461213176	0.480910916	0.430475614	0.539716152	0.343019533	0.841925451	0.414809273	0.937330904
249923:680:+	3	73.443116	35,572,967	0.364677966	0.367758485	0.382695259	0.45427284	0.360991506	0.730908752	0.438717737	0.902695622
250557:523:-	3	75.140117	36,322,744	0.109963857	0.209431946	0.19148233	0.26427948	0.275547068	0.663631963	0.324508783	0.787363269
250557:503:-	3	75.140118	36,322,764	0.109963856	0.209431946	0.19148233	0.26427948	0.275547068	0.663631964	0.324508782	0.787363269
250572:352:+	3	75.401119	36,330,772	0.091895193	0.220217509	0.178580705	0.262155974	0.275979055	0.667344044	0.344202099	0.825128323
250689:95:-	3	75.62412	36,398,851	0.078119177	0.236511242	0.171137183	0.271042966	0.265138017	0.667194863	0.354749532	0.840353621
250816:104:+	3	76.154121	36,474,594	0.060304494	0.301630634	0.174728973	0.314195786	0.308750095	0.817134902	0.32244776	0.205270927
250918:116:-	3	76.833122	36,518,205	0.071241979	0.308113184	0.171836551	0.324919429	0.341322077	0.670509019	0.390032558	0.308466648
251675:74:+	3	77.972123	37,029,488	0.076549746	0.306352015	0.192548096	0.301837489	0.456309341	0.610644475	0.462169488	0.412520666
252053:16:+	3	79.540124	37,218,098	0.044741871	0.4242131	0.137728358	0.421883766	1.424765441	0.432528445	0.401324677	0.15977725
252193:502:-	3	79.634125	37,286,473	0.020413059	0.450565224	0.112467147	0.433182524	1.303552519	0.536177335	0.395841778	0.169958408
252215:8:-	3	79.662126	37,289,031	0.01867275	0.448383131	0.115411779	0.431646106	1.302864409	0.536495558	0.394588709	0.17401599
252249:44:-	3	79.727127	37,300,440	0.018400801	0.448467225	0.116673017	0.431712165	1.303050809	0.536481887	0.395624559	0.17386315
252372:589:+	3	80.154128	37,411,678	0.012052711	0.466702692	0.118187933	0.436825777	1.332609209	0.452887602	0.445125445	0.244841163
252706:86:-	3	80.698129	37,585,317	0.025098567	0.331152934	0.114603379	0.350119292	1.28773523	0.469522774	0.39091538	0.116255507
252858:116:+	3	80.74013	37,680,541	0.025199307	0.326029008	0.114575399	0.345243573	1.293222277	0.467583196	0.390198617	0.110967451
253034:232:+	3	81.144131	37,783,498	0.026175319	0.3274599	0.114115435	0.344868042	1.344775659	0.483818214	0.3864375	0.12366797
253403:185:-	3	81.870132	38,024,349	0.019988555	0.314581226	0.091113348	0.331574428	1.426406265	0.502756184	0.357607123	0.159337894
253465:32:+	3	82.220133	38,046,991	0.038231957	0.340141337	0.146184866	0.371671155	1.499220326	0.465735271	0.262556423	0.1930475
253596:136:-	3	82.677134	38,095,055	0.038473565	0.352291488	0.142571626	0.393888483	1.544995137	0.503710646	0.293181616	0.239148121
253766:33:-	3	83.491135	38,174,290	0.039347467	0.477244104	0.025492363	0.493041495	1.791864724	0.536052818	0.440018641	0.208479083
255137:117:+	3	85.763136	39,019,113	0.011796594	0.739528175	0.03893211	0.749606592	1.585201676	0.657534121	0.600666279	0.224803808
255189:127:+	3	85.775137	39,047,859	0.011774769	0.739803495	0.038893138	0.749846328	1.585962481	0.658045947	0.601877239	0.225170713
255189:476:+	3	86.625138	39,048,208	0.010405637	0.759908998	0.037182336	0.7674052	1.62252687	0.691407843	0.689371733	0.251250134
255498:611:+	3	86.638139	39,165,899	0.010378784	0.760924501	0.037279832	0.769240541	1.625069709	0.6924418	0.691956676	0.252327387
255751:87:-	3	87.37114	39,298,073	0.017334106	0.721984003	0.025189035	0.749022677	1.67193358	0.66998156	0.67304134	0.217724235
256057:506:-	3	87.452141	39,423,418	0.018973853	0.7166141	0.024134536	0.746052335	1.676865921	0.6671325	0.669523162	0.213445932
256057:29:-	3	87.492142	39,423,895	0.019302042	0.716614308	0.024334159	0.746052501	1.665598351	0.66713311	0.672125992	0.213445794
256091:152:-	3	88.229143	39,433,096	0.020471116	0.64021299	0.035142554	0.688331637	1.638988041	0.66009956	0.597727299	0.202928161
256091:82:-	3	88.295144	39,433,166	0.022228616	0.632085929	0.036658278	0.682469159	1.634513307	0.658390277	0.589800255	0.20070909
257493:88:+	3	88.397145	40,591,596	0.026189529	0.61889339	0.038470037	0.671424508	1.624238935	0.660131809	0.598376052	0.200884428
257695:126:-	3	90.022146	40,674,888	0.071583743	0.613213352	0.068716114	0.634177432	1.442642563	0.755211754	0.845774889	0.249501424
258783:163:-	3	91.781147	41,346,699	0.141331934	0.426504533	0.101703429	0.400300721	1.491826261	0.599276884	1.00519941	0.365584854
259117:40:-	3	92.471148	41,526,787	0.076967155	0.509945048	0.166512778	0.511754511	1.631844992	0.58675915	0.995179704	0.341721342
259117:87:-	3	92.471149	41,526,740	0.076967155	0.509945029	0.166512778	0.51175449	1.631844992	0.586759155	0.995179704	0.341721339
259833:139:-	3	93.28415	42,061,454	0.068677701	0.639677345	0.078403516	0.626223929	1.200365795	0.614481083	0.989440407	0.274164045
259833:39:-	3	93.307151	42,061,554	0.068678041	0.639677215	0.078403605	0.626223762	1.200365735	0.614481668	0.989440403	0.274164217
260082:106:-	3	94.036152	42,211,109	0.233088824	0.450010616	0.22187526	0.470968367	1.347464795	1.040569449	1.226210269	0.395911035
260357:487:-	3	94.270153	42,409,071	0.233091919	0.449995066	0.221876361	0.470957938	1.347457451	1.040524958	1.226159834	0.395881227
260357:406:-	3	94.956154	42,409,152	0.252412537	0.485989132	0.270691991	0.484530615	1.306920542	1.072559804	1.201323613	0.417210118
260496:224:-	3	95.324155	42,469,387	0.269584805	0.502767636	0.31379761	0.48865538	1.282285151	1.08557441	1.179512245	0.42644832
260861:85:-	3	95.601156	42,653,138	0.307274157	0.514138365	0.402663646	0.490157247	1.287284293	1.095779786	0.911899173	0.43064917
261302:553:-	3	96.143157	42,799,609	0.359790694	0.527211049	0.510682158	0.512026288	1.261832691	1.190336548	0.94859162	0.525929706
261302:532:-	3	96.178158	42,799,630	0.360300889	0.530813048	0.515236309	0.515813623	1.262331508	1.191031175	0.954192916	0.52970898
261301:82:+	3	96.390159	42,800,241	0.367073836	0.572236631	0.519517859	0.555356758	1.251700566	1.276490091	1.116241388	0.548829088
261780:81:+	3	96.60616	42,989,072	0.371536861	0.9213612	0.518560593	0.988531768	1.234189236	1.206941096	1.129361945	0.661238156
261876:36:+	3	96.610161	43,016,591	0.371591004	0.92040301	0.518173046	0.987665607	1.233950428	1.209073291	1.128625793	0.661768913
262368:37:+	3	97.538162	43,335,326	0.353889951	1.298256296	0.663984596	1.413855033	1.281019227	1.17727803	1.312806407	0.884547449
262368:436:+	3	97.641163	43,335,725	0.353890648	1.298624326	0.66398865	1.420250113	1.28101797	1.179226853	1.312829182	0.882883724
262875:449:-	3	98.511164	43,808,260	0.309882773	1.481416653	0.617683443	1.651601173	1.251110508	1.105352168	0.96393854	0.580330765
263596:75:+	3	99.091165	44,190,206	0.26790616	1.542078506	0.582207802	1.792376575	1.195013331	0.863437096	0.714941858	0.356828416
264024:37:+	3	100.372166	44,321,380	0.273521561	1.633102004	0.547682464	1.925712137	1.086510162	0.364308284	0.539664955	0.166877979
264077:40:+	3	101.336167	44,341,907	0.35151516	1.832722752	0.650829406	2.198880263	1.359204922	0.733499843	0.441661362	0.18061515
264408:180:+	3	101.640168	44,487,316	0.283839128	1.80922679	0.540013157	2.151791258	1.646773248	1.127521768	0.340027897	0.1334932
264478:66:-	3	101.743169	44,518,710	0.287380986	1.802692238	0.55007872	2.150938482	1.639577101	1.207745076	0.338510842	0.1397475
264925:34:+	3	101.90017	44,849,735	0.282641565	1.824223557	0.550260698	2.171650955	1.675213016	1.309672758	0.33952677	0.145768786
264925:115:+	3	102.170171	44,849,816	0.269737394	1.814492333	0.532105822	2.15335818	1.729927032	1.326202736	0.347311768	0.148716698
265480:18:+	3	103.710172	45,289,739	0.313750287	2.120879923	0.567198524	2.39363413	1.943082097	1.646270421	0.411905562	0.364816952
265624:26:+	3	103.912173	45,422,426	0.232502466	2.15772905	0.461513467	2.447349206	2.278590766	1.506094087	0.43640371	0.50505056
265697:67:-	3	104.321174	45,453,764	0.287997425	2.306173997	0.560505752	2.65023742	1.989216074	1.275301381	0.506454196	0.654031509
265910:42:-	3	105.167175	45,531,023	0.209880389	1.834935159	0.567378469	2.16705711	1.78582231	1.087716125	0.348864175	0.535163255
266151:109:-	3	105.855176	45,731,276	0.207744457	1.630915375	0.752646179	1.941026635	1.669334091	1.0259156	0.323613482	0.35761944
266623:103:+	3	106.015177	46,133,426	0.216911724	1.668088111	0.816064141	1.959987981	1.58434543	0.919864912	0.343027437	0.38177796
266784:115:-	3	106.220178	46,182,946	0.238275161	1.713762143	0.938828152	1.985857534	1.487730735	0.74931892	0.320430595	0.405556967
267220:162:+	3	107.056179	46,377,108	0.220494392	1.668093388	1.063195972	1.902597137	1.912485026	0.654706115	0.472239362	0.318651987
267422:45:-	3	107.65218	46,481,808	0.19498306	1.633913568	1.021355004	1.900063022	1.885871488	0.655889266	0.517668193	0.273336844
267833:120:+	3	107.702181	46,759,790	0.231109486	1.7297253	1.154271284	1.97289058	1.870802182	0.673759796	1.043103573	0.30903605
268026:131:-	3	108.408182	46,907,478	0.246909014	1.530040192	1.119012562	1.726952083	2.468530631	0.947165583	1.149879626	0.336511409
268124:158:-	3	108.564183	46,945,590	0.254017143	1.52902597	1.129464148	1.724577029	2.464304979	0.946930933	1.155008484	0.334140806
268195:71:-	3	110.485184	46,970,391	0.349938878	1.44954678	1.219750819	1.608971375	2.311292421	0.888864075	1.394211774	0.335581316
269620:76:+	3	110.785185	47,609,936	0.338280045	1.392218513	1.267867366	1.572724597	2.283724521	0.861455788	1.454917274	0.307475811
269620:94:+	3	110.851186	47,609,954	0.335792966	1.368044894	1.277038714	1.552514257	2.283943987	0.856908564	1.465789396	0.299275367
269974:119:-	3	111.862187	47,802,506	0.276691798	1.262936292	1.124619707	1.420420272	2.181821534	0.836863296	1.698646653	0.248734239
270300:172:+	3	111.881188	47,933,069	0.278236329	1.255257905	1.13002575	1.413364365	2.18194668	0.835432979	1.698731512	0.247091091
270723:54:+	3	112.599189	48,162,773	0.477288114	1.011186991	1.664633443	1.198790992	2.151154243	0.80793206	1.643909661	0.176793969
270723:119:+	3	113.34119	48,162,838	0.45205905	0.987240392	1.616267741	1.184171118	2.107170458	0.855528754	1.647709807	0.208122743
270723:612:+	3	113.788191	48,163,331	0.434232088	1.173664909	1.576772929	1.343669768	2.072709611	0.843548062	1.633628753	0.289127376
270795:89:-	3	113.926192	48,188,589	0.439270448	1.178441578	1.584783894	1.348406961	2.069792973	0.847716723	1.6103705	0.293921068
270988:252:-	3	114.511193	48,264,287	0.403578597	1.225292077	1.511908433	1.386410988	1.975992836	0.907884524	1.590645919	0.347620566
271129:133:-	3	114.960194	48,330,541	0.386848073	1.274579248	1.472139652	1.429371694	1.882879142	0.924126318	1.537397885	0.385230843
272051:159:-	3	116.290195	48,832,167	0.570187377	1.483724136	1.714886153	1.607086336	1.567981656	0.958615444	1.208027614	0.512506053
272050:127:+	3	116.442196	48,832,450	0.614446991	1.485094301	1.747955559	1.611000644	1.533359081	0.95279276	1.179007958	0.530879314
272054:126:-	3	116.519197	48,833,010	0.627026424	1.487856009	1.762194202	1.611972932	1.517076974	0.948997398	1.162352025	0.536925288
272262:45:-	3	116.906198	49,035,635	0.603155399	1.69895234	1.639414879	1.864517156	1.434574428	0.932042326	1.17495055	0.495365793
272262:21:-	3	117.257199	49,035,659	0.612098034	1.628645044	1.640599931	1.79390087	1.402473186	0.947028876	1.171319472	0.467193001
272642:128:-	3	118.0192	49,325,067	0.83962015	1.498570503	2.039455761	1.669242551	1.332471951	0.969549242	1.333097559	0.397107011
272967:462:+	3	118.449201	49,473,361	0.796133029	1.390843411	1.941878717	1.555754106	1.251269911	0.91422154	1.483419414	0.370456158
272967:512:+	3	118.451202	49,473,411	0.79613298	1.390843301	1.941878667	1.555753958	1.251270239	0.914221356	1.483419498	0.370456127
273275:511:+	3	118.790203	49,711,782	0.925664288	1.298311358	2.222835487	1.392284043	1.050596088	0.574243218	1.465632211	0.320561108
273460:130:-	3	119.318204	49,808,241	1.026305319	1.322354247	2.297585139	1.407448343	0.935765183	0.502826045	1.091415387	0.254594214
273786:139:-	3	119.650205	49,972,475	1.026304195	1.318447863	2.297567822	1.41978901	0.935733901	0.439264629	1.091403237	0.262799275
274083:76:+	3	120.324206	50,140,202	1.130382666	1.415558045	2.455672114	1.523339232	0.934907541	0.321144013	1.161776719	0.284213997
274763:105:-	3	121.433207	50,639,015	0.790341148	0.597568688	1.7891228	0.619189084	0.983491631	0.238923798	1.139672233	0.293842529
274874:13:+	3	122.185208	50,679,143	0.698889653	0.453819029	1.579842138	0.490922238	1.065415479	0.213954259	1.524635384	0.202903204
274874:31:+	3	122.185209	50,679,161	0.698889653	0.453819029	1.579842138	0.490922238	1.065415479	0.213954259	1.524635384	0.202903204
274940:51:-	3	122.64721	50,708,807	0.695208919	0.448903783	1.578059053	0.480850198	1.065120712	0.213590804	1.453265521	0.219632735
275085:83:+	3	122.717211	50,788,921	0.692327822	0.446797804	1.573723027	0.478464775	1.058156269	0.20672402	1.433992216	0.222181025
275235:601:-	3	122.859212	50,838,660	0.668965883	0.441333794	1.533929292	0.472860535	1.089948958	0.198648364	1.4048293	0.227871844
275803:123:-	3	123.135213	51,109,798	0.638478781	0.465767586	1.456235099	0.503424425	1.199752591	0.230162453	1.466635398	0.210884101
276008:255:-	3	123.246214	51,193,341	0.637986135	0.465524926	1.454498699	0.503355133	1.200921672	0.229996332	1.460994041	0.210570356
276008:232:-	3	123.274215	51,193,364	0.637859965	0.465463171	1.454059618	0.503337823	1.201197448	0.229951082	1.459543054	0.210492824
276398:406:+	3	123.369216	51,360,872	0.637279594	0.463236971	1.460501971	0.505485648	1.181307801	0.224541532	1.448835929	0.212860834
276398:470:+	3	123.421217	51,360,936	0.635768573	0.462173308	1.462921044	0.506939496	1.168541501	0.220919853	1.441163938	0.212729251
276398:495:+	3	123.813218	51,360,961	0.637919535	0.46303755	1.475034363	0.501870423	1.212485405	0.229121672	1.412134257	0.239048641
276622:597:+	3	124.278219	51,447,173	0.556865293	0.375911051	1.319672034	0.371992661	1.268861262	0.237298029	1.296057937	0.295582561
276867:80:+	3	124.86422	51,577,134	0.623009206	0.596728149	1.358677443	0.59866826	1.431786337	0.252465317	1.544601893	0.264662326
276871:529:+	3	124.937221	51,578,566	0.606971501	0.604848312	1.330499807	0.607658166	1.457018225	0.254467638	1.545772548	0.268632639
276986:38:+	3	125.451222	51,637,035	0.804482821	0.902461014	1.50161513	0.92108734	1.423869432	0.307454844	1.182752618	0.361540861
277107:18:-	3	126.662223	51,695,846	0.995713675	1.088794391	1.702586978	1.100352435	1.908755856	0.443191079	1.032196001	0.50786931
277272:131:-	3	127.750224	51,762,869	1.391352131	1.6204095	2.176413815	1.72108284	1.717692368	0.362137022	0.913320147	0.529084279
277272:114:-	3	127.843225	51,762,886	1.391426174	1.621078302	2.176169766	1.721877176	1.718133959	0.362220451	0.913405559	0.52913344
277753:93:-	3	129.297226	52,117,370	1.289216522	1.7834616	1.974489984	1.902378951	1.621203166	0.456703909	0.747365643	0.3469873
279992:38:+	3	130.091227	53,359,245	1.168743958	1.758166381	1.767714718	1.865428714	1.869049079	0.74894662	0.566685464	0.54035805
280180:98:+	3	130.216228	53,462,387	1.166364927	1.762173538	1.763351085	1.867463419	1.86671467	0.746525009	0.567934412	0.534991396
281090:8:+	4	0	242,411	0.416661993	1.134303969	0.545547946	1.360887389	1.539128516	1.451606228	1.267431821	1.022014766
281553:471:+	4	0.061001	398,686	0.41684645	1.1344071	0.545766969	1.360933269	1.539111978	1.451495994	1.267473054	1.022058522
281638:660:-	4	3.950002	421,879	0.589036663	1.087278531	0.493340692	1.413860499	1.514932395	1.421580678	1.278732184	1.00484251
282351:93:-	4	4.507003	720,261	0.700137133	1.251280767	0.63195086	1.605768333	1.558675614	1.409093958	0.949335634	0.95985007
282473:106:+	4	4.520004	790,012	0.700976053	1.251297147	0.632189023	1.605866543	1.558558264	1.408798691	0.949849142	0.960693626
283219:55:+	4	5.314005	1,173,873	0.688760611	1.226250621	0.508566686	1.55961459	1.428193139	1.231268573	0.750346195	0.913871815
283900:144:+	4	5.390006	1,661,283	0.689686799	1.229247953	0.509451835	1.562912971	1.4396675	1.228410039	0.758757611	0.901606601
284153:100:-	4	5.826007	1,799,222	0.51718154	1.167676484	0.334211129	1.507071096	1.512684566	1.160738147	0.735796108	0.809800482
284174:134:+	4	7.241008	1,809,788	0.423705432	1.178254996	0.264364092	1.51592534	1.663502622	1.147181283	0.773479383	0.492944745
284740:402:-	4	7.904009	2,184,331	0.428760956	1.13584341	0.271277386	1.475470737	1.628848633	1.432901948	0.766031123	0.673498043
284740:306:-	4	8.72301	2,184,427	0.431481748	1.199125265	0.285712509	1.532662995	1.589407495	1.592251643	0.754659146	0.779994584
285167:37:+	4	9.430011	2,383,459	0.443732839	1.118238961	0.296967217	1.42680524	1.604075403	1.718931865	0.737458553	0.851324512
285920:26:+	4	9.586012	2,745,237	0.442955567	1.114102159	0.302913815	1.4230571	1.607575459	1.76029984	0.760763916	0.867560598
286342:131:-	4	10.198013	3,026,027	0.439327519	1.199175427	0.329088554	1.507772862	1.471026239	1.819112448	0.819840711	1.017908145
286341:120:+	4	10.457014	3,026,275	0.436165027	1.191621102	0.333809673	1.494949341	1.498688576	1.817789852	0.827236991	1.030188771
286562:90:+	4	10.642015	3,134,240	0.433490669	1.170160748	0.337266787	1.462845551	1.517709916	1.814145294	0.816520226	1.05853678
286566:494:+	4	10.891016	3,135,952	0.435274609	1.181715177	0.331652521	1.483816809	1.484444238	1.785512582	0.82486872	1.03107541
286641:73:-	4	10.999017	3,161,721	0.495481644	0.956761108	0.332960406	1.207610752	1.492380346	1.78433675	0.813694228	0.968205647
286696:393:-	4	11.347018	3,186,848	0.500517181	0.967380088	0.338748157	1.21744346	1.488471365	1.778625937	0.802165031	0.969479936
287087:264:-	4	11.503019	3,366,917	0.506497301	0.971571717	0.343818761	1.220904376	1.444693793	1.774029849	0.787769994	0.968973156
287246:119:+	4	12.35702	3,442,047	0.507188997	1.02576306	0.332879365	1.271856234	1.191425842	1.892514035	0.706017542	0.963576601
287281:6:-	4	12.404021	3,452,561	0.505791455	1.029353273	0.331228852	1.275052756	1.190920962	1.897169055	0.705259075	0.960848989
287322:77:+	4	12.536022	3,465,444	0.460668543	1.035584845	0.260509142	1.280092585	1.223813038	1.914983024	0.725047654	0.96045996
287547:439:+	4	12.741023	3,570,802	0.454580263	1.046055215	0.254826147	1.288358689	1.222646129	1.939423939	0.722009751	0.95604077
287978:535:+	4	12.856024	3,807,848	0.435738641	1.033478483	0.232435979	1.278549388	1.264588572	2.004293343	0.778726822	1.014840753
287978:545:+	4	13.175025	3,807,858	0.390998229	0.981069758	0.179482306	1.23309212	1.37911698	2.183485622	1.00812898	1.242761177
288548:385:-	4	14.063026	4,240,558	0.579905317	1.031541026	0.310738857	1.265846405	1.200563967	2.156973587	1.008827333	1.118290642
288782:402:-	4	14.115027	4,314,651	0.595215254	1.036348374	0.321696253	1.270518833	1.184530172	2.146945032	1.00402026	1.111309952
288823:68:-	4	14.311028	4,333,864	0.593433962	0.984496268	0.318011023	1.220994044	1.166307122	2.03426542	0.993026273	1.078099397
289032:156:+	4	14.482029	4,468,692	0.591777545	0.941028153	0.314694641	1.179565102	1.150087343	1.918266693	0.983216277	1.040410531
289059:464:-	4	14.52503	4,478,276	0.591832302	0.945796963	0.314331154	1.184048738	1.149530046	1.918704282	0.983946443	1.044291707
289309:99:+	4	14.908031	4,598,995	0.735953267	0.955851394	0.502643271	1.187718494	1.463626762	2.020691915	1.231886812	1.109579808
289897:66:-	4	15.882032	5,021,676	0.69220148	1.166095106	0.537470597	1.386276932	1.479321032	1.888262584	1.126357934	1.039370204
290181:191:+	4	16.001033	5,194,441	0.698310914	1.19779054	0.553783629	1.421317885	1.468529555	1.887279024	1.097890002	1.038573948
290285:70:-	4	16.481034	5,315,733	0.73936944	1.24052418	0.589359126	1.470145591	1.369809787	1.961645263	1.055418439	1.149054409
291818:119:+	4	18.659035	6,557,508	0.899144936	1.500188574	0.713845488	1.7659984	0.833336092	1.576868335	0.945114361	1.240145225
291826:136:-	4	19.179036	6,558,631	0.909503756	1.481111015	0.689216197	1.738826799	1.046311586	1.962042666	1.059795891	1.473071064
291882:198:-	4	19.281037	6,580,634	0.908544249	1.482070989	0.680668519	1.742589155	1.083282137	2.028378992	1.070136049	1.499542562
291990:232:-	4	19.742038	6,632,711	0.891013253	1.511235982	0.641306154	1.786416781	1.066099114	1.989774231	1.11759444	1.477221732
292080:360:-	4	19.857039	6,675,348	0.87379195	1.516799012	0.630781755	1.795128881	1.130713293	2.012141104	1.126160584	1.473257159
292847:74:+	4	20.70504	7,051,391	0.893396456	1.573810488	0.630984609	1.87538053	0.926343443	1.978605212	0.955978863	1.238296315
292890:90:+	4	21.025041	7,074,061	0.930113326	1.576216364	0.67090011	1.871852528	0.837520738	1.967100243	0.882417943	1.164657425
293711:73:-	4	22.240042	7,616,266	1.042306711	1.453198193	0.794537939	1.704515868	0.437702906	1.947493505	0.665823955	1.151139343
293787:16:+	4	22.513043	7,650,328	1.051903904	1.452343533	0.797086543	1.702471273	0.380851527	1.943328061	0.630279948	1.15138264
294159:72:-	4	23.880044	7,780,693	0.868920507	1.01960136	0.63970122	1.204456931	0.436162753	2.009906518	0.79634006	1.305540668
295118:64:-	4	25.744045	8,287,694	0.487959694	0.498988099	0.378316775	0.603742181	0.413075556	1.075897825	0.779869301	1.386205878
295219:207:-	4	25.794046	8,327,849	0.507430757	0.522224647	0.401743193	0.626238715	0.393987676	1.071422161	0.779576384	1.398535081
295219:102:-	4	25.814047	8,327,954	0.506739296	0.523681782	0.403463352	0.627527221	0.394871316	1.072514058	0.784332816	1.397528167
295541:34:+	4	26.213048	8,525,884	0.414370941	0.447877713	0.33132258	0.524987629	0.401838846	0.970585459	0.908534839	1.439006192
296030:351:-	4	27.224049	8,713,250	0.246630238	0.285978988	0.206995027	0.306299947	0.432886068	0.694796462	1.232329993	1.485044853
296067:90:+	4	27.57605	8,726,378	0.171019562	0.245231309	0.144176805	0.249801801	0.433206024	0.585795324	1.387663524	1.440175555
296153:390:-	4	27.734051	8,758,073	0.169014236	0.220399316	0.142209217	0.220929396	0.427428325	0.547358962	1.437209681	1.431132323
296686:25:+	4	28.825052	9,006,739	0.1532863	0.193649998	0.161097246	0.199652543	0.503566626	0.502697753	1.4625328	1.312397739
296706:69:-	4	28.849053	9,017,372	0.153053901	0.194749544	0.160825952	0.200849662	0.505290853	0.501418536	1.459683036	1.308564213
296961:137:-	4	31.265054	9,224,778	0.063768143	0.426232722	0.078783596	0.433223056	0.521810097	0.649683768	1.272040166	1.452628579
296976:161:+	4	31.563055	9,229,084	0.044443005	0.549582752	0.074394366	0.553374791	0.556070689	0.731347744	1.365592982	1.5152986
297847:88:+	4	31.567056	9,827,559	0.093501543	0.518009653	0.114526258	0.515675922	0.567621167	0.722305896	1.359401724	1.459808782
297893:185:-	4	31.706057	9,845,763	0.0942082	0.438230089	0.113342452	0.430903282	0.569044737	0.654395032	1.361154788	1.21179298
297933:124:+	4	32.810058	9,871,507	0.089427884	0.447554513	0.098767623	0.453586723	0.312737993	0.731810916	1.832808717	1.46466568
299605:146:+	4	37.906059	11,152,716	0.491383376	0.371282267	0.238694966	0.459723353	1.084133681	0.726656464	1.311868412	0.634577409
299650:166:+	4	38.10706	11,161,282	0.457405842	0.372685136	0.216862376	0.464153799	0.989861317	0.709505435	1.277427206	0.63512249
301447:94:+	4	41.257061	12,252,991	0.571068229	0.207655045	0.358826158	0.263066917	1.299339941	0.581895769	0.719437957	0.467235327
303559:112:-	4	42.907062	13,936,909	0.795417067	0.176882102	0.506946228	0.224007607	1.867450759	0.6197232	0.515401163	0.385810582
304217:72:-	4	45.268063	14,298,725	1.117716706	0.086069164	0.905928438	0.091935601	2.119929075	0.713683446	0.595618235	0.309919433
304411:58:+	4	45.337064	14,390,298	1.123417434	0.087054131	0.907758879	0.093090178	2.136373765	0.721368122	0.597915034	0.308471985
304644:226:-	4	46.321065	14,516,176	0.934883663	0.079095398	1.031016299	0.085038405	2.460231016	0.806156918	0.559165649	0.300627733
304800:51:+	4	47.236066	14,584,886	0.792464845	0.086548373	0.869876917	0.094165107	2.426868068	0.901440703	0.583182995	0.271047724
305590:79:+	4	48.216067	15,160,234	1.112198155	0.032171981	1.061478032	0.029306575	2.812103399	0.824820433	0.867612845	0.133293656
308353:546:-	4	50.547068	17,107,087	1.20263707	0.041933564	1.003386993	0.024669661	2.493996688	0.512655577	0.870787526	0.053264946
308806:32:+	4	51.449069	17,481,775	1.221057246	0.043360131	1.007200434	0.024518758	2.437853468	0.51551417	0.991580125	0.063567925
312744:109:+	4	56.90407	20,570,950	1.101461451	0.071178435	0.79293905	0.065277171	1.442667186	0.635998206	0.967993862	0.105189458
313339:113:+	4	59.345071	21,101,526	0.852835453	0.347683901	0.603602835	0.274051138	2.212321657	0.88565341	0.9885929	0.047001535
313628:10:+	4	60.881072	21,289,640	0.854920398	0.398609621	0.690367826	0.296857897	1.973767364	1.242017238	1.311898383	0.136987868
313638:94:-	4	60.889073	21,291,217	0.855003197	0.398656545	0.69032825	0.296888245	1.973843281	1.242100909	1.312088002	0.137028057
313846:9:-	4	61.025074	21,364,908	0.927093921	0.376641273	0.770585195	0.281745942	1.791865557	1.195499782	1.354970725	0.157502142
315110:45:+	4	61.993075	22,195,182	0.950976707	0.29659276	0.794717268	0.197536963	1.890322005	1.29886597	1.368114816	0.197389515
315110:509:+	4	62.039076	22,195,646	0.959235079	0.272653514	0.789677847	0.177873493	1.885065336	1.30171473	1.357868655	0.196636039
315220:156:-	4	62.157077	22,268,090	0.966186458	0.268904618	0.777626514	0.178815245	1.743394646	1.18198915	1.296191247	0.191480627
315809:290:-	4	62.549078	22,610,707	0.954990401	0.280005874	0.811197301	0.171093728	1.764526695	1.546560723	1.417872364	0.201737545
316282:36:+	4	63.105079	23,066,662	0.99461731	0.232186337	0.856041216	0.138943599	1.82206417	1.443303514	1.620628791	0.246158906
316586:556:-	4	63.55108	23,302,198	0.930963276	0.229895918	0.803751528	0.143463155	1.940912126	1.484428973	2.082924842	0.38037773
317838:21:+	4	64.070081	24,430,195	0.899668115	0.391428931	0.878754534	0.297155493	1.983091914	1.564747222	2.613035624	0.51678066
317838:23:+	4	64.219082	24,430,197	0.896776159	0.390091337	0.878217135	0.297049327	1.938781142	1.545596388	2.530765531	0.493132344
317873:53:-	4	64.957083	24,445,892	0.748309334	0.340511995	0.76512006	0.231703497	1.995935713	1.622256753	1.827465818	0.268470449
318143:173:+	4	65.119084	24,591,264	0.738516755	0.346924453	0.785131991	0.233357762	1.87292415	1.610449313	1.607493142	0.204706308
319079:623:-	4	65.269085	25,488,488	0.736483438	0.339473531	0.800881485	0.228980053	1.789148971	1.553876857	1.387963518	0.139917252
319079:100:-	4	65.579086	25,489,011	0.74588901	0.285918255	0.810130471	0.194642818	1.765124531	1.541625454	1.387250361	0.092026685
319478:549:-	4	65.745087	25,766,299	0.571431581	0.310792596	0.704604671	0.20611699	1.867128223	1.597932368	1.352787095	0.099649695
319793:59:+	4	66.308088	25,962,955	0.541247073	0.254157973	0.735232275	0.171906018	1.705285828	1.418677783	0.869463974	0.107856133
319876:186:-	4	66.412089	26,006,271	0.54252709	0.247280374	0.731024652	0.168309094	1.712063041	1.388808752	0.807726013	0.128073314
319876:73:-	4	66.69109	26,006,384	0.531983982	0.221114096	0.724178212	0.146020938	1.743628269	1.312736324	0.809001134	0.230946051
320310:98:-	4	67.109091	26,271,689	0.562963199	0.463187093	0.738427479	0.309388684	1.511138888	1.169705428	0.758908398	0.221070205
320870:88:-	4	67.392092	26,793,676	0.61682759	0.442538789	0.873221292	0.263140868	1.271463215	1.09240578	0.587788748	0.198557188
322840:17:+	4	68.621093	28,547,784	0.743811558	0.558605235	0.856945089	0.369300867	1.111499553	1.118675838	0.583959332	0.090169821
322927:92:+	4	68.645094	28,604,238	0.744771166	0.557813572	0.858317885	0.368596713	1.112862342	1.119577294	0.584825463	0.090075722
323467:43:-	4	68.746095	28,900,517	0.781079208	0.566284744	0.906618297	0.382311932	1.047144955	1.096827726	0.552858425	0.087943442
323466:64:+	4	68.830096	28,900,621	0.781415014	0.56628506	0.906957337	0.382312463	1.047297609	1.096826522	0.552600059	0.087943506
324031:13:+	4	68.837097	29,252,617	0.781082321	0.566285091	0.906618189	0.382312487	1.047141003	1.096826585	0.552856502	0.08794344
325208:395:-	4	68.902098	30,248,807	0.788246619	0.564200652	0.89978997	0.384518213	1.046816119	1.095597219	0.581537953	0.084413582
325241:80:+	4	68.996099	30,277,744	0.800916423	0.56347611	0.903716072	0.389603073	1.042280063	1.089862921	0.618398617	0.079415787
325241:20:+	4	68.9961	30,277,684	0.800916423	0.56347611	0.903716072	0.389603073	1.042280063	1.089862921	0.618398617	0.079415787
325328:414:+	4	69.012101	30,319,518	0.800916989	0.563476099	0.903715661	0.389603073	1.042280035	1.089862921	0.618399	0.079415794
325794:616:-	4	69.056102	30,623,610	0.800904874	0.563547921	0.903720954	0.389698108	1.042484132	1.090007535	0.618884059	0.079445113
326039:135:+	4	69.071103	30,764,691	0.80100972	0.563506429	0.9038136	0.389643259	1.042331183	1.089924185	0.618599261	0.079428232
326039:498:+	4	69.071104	30,765,054	0.801009713	0.563506426	0.903813592	0.389643255	1.042331178	1.08992418	0.618599246	0.079428231
327019:111:+	4	69.082105	31,578,947	0.804999025	0.561856498	0.915932553	0.38706301	1.082288519	1.10628111	0.630578511	0.077808848
329867:416:-	4	69.120106	33,062,091	0.810445783	0.552996184	0.948581478	0.376879615	1.219421222	1.149430505	0.673361509	0.074641613
329867:6:-	4	69.137107	33,062,501	0.808485974	0.547534573	0.957948794	0.371768491	1.278276118	1.161358652	0.692246596	0.074455948
330042:230:-	4	69.152108	33,189,802	0.808486516	0.546081908	0.957949774	0.370553733	1.278278422	1.160083281	0.692246289	0.075393673
331073:42:+	4	69.399109	33,728,375	0.946189115	0.488873364	1.11143023	0.323977867	1.275443888	1.189514508	0.54241324	0.082389234
331600:6:+	4	69.93511	34,088,154	1.018956935	0.409452158	1.196041897	0.372473348	1.462858088	1.229478717	0.420457229	0.151241533
331844:59:-	4	69.945111	34,214,827	1.018956344	0.409451805	1.196043495	0.372473249	1.462857789	1.229477558	0.420455313	0.151241662
333965:18:+	4	70.185112	35,701,254	1.14687051	0.306691352	1.272134537	0.298342384	1.504150981	1.254216363	0.469453022	0.172901091
333965:24:+	4	70.291113	35,701,260	1.153613033	0.254331215	1.281269297	0.252028992	1.507810674	1.236501019	0.477812661	0.193849075
334485:96:-	4	70.545114	36,031,235	1.115908729	0.253454363	1.254265127	0.227340767	1.507469431	1.28461789	0.508748319	0.312827667
334546:73:+	4	70.796115	36,051,220	1.080848059	0.263259842	1.229734108	0.219112593	1.505236502	1.323489177	0.549307893	0.338549728
335013:45:+	4	70.806116	36,465,292	1.079515564	0.263714584	1.228812803	0.218846331	1.505110772	1.324909029	0.551108585	0.33960712
335013:55:+	4	70.906117	36,465,302	1.045501305	0.269441697	1.19835251	0.216190909	1.515047873	1.351348325	0.484518633	0.363723109
335013:217:+	4	70.921118	36,465,464	1.045501892	0.269436755	1.19836315	0.216135687	1.515047066	1.35057521	0.484518076	0.3634738
335042:412:-	4	70.960119	36,473,962	1.066524566	0.268486137	1.219946703	0.215892107	1.503678584	1.337256473	0.569816055	0.350358788
335042:404:-	4	70.96112	36,473,970	1.066524912	0.268486158	1.219947464	0.215892067	1.503678321	1.337256483	0.569816287	0.350358826
335770:283:+	4	72.458121	37,218,983	1.212652465	0.254752645	1.458072941	0.179587058	1.35111112	1.307410879	0.5591813	0.401391174
335898:318:-	4	72.911122	37,266,833	1.237264225	0.287802648	1.529573315	0.192806196	1.189024844	1.217942753	0.518318347	0.372654991
337041:70:-	4	73.206123	38,157,629	1.074673956	0.314028504	1.373035955	0.204965389	1.265185637	1.229401094	0.80916574	0.404019591
337363:29:+	4	73.714124	38,302,378	1.113621139	0.364636677	1.403174086	0.264665072	1.264667631	1.198437316	0.700713625	0.378505568
337482:27:+	4	73.722125	38,345,905	1.114240654	0.365322058	1.403621039	0.265572601	1.264780078	1.197207714	0.699206696	0.377554914
338035:132:+	4	74.875126	38,635,194	0.960630931	0.476155773	1.31929716	0.372087318	1.244675607	0.929953761	0.424168459	0.250169515
339793:107:+	4	74.993127	39,841,219	1.030654364	0.491718729	1.374857707	0.400115367	1.174224832	0.801866186	0.371103076	0.285530761
339876:445:-	4	75.157128	39,874,670	1.277586164	0.547474247	1.721653669	0.442797216	1.298445942	0.794434203	0.310538186	0.287376876
340076:708:+	4	76.162129	39,980,503	1.315956035	0.560708781	1.767918065	0.437738533	1.190481969	0.79414208	0.329535457	0.279961928
340548:98:+	4	76.31113	40,141,441	1.208502618	0.57064979	1.637562262	0.432865776	1.320227957	0.865994179	0.422290023	0.358841171
341044:48:-	4	76.446131	40,399,522	0.952054697	0.63215746	1.325833128	0.460330142	1.498236246	1.013154704	0.545648736	0.517091229
341087:144:+	4	76.551132	40,424,630	0.953196058	0.634152815	1.327389767	0.46181972	1.49724506	1.013319843	0.547155612	0.515615518
341250:489:+	4	76.574133	40,519,593	0.95336901	0.634575818	1.327769357	0.462160881	1.495575924	1.013114952	0.547436288	0.515555909
341600:56:+	4	77.762134	40,793,343	0.860402718	0.656486238	1.29705552	0.47285431	1.974353849	1.375906973	0.617827289	0.553417099
341622:378:-	4	77.927135	40,796,114	0.861131636	0.658687091	1.298856277	0.47483	1.958640423	1.37343599	0.621271382	0.552872838
341837:39:+	4	78.220136	40,904,701	0.862199787	0.662279927	1.301764441	0.478139907	1.930269219	1.368729749	0.627788822	0.551800329
342333:118:-	4	79.831137	41,234,539	0.837196723	0.619761744	1.289292537	0.467586807	1.633025779	1.235706622	0.437100855	0.512200462
342332:92:+	4	81.567138	41,234,746	0.988405009	0.671477803	1.392395814	0.523095962	1.396409348	0.989547754	0.517811423	0.614316842
343545:214:+	4	83.031139	42,295,665	0.991934466	0.738369506	1.382458933	0.565375319	1.188446979	0.771306923	0.559424657	0.707343302
344968:75:-	4	85.32914	43,720,701	1.023692526	0.744066178	1.424139183	0.60389802	0.456409604	0.452285352	0.458760261	0.711125023
344973:326:-	4	85.725141	43,722,934	1.04667494	0.734179205	1.439540313	0.600543635	0.431180974	0.411155795	0.463963037	0.704845569
345178:95:-	4	86.027142	43,822,731	1.053418214	0.729112146	1.456732708	0.599391359	0.409504181	0.383688706	0.463127591	0.704261554
345411:100:-	4	86.074143	43,914,242	1.058531297	0.727481538	1.462512415	0.598877808	0.406448239	0.380058802	0.459893624	0.700407612
345858:92:-	4	86.292144	44,228,467	0.946056139	0.764734702	1.254755094	0.612397953	0.427145422	0.460754419	0.40459811	0.662308277
346180:118:-	4	86.632145	44,417,204	0.848238046	0.739931124	1.094029814	0.590461095	0.607233612	0.648202389	0.481262606	0.77028488
346180:112:-	4	87.930146	44,417,210	0.888689505	0.758809205	1.203437005	0.625351841	0.605385409	0.574828098	0.492272005	0.788233404
346575:70:-	4	87.944147	44,649,887	0.978362667	0.724615529	1.373247425	0.59491094	0.459720729	0.551511326	0.526491152	0.718068295
346592:423:+	4	88.264148	44,659,330	0.978219229	0.722516187	1.369442014	0.597769017	0.439513216	0.542771516	0.521385874	0.718207948
347753:554:+	4	89.370149	45,361,493	0.964822736	0.673999207	1.325046241	0.582757003	0.378599889	0.451466859	0.482752658	0.78369845
348164:114:+	4	92.43315	45,550,864	0.408444568	0.749224278	0.763525059	0.582111037	0.648791763	0.929356166	1.517987411	0.898857144
348746:12:-	4	92.608151	45,944,290	0.385228552	0.603431652	0.791649763	0.460917216	0.539585712	0.579041062	1.267454596	0.924156346
349124:86:+	4	93.229152	46,195,839	0.298892126	0.632675062	0.674113661	0.455845056	0.517791572	0.575956782	1.521902597	0.990896537
349416:42:+	4	93.421153	46,361,315	0.285366082	0.579648664	0.637819005	0.41874397	0.436034424	0.566801779	1.672883736	1.034257658
350004:96:+	4	95.054154	46,673,565	0.237419139	0.61836102	0.456270737	0.418987148	0.328937562	0.385456861	1.492170305	0.980435903
350052:59:+	4	95.296155	46,698,354	0.231206544	0.606085754	0.427413162	0.408352824	0.298796986	0.360025182	1.434417399	0.955426732
350493:130:-	4	96.279156	46,989,570	0.203012481	0.544483523	0.322090627	0.357897461	0.196544769	0.277010274	1.180652003	0.848420097
350612:93:-	4	96.342157	47,049,759	0.200989559	0.524981063	0.310728167	0.3353822	0.199572342	0.290031804	1.211122138	0.901345656
350998:257:-	4	96.772158	47,283,475	0.200449757	0.547667949	0.310314404	0.345565062	0.200248456	0.209029472	1.211990305	0.830400472
350997:9:+	4	96.773159	47,283,738	0.200448509	0.547667646	0.31031345	0.345566068	0.200250018	0.209025478	1.211992253	0.830393705
351282:72:-	4	96.85616	47,384,090	0.208081391	0.49434749	0.307774533	0.319487799	0.20558074	0.213704915	1.21863593	0.817218461
351570:548:+	4	98.312161	47,511,056	0.142903969	0.939062823	0.230177802	0.617854782	0.318470235	0.510725123	1.36253616	0.795257732
351605:67:+	4	98.554162	47,526,589	0.117164433	1.022987918	0.179230999	0.687556695	0.340297528	0.502525187	1.205645627	0.706424974
352187:120:+	4	100.462163	48,072,986	0.220679331	0.263376167	0.285835859	0.145368029	0.294014478	0.526505139	1.245891176	0.082801225
352187:161:+	4	100.462164	48,073,027	0.220679331	0.263376168	0.285835859	0.145368029	0.294014477	0.526505139	1.245891175	0.082801225
352942:101:-	4	101.414165	48,523,545	0.130769532	0.538133156	0.187755794	0.372729674	0.538984058	0.563849895	1.133232465	0.080354734
353511:162:-	4	102.281166	49,000,600	0.108238567	0.362583152	0.132776557	0.225395226	0.539681367	0.564629445	0.857527464	0.01476456
353511:159:-	4	102.654167	49,000,603	0.104376494	0.349430336	0.128809657	0.2124354	0.538858869	0.606767456	0.8672545	0.013260891
354646:131:-	4	102.880168	49,839,260	0.151944912	0.290517205	0.131935046	0.189049113	0.421685601	0.556733685	0.936306737	0.014324671
354645:472:+	4	103.227169	49,839,860	0.152825151	0.282170176	0.133152398	0.18055383	0.42899762	0.59365667	0.945118884	0.013701405
356799:106:-	4	106.01917	51,905,734	0.102890177	0.356483385	0.064706912	0.19731873	0.309920598	0.612934369	0.722184534	0.027888074
357176:141:+	4	106.580171	52,201,875	0.095966949	0.350369297	0.09954445	0.208098925	0.261652539	0.523641367	1.029285489	0.031034651
357184:92:-	4	106.581172	52,202,797	0.095971821	0.350273508	0.099543288	0.208044697	0.261632901	0.523550071	1.029225484	0.031035628
357183:560:+	4	106.718173	52,203,446	0.095876815	0.352990889	0.101165355	0.209455323	0.261356323	0.522256781	1.034287457	0.031721831
357916:150:-	4	107.593174	52,885,847	0.173056464	0.190068214	0.111368743	0.074999012	0.249581023	0.529621129	0.979503546	0.022117158
358142:458:-	4	108.287175	53,045,092	0.124630426	0.292216502	0.047851815	0.164622653	0.265865448	0.493117495	1.054799793	0.055943016
358142:453:-	4	109.487176	53,045,097	0.125578648	0.432474592	0.060861444	0.325811906	0.348112233	0.563379132	1.087447013	0.063760962
359224:324:+	4	111.254177	54,030,883	0.06384397	0.409827861	0.03669278	0.259962707	0.401015182	0.460000368	1.258541781	0.010972892
360208:434:-	4	111.332178	54,945,770	0.062783944	0.418500976	0.035930385	0.267441921	0.41698993	0.470023769	1.254291455	0.013112024
360709:352:+	4	113.569179	55,451,397	0.033852925	0.306959874	0.012242204	0.205783829	0.503061543	0.360542964	0.859238862	0.040283756
360709:60:+	4	113.56918	55,451,105	0.033852922	0.306959869	0.012242201	0.205783827	0.503061538	0.360542962	0.859238844	0.04028376
361331:280:-	4	114.512181	56,141,085	0.094462647	0.20458212	0.043357323	0.10035395	0.593927338	0.339946806	1.355177346	0.058378692
361604:187:-	4	114.763182	56,464,079	0.100294146	0.185289883	0.044505366	0.090278013	0.615341982	0.332108447	1.358845453	0.048069347
361993:222:+	4	115.555183	56,683,774	0.12557226	0.147797743	0.073979439	0.053345739	0.61755147	0.341218015	1.639150889	0.041222039
361993:230:+	4	117.043184	56,683,782	0.103514498	0.179787001	0.037310108	0.076546248	0.775308307	0.461821307	1.741897883	0.165539897
362052:108:-	4	117.123185	56,704,857	0.103014167	0.180650612	0.035929971	0.077643563	0.778878012	0.467855934	1.737511071	0.174672235
362310:44:+	4	118.550186	56,861,120	0.078795253	0.139701537	0.012096587	0.058551745	0.951269179	0.67130126	1.645857466	0.492434132
362500:50:+	4	118.809187	57,046,228	0.084377881	0.131331458	0.015749954	0.05540724	0.966874895	0.708444507	1.645795403	0.55991415
362893:146:-	4	120.276188	57,238,063	0.099569678	0.153674321	0.011470208	0.077344756	1.172389143	0.912986021	1.544849362	0.913417008
365019:114:-	4	120.704189	58,809,268	0.094167842	0.17178969	0.008409163	0.08631013	1.098230052	0.958442505	1.541510978	1.112682523
365300:36:+	4	122.07919	59,022,652	0.167032122	0.193723906	0.124532628	0.096856321	0.870477226	0.962216669	1.634933603	1.324732059
365300:87:+	4	122.096191	59,022,703	0.167162482	0.193644816	0.124595026	0.096838357	0.870374761	0.961512706	1.635730689	1.32456731
365320:78:+	4	124.128192	59,025,821	0.315342426	0.20685098	0.231308264	0.178045614	1.172325646	1.084727403	1.716881001	0.983997793
367179:77:-	4	125.211193	60,509,407	0.587666735	0.26878933	0.497188265	0.268138447	1.384642998	1.42098005	1.579787285	0.953730833
367224:153:+	4	125.659194	60,529,049	0.633226695	0.282586457	0.555167721	0.271380082	1.379770048	1.769665109	1.536541381	1.025806166
367371:148:+	4	125.758195	60,629,229	0.651714179	0.281087907	0.571689016	0.269792873	1.369095794	1.782952967	1.517691652	1.032897239
367416:71:+	4	126.365196	60,658,771	0.743006418	0.322308796	0.664720894	0.304661813	1.4358311	1.76757565	1.526683301	0.999217887
367491:36:+	4	127.036197	60,688,481	0.904484635	0.320722958	0.863321197	0.309994573	1.110936972	1.327303683	1.442679079	0.987285983
367708:444:-	4	127.158198	60,781,208	0.937040412	0.335263993	0.880464531	0.306984279	1.204402669	1.656175695	1.482417845	0.994523582
367708:56:-	4	128.917199	60,781,596	0.93831171	0.336405283	0.881678102	0.308247613	1.207503172	1.658727045	1.48731749	0.998472818
367707:21:+	4	128.9892	60,781,670	0.93830477	0.336406242	0.881665631	0.308247085	1.207530291	1.658756558	1.487404437	0.998498527
367866:251:+	4	129.347201	60,920,691	0.782479684	0.323713169	0.765634244	0.289406608	1.212320355	1.666766291	1.438558326	1.025845335
368841:591:+	5	0	61,681	0.347594866	0.367006675	0.10661385	0.324627706	0.410765466	0.492086187	0.589042313	0.965064949
368973:255:-	5	1.530001	109,976	0.399219001	0.426344491	0.235349445	0.392927968	0.509339766	0.879120058	0.665722653	1.049555858
369122:33:-	5	1.624002	185,496	0.398986541	0.427261695	0.234252469	0.393840178	0.515271746	0.901214212	0.668997579	1.054877533
369239:55:+	5	1.640003	246,215	0.39899287	0.427261806	0.234256938	0.393840301	0.515269622	0.901214782	0.668994769	1.054877802
369421:106:-	5	1.866004	317,324	0.371806817	0.427673291	0.23987706	0.397082626	0.534607971	0.938741275	0.644451608	1.075359414
369595:7:+	5	1.981005	415,191	0.386043661	0.421533828	0.277861089	0.392355575	0.583428402	0.999982959	0.681497923	1.09052206
369616:326:+	5	2.374006	420,388	0.337109836	0.400983457	0.184338557	0.368840723	0.514835058	0.88402689	0.745948964	1.065995814
369829:110:+	5	2.623007	514,168	0.316311404	0.389316677	0.157346427	0.357170164	0.506502973	0.874413387	0.733010049	1.074507157
369840:453:+	5	2.748008	518,087	0.313968514	0.38209083	0.151958383	0.349815119	0.503648253	0.868828439	0.730415326	1.077962048
370169:70:+	5	2.886009	670,090	0.310541507	0.475698738	0.143456436	0.444396737	0.527248818	0.877044798	0.74119703	1.103353481
370466:111:-	5	3.73901	823,152	0.295420756	0.391982574	0.122423172	0.369565083	0.516251669	1.230628651	0.726726691	1.044780332
370466:36:-	5	3.961011	823,227	0.292510689	0.379705682	0.113079638	0.357743838	0.513663475	1.220035298	0.721046858	1.049426676
370481:206:-	5	3.991012	827,134	0.29215716	0.377753104	0.111845568	0.355914084	0.513351593	1.218463	0.720246789	1.049948231
370566:120:+	5	4.075013	851,226	0.306107712	0.347027765	0.122981831	0.337740514	0.496197377	1.214243988	0.6823076	1.051635124
371517:319:+	5	7.668014	1,312,137	0.302773874	0.083585666	0.011732272	0.105234497	0.597625978	1.256660325	0.481118111	1.242715442
371835:43:-	5	8.451015	1,445,548	0.339017774	0.101816945	0.03320804	0.135505328	0.625708941	1.223598621	0.434966033	1.232453549
372065:109:+	5	8.895016	1,532,783	0.359963827	0.056513438	0.044404588	0.074921025	0.666356061	1.21110443	0.415813863	1.180285301
372304:62:+	5	9.008017	1,604,916	0.363907714	0.097795075	0.043939549	0.113461175	0.666551181	1.381499703	0.367509173	1.156399508
372304:546:+	5	9.009018	1,605,400	0.363908673	0.097795038	0.0439394	0.113461116	0.666551239	1.381499159	0.367508412	1.156399589
372381:146:-	5	9.724019	1,630,764	0.359218898	0.096418065	0.016594473	0.110002341	0.704355001	1.338569038	0.386877019	1.138955367
372381:16:-	5	9.83902	1,630,894	0.360899423	0.095859691	0.01702848	0.108879961	0.709604744	1.332042945	0.390465601	1.133665314
372694:111:+	5	10.600021	1,799,212	0.353453674	0.055449254	0.024174445	0.07372841	0.765613623	1.28704391	0.404711001	1.163409436
373198:226:+	5	11.838022	2,298,862	0.377500255	0.058320806	0.038960497	0.070486667	0.818509037	1.219632212	0.439846016	1.101843088
374686:127:+	5	16.085023	3,843,293	0.521982677	0.138772555	0.088654826	0.125374916	0.89563436	0.917097817	0.659972424	0.893873359
375191:102:+	5	16.287024	4,258,010	0.515348844	0.139908893	0.086846911	0.126188659	0.886867556	0.916335847	0.665871596	0.890466474
375191:178:+	5	16.705025	4,258,086	0.51246348	0.145539921	0.08639618	0.130446765	0.835479338	0.913464962	0.689614736	0.886769011
375678:146:-	5	18.031026	4,612,446	0.411018139	0.128222991	0.064554093	0.131723091	0.872423026	0.887567579	0.670685578	0.787718864
376645:12:+	5	19.508027	5,231,254	0.353804512	0.148081437	0.157598229	0.152021999	0.80958243	0.76538214	0.548629964	0.363252645
376708:69:-	5	20.028028	5,243,467	0.341411057	0.122798849	0.146830592	0.117005138	0.770317748	0.793913362	0.624104197	0.367599698
376712:567:+	5	20.141029	5,245,448	0.332321121	0.123367829	0.137625702	0.117889984	0.763599636	0.79158686	0.631452883	0.364739067
376829:108:+	5	20.18403	5,340,993	0.331317261	0.123583071	0.136753822	0.118048333	0.761579583	0.790768173	0.630925644	0.363777039
377441:119:-	5	20.880031	5,821,381	0.368092091	0.167416183	0.223773163	0.156057633	0.725256005	0.742642836	0.600620773	0.320261586
377594:137:-	5	22.594032	5,877,126	0.321702722	0.231917272	0.177516035	0.253792366	0.677955685	0.943221072	0.670420468	0.394036229
377608:379:+	5	24.290033	5,882,299	0.250911906	0.307052815	0.094885536	0.356975079	0.818954577	1.141120835	0.71940243	0.614002465
377692:38:+	5	24.691034	5,920,474	0.204588931	0.26392506	0.071808768	0.310235646	0.875435023	1.212989132	0.831761789	0.687933396
378027:55:-	5	25.568035	6,132,802	0.183078233	0.301380835	0.097169682	0.340501151	0.940798451	1.099714418	0.739081826	0.636288111
378463:169:-	5	26.446036	6,311,828	0.146460693	0.263623553	0.082750576	0.289128583	0.849851521	1.01307326	0.740568814	0.821973077
378464:258:+	5	26.451037	6,312,550	0.146227355	0.263599734	0.082668577	0.289094254	0.849787193	1.01290928	0.740331211	0.822221597
380414:73:+	5	29.072038	7,568,222	0.053574239	0.285940904	0.064657121	0.276464891	0.96702804	0.95623899	0.538286963	1.288364285
380414:194:+	5	30.443039	7,568,343	0.079290682	0.328161419	0.065350914	0.287079045	1.002013483	1.113628249	0.495964032	1.366393437
381623:472:+	5	31.24204	8,355,492	0.086763727	0.30648808	0.092336144	0.271340983	0.96573873	1.179227606	0.500701826	1.321249263
382120:69:+	5	31.810041	8,594,974	0.083226921	0.243701131	0.114859551	0.218900445	0.974946076	1.124571807	0.505089883	1.394614233
382386:103:-	5	32.937042	8,742,281	0.116604942	0.252264659	0.198471726	0.239191818	1.030748859	0.978501371	0.425886131	1.174877301
386400:130:+	5	40.710043	11,779,459	0.375956074	0.23703189	0.633328667	0.174347912	1.519416154	0.418297022	0.378900374	0.377510159
388479:28:-	5	42.471044	13,522,531	0.541797514	0.24650196	0.842160189	0.236348694	1.862221125	0.503737231	0.388106377	0.316749445
388546:43:-	5	43.397045	13,616,845	0.596851335	0.254876166	0.86455871	0.259283114	1.948976638	0.505646284	0.439321094	0.348391436
391447:60:-	5	50.487046	15,882,189	1.194556595	1.238838606	1.463054514	1.508360336	2.055192863	1.050051333	0.222882286	0.155480503
391880:183:+	5	50.736047	16,278,845	1.241835103	1.284783334	1.520839508	1.563368038	1.930374805	0.963706107	0.234514859	0.172285693
391926:44:+	5	50.861048	16,299,907	1.26047712	1.30113761	1.537893048	1.582354358	1.921554548	0.966783946	0.231644267	0.173353203
391963:122:-	5	50.931049	16,304,296	1.270881621	1.310078057	1.547394287	1.592696366	1.916655873	0.968927096	0.230030552	0.174037302
391963:84:-	5	51.16205	16,304,334	1.280055727	1.316184934	1.553252102	1.600352122	1.902668951	0.994195823	0.233014932	0.176318024
392153:453:+	5	51.407051	16,398,355	1.119732193	1.290015785	1.367915592	1.570617107	1.90275229	1.01405828	0.178839893	0.177000018
395856:62:-	5	51.428052	19,029,571	0.976479092	1.079674926	1.29463085	1.354052252	1.890296963	0.990444827	0.111262139	0.179758874
398813:468:+	5	56.329053	21,799,073	0.827556341	0.294244525	1.088037333	0.436914817	1.064396079	0.270622593	0.09191383	0.597571798
399316:373:+	5	57.708054	22,128,645	0.686738985	0.278775347	0.880383793	0.419109967	0.929483628	0.065902109	0.035699609	0.821227455
399904:9:-	5	57.824055	22,641,613	0.683495461	0.270213718	0.877697044	0.407382513	0.930660401	0.069037886	0.0372551	0.837562584
400430:602:-	5	57.859056	22,891,525	0.681228737	0.268833787	0.876443029	0.406036711	0.932031256	0.070144349	0.036775088	0.843901025
400430:15:-	5	58.860057	22,892,112	0.820662987	0.50889417	0.906021853	0.727942102	1.022347053	0.11128275	0.044201906	0.457909519
401413:159:+	5	59.500058	23,476,218	0.536713639	0.419978862	0.614801499	0.62747347	0.905064025	0.099151497	0.071753469	0.301509766
402218:29:+	5	60.037059	23,997,298	0.570990258	0.426187911	0.649777762	0.639791532	0.865056923	0.067049833	0.087787678	0.365745612
404353:89:+	5	62.39006	25,864,344	0.58905211	0.102425879	0.591834427	0.190660139	0.8587836	0.059693558	0.045801217	0.637519288
404916:95:+	5	63.089061	26,174,064	0.615009749	0.110429184	0.59995922	0.166299945	0.680715819	0.261196727	0.081098839	0.862854925
404916:19:+	5	63.089062	26,173,988	0.615009728	0.110429184	0.599959214	0.166299946	0.680715821	0.261196721	0.081098839	0.862854906
404916:279:+	5	64.225063	26,174,248	0.590146296	0.215271756	0.54378811	0.26322906	0.680987995	0.098747333	0.066501427	0.659031133
405864:366:+	5	65.180064	26,755,115	0.704530057	0.402983286	0.573803783	0.444221339	0.735288512	0.044997068	0.073279984	0.410127603
406758:129:-	5	65.257065	27,299,282	0.674083956	0.420481745	0.509532384	0.458634363	1.038014737	0.058100355	0.064812406	0.398789603
407206:360:-	5	66.547066	27,678,906	0.643765799	0.387370995	0.411277002	0.427690627	1.064966838	0.080298007	0.042395491	0.508700242
407206:17:-	5	67.222067	27,679,249	0.680094866	0.488987398	0.45066932	0.549112949	1.194965289	0.049633402	0.027802701	0.551340387
407639:114:+	5	67.441068	27,959,968	0.787872682	0.587959546	0.496400848	0.65340074	1.310037002	0.033735219	0.015705813	0.516672302
407918:128:+	5	68.106069	28,125,564	0.809620937	0.603948986	0.52253042	0.678683637	1.245706641	0.033642596	0.01953949	0.49327248
408059:25:+	5	68.37207	28,208,126	0.680600404	0.589032579	0.431742178	0.682802751	1.1815507	0.034993134	0.011928112	0.469331364
408654:85:+	5	69.546071	28,694,895	0.803466368	0.598135569	0.526297327	0.680601664	0.980797985	0.022279065	0.022838223	0.44539683
409055:25:+	5	69.764072	29,008,400	0.863310685	0.609719998	0.612060756	0.632855203	0.986142266	0.022342774	0.045191454	0.413247214
409355:31:-	5	70.124073	29,140,620	0.8859581	0.62655153	0.582004668	0.646580319	0.913743388	0.034389414	0.022164916	0.43287129
410595:154:-	5	70.619074	30,117,301	1.056797711	0.966311442	0.701540812	0.963952312	0.852630455	0.09454148	0.133287595	0.411641253
411863:54:+	5	71.558075	30,975,122	0.948909697	1.007361166	0.597448621	1.022117897	0.853659121	0.106751051	0.133601891	0.31298952
411863:60:+	5	72.034076	30,975,128	0.980934621	1.043486431	0.584691301	1.062751508	0.58578914	0.108968934	0.135396868	0.27395535
412528:238:+	5	72.399077	31,540,155	1.015845722	1.1029632	0.587991579	1.13271251	0.326383604	0.12971556	0.291043832	0.332645556
412528:103:+	5	72.399078	31,540,020	1.015845722	1.102963284	0.587991579	1.132712608	0.326383604	0.129715584	0.291043832	0.332645547
413227:57:-	5	72.749079	31,970,417	1.007805738	1.133978953	0.574225201	1.166459977	0.550442724	0.151771706	0.41895322	0.362472629
413362:483:-	5	73.03108	32,032,666	0.979074939	1.128387571	0.55946022	1.155238929	0.743363362	0.178909212	0.485388077	0.371162246
413853:172:-	5	73.189081	32,346,591	0.96392647	1.1196587	0.554691188	1.143896282	0.859408699	0.20561747	0.516129906	0.37615614
413853:156:-	5	73.202082	32,346,607	0.963910737	1.119658383	0.554682766	1.143897199	0.85939935	0.205616306	0.516126747	0.376154048
414107:127:-	5	73.204083	32,449,633	0.963926524	1.119658609	0.554691239	1.143896172	0.859409013	0.205617417	0.516130164	0.376156116
414140:44:+	5	73.261084	32,466,417	0.963926792	1.119659292	0.554691312	1.143896821	0.8594089	0.205617322	0.516131674	0.37615605
414232:181:-	5	73.262085	32,522,628	0.963926797	1.119615343	0.554691312	1.143849764	0.859408897	0.205624668	0.516131701	0.376120315
414261:52:+	5	73.339086	32,529,746	0.963927017	1.137046511	0.554691219	1.160362168	0.859412377	0.204030099	0.516134589	0.375766606
414371:113:-	5	73.369087	32,584,570	0.963927222	1.143880457	0.55469075	1.166843949	0.859414467	0.203396394	0.516135174	0.375604427
414493:61:+	5	73.556088	32,641,279	0.957428498	1.146522922	0.547053182	1.156334267	1.059722776	0.205542452	0.518453905	0.403663272
415014:366:-	5	73.960089	32,972,337	0.766788073	0.908198995	0.424318942	0.933559724	0.893424333	0.194192776	0.474562894	0.446930299
416089:281:-	5	74.07709	33,600,059	0.755717253	0.755047269	0.419488418	0.770222941	0.814376189	0.197700621	0.539164391	0.408097676
416089:262:-	5	74.077091	33,600,078	0.755717253	0.755047269	0.419488418	0.770222941	0.814376189	0.197700621	0.539164392	0.408097675
419046:58:-	5	74.131092	35,330,033	0.755716892	0.651985719	0.419484917	0.688651187	0.81437161	0.181557121	0.5391723	0.333756088
419372:75:+	5	74.469093	35,520,964	0.704416721	0.673375587	0.372816998	0.694897298	0.803517688	0.177343545	0.482818918	0.377526691
419715:134:+	5	79.666094	35,754,067	0.930671138	0.657156469	0.610183989	0.631612121	1.437468491	0.576154059	0.634952596	0.805854835
428852:73:+	5	79.711095	42,463,505	1.215658351	1.179412098	0.755122809	1.059661913	1.157404883	0.572243675	0.244565734	0.446886018
429156:52:+	5	82.876096	42,737,266	0.826204628	0.659532614	0.53554892	0.711900913	0.226018454	0.152948627	0.742875867	0.540399846
432489:132:-	5	84.483097	44,833,489	0.862980958	0.545292377	0.600939228	0.59607109	0.260904946	0.06370927	0.851992243	0.58529596
433408:70:-	5	85.058098	45,491,747	0.916253377	0.551248229	0.681259864	0.616460537	0.283409737	0.047524222	0.719612178	0.483242959
433408:52:-	5	85.182099	45,491,765	0.911744079	0.557173154	0.681026968	0.624681253	0.281844932	0.045811867	0.71372986	0.474409325
433532:382:-	5	85.5421	45,535,085	0.923592572	0.56938788	0.692230511	0.641972076	0.277409454	0.04172654	0.696080426	0.46916542
433861:7:+	5	85.755101	45,740,661	0.994272565	0.600208382	0.71909056	0.661892572	0.28692711	0.043495522	0.615322339	0.448587059
435016:105:-	5	89.086102	46,515,410	0.888722866	0.55374022	0.582999904	0.583856317	0.332845391	0.046140407	0.509431342	0.374973157
436475:43:+	5	89.934103	47,452,827	0.914787173	0.58240698	0.599367182	0.622806069	0.34987216	0.05774293	0.484297047	0.37213624
437306:154:-	5	91.178104	47,822,607	0.900567284	0.596363242	0.629320249	0.641214429	0.338547258	0.073352306	0.454858403	0.385915722
437360:114:-	5	92.782105	47,844,899	0.934279252	0.620474207	0.647441903	0.674091247	0.240218162	0.17673651	0.618406985	0.464860122
437453:100:-	5	92.896106	47,886,773	1.096996116	0.716074189	0.781473446	0.786938567	0.225010096	0.16414851	0.554197045	0.444983855
439461:49:+	5	96.189107	49,451,441	1.268861394	0.729364815	1.269406968	0.75863777	0.108747816	0.48476778	0.836871999	1.064488391
439574:93:-	5	96.349108	49,523,820	1.288788221	0.731500703	1.304159143	0.7549248	0.113588705	0.460002563	0.891984524	1.131705083
439586:32:+	5	96.380109	49,526,900	1.289852256	0.734858053	1.304883021	0.758303963	0.112454123	0.459768249	0.892556906	1.131818187
439586:72:+	5	96.38011	49,526,940	1.289852256	0.734858053	1.304883021	0.758303963	0.112454123	0.459768249	0.892556906	1.131818187
440206:90:-	5	96.575111	49,997,975	1.28985178	0.734858041	1.304883134	0.758303958	0.112454181	0.459776967	0.892555423	1.13181624
440206:46:-	5	96.575112	49,998,019	1.28985178	0.734858041	1.304883134	0.758303958	0.112454181	0.459776967	0.892555423	1.13181624
440227:433:+	5	96.601113	50,007,722	1.289849794	0.73485827	1.304882421	0.758304274	0.112454774	0.459777479	0.892555625	1.131814459
440362:22:+	5	96.982114	50,098,400	1.316363081	0.719613377	1.349512943	0.749395617	0.191133002	0.665018452	0.91447051	1.076536999
440979:46:-	5	97.269115	50,424,545	1.323738203	0.684687256	1.371801145	0.723359731	0.300481504	0.885796733	0.917993765	0.985094242
440988:62:-	5	98.531116	50,426,740	1.226543366	0.571429621	1.251026951	0.633294575	0.376036493	1.191612823	0.820889247	0.63543702
441101:490:-	5	98.539117	50,501,547	1.226537254	0.572605104	1.250219643	0.634690357	0.376530237	1.19049783	0.820627906	0.633804535
441411:408:-	5	99.326118	50,712,782	1.179285467	0.56142641	1.266367034	0.644795919	0.408492974	1.203067313	0.525764585	0.471141197
442704:64:+	5	99.711119	51,625,256	1.149199665	0.545395869	1.237316042	0.630886786	0.437347141	1.199303717	0.491233718	0.423786797
443289:35:+	5	102.18412	52,044,951	0.896716323	0.596696777	0.981493792	0.748538725	0.569104876	0.812691017	0.24869705	0.272191039
443426:255:-	5	102.270121	52,121,948	0.913121942	0.579096726	1.006867814	0.73123003	0.587108485	0.82681741	0.260519488	0.270174549
443426:183:-	5	102.830122	52,122,020	0.918945765	0.584710378	1.005218637	0.738325347	0.615548984	0.795243412	0.285801824	0.31989605
443825:552:-	5	103.132123	52,457,814	0.90933949	0.580453762	0.975232664	0.733224298	0.621498872	0.781659945	0.303965795	0.335031954
443858:455:-	5	103.228124	52,467,818	0.90812584	0.579944154	0.967698297	0.732362808	0.621203029	0.785790796	0.307647236	0.331726534
443958:587:-	5	103.427125	52,515,723	0.882539165	0.611277144	0.922796958	0.768352834	0.638921474	0.79289571	0.339214243	0.357576667
444106:87:+	5	104.404126	52,584,821	0.743017096	0.499749197	0.778361546	0.66979438	0.544370065	0.751607976	0.386728556	0.35262149
444437:45:+	5	104.481127	52,839,048	0.740275984	0.531298821	0.802800165	0.712366167	0.584927319	0.72799726	0.408605817	0.391479612
445479:25:-	5	106.109128	53,480,609	0.990362686	0.524195766	1.126591314	0.606149907	0.525503296	0.741227156	0.412786203	0.450707127
445478:22:+	5	106.411129	53,480,653	1.017446278	0.506988576	1.159673269	0.567902635	0.547775136	0.737869886	0.398371333	0.478034958
445540:93:-	5	106.69113	53,528,716	1.155266328	0.537874207	1.291913724	0.572934359	0.553733263	0.749997816	0.342016401	0.521832186
445540:79:-	5	106.721131	53,528,730	1.156321686	0.533355084	1.294290034	0.568050643	0.553926249	0.753567476	0.343375976	0.521608053
446128:89:-	5	108.310132	53,827,029	1.34835494	0.386087089	1.484077374	0.389354339	0.539889734	0.929956429	0.419954278	0.510987391
446128:28:-	5	108.652133	53,827,090	1.347552468	0.358315585	1.497111912	0.356335155	0.542912791	0.962884661	0.43781	0.501322431
446602:5:-	5	109.632134	54,229,016	1.492127801	0.325531138	1.715981733	0.305537076	0.680398783	1.070492788	0.679796884	0.45741563
446615:97:+	5	109.660135	54,231,056	1.473806908	0.327266013	1.663302405	0.311398583	0.692271169	1.041481714	0.655031438	0.45984403
447672:23:+	5	109.862136	55,244,044	1.471864144	0.31936958	1.660708434	0.308563768	0.690240633	0.993807496	0.654786666	0.504836528
447672:55:+	5	109.876137	55,244,076	1.471043075	0.325408513	1.659956971	0.312577309	0.692709969	0.98947941	0.658763789	0.508983584
447921:214:-	5	110.604138	55,351,811	1.538662732	0.382400121	1.771959703	0.398648202	0.713149872	1.037441133	0.582195544	0.42296463
448711:164:-	5	111.871139	55,869,894	1.126977087	0.322630171	1.30342756	0.328652596	0.805626567	0.791651171	0.582437909	0.351283344
448711:8:-	5	111.88914	55,870,050	1.126962276	0.322633911	1.303399095	0.328658078	0.805633498	0.791631074	0.582417277	0.351278674
448965:130:+	5	112.580141	56,008,359	1.485073203	0.547601999	1.619509614	0.550958934	0.483587884	0.870434831	0.756638644	0.43855228
449967:8:-	5	113.980142	56,718,179	1.376549804	0.565395957	1.467114422	0.558851476	0.530971624	0.97304499	0.689498079	0.43549611
449981:16:+	5	114.108143	56,723,710	1.340705856	0.565269606	1.430715142	0.55879612	0.526786339	0.972926808	0.674239952	0.435322737
450283:176:-	5	114.656144	56,824,463	1.155508518	0.574866404	1.236423126	0.561732187	0.541413878	1.004352371	0.706313718	0.494709352
450775:126:+	5	115.134145	57,022,819	1.155461629	0.563731403	1.213334471	0.528990245	0.577607043	1.015117208	0.806197382	0.539199521
450980:182:-	5	115.704146	57,123,974	1.053511653	0.48869999	1.081454351	0.44293897	0.713037741	0.60185579	0.89399783	0.691430353
451278:39:-	5	116.100147	57,272,829	1.045051379	0.281775549	1.112392529	0.222316248	0.765975273	0.639479051	1.099561593	0.653072064
451278:25:-	5	116.100148	57,272,843	1.045051362	0.281775545	1.112392501	0.222316237	0.765975288	0.639478981	1.099561682	0.653072165
451531:10:+	5	117.613149	57,403,967	1.200709502	0.342223488	1.366458204	0.275029872	0.888972814	0.620333765	1.378332797	0.774991727
452175:72:-	5	119.54415	57,909,857	1.184092175	0.318211385	1.365451222	0.293816228	1.097916577	0.746345014	1.442632866	1.057609236
452891:584:+	5	119.729151	58,394,790	1.156627132	0.284634391	1.347109513	0.276210151	1.121006056	0.70831315	1.458276532	1.22728235
453088:98:-	5	122.575152	58,481,011	1.329967669	0.377623655	1.470738775	0.378084176	1.298972002	0.540112829	1.881133067	1.048881505
453383:20:+	5	122.683153	58,598,332	1.128564047	0.392629403	1.208926254	0.393909512	1.358215834	0.549055765	1.989025832	1.198329169
454257:71:+	5	124.282154	59,102,178	1.004569764	0.711664039	1.373905645	0.70318677	2.203716155	1.051710467	1.515197315	0.944859965
455300:131:+	5	130.413155	59,623,099	0.690007954	0.313252506	1.160040483	0.326353306	1.950228052	2.143274295	1.053118236	0.563912605
457525:103:-	5	130.521156	60,621,945	0.874796779	0.438895972	1.250383813	0.422433882	1.458745294	1.770138601	1.333190385	1.086932163
457681:21:-	5	131.184157	60,688,713	0.877523531	0.471600692	1.271419418	0.482174128	1.490542165	1.674935364	1.551843336	1.429210212
459479:124:+	6	0	814,596	0.861613827	0.434728543	0.541036218	0.536128965	0.421000489	0.382047378	1.534382131	3.48836432
459529:34:-	6	0.659001	821,651	1.023958273	0.540152844	0.859620819	0.637529025	0.354206426	0.292799966	1.446896385	3.436225313
459713:113:-	6	1.129002	911,562	1.242040089	0.523679284	1.026573586	0.624408349	0.347177248	0.233979172	1.333331629	3.130541843
459713:15:-	6	1.209003	911,660	1.237844888	0.522427244	1.02756333	0.623393252	0.339202943	0.232106813	1.319095488	3.097307478
459835:37:+	6	2.005004	992,003	0.993570504	0.481862568	0.7883356	0.617381953	0.374010943	0.387284479	1.491432422	3.348135418
460256:321:+	6	2.285005	1,261,102	1.010080247	0.481843045	0.798027342	0.617355824	0.371317892	0.38729527	1.488892943	3.34813759
460393:203:-	6	3.061006	1,396,553	1.051267871	0.508917452	0.846724482	0.627900396	0.264522337	0.213604925	1.368666367	3.257211182
460606:44:+	6	3.875007	1,523,028	1.085235655	0.49276146	0.879212367	0.589043449	0.152147648	0.091915128	1.153835244	2.991772731
461325:260:+	6	4.104008	1,976,065	1.092397007	0.486051799	0.884622484	0.572743952	0.133098866	0.073119367	1.11658008	2.947824396
461703:266:-	6	4.472009	2,167,705	1.0998003	0.473461825	0.887436768	0.545061571	0.105688704	0.056183579	1.057210536	2.870433292
462052:399:-	6	4.61501	2,490,539	1.352049099	0.831724622	1.093267968	0.953782945	0.079834857	0.054186899	0.804243048	2.69812142
462223:111:-	6	5.447011	2,623,550	1.017175642	0.57702298	0.779356099	0.673395827	0.032231239	0.056506595	0.826003523	2.759430633
462505:15:+	6	6.088012	2,778,252	0.909419989	0.473119911	0.680203448	0.590615168	0.075689668	0.038061269	1.039060965	3.153082538
462515:400:-	6	6.094013	2,779,353	0.907901041	0.472026168	0.679126824	0.589343609	0.07584362	0.03756837	1.040007061	3.154151816
463265:83:+	6	6.166014	3,268,485	0.891029973	0.456979571	0.665706327	0.573351302	0.076982972	0.037251828	1.050409908	3.166083863
463265:87:+	6	6.775015	3,268,489	0.807131739	0.344657709	0.651499578	0.473373426	0.109612759	0.019824971	1.148691967	3.482458508
465243:39:-	6	7.947016	4,983,127	0.854736811	0.206688926	0.756652521	0.347606521	0.189976302	0.029168237	1.247932266	3.926004239
465378:91:+	6	8.115017	5,045,582	0.801265928	0.214906092	0.732503193	0.335189844	0.215652202	0.046743145	1.194583924	3.661721364
465386:121:+	6	8.342018	5,049,357	0.857339795	0.23468721	0.772884546	0.358555606	0.242100381	0.05209686	1.310759192	3.684287841
465783:106:+	6	8.489019	5,415,636	0.784537703	0.145326046	0.637073741	0.267594274	0.19816377	0.039428713	1.349871471	3.752890657
465783:136:+	6	8.49102	5,415,666	0.784741467	0.145416277	0.637238896	0.26770126	0.198178037	0.0394201	1.349679196	3.752248112
466806:82:+	6	8.495021	6,267,158	0.768178781	0.123765605	0.458002348	0.25970876	0.22693684	0.037162752	1.280084062	3.788406556
467814:121:+	6	9.509022	7,199,944	0.875950525	0.16569443	0.440496051	0.323820016	0.219370419	0.046458794	1.388881002	3.841802083
469578:578:-	6	11.311023	8,720,465	0.787179681	0.156935955	0.312315324	0.320555559	0.179294622	0.132734336	1.643647215	3.82213527
470318:5:+	6	12.809024	9,273,522	0.965825124	0.259008921	0.411766047	0.462924565	0.155041327	0.28180024	1.678800595	3.682585213
471060:296:+	6	13.228025	9,705,784	0.999719542	0.319064021	0.445586277	0.53921788	0.088279656	0.272003311	1.702620859	3.692098764
472389:68:-	6	13.695026	10,712,670	0.626452359	0.241241237	0.274670705	0.435134419	0.209003632	0.430384875	1.938946331	3.79531983
479646:481:-	6	14.691027	15,576,948	0.613397262	0.267121095	0.239857645	0.466455401	0.194150185	0.258533556	2.060892693	3.878286648
479646:53:-	6	15.344028	15,577,376	0.615835226	0.275954929	0.226755366	0.481649906	0.187459318	0.252581705	2.111100201	3.861294682
480713:116:+	6	16.006029	16,418,430	0.630714797	0.271235346	0.211097164	0.475023677	0.175823651	0.2625926	2.108323026	3.779246223
481070:65:+	6	17.19903	16,659,227	0.519387633	0.249674936	0.111560921	0.44275421	0.219406244	0.287495426	2.065587151	3.474570836
481738:31:-	6	17.268031	17,245,972	0.520189856	0.250600257	0.110992493	0.444196092	0.218322427	0.287062097	2.067187241	3.469588663
481865:565:+	6	18.503032	17,358,971	0.533441123	0.266614235	0.102718169	0.46847706	0.198829235	0.280307561	2.08689181	3.368444747
482229:186:+	6	18.738033	17,549,495	0.532997854	0.266860529	0.10177734	0.468509936	0.198663403	0.280265371	2.085645156	3.360339533
484007:27:+	6	20.178034	18,853,467	0.394883175	0.344729976	0.121832629	0.555191205	0.137069508	0.245242259	1.830629717	2.975181375
485276:125:-	6	21.854035	19,649,008	0.41110652	0.424340276	0.143068539	0.600220094	0.114890726	0.211488144	2.352517101	2.681072694
485533:27:-	6	21.979036	19,816,360	0.400733406	0.602753523	0.139142264	0.809555521	0.115382056	0.232278715	2.34238286	2.702007643
486495:63:+	6	23.274037	20,581,993	0.100178624	0.487274295	0.09745975	0.667787378	0.201795963	0.350920579	1.714698957	2.922529852
486637:67:+	6	23.913038	20,656,047	0.103334073	0.604708728	0.078037891	0.806072391	0.118646205	0.32191151	1.693705943	2.779055897
486804:9:+	6	23.959039	20,791,591	0.102372667	0.606731192	0.077838008	0.808181563	0.118645852	0.321960431	1.689410451	2.772430857
486857:76:+	6	24.01204	20,819,033	0.078145851	0.595000972	0.063238877	0.794119557	0.122087134	0.317408923	1.592294047	2.876895135
487555:49:+	6	25.133041	21,307,843	0.139453285	0.779030401	0.057963429	1.011268402	0.041686926	0.24906493	1.409609002	2.644553846
487835:17:+	6	25.997042	21,445,644	0.194735441	1.087499797	0.058146395	1.264648446	0.049680149	0.487083964	1.23817826	2.460786167
487858:238:-	6	26.012043	21,448,896	0.192903235	1.090775974	0.057386562	1.268367691	0.049388794	0.488575549	1.237809421	2.458895712
487858:174:-	6	26.096044	21,448,960	0.182834874	1.108585439	0.05334084	1.288540359	0.047859531	0.496614005	1.235338564	2.447287745
488210:120:-	6	26.727045	21,717,647	0.185755057	1.296813443	0.039454662	1.521917063	0.033002104	0.545375414	1.41542073	2.144537725
488277:307:-	6	26.810046	21,735,270	0.188115779	1.322067278	0.038455599	1.548966284	0.031365224	0.543848685	1.422114581	2.153849824
488373:348:-	6	26.917047	21,796,278	0.188116951	1.31016427	0.038454025	1.546911925	0.031365776	0.532356289	1.42212862	2.203258812
488373:129:-	6	27.200048	21,796,497	0.198843928	1.279194627	0.036064499	1.530593308	0.039472634	0.560546391	1.492547862	2.279760336
488624:17:+	6	27.799049	21,918,635	0.322864046	1.231057751	0.063892414	1.520359162	0.0556739	0.605239533	1.622672892	2.493455686
488624:77:+	6	28.30805	21,918,695	0.352001363	1.410667489	0.059573209	1.745240546	0.057334986	0.62382128	1.656926179	2.54444511
488952:446:-	6	28.431051	22,137,582	0.267174393	1.348438967	0.039778895	1.656962504	0.101866454	0.702963237	1.579440506	2.98139979
488952:433:-	6	28.480052	22,137,595	0.230585398	1.292857526	0.032742313	1.587655839	0.128977487	0.750272989	1.583355198	3.192431047
489032:38:+	6	28.952053	22,189,694	0.260357363	1.360962282	0.028056255	1.630402785	0.190967397	0.781697147	1.735215102	3.270378896
489040:186:+	6	29.848054	22,191,016	0.229573913	1.430433453	0.015348985	1.805859302	0.245811251	0.746631809	1.827025068	3.44564993
489367:7:+	6	30.917055	22,448,003	0.142449799	0.99144117	0.008607009	1.192711509	0.33107162	0.763900849	2.19089887	3.853688066
489367:464:+	6	31.477056	22,448,460	0.113895353	1.051102121	0.006491041	1.237845988	0.402814304	0.821917458	2.219399988	3.908744891
489736:106:-	6	31.753057	22,775,215	0.090118827	0.922251463	0.015777904	1.06645027	0.454424448	0.925258013	2.248498422	4.109202897
490199:412:-	6	32.262058	23,171,203	0.028955544	0.912064901	0.116637331	1.001545509	0.447986608	1.206024103	2.237761074	3.929296399
491179:33:-	6	33.665059	23,781,442	0.068144412	0.852035932	0.067294816	1.019869608	0.675811541	1.700297921	2.125604378	2.921672702
491228:128:+	6	34.90806	23,798,628	0.065310904	0.954998125	0.051567786	1.074679686	0.86183791	1.649731875	1.866474358	3.019986693
491326:39:+	6	34.965061	23,841,565	0.06457835	0.944394394	0.058423915	1.064143525	0.850993476	1.654323658	1.876864362	3.050195853
491728:130:+	6	35.554062	24,074,162	0.070460596	0.942514592	0.060333577	1.08186348	0.727389272	1.699066617	2.011667755	3.151347938
492276:8:+	6	35.932063	24,617,639	0.081553183	0.758336404	0.069275009	0.841868732	0.767146213	1.712510081	2.041898931	3.106756801
492276:105:+	6	36.504064	24,617,736	0.151451062	0.495437688	0.113757045	0.533445341	0.794878202	1.74399739	1.986161067	3.028799488
492968:411:+	6	36.760065	25,063,587	0.141572669	0.468170464	0.122982301	0.523395663	0.814064231	1.908625044	1.977456631	3.04586215
492968:468:+	6	37.214066	25,063,644	0.081804711	0.429365108	0.121703227	0.490642264	0.856737077	2.175844303	2.054252316	3.073024556
493718:113:-	6	37.988067	25,617,229	0.053890128	0.320605	0.191859058	0.364840559	0.69692521	1.825309385	2.232724582	3.438912784
494032:112:+	6	38.937068	25,758,746	0.042243246	0.291594655	0.229403947	0.303632376	0.93728414	1.967994651	2.458871669	3.463237126
494086:379:+	6	38.946069	25,784,398	0.042580674	0.290734553	0.229324352	0.30257925	0.937034904	1.96539217	2.461309107	3.465697941
494453:42:-	6	41.46007	26,077,920	0.154859848	0.332759605	0.220728098	0.327430868	0.797939688	1.872569126	2.812990641	3.369840384
494764:56:+	6	42.366071	26,282,790	0.044495512	0.131518375	0.265658308	0.17670564	0.72381587	1.509308835	2.696889719	3.572730516
495382:32:+	6	42.584072	26,985,617	0.062905421	0.089503501	0.271120752	0.110497684	0.728875445	1.49811611	2.709353235	3.662829671
495415:513:+	6	42.625073	27,010,738	0.062728605	0.088756322	0.271280946	0.109749297	0.728417048	1.497027119	2.709612501	3.658325077
496708:338:+	6	43.756074	28,200,649	0.011761171	0.037618715	0.098196897	0.042188559	0.716750705	1.533071702	2.608354682	3.439929379
496905:119:-	6	44.235075	28,324,393	0.010778625	0.030871811	0.09962317	0.030499417	0.719329695	1.515530582	2.594358894	3.351798768
497291:94:-	6	44.515076	28,546,389	0.019605572	0.054277878	0.068035996	0.06688485	0.727768382	1.577555874	2.582801927	3.263072766
497298:167:-	6	44.667077	28,547,971	0.032281509	0.055769215	0.03695695	0.067945312	0.75988164	1.570875989	2.546653476	3.235183927
497298:128:-	6	44.732078	28,548,010	0.032325518	0.056261431	0.036896876	0.068271654	0.756542855	1.567860658	2.543711959	3.225217651
498019:299:-	6	46.009079	29,168,579	0.029445943	0.078787053	0.04135517	0.098537252	0.672199115	1.802343178	2.432961854	3.125519198
498019:264:-	6	46.22408	29,168,614	0.033287671	0.084422781	0.039199666	0.102639617	0.672844204	1.800027903	2.406609988	3.070167053
498354:237:-	6	46.567081	29,426,702	0.084731602	0.133497565	0.020314505	0.159420087	0.686567033	1.783935963	2.382843279	3.045014136
498421:423:+	6	46.709082	29,476,869	0.082151366	0.132516008	0.020373415	0.158635185	0.682928924	1.779435738	2.366908121	3.016183431
500243:103:-	6	50.590083	30,720,099	0.151117636	0.297926868	0.060206963	0.318821267	1.365786809	2.577647518	1.590867436	2.002839367
500887:99:+	6	51.238084	31,146,976	0.154326362	0.296615672	0.060562024	0.318380796	1.319847082	2.550962707	1.448104596	1.858605121
500887:381:+	6	51.238085	31,147,258	0.154326393	0.296615669	0.060562087	0.318380796	1.319847274	2.550962655	1.44810438	1.858604906
501392:145:+	6	51.999086	31,420,390	0.194499711	0.214003866	0.09926556	0.230867322	0.896429303	2.117607626	1.223086034	1.865467403
501590:139:-	6	52.857087	31,512,376	0.11140966	0.186124146	0.055179447	0.219870293	0.895239436	1.784116873	1.313026819	2.092270986
501923:196:+	6	53.270088	31,675,378	0.097660371	0.168881924	0.057669014	0.210141608	0.95453494	1.699095746	1.303421731	2.176583826
501950:114:-	6	54.033089	31,683,535	0.104022057	0.136867399	0.072303911	0.188128469	1.053427798	1.580792686	1.230465983	2.152868398
502381:576:-	6	54.07409	31,820,053	0.102687137	0.103518465	0.070788375	0.171487607	1.050426387	1.587335221	1.213714248	2.209197336
502381:522:-	6	54.830091	31,820,107	0.075034796	0.103177686	0.041171603	0.175418042	0.934708668	1.483080032	0.926260833	2.084499966
503628:11:+	6	56.845092	32,744,687	0.09222446	0.232659806	0.216601981	0.346392606	1.157492784	1.299609203	0.795269841	1.701733409
503966:414:+	6	57.287093	32,896,549	0.064577506	0.135619931	0.185806825	0.232833466	0.999591276	1.150648742	0.604464102	1.565538941
504012:18:+	6	57.360094	32,906,017	0.064680248	0.132913191	0.187146517	0.23137674	0.976974757	1.129560413	0.579883771	1.555020262
504012:448:+	6	57.558095	32,906,447	0.065797121	0.139508195	0.193783861	0.240286758	0.953132588	1.098537954	0.529002779	1.522227638
504350:101:-	6	58.303096	33,094,018	0.06973392	0.169908261	0.21879727	0.268912387	0.859339985	0.961445668	0.355860682	1.395044401
504452:229:-	6	58.681097	33,140,581	0.066490569	0.173232436	0.22127167	0.283682584	0.834400745	0.956060039	0.341450266	1.375854231
505218:608:-	6	60.232098	33,520,120	0.055524664	0.237756551	0.260792639	0.376636689	0.743574732	1.433821996	0.32107526	1.010588148
506368:33:-	6	62.057099	34,144,762	0.134493821	0.254828581	0.472098578	0.373991281	0.684908135	1.026878284	0.269899811	1.017526541
507053:25:+	6	63.2281	34,723,309	0.216148365	0.31394472	0.645923355	0.435639906	0.632257661	0.987335012	0.22621565	0.833579606
508759:555:+	6	65.493101	35,980,198	0.123905136	0.35620065	0.498900823	0.480610351	0.269248244	0.78276176	0.073432848	0.598471141
509899:190:-	6	65.799102	36,734,115	0.141410572	0.424147872	0.523719811	0.542228659	0.29044307	0.806366691	0.063114219	0.578525049
510266:39:+	6	66.444103	36,912,733	0.140330326	0.470676178	0.534651545	0.570538087	0.295259424	0.722321616	0.071528681	0.501967214
512072:57:-	6	67.426104	38,429,998	0.163687209	0.435489514	0.583122031	0.509742097	0.298662942	0.681451751	0.069429297	0.468669383
512598:52:+	6	69.036105	38,641,120	0.315208461	0.363331562	0.902115169	0.464743312	0.425395218	0.603318556	0.29539327	0.48098813
512888:201:-	6	69.237106	38,783,747	0.261509983	0.392216418	0.797447622	0.500987338	0.426865631	0.588633162	0.273745268	0.482410799
512887:75:+	6	69.306107	38,784,020	0.260168686	0.390174724	0.792718486	0.498548806	0.429588195	0.586791903	0.274200975	0.479669879
512892:116:-	6	69.505108	38,784,581	0.267790308	0.383724398	0.801743134	0.49135953	0.435353737	0.579382323	0.276322226	0.47501424
513553:90:+	6	69.915109	39,292,730	0.313516951	0.259576765	0.774277034	0.347106994	0.474361362	0.633261401	0.23921657	0.542318739
513873:64:-	6	70.42211	39,468,754	0.347602125	0.272083229	0.823134047	0.357681661	0.404807857	0.640675244	0.325273475	0.557401201
513890:193:-	6	70.539111	39,479,556	0.349583013	0.267690253	0.829088726	0.348424766	0.396248291	0.637599802	0.321085484	0.546642827
514088:20:-	6	71.287112	39,546,431	0.372761448	0.260818908	0.899012863	0.340617214	0.366853127	0.673158974	0.30029342	0.595814204
514161:113:+	6	71.847113	39,576,301	0.387482306	0.288955765	0.929184296	0.357436476	0.361520893	0.685360502	0.301700984	0.634313788
514678:59:+	6	71.977114	39,817,560	0.680411326	0.498294819	1.314828564	0.560083135	0.347133575	0.647052922	0.325795275	0.633914422
515128:38:+	6	72.805115	40,134,392	0.868545413	0.446114615	1.355587255	0.456844426	0.320063168	0.666417384	0.311318044	0.668725447
515269:70:-	6	73.201116	40,191,815	0.886542465	0.448492609	1.382037818	0.454984257	0.323250894	0.697206568	0.316160079	0.708262552
515603:633:-	6	73.434117	40,316,898	0.804590822	0.508226353	1.377016721	0.526815963	0.338882431	0.724722035	0.314504964	0.6873389
515631:100:-	6	73.496118	40,324,795	0.80687107	0.508845606	1.381217089	0.526319754	0.34050129	0.730693147	0.315737646	0.691714785
516288:227:-	6	74.375119	40,773,205	0.910610725	0.460574948	1.436671508	0.438209488	0.356965918	0.787398401	0.320870531	0.651340038
516742:508:-	6	75.60912	40,986,634	0.983644433	0.142837332	1.489183499	0.132373031	0.446951278	1.597730928	0.447515025	0.753086967
516742:63:-	6	76.348121	40,987,079	1.138140033	0.191612138	1.666508713	0.164963747	0.385427487	1.474537531	0.464537208	0.832165281
517294:34:+	6	77.714122	41,225,162	1.001670902	0.064512385	1.426843519	0.047749314	0.42517516	1.918313053	0.58022187	1.088399502
518718:501:+	6	79.714123	41,913,070	1.62742353	0.453392574	2.172630395	0.403463045	0.305316844	1.682367581	0.823751591	1.076055728
518824:26:-	6	80.274124	41,967,837	1.587493671	0.514796701	2.163354303	0.486019234	0.285971767	1.670888616	0.812872877	1.265872621
519445:129:+	6	81.050125	42,358,654	1.645553197	0.639558134	2.432391849	0.663876743	0.256265912	1.502892863	0.925609974	1.427139573
519691:299:+	6	81.283126	42,464,474	1.590665013	0.698401275	2.459074808	0.710576204	0.295948582	1.457927791	0.907217926	1.28830506
520443:23:+	6	82.031127	42,929,477	1.733227936	0.857759243	2.547115597	0.832212825	0.296619879	1.096679802	0.906221689	0.316629214
520443:544:+	6	82.909128	42,929,998	1.820181163	0.95500953	2.65665877	0.911984644	0.296759232	0.924159668	0.941515797	0.358731881
520446:75:+	6	82.910129	42,930,109	1.820181473	0.954861761	2.656657864	0.911839979	0.296759203	0.924223866	0.94151648	0.358825727
520494:91:+	6	83.77913	42,960,878	1.875667866	0.876032767	2.678875367	0.803865238	0.308485888	1.085017949	0.971793774	0.402891187
521891:108:+	6	84.954131	43,730,656	1.677773452	0.410606055	2.314681901	0.29158954	0.09079003	0.89733278	0.877282261	0.150540362
522105:5:+	6	86.108132	43,852,939	1.675261064	0.440651457	2.267023064	0.339939863	0.112876762	0.960715245	0.772700589	0.136592668
522105:37:+	6	86.446133	43,852,971	1.667431682	0.450516687	2.24320286	0.35520846	0.122171209	0.979023814	0.74734067	0.139954301
524438:460:-	6	89.022134	45,098,243	1.373118052	0.360329315	1.801698093	0.27662274	0.247231597	1.09372264	0.762409355	0.288153524
524855:20:-	6	90.750135	45,388,369	1.182490181	0.196918183	1.548703389	0.131712713	0.231636207	0.956784357	0.830829108	0.392143322
524995:11:-	6	92.391136	45,444,529	0.786627423	0.100079721	0.986290996	0.097576353	0.284429331	0.970896082	0.97194857	0.337623665
525271:113:-	6	92.709137	45,590,634	0.71950998	0.103218106	0.900858081	0.115146615	0.289806856	0.968855184	0.99652814	0.324627952
525581:486:+	6	93.180138	45,690,123	0.622966352	0.112833601	0.777699443	0.147508652	0.298006631	0.963028545	1.022435197	0.302565793
525921:102:-	6	93.676139	45,831,158	0.530132801	0.139715811	0.663689079	0.195499771	0.327915224	0.939646938	0.979067296	0.270540877
526043:125:-	6	94.16614	45,886,546	0.458603353	0.148747672	0.59759489	0.207931225	0.339499053	0.932122741	0.889127556	0.27827694
526303:58:+	6	94.852141	46,015,553	0.334311817	0.159871233	0.392731487	0.222043437	0.2396585	0.89778586	1.063021289	0.314792568
526914:406:+	6	95.380142	46,299,582	0.290560659	0.229115068	0.37332529	0.270059745	0.242615475	0.866796122	1.173677992	0.303952744
527006:607:-	6	95.655143	46,350,158	0.268666291	0.21642537	0.3644879	0.254347255	0.228458786	0.829982348	1.177870548	0.307573549
527006:507:-	6	95.886144	46,350,258	0.245419571	0.217317168	0.34159106	0.267694067	0.214152028	0.776510446	1.123864029	0.264749055
527116:82:+	6	96.270145	46,382,970	0.204078165	0.244309219	0.294711674	0.318951063	0.192494176	0.697521987	0.972880136	0.194996776
527239:518:-	6	96.403146	46,434,209	0.234653874	0.231339902	0.317977538	0.30042629	0.179292891	0.679398927	0.940646224	0.195808484
527468:137:+	6	96.564147	46,586,249	0.283585666	0.231451615	0.36706919	0.28676783	0.156216301	0.677296848	0.952910047	0.201393656
527742:106:+	6	97.410148	46,773,603	0.499241605	0.189827444	0.51796832	0.204477524	0.091520449	0.519078604	0.760538346	0.266176561
527865:114:-	6	97.545149	46,838,909	0.502348322	0.191608804	0.514282151	0.206616914	0.080069284	0.500988509	0.747780819	0.279113685
528907:22:-	6	98.64915	47,442,238	0.498713731	0.208666338	0.48563801	0.204067028	0.037521975	0.354078385	0.833529295	0.331883557
529037:143:+	6	98.849151	47,506,767	0.55652024	0.267683311	0.527363315	0.251164034	0.033913299	0.358991461	0.870294159	0.33868012
529417:51:+	6	98.943152	47,652,854	0.63191099	0.269655797	0.58847353	0.201277937	0.135258032	0.327377002	1.09676658	0.31161227
529421:208:-	6	99.335153	47,653,308	0.838758637	0.300449547	0.771504522	0.170592355	0.175286311	0.266412963	1.106550673	0.389034814
529755:118:-	6	99.499154	47,779,736	0.819126752	0.298786661	0.75948751	0.169900191	0.177481868	0.265979807	1.103323242	0.388070115
530117:124:-	6	99.735155	47,970,971	0.720602298	0.28283247	0.723478801	0.137293064	0.402660822	0.232865535	1.041874072	0.229067426
530250:95:+	6	100.202156	48,075,546	0.737957562	0.219212688	0.718964764	0.127762958	0.599469821	0.247037269	1.181796833	0.302644317
530697:272:+	6	101.246157	48,426,143	0.710542987	0.272961016	0.683665107	0.178998738	0.486143848	0.224563472	1.146405883	0.410589076
531044:46:+	6	102.284158	48,576,461	0.546624377	0.321211832	0.543826838	0.235493251	0.359757968	0.238469019	1.185587275	0.586159191
531052:608:+	6	102.347159	48,579,870	0.545473391	0.326549481	0.542608754	0.240368819	0.358751385	0.239508402	1.185498232	0.591369774
531102:287:-	6	102.34816	48,596,886	0.545474034	0.326554207	0.542608962	0.240366554	0.358751902	0.239497738	1.185503866	0.591369483
531238:116:-	6	102.350161	48,669,555	0.545717863	0.326553173	0.542741106	0.240365675	0.358719159	0.239498475	1.185356322	0.591373356
531295:537:-	6	102.579162	48,684,209	0.563052722	0.326545956	0.551142859	0.240360043	0.354353667	0.239498816	1.163076596	0.591374303
531353:154:-	6	102.768163	48,716,312	0.574355003	0.247861504	0.540174999	0.19231081	0.354803883	0.240299193	1.297795345	0.606196476
531353:188:-	6	102.768164	48,716,278	0.574355003	0.247861504	0.540174999	0.19231081	0.354803883	0.240299193	1.297795345	0.606196476
531549:33:+	6	103.221165	48,784,951	0.515016792	0.223728338	0.517083771	0.178562064	0.354588719	0.238149046	1.313950037	0.70205083
531549:85:+	6	103.337166	48,785,003	0.49600849	0.222119295	0.507971241	0.178657556	0.354280911	0.235150366	1.316701742	0.721862436
531549:122:+	6	103.340167	48,785,040	0.496008514	0.222119322	0.507971318	0.178657572	0.354280954	0.235150319	1.316701603	0.721862467
531549:129:+	6	103.345168	48,785,047	0.497146346	0.222281742	0.508811568	0.178742979	0.354319205	0.235361435	1.316708706	0.721829256
531623:34:+	6	103.485169	48,818,482	0.529344166	0.227487545	0.532601604	0.181602777	0.355374717	0.240932635	1.316657096	0.719617586
531864:160:-	6	103.90517	48,931,439	0.610678273	0.246906965	0.603201584	0.192861121	0.354126322	0.253223453	1.160440112	0.697369892
531946:37:-	6	104.040171	48,969,605	0.608704822	0.250118632	0.607203014	0.195269198	0.351764198	0.253115598	1.133383645	0.698494865
532056:78:+	6	104.145172	49,019,682	0.775945043	0.309177927	0.757403213	0.237121383	0.353267123	0.261187316	1.159837126	0.79409326
532233:30:+	6	104.317173	49,074,434	0.785620474	0.292288201	0.709537414	0.224667225	0.349680428	0.261281592	1.203129205	0.804470355
532462:96:-	6	104.443174	49,191,517	0.828491274	0.311586867	0.711377587	0.246599425	0.367250574	0.279723997	1.15317092	0.795567388
532487:110:-	6	104.519175	49,202,802	0.846660256	0.323594649	0.731756269	0.255181333	0.341278143	0.27228277	1.085529257	0.763062741
532675:444:-	6	105.193176	49,275,579	0.764282659	0.316840768	0.705429386	0.242917499	0.346452184	0.293336944	1.144289434	0.834223735
532782:46:+	6	105.413177	49,320,019	0.709754421	0.235460136	0.689317535	0.166869495	0.319909271	0.284754838	1.136599333	0.841707963
532845:114:+	6	105.530178	49,343,823	0.705191944	0.235843227	0.692561293	0.16710574	0.319611704	0.283847552	1.13015382	0.838400347
532845:65:+	6	105.530179	49,343,774	0.705191944	0.235843227	0.692561293	0.16710574	0.319611704	0.283847552	1.13015382	0.838400347
533124:207:-	6	105.98018	49,436,905	0.705325577	0.235913252	0.692817623	0.167180896	0.320195164	0.283897941	1.130912443	0.838913225
533191:84:+	6	105.982181	49,453,807	0.705186555	0.235452262	0.692495469	0.16662054	0.319513038	0.283902635	1.131375894	0.838810424
533443:88:-	6	106.484182	49,533,485	0.778151031	0.235257974	0.772271719	0.165851828	0.345188284	0.283976861	1.160358147	0.838867157
533443:516:-	6	106.484183	49,533,057	0.778151032	0.235257973	0.772271717	0.165851825	0.34518828	0.283976861	1.160358147	0.838867158
533451:100:+	6	106.570184	49,536,756	0.778227349	0.235169739	0.772145429	0.165663267	0.344857397	0.283999335	1.160387005	0.838937294
533514:463:+	6	106.810185	49,556,290	0.778432369	0.234932899	0.771785295	0.165153095	0.343929822	0.284076171	1.160477397	0.839117873
533690:162:+	6	108.015186	49,631,103	0.807680782	0.315212095	0.852123618	0.204482321	0.409165573	0.408472074	1.132340243	0.686074852
534122:210:+	6	108.151187	49,856,225	0.798432658	0.32055718	0.85544839	0.20055664	0.382016288	0.295856604	1.096648851	0.641500591
534222:82:+	6	108.722188	49,902,988	0.799895429	0.250461731	0.968173043	0.184079801	0.331940214	0.119613377	1.084087408	0.53240412
534346:69:-	6	108.937189	49,953,239	0.798861462	0.269915555	0.975786675	0.200166506	0.366239286	0.096273881	1.053241916	0.494046117
534370:116:-	6	109.61819	49,965,351	0.809257981	0.217786357	0.967029083	0.15003271	0.289462335	0.090875544	0.978909526	0.439484244
534896:197:+	6	110.122191	50,206,681	0.656893145	0.16187949	0.78567618	0.146369755	0.24007657	0.085293228	0.869204208	0.380226875
535180:168:-	6	110.213192	50,389,187	0.658668371	0.153970554	0.773846517	0.139243192	0.240680329	0.084443142	0.853018969	0.371156812
535348:68:-	6	110.787193	50,465,710	0.667247687	0.134293609	0.777727384	0.113839087	0.260114326	0.085863318	0.871153739	0.391844084
535501:13:-	6	111.108194	50,515,248	0.676932163	0.133232664	0.769166982	0.116869765	0.251050179	0.082677611	0.901258366	0.381772145
535501:22:-	6	111.108195	50,515,239	0.676932337	0.133232662	0.769167132	0.116869763	0.25105018	0.082677611	0.901258394	0.381772078
535749:98:-	6	111.298196	50,672,115	0.592825566	0.142457561	0.632751251	0.155391278	0.215579141	0.119373279	0.989087565	0.405915544
535911:130:-	6	111.396197	50,727,553	0.592358046	0.141741246	0.631594741	0.154912073	0.217713101	0.11529821	0.985671703	0.405682755
535911:20:-	6	111.603198	50,727,663	0.591858749	0.146564424	0.63565459	0.156313106	0.226200245	0.110170703	0.963477499	0.406656699
536537:57:+	6	111.910199	50,947,559	0.640728407	0.154971557	0.673856961	0.146710531	0.243299915	0.116404824	0.875557385	0.412579872
536758:127:+	6	112.8602	51,027,291	0.588268345	0.175024886	0.648730482	0.154151795	0.324297892	0.098630526	0.81215653	0.42906534
536758:87:+	6	112.860201	51,027,251	0.588268345	0.175024885	0.648730481	0.154151794	0.324297893	0.098630526	0.81215653	0.429065339
536824:125:-	6	113.079202	51,048,412	0.665070231	0.172557082	0.582268297	0.151565596	0.327165608	0.100964823	0.881613021	0.434834182
536872:44:+	6	113.579203	51,061,673	0.568888135	0.166949673	0.524393115	0.144088171	0.326697239	0.101951141	0.830241365	0.412501972
536953:106:-	6	113.835204	51,097,091	0.539304247	0.207427983	0.512739383	0.199052474	0.290636621	0.110234081	0.886804641	0.459337837
536953:41:-	6	113.849205	51,097,156	0.539303875	0.207428037	0.512739193	0.199052581	0.290636647	0.110233952	0.886804868	0.459337734
537011:25:+	6	114.188206	51,135,636	0.498510088	0.211212461	0.539793437	0.201607029	0.288931811	0.111003737	0.818972936	0.450667013
537516:36:-	6	114.258207	51,477,712	0.474448574	0.161900603	0.47035156	0.184293295	0.250999732	0.108756748	0.683852787	0.427223357
537763:110:-	6	114.610208	51,583,520	0.478769655	0.163987419	0.485710448	0.18090057	0.245189833	0.111609456	0.690675494	0.427175469
537824:12:+	6	114.780209	51,609,911	0.430645287	0.253508533	0.458982339	0.262225566	0.261318996	0.127792801	0.501339671	0.320552492
538291:117:+	6	115.50121	51,848,871	0.601747863	0.13874532	0.689282938	0.079419515	0.203142377	0.193058288	0.587337889	0.27684251
538753:15:+	6	116.797211	52,037,646	0.520139943	0.283079745	0.604662166	0.336564596	0.102305319	0.122694267	0.912434266	0.524948821
539737:22:-	6	117.368212	52,612,365	0.463762112	0.405109879	0.578715297	0.500533913	0.021415524	0.328250232	0.637440419	0.363959575
539875:15:+	6	117.771213	52,648,316	0.447048342	0.405867064	0.576818354	0.500786551	0.021452494	0.328593709	0.611541623	0.36311564
541296:185:-	6	117.872214	53,358,247	0.452123576	0.5458832	0.464527989	0.675884573	0.032992069	0.320955726	0.615054433	0.421027802
541295:118:+	6	117.917215	53,358,547	0.451305106	0.543852343	0.467123852	0.674114538	0.034834553	0.320418495	0.614829186	0.422104792
541307:26:+	6	118.171216	53,360,432	0.309323147	0.876307431	0.274281068	1.109595387	0.256293574	0.062385774	0.441641875	0.343041532
541640:124:+	6	118.582217	53,530,745	0.290605807	0.776408176	0.335621054	1.016624277	0.290588744	0.059530071	0.437749805	0.31437549
541695:78:+	6	118.652218	53,551,505	0.293267009	0.769491043	0.343000398	1.010327711	0.297180671	0.059843562	0.439005943	0.315477489
541695:172:+	6	121.225219	53,551,599	0.16744795	0.516165178	0.411237712	0.735463563	0.722775818	0.111421091	0.420448463	0.394373463
542189:108:+	6	121.47922	53,771,423	0.195705908	0.457154723	0.414472591	0.714002319	0.522080047	0.086663239	0.468645813	0.337548993
543299:92:+	6	121.977221	54,249,362	0.219894044	0.574985968	0.392807809	0.931179067	0.264871042	0.122213824	0.672026393	0.314810475
543299:311:+	6	125.485222	54,249,581	0.154938318	0.595792791	0.323944237	0.968516316	0.293113883	0.107860203	0.655416548	0.548350569
543405:48:-	6	125.620223	54,282,926	0.154432927	0.605006733	0.328379036	0.981924493	0.306206169	0.103017372	0.665545606	0.56536184
543411:135:+	6	134.359224	54,285,804	0.058371099	0.834542565	0.273836973	1.253313909	0.715870198	0.267566601	0.849953007	1.285640168
543778:12:-	7	0	10,822	0.448402762	0.10038672	0.847588838	0.149143999	1.110811416	0.791064465	0.254973546	0.350510822
543939:15:-	7	0.172001	73,907	0.447918164	0.100436757	0.847155035	0.149227447	1.110437252	0.790632441	0.254884458	0.350505604
544295:80:+	7	0.324002	238,951	0.461443733	0.118528394	0.859263656	0.177525553	1.256124469	0.851787549	0.249224988	0.369985553
544400:89:+	7	0.380003	274,574	0.490870253	0.106967383	0.890370174	0.160786472	1.30597032	0.852388973	0.255301134	0.38153593
544904:487:-	7	0.390004	463,659	0.611477939	0.10924123	0.984186546	0.162212283	0.713927692	0.794282131	0.245299501	0.3915452
544952:35:+	7	0.605005	483,907	0.637738584	0.108725887	1.00045443	0.160796728	0.740654283	0.809543131	0.240132578	0.408651661
544971:82:+	7	1.223006	492,599	0.664855537	0.122028601	0.982780306	0.190260306	0.809057647	0.78053608	0.637719003	0.350163429
545321:292:-	7	2.305007	696,204	1.022439304	0.112164008	1.333090879	0.17256266	0.854283113	0.816215865	0.467066789	0.449958744
545476:119:+	7	2.350008	772,307	1.012325805	0.112090146	1.314171248	0.171999283	0.866092777	0.818224443	0.469973067	0.457568007
546108:270:+	7	3.177009	1,175,052	1.267549772	0.170954519	1.541571077	0.194078922	0.737590866	0.645394835	0.464689547	0.580188425
546527:38:+	7	4.66601	1,424,570	1.802321372	0.36311595	2.043386128	0.349716587	0.841751793	0.655526176	0.472233763	0.658890753
546563:463:-	7	4.733011	1,434,518	1.824661172	0.371701842	2.064292042	0.35712528	0.845763795	0.652071974	0.473180018	0.663273643
546572:469:+	7	4.787012	1,440,306	1.841153797	0.378609708	2.07796753	0.363119126	0.849116864	0.651975307	0.473868737	0.66837147
546991:72:-	7	6.035013	1,674,656	1.853861825	0.399633525	2.09517964	0.402829903	0.882419146	0.558549906	0.655671725	0.512354747
547832:252:-	7	7.950014	2,175,810	1.595681261	0.409789732	1.872588499	0.509717181	0.751820836	0.451215926	0.632116654	0.408272926
548549:51:-	7	8.833015	2,639,757	1.547164376	0.439583226	1.789319787	0.541726266	0.68196634	0.402323442	0.642015231	0.365334382
549088:439:+	7	10.185016	2,916,490	1.972172467	0.741845119	2.19367292	0.791571304	0.582270701	0.391160737	0.682677273	0.374507962
549199:113:-	7	10.193017	2,962,099	1.816908717	0.732671486	2.026975744	0.814987986	0.595797014	0.392782554	0.873609659	0.285512212
549508:434:-	7	11.234018	3,135,825	1.937119903	0.777443729	2.147652536	0.86365305	0.590127437	0.451872878	0.790049638	0.209178276
549508:98:-	7	11.301019	3,136,161	1.934969018	0.775139252	2.14487293	0.86018144	0.590321842	0.454239235	0.789554293	0.209099437
549681:63:+	7	11.61002	3,228,826	2.174209262	0.763631441	2.387933203	0.848247451	0.581552809	0.449398001	0.744012685	0.197255011
549698:275:-	7	11.675021	3,233,670	2.242162154	0.770302166	2.455832055	0.854473011	0.587587906	0.447506169	0.735869782	0.199344434
549860:7:+	7	12.062022	3,305,546	2.606029931	0.784928564	2.761674721	0.863333497	0.63461089	0.423681117	0.716109527	0.224086528
550944:124:-	7	13.646023	3,956,109	2.427008443	1.315365322	2.614506189	1.500300129	0.900218327	0.486962904	0.959520481	0.301306823
551146:51:+	7	15.362024	4,046,333	2.067416826	1.27232602	2.198751783	1.410992756	1.176376168	0.514439619	1.12126807	0.375349216
551627:245:+	7	16.128025	4,389,408	1.633997504	1.20513707	1.753615178	1.323774686	1.236156462	0.623593651	1.197013875	0.372581987
551672:19:+	7	16.310026	4,413,509	1.583243732	1.205612629	1.706391192	1.327218087	1.270720648	0.689189118	1.18003118	0.372217404
551988:131:-	7	17.198027	4,661,605	1.340957201	1.310934473	1.478703448	1.482568985	1.269390694	0.782640084	1.342877421	0.364326975
552173:574:-	7	17.226028	4,782,212	1.332868502	1.313578802	1.470909718	1.482741424	1.280210556	0.821655029	1.363516848	0.361805681
552173:550:-	7	19.933029	4,782,236	0.782537129	1.673918654	0.964122388	1.882011007	1.194424248	1.229776416	1.267545469	0.527962709
552173:527:-	7	20.29903	4,782,259	0.781341636	1.790398044	0.959642519	1.984376138	1.20254877	1.227539146	1.228153756	0.570932665
552768:111:-	7	21.175031	5,061,185	0.723330714	2.082711243	0.979437723	2.195308278	0.929852525	0.898940977	1.080033265	0.768860363
554765:225:-	7	21.539032	6,422,798	1.10177733	1.774311778	1.192258588	1.854501303	1.198154463	1.249891987	0.674948602	0.291173826
554774:161:-	7	21.744033	6,424,400	1.151528145	1.785351555	1.226726626	1.844607794	1.238594628	1.26914757	0.693217273	0.264878497
555014:6:+	7	22.479034	6,562,629	1.2734073	1.761725675	1.298248228	1.823627803	1.837247724	1.333921835	0.445535345	0.261020789
556062:34:-	7	24.344035	7,060,416	1.286241269	1.75633229	1.126021104	1.818588189	2.079795858	1.465634769	0.322382076	0.240978527
556095:32:-	7	24.617036	7,068,330	1.301429682	1.744129015	1.114179292	1.807065636	2.111859792	1.482866648	0.303331323	0.238767877
556815:347:-	7	25.667037	7,394,003	1.322105289	1.756439777	1.129295118	1.806068568	2.238254075	1.526221994	0.239743109	0.187834898
557725:30:-	7	28.837038	7,964,473	1.398966843	1.53982131	1.099479961	1.58803654	2.938762331	1.715995058	0.205876475	0.081187703
559105:221:-	7	30.787039	8,934,131	1.415894267	1.271781192	1.084950827	1.324006417	3.294771529	1.881921749	0.21812093	0.132410264
559107:39:-	7	30.86904	8,934,548	1.419969837	1.257509707	1.088065371	1.299461331	3.302303987	1.874745531	0.219790229	0.097932937
559283:98:+	7	30.967041	9,044,949	1.387404392	1.247457116	1.051521107	1.282981099	3.311979011	1.899155882	0.20319762	0.107823239
559327:63:-	7	31.269042	9,059,458	1.298287761	1.226373628	0.95569276	1.237097408	3.343612214	1.970993749	0.152040964	0.193128286
561713:51:-	7	37.373043	10,988,623	1.787787134	0.908441854	1.403388602	1.075085668	3.843945066	2.45776681	0.943277938	0.570201084
562033:52:+	7	41.974044	11,162,618	1.07345244	0.682203948	1.090720284	0.909349214	4.663279252	2.931853563	1.236471371	1.390419107
564351:86:-	7	44.230045	12,829,260	1.661959313	0.822410874	1.691986134	1.017542338	4.076182652	3.291421505	1.311300933	1.319667248
566265:439:+	7	44.355046	14,011,165	1.612304288	0.669617594	1.559010224	0.817682697	4.736565777	3.594883845	1.311557929	1.519849601
567493:27:-	7	46.797047	14,687,093	1.425722686	0.779654725	1.444172269	0.815782384	5.509752921	4.084061451	1.116310362	2.287679
569836:55:+	7	50.084048	16,286,998	2.093909887	0.922413843	2.06724433	0.897705294	6.421050574	5.478883841	1.55230559	2.153003703
571587:139:-	7	51.020049	17,645,438	2.059061399	1.387027893	1.9689596	1.24564712	6.195456707	5.270001204	1.497931174	1.22539555
572821:15:+	7	52.35005	18,398,856	1.867136084	1.682035308	1.638956222	1.454786232	5.574153235	5.434303219	1.434395515	0.982974343
572875:101:+	7	52.448051	18,426,737	1.86714085	1.68206281	1.638958174	1.454804563	5.57413699	5.434223692	1.434387803	0.98295961
573221:156:-	7	52.452052	18,558,976	1.867140932	1.682063058	1.638958354	1.454804823	5.574136928	5.43422343	1.434387811	0.982959077
574433:133:+	7	54.014053	19,669,563	2.702497161	2.082241675	2.284324756	1.890053253	5.065008993	4.634080305	1.533892343	1.164122607
574433:176:+	7	54.564054	19,669,606	2.65627341	2.245527376	2.299881189	2.073247653	5.014018808	4.655839764	1.569338045	1.100709495
576021:639:-	7	54.715055	20,947,940	2.555041435	2.074392675	2.241182568	1.923148762	4.921701893	4.573894354	1.585707498	1.097878847
576525:131:-	7	54.846056	21,324,867	2.555031693	2.011059016	2.241174286	1.87340288	4.921716213	4.562301063	1.585713917	1.082464361
576768:78:-	7	54.875057	21,490,405	2.555028217	2.011052538	2.241170967	1.873396455	4.921718601	4.562303442	1.585713931	1.082464316
577116:461:+	7	55.123058	21,763,318	2.240627566	1.594807907	1.965177719	1.405913783	4.959594949	4.853384134	1.583079732	1.119438505
577903:10:+	7	55.175059	22,352,870	2.240624273	1.594805233	1.965174607	1.405910741	4.959593618	4.853386897	1.583077438	1.119439284
578004:326:+	7	55.17506	22,428,671	2.240624273	1.594805233	1.965174607	1.405910741	4.959593618	4.853386897	1.583077438	1.119439284
581523:108:-	7	55.195061	24,807,605	2.240624324	1.59480519	1.965174532	1.405910704	4.959593669	4.853386961	1.583077529	1.119439362
582377:82:+	7	55.231062	25,407,833	2.240624496	1.594805373	1.965174505	1.40591085	4.959593785	4.853387074	1.583077635	1.119439405
582470:105:+	7	55.255063	25,450,016	2.240630251	1.594810492	1.965178408	1.405914936	4.959592969	4.853386389	1.583077282	1.119435484
582938:438:-	7	55.323064	25,734,943	2.410399556	1.737072885	2.060980505	1.518552168	4.957880932	4.835946966	1.436565782	0.915475628
582938:125:-	7	55.360065	25,735,256	2.406702059	1.73707339	2.054409221	1.518552471	4.937489876	4.835945407	1.43448863	0.915470029
583049:341:-	7	55.362066	25,845,827	2.406498683	1.737073264	2.054050805	1.518552325	4.936378391	4.835944938	1.434375528	0.915469328
583078:87:-	7	55.862067	25,856,286	2.601080216	1.807976219	2.255462384	1.588375487	4.63927082	4.839363539	1.334718558	0.965682348
583776:172:-	7	55.869068	26,351,474	2.60301351	1.823100452	2.257577471	1.602815716	4.642197944	4.810433056	1.337110809	1.085373413
584480:26:-	7	56.864069	26,825,195	2.235870831	1.461026169	2.056707643	1.277543162	4.038795762	3.905830684	1.59819072	1.142950335
584644:411:+	7	57.22607	26,938,112	2.237222245	1.415499443	2.081049799	1.230659234	4.056953896	3.8495198	1.697468432	1.131886402
584680:317:-	7	57.253071	26,946,598	2.239814316	1.434590375	2.085853821	1.244673638	4.081077195	3.947004154	1.700455799	0.852786075
585874:90:-	7	58.301072	27,988,116	2.344722551	1.411458438	2.174367335	1.249230096	4.840606375	5.085832792	1.581998276	1.012724653
586588:110:+	7	58.311073	28,613,768	2.011919841	1.154208446	1.866908665	1.023455292	4.825008993	5.093105617	1.435791647	0.950524866
588225:292:+	7	60.187074	29,752,448	1.279125324	1.093956877	0.977995079	0.973588435	4.397726405	4.369291917	1.428626082	1.080927426
591183:501:-	7	62.786075	32,079,646	1.386973763	1.309234052	1.278200048	1.25118921	3.605462829	4.360490757	1.178794066	1.024617326
593785:316:-	7	65.308076	34,107,434	1.319331355	0.795869361	1.190102914	0.741217855	3.438907732	3.498988463	1.044874694	0.895697436
593868:70:+	7	65.638077	34,182,892	1.438001396	0.8727495	1.264133069	0.815896057	3.39373501	3.42055868	0.929695733	0.868213986
594247:33:-	7	66.931078	34,565,028	2.063866068	1.150906774	1.717344369	1.011218029	2.975710958	2.919441587	0.614221677	0.831942134
594452:88:-	7	67.478079	34,752,432	1.923907333	0.90749256	1.66482354	0.809626009	3.085809375	2.953611179	0.683054825	0.825801876
595456:220:+	7	68.26908	35,272,271	2.335664678	0.958017778	1.967162892	0.80216659	2.804678716	2.724912111	0.26035762	0.524859517
595752:7:-	7	68.432081	35,456,608	2.450276475	1.01794086	2.051701372	0.869398785	2.855889158	2.726024658	0.262982466	0.480656671
596398:535:+	7	70.203082	35,989,515	3.148548673	1.387382917	2.679052096	1.172879157	2.826312353	2.492985003	0.259825224	0.464126654
596562:32:-	7	71.395083	36,102,031	3.269463126	1.31269801	2.830999738	1.103499879	2.611879416	2.901951812	0.338776252	0.397883376
596881:40:-	7	73.640084	36,378,377	3.164685617	1.044517855	2.753010035	0.812772995	2.458281572	2.387438663	0.312212209	0.453717947
600532:14:-	7	75.563085	39,173,915	2.739809268	0.593785086	2.293483421	0.424506565	2.514538996	1.754023148	0.311984138	0.415004633
600531:5:+	7	77.781086	39,173,931	2.810796267	0.539093471	2.452918144	0.391146613	2.198165777	1.723673866	0.511119472	0.375288936
600935:130:+	7	78.280087	39,492,365	2.834608245	0.53656422	2.464433624	0.39229839	2.048551273	1.661663719	0.616711711	0.353598984
602477:107:+	7	81.136088	40,517,396	2.721051455	0.625712335	2.538888025	0.507261279	1.787328858	1.800542218	0.807022913	0.446445399
602943:259:-	7	82.321089	40,702,394	2.837899239	0.559466977	2.778393521	0.383254983	1.620345602	1.735781641	1.480967977	0.427543946
603048:463:+	7	82.33509	40,767,167	2.836809454	0.559274773	2.777944715	0.38330597	1.618620102	1.734891295	1.48226596	0.427276573
603462:472:+	7	82.423091	41,041,559	2.827466097	0.556638228	2.772778514	0.382713819	1.609291195	1.74189331	1.490316501	0.426398142
606067:163:+	7	85.435092	42,900,498	2.212864549	0.10165331	2.194080441	0.081610706	1.316751503	2.275846272	1.54346478	0.359682365
606514:117:-	7	86.534093	43,104,622	1.86069445	0.18686681	1.917207161	0.140863581	0.82940372	1.417513646	1.588989404	0.544004417
606548:110:-	7	87.379094	43,117,897	1.875412969	0.252507893	1.85404204	0.202525027	0.93017653	1.67544827	1.729371499	0.422273234
606883:124:-	7	88.466095	43,363,076	1.769161362	0.115017473	1.682114666	0.112472959	1.038186845	2.27857707	1.810709843	0.505820698
608295:96:+	7	90.242096	44,609,287	0.610900814	0.035257729	0.494291278	0.083187066	1.111494483	2.404396057	1.661511324	0.54951205
608323:416:-	7	90.479097	44,611,495	0.606707833	0.037000707	0.492363825	0.087285718	1.117380097	2.40283555	1.65965879	0.575043426
608410:57:+	7	91.676098	44,669,171	0.673904783	0.050663294	0.623893076	0.110748877	1.468930613	2.411591998	1.824228731	0.731330601
608531:54:+	7	91.981099	44,716,785	0.594027646	0.083314865	0.452200947	0.147248145	1.698060775	2.415815474	1.630950714	0.770566936
608767:60:+	7	93.2141	44,828,138	0.492374585	0.066887058	0.414294074	0.135088035	1.198123165	2.289468703	1.653870429	1.054910225
608855:74:-	7	93.224101	44,866,774	0.491460089	0.066994587	0.413596885	0.135144004	1.19300106	2.288261117	1.654630007	1.055775839
609104:99:+	7	94.061102	45,023,748	0.52657887	0.056966902	0.426650762	0.109272837	1.015033169	1.759649061	1.719150372	0.909679502
609157:504:-	7	94.136103	45,067,320	0.530804299	0.055030198	0.42896128	0.102759168	0.95985971	1.690118473	1.737848987	0.917796706
610147:74:-	7	96.219104	45,841,589	0.532413939	0.175698428	0.557575252	0.259525724	0.939554789	1.624197379	1.59656071	0.918368248
610209:359:+	7	96.393105	45,861,321	0.535843939	0.193411482	0.564993531	0.281137797	0.929125385	1.61375786	1.578808586	0.898113183
610454:289:-	7	96.928106	46,039,833	0.58504364	0.302723612	0.63077995	0.495296153	0.828689863	1.645868085	1.575303477	1.089184899
610930:109:-	7	97.789107	46,330,183	0.553260172	0.351015109	0.573264757	0.548517294	0.759713508	1.575050868	1.554798363	1.083010676
612376:84:-	7	99.448108	47,049,799	0.502003836	0.472095295	0.635721805	0.669559882	0.727082841	1.462181431	1.268928184	1.134298199
613325:44:+	7	102.045109	47,647,481	0.360716812	0.442293659	0.48755074	0.605998807	0.891645352	1.562602503	1.257794312	1.124925621
614141:64:+	7	103.78211	48,203,833	0.355158705	0.832482102	0.497041239	0.96850527	0.88657464	1.542214531	0.776751625	0.831903853
614314:134:-	7	104.302111	48,289,015	0.429678757	0.957967405	0.546948805	1.071281479	0.875789442	1.493889375	0.693029826	0.796870884
614314:10:-	7	105.103112	48,289,139	0.549350199	1.158162255	0.688553046	1.235806145	0.851152184	1.480872983	0.726017138	0.680729233
614612:126:-	7	106.130113	48,446,964	0.516315332	1.272700528	0.666652277	1.300434177	0.888731998	1.519360309	0.691186166	0.621901752
614958:539:+	7	106.155114	48,643,806	0.513429585	1.276157418	0.666868139	1.304303529	0.889218386	1.512384058	0.690182699	0.621115749
614974:87:-	7	106.401115	48,649,909	0.474777856	1.246804664	0.65069528	1.267959344	0.810123381	1.51676437	0.675544933	0.491084322
615517:35:-	7	107.067116	48,883,081	0.714789103	0.961100357	0.775628973	1.029643712	0.721764858	0.808523963	0.644928594	0.26847993
615524:11:+	7	107.390117	48,887,228	0.62206711	0.957021528	0.677233207	1.001422546	0.542441802	0.839153349	0.581431918	0.316634829
615562:80:+	7	108.176118	48,904,471	0.903510965	1.191419099	0.974743494	1.165271394	0.414780711	0.799128937	0.544968466	0.256959435
616265:67:-	7	108.404119	49,202,247	1.175936432	1.264238986	1.157542222	1.233686649	0.362140935	0.762364605	0.535065311	0.258683643
616881:119:-	7	109.12212	49,605,562	1.226436285	1.113026308	1.387317193	1.083441108	0.116400414	0.471030763	0.613028093	0.805076293
616962:130:-	7	109.575121	49,632,341	1.264731587	1.02800882	1.356319907	0.989683876	0.130019161	0.586939904	0.709015367	0.860807631
617131:131:+	7	110.224122	49,723,823	1.207718833	0.919043622	1.240874816	0.879672538	0.14998914	0.637616045	0.816833197	0.876190297
617209:678:-	7	110.293123	49,750,683	1.247694229	0.858057239	1.306143903	0.823079941	0.141515248	0.649336684	0.797635881	0.955080698
618379:117:-	7	110.483124	50,825,868	1.177808959	0.841289064	1.313823796	0.835256427	0.120785501	0.587784107	0.722795692	1.065152475
618379:53:-	7	111.575125	50,825,932	1.191768377	0.808679692	1.332476607	0.835494186	0.155471937	0.559453759	0.595971115	1.631083316
618426:578:-	7	111.795126	50,853,727	1.340479476	1.038041416	1.438823538	1.093249633	0.191499219	0.644069439	0.702288939	1.709890859
618426:531:-	7	111.795127	50,853,774	1.340479476	1.038041416	1.438823538	1.093249633	0.191499219	0.644069439	0.702288939	1.709890859
618671:42:+	7	112.283128	50,982,407	1.399695456	1.014327279	1.434544555	0.992551999	0.138270669	0.60256008	0.657026771	1.627334741
618759:114:+	7	112.836129	51,014,574	1.366869962	1.121075161	1.439726693	1.096621348	0.150063759	0.55804061	0.610678855	1.635659138
618814:135:-	7	112.95613	51,028,908	1.369703214	0.992954403	1.472182143	0.926017681	0.111574931	0.635671296	0.68217358	1.436435572
618939:546:+	7	113.339131	51,117,005	1.405661477	0.878060866	1.516143609	0.827689235	0.276393039	0.742917566	0.718964096	1.273143976
619291:187:-	7	113.400132	51,264,090	1.405666851	0.878058841	1.516147077	0.827687559	0.276394099	0.742921021	0.718967812	1.273142489
619400:242:-	7	113.581133	51,308,926	1.587770706	0.876230502	1.645691927	0.828023084	0.194133344	0.692396067	0.719035571	1.284002466
619997:10:-	7	113.828134	51,672,670	1.675643174	0.890010286	1.676645517	0.854034865	0.26441632	0.555893654	0.696487882	1.294634578
619997:17:-	7	113.828135	51,672,663	1.675643174	0.890010286	1.676645517	0.854034865	0.26441632	0.555893654	0.696487882	1.294634577
620032:388:+	7	113.857136	51,690,351	1.675639593	0.804799341	1.676635779	0.792434186	0.264425981	0.606906156	0.696559697	1.220827234
620497:54:-	8	0	38,526	0.827593351	0.241870219	1.495252097	0.23517683	0.391469126	1.001249489	0.229133544	0.037147593
620626:122:+	8	0.116001	106,218	0.827550011	0.241777949	1.495085484	0.23512213	0.391029653	1.000681531	0.229231076	0.037274827
621636:15:+	8	1.014002	589,034	0.695726028	0.244261019	1.427364724	0.238199221	0.389558708	1.009600876	0.196272031	0.04289302
621800:169:+	8	1.231003	647,180	0.742025536	0.243275113	1.491588857	0.237844007	0.3957282	1.009393713	0.199822077	0.03720095
621969:408:+	8	1.740004	774,006	0.783433339	0.235501864	1.524232234	0.235155964	0.47515876	1.075718733	0.199510783	0.032776747
622343:442:+	8	3.257005	935,264	0.637805503	0.209082577	1.359798879	0.217556922	0.475477638	1.13400294	0.333644388	0.022292787
622368:432:+	8	3.404006	947,853	0.637796738	0.209079515	1.359782253	0.217554456	0.475476102	1.134001613	0.333653807	0.022296147
622759:82:+	8	3.669007	1,279,340	0.631304301	0.212651548	1.345651264	0.221146254	0.459045529	1.136593618	0.352823845	0.028286234
623069:46:-	8	4.400008	1,397,849	0.735229259	0.229589769	1.456226438	0.278846742	0.483378566	1.206743689	0.334215712	0.031899447
623349:92:-	8	5.798009	1,503,632	0.692571852	0.237840064	1.342906541	0.303621573	0.407127223	1.163021996	0.359195185	0.0632579
623958:109:+	8	7.30801	1,795,357	0.740954284	0.235782204	1.423637626	0.292614594	0.327438829	1.072111987	0.370916227	0.067306494
624406:130:+	8	7.556011	2,042,901	0.740942798	0.235782231	1.423636521	0.292614137	0.327448567	1.072111123	0.370914703	0.067306188
624748:28:+	8	7.696012	2,163,561	0.739483547	0.235874015	1.423449725	0.292632001	0.327112306	1.072995352	0.374249075	0.06752625
624830:8:+	8	7.988013	2,191,972	0.679026382	0.235781929	1.388932166	0.2926141	0.314287217	1.072114962	0.464142761	0.06730596
624830:63:+	8	8.197014	2,192,027	0.667793637	0.237761837	1.373859617	0.29555521	0.343717411	1.079426333	0.45942934	0.070464122
624830:69:+	8	10.027015	2,192,033	0.642578052	0.25260649	1.291700336	0.316626891	0.698268549	1.123034158	0.421714342	0.10354754
626502:18:+	8	10.545016	3,216,637	0.836132183	0.946943798	1.374999095	0.947828367	0.586404339	0.438185672	0.666372633	1.365012558
626701:595:-	8	12.766017	3,355,371	0.639323513	0.87762358	1.434814792	0.951512524	0.539117077	0.362383677	0.73620268	0.713947266
626704:61:+	8	12.830018	3,358,265	0.618484018	0.852661287	1.40674854	0.927161113	0.540481245	0.363195014	0.741381501	0.703621229
626704:108:+	8	15.215019	3,358,312	0.353788768	0.758108997	1.119982649	0.884054011	0.519775287	0.292934303	0.94225985	0.780125309
626719:337:-	8	15.26102	3,362,220	0.333725539	0.754334466	1.067020477	0.87160086	0.549698152	0.30659878	0.951238549	0.775875352
626719:60:-	8	15.261021	3,362,497	0.333725537	0.754334525	1.067020468	0.871600956	0.54969818	0.306598753	0.951238499	0.775875362
627643:136:+	8	16.064022	4,089,411	0.353816541	0.892406606	1.099879046	1.062139091	0.389455897	0.922291566	0.798338689	0.957456014
627747:400:-	8	16.459023	4,193,700	0.38245515	0.846742483	1.15543193	1.014714086	0.444005199	0.972181067	0.835425643	0.842858295
627747:11:-	8	16.556024	4,194,089	0.389490907	0.866555259	1.168296027	1.037041575	0.440618397	0.970354432	0.818235365	0.843663255
627965:107:+	8	17.590025	4,310,003	0.463624435	1.086166589	1.287027795	1.269969355	0.466807211	0.565047505	0.749411574	0.388389444
628427:135:+	8	19.117026	4,500,519	0.507424579	1.090575494	1.374092217	1.300394531	0.50348849	0.300588476	0.160571647	0.399581156
628483:73:-	8	20.345027	4,529,012	0.559438245	1.332198088	1.441612894	1.5386938	0.369539558	0.219193511	0.186606936	0.332317279
628559:340:+	8	20.771028	4,554,532	0.543325817	1.340475411	1.42227095	1.566713741	0.522508516	0.279001625	0.174783387	0.303344064
629621:117:-	8	21.921029	5,079,995	0.375515057	1.025056079	1.184279789	1.241085588	0.515645554	0.244230148	0.051715223	0.242777438
629793:342:-	8	22.57703	5,125,199	0.375915538	1.13199185	1.167687426	1.370235482	0.572149708	0.235344857	0.092715	0.270581184
630136:11:+	8	22.743031	5,266,717	0.397274635	1.17237396	1.187216371	1.412472482	0.564092635	0.176830727	0.096871481	0.267691183
630434:180:-	8	23.069032	5,362,991	0.519375031	1.333918152	1.404084983	1.57212929	0.574106396	0.230031489	0.093476151	0.221146346
630556:220:-	8	23.746033	5,402,632	0.527122751	1.069610491	1.308010802	1.310461503	0.659422999	0.152754896	0.098240534	0.225417369
630702:451:-	8	23.839034	5,454,901	0.52712808	1.069607828	1.3080167	1.31045939	0.659430612	0.152751036	0.098239863	0.225412416
630808:112:+	8	24.441035	5,489,538	0.698784793	1.078248613	1.584752808	1.401457962	0.693235725	0.056686499	0.21535672	0.100864802
630808:315:+	8	24.441036	5,489,741	0.698784793	1.078248613	1.584752808	1.401457962	0.693235725	0.056686499	0.21535672	0.100864802
631446:65:+	8	25.634037	5,951,148	0.452654002	0.896642191	1.176513703	1.217317401	0.823003177	0.151722588	0.164056156	0.110392545
631682:9:-	8	25.801038	6,057,602	0.411626929	0.891896382	1.120677529	1.217425768	0.83831022	0.15174063	0.157474301	0.105295088
631845:110:+	8	25.937039	6,155,804	0.2178801	0.884380153	0.796807843	1.221843254	0.924398129	0.184541911	0.134522561	0.094438762
631845:139:+	8	26.02604	6,155,833	0.218011695	0.882294583	0.797127261	1.218738205	0.920183594	0.184553458	0.134152384	0.094324775
632156:93:+	8	26.409041	6,280,037	0.218100849	0.873000089	0.79794318	1.205460237	0.913732837	0.185311869	0.13136581	0.093701361
632939:52:+	8	26.739042	6,809,715	0.232842143	0.894405055	0.801140334	1.218329534	0.94713933	0.254189406	0.113001289	0.075818426
632939:121:+	8	27.315043	6,809,784	0.276410639	0.836581022	0.81906778	1.102384393	0.968358182	0.427785842	0.110863086	0.116041411
633195:416:-	8	27.353044	6,909,810	0.279228693	0.838402242	0.820408553	1.101549074	0.96889266	0.436971064	0.110614849	0.117637415
633239:625:-	8	27.554045	6,933,561	0.355276708	0.81132353	0.907531876	1.06256904	0.946704962	0.429624718	0.108291408	0.100017735
633471:33:-	8	27.601046	7,028,312	0.358572623	0.813915491	0.910749155	1.065051247	0.943763825	0.435808759	0.109411434	0.099925743
633470:456:+	8	27.665047	7,028,798	0.357793905	0.824159657	0.911900257	1.077279004	0.939968556	0.443151996	0.111743116	0.099543201
633613:299:-	8	28.514048	7,076,075	0.352685424	0.869497464	0.905829794	1.081542748	0.733147686	0.479555541	0.326609282	0.070841122
633682:52:+	8	28.749049	7,098,981	0.328528512	0.820676628	0.818592444	1.031752943	0.838276198	0.440874483	0.1784235	0.04357266
634214:76:+	8	29.31905	7,473,997	0.205011962	0.538843083	0.41032724	0.737001346	0.8130131	0.491934079	0.160769521	0.051210384
634395:95:-	8	30.554051	7,563,055	0.202006352	0.448323709	0.426393006	0.512412386	0.840042185	0.565327631	0.130602793	0.120199301
635232:105:-	8	31.075052	8,193,159	0.170630897	0.414955006	0.386203428	0.448870698	1.083742228	0.592965711	0.143227887	0.183642698
635232:68:-	8	31.082053	8,193,196	0.170653196	0.414894172	0.386002859	0.448716312	1.08366569	0.594194746	0.143223368	0.183862698
635414:9:+	8	31.544054	8,341,100	0.193982186	0.764006151	0.490414425	0.868861714	1.069275331	0.754117803	0.205395713	0.232780073
635837:50:+	8	31.718055	8,592,568	0.218921239	0.758879413	0.493286296	0.856803217	1.039261789	0.757510753	0.218061705	0.235266694
635926:222:-	8	31.792056	8,673,179	0.14486252	0.757753445	0.456849729	0.853784809	1.356305572	0.758558775	0.224934708	0.23498932
636056:60:+	8	32.681057	8,767,766	0.08938078	0.737173052	0.422735574	0.809355469	1.25742298	0.760529769	0.246336868	0.229830626
636361:20:+	8	33.138058	8,972,472	0.071778164	0.722553166	0.404771076	0.780028748	1.310699671	0.756757424	0.172211903	0.178049429
636611:93:-	8	33.381059	9,216,613	0.080285424	0.680457626	0.434853042	0.722691542	1.305271926	0.818931955	0.215811047	0.245103364
636634:55:+	8	33.60606	9,244,439	0.013322534	0.496681191	0.275887259	0.573995811	1.181391266	0.703931267	0.420756163	0.314259873
636799:239:-	8	33.986061	9,312,367	0.015098373	0.517972057	0.270638567	0.580501619	1.187977377	0.752477532	0.362353909	0.215905869
637228:35:-	8	35.057062	9,665,515	0.007784488	0.468214315	0.319880221	0.51785327	1.229224295	0.796221188	0.27030729	0.086246195
638447:378:+	8	36.740063	10,318,070	0.029877865	0.500002275	0.400199525	0.565392025	1.343375133	1.095786577	0.247723484	0.057799749
638447:385:+	8	36.913064	10,318,077	0.032401927	0.501883285	0.408116087	0.568744564	1.351417595	1.125841856	0.247321561	0.055102541
639183:345:+	8	38.019065	10,624,554	0.088728264	0.459106074	0.443116184	0.542065967	1.224047872	1.309207953	0.264220928	0.015277702
639205:97:+	8	38.021066	10,639,742	0.088862295	0.45910242	0.443190412	0.542139313	1.225389111	1.309608165	0.26423753	0.015259175
639773:553:-	8	38.803067	10,957,937	0.074614674	0.446571348	0.470464431	0.540334909	1.134741377	1.400821205	0.309783018	0.058485924
639773:108:-	8	39.363068	10,958,382	0.041361275	0.462447569	0.404457047	0.555370877	0.915263534	0.970323335	0.3264732	0.143484624
639962:110:-	8	39.586069	11,040,107	0.045997217	0.46278909	0.367735399	0.552296378	0.854409857	0.806772105	0.333296742	0.143263722
640042:47:+	8	39.79307	11,074,100	0.048723675	0.479899635	0.267824754	0.60110413	1.010883699	0.929475383	0.390975489	0.161857055
640137:98:+	8	40.350071	11,100,848	0.018892437	0.386406464	0.281152836	0.477785787	0.970673369	0.969543677	0.41093419	0.173481217
640848:128:-	8	40.908072	11,514,734	0.011498847	0.267471883	0.264174976	0.336591256	0.941574182	0.958578133	0.405607848	0.142575105
640848:118:-	8	41.356073	11,514,744	0.001051143	0.292184001	0.223663592	0.352259194	0.947075209	0.957029257	0.286098645	0.110653403
641471:102:+	8	41.557074	11,798,453	0.001777724	0.371872412	0.232053581	0.444136218	0.937542072	0.995939092	0.225689793	0.09679547
641471:531:+	8	41.665075	11,798,882	0.001779585	0.409437558	0.22370171	0.49093164	0.930664982	1.011848951	0.205611815	0.097319577
641560:41:+	8	41.854076	11,872,353	0.006605536	0.478961647	0.217515888	0.569075158	0.847748877	1.040276972	0.174458269	0.103315373
641652:61:-	8	42.146077	11,913,187	0.003575977	0.469254167	0.217670987	0.55946028	0.915743836	1.041338542	0.173471989	0.093496822
641683:560:-	8	42.545078	11,922,205	0.004454695	0.467421027	0.217212429	0.545603299	0.899008274	1.056079838	0.171179301	0.123585349
641683:82:-	8	42.919079	11,922,683	0.034015169	0.447522665	0.269966163	0.543849273	1.121382837	1.066709786	0.13605393	0.149824279
642408:85:-	8	43.10208	12,361,144	0.058501699	0.66096133	0.383260729	0.769483086	1.366050395	1.130456499	0.058271573	0.108089582
642408:66:-	8	43.119081	12,361,163	0.060275307	0.680406646	0.392762895	0.789759432	1.375684472	1.131124619	0.085765702	0.106126519
642768:215:-	8	43.934082	12,588,778	0.06075945	0.612932088	0.389395133	0.695640385	1.296586861	1.206776792	0.09677932	0.141702086
642771:48:+	8	44.246083	12,591,743	0.058643138	0.564599727	0.367571744	0.639499061	1.218565685	1.234992527	0.083003686	0.166077215
643180:73:+	8	45.352084	12,854,852	0.035157336	0.442709073	0.336487772	0.487761819	0.921311947	1.359145209	0.039573411	0.338637055
643276:47:+	8	45.940085	12,925,159	0.045416446	0.448088661	0.332636443	0.477036916	0.813219653	1.428622472	0.093652858	0.354010262
643276:83:+	8	45.962086	12,925,195	0.044339174	0.448671814	0.331173868	0.477531261	0.809924513	1.428034163	0.094565526	0.354132126
643751:73:-	8	46.952087	13,441,788	0.091496164	0.42811643	0.173575685	0.479447819	0.494854067	1.32521389	0.208159589	0.390732063
643751:35:-	8	47.840088	13,441,826	0.285861666	0.560459857	0.362557863	0.589470671	0.383957813	1.575804012	0.46671018	0.836487307
644223:90:-	8	48.207089	13,737,648	0.025096149	0.332125831	0.117422032	0.361815944	0.392880178	1.281921308	0.182031551	0.425014145
644399:78:+	8	49.40509	13,804,407	0.056728734	0.321365442	0.154324975	0.353071582	0.527981219	1.142125268	0.125397439	0.446211752
644954:379:-	8	50.236091	14,331,377	0.12922968	0.328656222	0.22134831	0.385487213	0.712723223	1.11961317	0.152319348	0.39409178
644954:297:-	8	50.518092	14,331,459	0.178658225	0.329448012	0.254458241	0.395401034	0.72918239	1.090883351	0.159129935	0.347705228
645963:356:-	8	52.661093	15,049,278	0.380766436	0.524261872	0.41255753	0.555966888	0.988376486	0.776387415	0.316946247	0.105392308
645963:328:-	8	52.661094	15,049,306	0.380766436	0.524261872	0.41255753	0.555966888	0.988376486	0.776387415	0.316946247	0.105392308
646061:101:-	8	52.813095	15,097,542	0.350819894	0.513493314	0.298858446	0.544723557	1.052475877	1.014752814	0.272323485	0.084013107
646061:62:-	8	52.815096	15,097,581	0.350149785	0.513544004	0.297145298	0.544753099	1.053856634	1.018384859	0.272935724	0.084075359
646061:34:-	8	53.061097	15,097,609	0.323762412	0.50953789	0.265205562	0.538580526	1.066322449	1.00393932	0.280696435	0.081117589
646439:6:+	8	53.304098	15,360,160	0.348537325	0.508707298	0.343770185	0.539384336	1.083010631	0.987984885	0.338845973	0.081098531
646439:38:+	8	53.364099	15,360,192	0.433114177	0.468159785	0.421267311	0.515423455	1.13912859	0.989365762	0.330862124	0.086971692
646439:401:+	8	53.6451	15,360,555	0.390297757	0.470557523	0.382388811	0.516043843	1.111734578	0.967515568	0.340495947	0.090446328
646484:337:-	8	53.870101	15,401,963	0.277042804	0.515719686	0.304737057	0.546836502	1.065996922	0.942116412	0.351253306	0.087488052
646620:8:+	8	54.407102	15,532,360	0.111118267	0.601710364	0.124538783	0.605373897	1.128029149	0.83884022	0.414070061	0.041194798
646620:107:+	8	54.538103	15,532,459	0.095788156	0.607990327	0.116466621	0.612542572	1.130658494	0.852089155	0.414062913	0.041016719
646620:456:+	8	54.991104	15,532,808	0.150942189	0.57856814	0.155737413	0.623493928	1.025997545	0.898220812	0.36319001	0.059397336
646816:102:-	8	55.037105	15,666,492	0.156298527	0.574311527	0.161174682	0.621735704	1.041272865	0.903323796	0.372368565	0.056670542
647610:91:+	8	55.965106	16,313,759	0.222608599	0.689889601	0.249485998	0.759660225	1.07555783	0.948804316	0.394621251	0.080114261
647633:40:-	8	58.452107	16,317,499	0.15634295	0.717771839	0.262109033	0.840651614	1.013714792	1.096730517	0.275729089	0.10093308
647653:423:-	8	58.464108	16,322,272	0.15612801	0.711536436	0.262105718	0.835542376	1.01375395	1.097246014	0.275565514	0.10106138
647797:128:-	8	58.542109	16,356,841	0.154747413	0.710371406	0.262099331	0.835758138	1.01399207	1.100318743	0.27451611	0.101988064
647903:195:-	8	58.57711	16,398,935	0.155492208	0.732522458	0.285041688	0.855338409	0.941459578	1.102496379	0.236827161	0.086239478
648874:71:+	8	59.413111	16,980,310	0.106641866	0.656332155	0.304284223	0.8247258	0.8236538	1.118463709	0.157986458	0.049391574
648949:44:-	8	59.455112	17,005,494	0.106642001	0.656332679	0.304284602	0.82472954	0.823652862	1.118464023	0.157987714	0.04939003
649030:30:+	8	60.447113	17,054,746	0.053468623	0.664711129	0.243348463	0.866664405	0.63233829	0.887289965	0.302092563	0.118527882
649030:134:+	8	60.647114	17,054,850	0.034944399	0.697338274	0.19308637	0.896768733	0.611919412	0.871959819	0.341656303	0.138192412
649073:87:+	8	62.106115	17,075,129	0.078533903	0.80726034	0.211514506	1.124277383	0.796905394	0.671907754	0.226915573	0.21024533
649210:28:+	8	62.370116	17,150,789	0.185659792	0.982378975	0.317863705	1.300995215	0.545524243	0.679015229	0.198964741	0.207933079
649395:162:-	8	63.737117	17,281,855	0.344546938	1.28802067	0.516135856	1.612237947	0.498416555	0.61757023	0.4003175	0.205123539
652309:143:+	8	63.811118	19,301,643	0.346304807	1.281946973	0.522510836	1.611087959	0.493230321	0.610858145	0.399958167	0.20198671
652719:577:-	8	65.537119	19,584,239	0.343415944	0.949507628	0.524093132	1.30952761	0.417895024	0.43747087	0.331701774	0.298892935
653310:99:-	8	66.01312	19,998,763	0.495228122	1.022529102	0.821278751	1.427340284	0.399546952	0.449767164	0.359087004	0.38674583
653310:22:-	8	67.730121	19,998,840	0.375423815	0.865785725	0.649476152	1.311239879	0.383387211	0.465480551	0.496242814	0.59715577
653442:9:-	8	67.785122	20,066,599	0.380912882	0.775889875	0.645591474	1.223144421	0.757004028	0.765914125	0.449762941	0.453750008
653485:161:-	8	68.163123	20,090,789	0.387535826	0.810016551	0.643747	1.254886608	0.837081406	0.869973007	0.423945635	0.47176283
653485:93:-	8	68.377124	20,090,857	0.390817679	0.826288771	0.640401115	1.267501946	0.884063397	0.925111159	0.409672606	0.48163168
655113:383:-	8	68.934125	21,141,594	0.372994653	0.95496998	0.637229734	1.427534784	0.956301678	1.090365951	0.329222334	0.704142347
655956:125:+	8	69.131126	21,874,739	0.369586425	1.088507365	0.639381869	1.566491591	0.985953749	1.108912963	0.291116635	0.633437181
656212:334:-	8	70.409127	22,041,759	0.480122167	1.353374951	0.765343732	1.814478219	0.724714697	0.668005393	0.216602535	0.597858321
657287:508:-	8	70.855128	22,858,003	0.505352941	1.376887903	0.795547048	1.810293469	0.350855068	0.368144628	0.244181304	0.543391889
657287:131:-	8	70.881129	22,858,380	0.505353141	1.376898947	0.795547565	1.810300015	0.350852798	0.368147571	0.244181203	0.543388512
657590:119:-	8	71.13713	23,097,964	0.5053537	1.408234074	0.795552192	1.828228774	0.350833033	0.373799412	0.244179799	0.523216575
657678:565:+	8	71.433131	23,175,081	0.478479189	1.344884186	0.759818403	1.765754955	0.353665834	0.384297287	0.245002094	0.5186584
659008:119:-	8	71.506132	24,261,062	0.471142743	1.329537875	0.749364056	1.750697166	0.362064457	0.386316424	0.242643148	0.513277933
659008:110:-	8	71.577133	24,261,071	0.464525645	1.305393951	0.740410274	1.725474997	0.364174702	0.389695887	0.242588368	0.51127786
659254:88:-	8	72.257134	24,432,095	0.536211394	1.243768275	0.822031267	1.696307147	0.487623866	0.433434401	0.156594807	0.877167478
659397:122:-	8	72.336135	24,499,507	0.528977219	1.228320226	0.812512908	1.679265511	0.489668021	0.435222141	0.159533761	0.878897691
659936:109:+	8	72.568136	24,880,304	0.545383726	1.30422715	0.834459387	1.745184944	0.526067525	0.446665552	0.192071279	0.718201084
660442:84:+	8	72.607137	25,205,225	0.545385969	1.304229144	0.834462019	1.745187132	0.526065938	0.446664521	0.192071914	0.718200049
660815:249:-	8	72.607138	25,413,866	0.545385969	1.304229144	0.834462019	1.74518713	0.526065938	0.44666452	0.192071914	0.718200048
660869:126:-	8	72.610139	25,429,310	0.545386008	1.253959445	0.834462051	1.668154506	0.526065928	0.415709998	0.192071877	0.684428524
660869:33:-	8	72.61614	25,429,403	0.54538608	1.253955591	0.834462111	1.668148831	0.52606591	0.415707551	0.192071815	0.684426357
666668:85:+	8	72.687141	30,104,336	0.545386489	1.304230597	0.834462371	1.745188404	0.526065887	0.446664838	0.192072193	0.718199338
666668:19:+	8	72.687142	30,104,270	0.545386489	1.304230597	0.834462371	1.745188404	0.526065887	0.446664838	0.192072193	0.718199338
667845:248:-	8	72.715143	30,859,812	0.545387438	1.305182336	0.834463419	1.745655015	0.526066137	0.447541687	0.192072011	0.717685432
668126:272:-	8	72.773144	30,995,214	0.545387091	1.307107372	0.83446295	1.746557991	0.526066424	0.449332868	0.192071727	0.716614025
669891:286:-	8	73.201145	32,291,121	0.496815167	1.269666434	0.713798701	1.695250005	0.527799093	0.462422318	0.187845964	0.70461472
670091:44:+	8	73.270146	32,427,213	0.520890799	1.296280486	0.738185276	1.7202297	0.530683991	0.548033944	0.212525992	0.746991898
670376:115:+	8	73.337147	32,682,530	0.539318846	1.319901646	0.756261964	1.740719415	0.553548586	0.658812743	0.237389658	0.779308101
670927:78:+	8	73.606148	33,035,988	0.528567797	1.365434779	0.731251535	1.779147278	0.618298153	0.725811153	0.263911725	0.808918538
671572:68:+	8	74.813149	33,496,406	0.650814525	1.535782939	0.892482259	1.932500669	0.898838421	0.913095912	0.266058115	0.94816862
671572:139:+	8	74.82115	33,496,477	0.650831575	1.535669343	0.892538392	1.932442831	0.898721312	0.912967104	0.266080095	0.948215608
671773:285:+	8	76.336151	33,613,847	0.626477727	1.580503438	1.098963889	1.995118304	0.337392763	0.65942155	0.363178391	1.034866143
675720:118:-	8	77.170152	36,333,044	1.331095388	1.756054116	1.63543361	2.255716336	0.676803468	0.877890843	0.33014613	1.345524003
675831:618:-	8	77.601153	36,408,938	1.591175023	2.033292016	1.855634826	2.556892509	0.631932841	0.849451209	0.296305277	1.280153638
675831:57:-	8	77.647154	36,409,499	1.607446553	2.043273418	1.890053864	2.565213589	0.640333267	0.853151196	0.29686434	1.270979149
676308:65:+	8	79.001155	36,843,955	1.408038726	1.902137451	1.701152463	2.3146161	0.615490377	0.874052911	0.307111535	1.277410625
676713:115:-	8	79.083156	37,149,517	1.384289358	1.750571533	1.701474296	2.115772017	0.588977192	0.841440864	0.287605146	1.278692663
676713:99:-	8	79.246157	37,149,533	1.379759944	1.714256586	1.69636508	2.066246523	0.590534767	0.846733634	0.283141529	1.288005541
677441:466:-	8	79.758158	37,709,423	1.17537438	1.646255558	1.536355468	1.974125567	0.654342526	0.935843348	0.530624513	1.510726073
677440:199:+	8	79.828159	37,710,085	1.174567093	1.649159372	1.53679028	1.975500834	0.658037553	0.934261621	0.529480906	1.510686251
677841:471:+	8	80.65716	37,958,712	1.05506686	1.471907731	1.516620035	1.714373369	0.512090227	0.932921058	0.545029659	1.544073958
679129:178:-	8	80.824161	38,883,410	1.025986104	1.423794255	1.499686094	1.655097446	0.483444625	0.937526459	0.552437839	1.549786639
679903:96:+	8	81.359162	39,408,696	0.806807023	1.497266533	1.412302216	1.758452022	0.50552339	0.936674528	0.502833778	1.735577745
680138:276:+	8	81.666163	39,559,822	0.683750889	1.463602288	1.286118626	1.718708871	0.615261831	1.090056532	0.841501535	2.037629262
680733:44:+	8	84.137164	40,140,361	0.591719937	1.175255406	1.101588926	1.479783362	0.764371998	1.219021301	0.577012464	1.700100967
681673:23:+	8	84.494165	40,697,466	0.636831572	1.161650031	1.136786297	1.478222964	1.05345943	1.486745871	0.553776561	1.619319608
681737:144:-	8	84.706166	40,722,045	0.637192372	1.156275083	1.136572509	1.476478738	1.04740242	1.463011994	0.5532875	1.619394103
681802:568:+	8	85.102167	40,784,954	0.82720903	1.244268039	1.377369764	1.582256555	1.154344861	1.489270164	0.492345377	1.473922869
682273:130:-	8	85.455168	41,184,222	0.943049375	1.235229918	1.44942861	1.541034986	1.177661454	1.523740336	0.606610857	1.541157043
682725:89:+	8	85.735169	41,479,732	0.94362267	1.229455387	1.450729861	1.537071021	1.164978107	1.488354242	0.599778006	1.538086729
682914:323:-	8	86.30417	41,574,202	0.945126396	1.163186187	1.453802967	1.46068225	1.136886547	1.219955019	0.585281341	1.223358843
683132:598:-	8	87.775171	41,671,294	1.226112049	1.177641378	1.846366836	1.477042179	1.138629515	1.079053434	0.541443846	1.111905931
683364:205:-	8	88.412172	41,770,752	1.194601731	1.117177969	1.823561473	1.391310495	1.14990944	1.072858653	0.533335004	1.093806943
683492:96:-	8	90.176173	41,869,487	0.986802402	1.161679689	1.633413742	1.393297393	1.043531312	1.095750042	0.702197182	1.135229481
683724:114:+	8	90.412174	42,025,563	0.958063737	1.152988471	1.601993481	1.375182908	0.932764193	1.101855153	0.74049274	1.135015564
685011:344:+	8	91.733175	43,680,063	0.792473457	1.082988422	1.421182627	1.24763422	0.879974216	1.021698048	0.758350721	1.065340449
686361:362:-	8	92.664176	44,649,874	0.669817111	1.123606495	1.276474399	1.25939967	0.92301924	1.073148506	0.764824149	1.003336949
686527:112:+	8	94.285177	44,728,647	0.595343184	1.408685238	1.205181994	1.539373471	1.235348353	1.00200132	0.616885176	0.833755632
686532:13:-	8	94.466178	44,729,712	0.595954369	1.374132872	1.207665959	1.516133382	1.240713946	0.994223437	0.610183829	0.827531608
687161:101:-	8	95.449179	45,075,237	0.581995305	1.48380003	1.214564348	1.637260764	1.284593873	1.023424766	0.559515393	0.799620949
687486:426:-	8	96.11118	45,257,308	0.63984053	1.633662765	1.264290198	1.797802441	1.217833254	1.11703882	0.519614836	0.816140042
687485:451:+	8	96.254181	45,258,182	0.605883176	1.620707169	1.228790086	1.765583012	1.200303009	1.078451498	0.491517853	0.805629765
689427:162:-	8	100.641182	46,869,894	0.393597749	0.672406529	1.07506865	0.77968883	1.845282659	1.384430087	0.108552815	0.502491898
689731:488:-	8	100.819183	46,961,116	0.393649676	0.659133216	1.07681196	0.766127067	1.845135117	1.391986126	0.108346698	0.497817613
689732:39:+	8	100.820184	46,961,677	0.393629737	0.659061465	1.076788305	0.766054176	1.845121671	1.392026883	0.10834068	0.497791739
690241:223:+	8	101.072185	47,311,592	0.393778064	0.642018195	1.079306428	0.748888583	1.843749068	1.401673365	0.108125867	0.491409552
690315:57:-	8	101.167186	47,329,868	0.393848712	0.636135042	1.08019765	0.743046033	1.842875347	1.40498737	0.108071863	0.489094491
690436:170:+	8	101.170187	47,386,646	0.393665447	0.636097578	1.080024605	0.743024978	1.842969319	1.405182606	0.108178044	0.489527694
690436:203:+	8	101.776188	47,386,679	0.406209532	0.615071276	1.07196715	0.706834816	1.861473483	1.509084381	0.095155388	0.649603714
691465:110:-	8	104.384189	48,186,508	0.155493735	0.414539725	0.710495184	0.533771109	1.835777153	1.486951976	0.183148973	1.073721744
692043:10:-	8	105.84019	48,591,590	0.36521011	0.392387031	0.917575867	0.480143119	1.588914358	1.512804289	0.185251082	0.599053881
692371:365:-	8	107.234191	48,904,102	0.580188323	0.435948128	1.107571647	0.511931591	1.487073864	1.427244538	0.235936278	0.265821628
692781:29:+	8	107.873192	49,211,997	0.306534733	0.445255548	0.825518555	0.520104732	1.23013899	1.437122806	0.263621009	0.279920894
695603:15:-	8	109.363193	51,539,193	0.341845575	0.502623344	0.770126769	0.554280101	1.316902252	1.438213058	0.422275152	0.296008084
697264:125:+	8	111.872194	52,872,473	0.33793604	0.565796393	0.687500428	0.592324988	1.210722539	1.425854667	0.670097496	0.381432176
697275:77:+	8	112.660195	52,874,572	0.385098649	0.584694596	0.657174898	0.603282827	1.187196256	1.398157415	0.716587393	0.452093791
697640:182:-	8	113.218196	53,249,057	0.244297505	0.323259616	0.528802074	0.375730767	1.193689486	1.672810948	0.65035123	0.536670146
697640:120:-	8	113.260197	53,249,119	0.243957042	0.322846012	0.528616292	0.375387537	1.19410628	1.672301209	0.650632095	0.536691525
697640:89:-	8	113.268198	53,249,150	0.244113076	0.32209377	0.528941789	0.374227182	1.194708905	1.672349665	0.650807723	0.531756954
698770:33:-	8	122.264199	54,194,239	0.830369047	0.295966813	1.237463329	0.265291754	1.414804654	1.241463512	1.676889496	1.398708701
702350:407:-	8	122.2852	56,620,172	0.829971475	0.293080821	1.236652961	0.262665477	1.416213645	1.23985572	1.682347868	1.401876839
702474:573:+	8	123.071201	56,677,872	0.891808299	0.438251035	1.21797616	0.440015728	1.638328174	1.400919433	1.879212521	1.403646188
702553:162:-	8	123.555202	56,711,765	0.72538759	0.366365977	0.947676242	0.361873053	1.504313263	1.443637719	2.092376883	1.442759234
703849:567:-	8	124.892203	57,780,624	0.925401037	0.299594415	0.965207336	0.301463492	1.290492524	1.395956062	1.525996029	1.34576244
703964:91:-	8	125.424204	57,841,780	0.922075789	0.34095541	1.029739565	0.362360362	1.298133008	1.42163661	1.478767131	1.296907076
704311:542:-	8	126.444205	57,996,153	0.892286616	0.437563913	1.165065294	0.499645289	1.180632198	1.466634157	1.454154958	1.105200601
704991:36:-	8	126.834206	58,521,801	0.549288681	0.226453009	0.723728062	0.299568197	1.221297595	1.335900342	1.133746607	1.248461674
705212:33:+	8	127.309207	58,621,858	0.547277292	0.226448776	0.724550241	0.299670859	1.220144304	1.333821684	1.125190943	1.247422925
705537:449:+	8	127.333208	58,755,934	0.548192948	0.227056414	0.725597375	0.300346208	1.220425878	1.332500979	1.124977041	1.247415125
705558:5:+	8	127.527209	58,759,009	0.55301171	0.217190578	0.736848159	0.292343164	1.22055805	1.316347661	1.115040603	1.266057933
705564:117:+	8	128.02821	58,769,266	0.544513206	0.226455843	0.72593277	0.299835292	1.217924197	1.330301093	1.11200691	1.24581346
705654:260:-	8	128.032211	58,812,214	0.54451317	0.22645581	0.725932716	0.299835343	1.217924245	1.330300397	1.112006863	1.245814044
705665:601:-	8	128.376212	58,820,428	0.566119618	0.242430193	0.735466261	0.333805479	1.236701576	1.3650736	1.035742158	1.265110959
705860:71:-	8	128.661213	58,914,180	0.497306032	0.23973758	0.622053372	0.34066134	1.291990723	1.568275931	1.040818274	1.210061536
706375:390:-	9	0	260,438	0.458491066	0.710676182	0.454056314	0.949578562	1.076158123	0.124753968	1.243005484	1.179849065
706599:15:+	9	6.794001	372,663	0.296701798	0.661754752	0.212319993	0.753670189	1.245969596	0.556109761	0.230184775	0.27786013
707150:93:-	9	7.682002	670,509	0.290382574	0.648829819	0.17353136	0.751256487	1.214448063	0.573631628	0.195291003	0.23127884
707661:39:-	9	8.718003	850,961	0.281628749	0.538454895	0.208493382	0.664352446	1.218160327	0.547890827	0.255245667	0.349371801
708384:133:+	9	10.195004	1,386,569	0.340744305	0.454790589	0.307106741	0.556526307	1.206252177	0.756483483	0.229239853	0.349218088
708852:14:-	9	12.574005	1,608,216	0.292048528	0.347606777	0.25342567	0.416770693	1.041288789	0.398730931	0.363494688	0.433361131
709036:127:+	9	12.975006	1,685,989	0.289772657	0.34740183	0.246404405	0.416139207	1.041442568	0.404837695	0.357684506	0.425959744
709036:650:+	9	12.976007	1,686,512	0.289768068	0.347402106	0.246402707	0.416172492	1.041440752	0.404826681	0.35769924	0.42597766
709280:240:+	9	15.057008	1,896,987	0.256083511	0.460433221	0.146035934	0.542951148	0.999406884	0.357063542	0.31948685	0.305189158
709981:44:+	9	15.813009	2,510,026	0.241769976	0.516533291	0.102176404	0.609076237	1.089455681	0.460214468	0.399879183	0.239845173
711713:92:-	9	18.68601	3,615,541	0.209688054	0.419135888	0.145522575	0.446272411	1.121867025	0.473147684	0.344131029	0.212639646
714355:55:+	9	21.167011	5,945,843	0.217524475	0.399241102	0.136858256	0.401733954	1.145116597	0.358759558	0.295358722	0.375834846
715744:39:-	9	24.007012	6,768,228	0.196899384	0.535390137	0.134416674	0.460121786	1.157562209	1.032926171	0.132615583	0.232807004
715786:24:+	9	29.949013	6,784,792	0.180976352	0.588757034	0.194840946	0.501869294	1.065244926	0.992827066	0.562342775	0.547382822
719457:79:-	9	31.356014	9,083,090	0.200208042	0.630118356	0.185861373	0.544709972	1.032418913	0.879979043	0.711471272	0.692353083
720079:18:+	9	33.493015	9,368,909	0.322777671	1.145803636	0.182980868	1.001680205	1.151411662	0.662839388	0.647307535	0.454113072
720079:60:+	9	33.494016	9,368,951	0.322770866	1.146403936	0.182960414	1.002093572	1.150819391	0.662722418	0.648095892	0.454131189
720221:126:-	9	34.070017	9,457,436	0.352061232	1.115433655	0.196094902	0.99531201	1.161662178	0.37347203	0.694621928	0.494459723
720221:94:-	9	34.301018	9,457,468	0.350258671	1.130919132	0.194556801	1.011709634	1.142544169	0.361777133	0.731755003	0.494690107
720826:35:-	9	35.790019	9,767,763	0.361750884	1.096879981	0.16566357	0.96793732	1.133374092	0.378617439	0.844786872	0.544744029
720882:54:+	9	36.23602	9,793,590	0.408327816	1.228384954	0.15198764	1.102594275	1.05748355	0.373506758	0.895426056	0.467953732
721608:114:-	9	42.685021	10,229,882	0.360295478	0.75069046	0.251739468	0.6983641	0.701254819	0.250568912	0.868361695	0.297324522
724236:122:-	9	43.584022	11,685,043	0.435747381	0.732708644	0.32681734	0.684126267	0.741166294	0.243181787	0.853110831	0.289304229
724372:506:+	9	44.060023	11,776,975	0.430414475	0.709854563	0.302836952	0.660040269	0.806052854	0.231746832	0.984016248	0.240836052
724784:32:+	9	45.966024	12,054,556	0.530174838	0.763326102	0.358885561	0.667574993	0.929320186	0.203067123	1.316661297	0.425704535
724843:305:-	9	46.345025	12,071,937	0.547507074	0.76871143	0.373249613	0.670476331	0.988848108	0.200525017	1.408289384	0.45392361
725449:83:-	9	46.404026	12,674,089	0.549779563	0.768539442	0.3758542	0.670008927	0.991323866	0.20087981	1.410249814	0.455736132
725724:153:-	9	46.927027	12,957,130	0.556617765	0.954533017	0.397410821	0.844086102	1.119492329	0.212617103	1.503119618	0.525825934
725792:14:+	9	48.477028	13,011,168	0.632521609	1.029625731	0.547957564	0.916645749	1.05197628	0.229109563	1.298088909	0.497989759
726360:35:-	9	49.551029	13,342,760	0.673901115	1.153603477	0.59365275	1.011858296	0.897222609	0.336422678	1.118410136	0.477357434
726721:108:+	9	49.91903	13,561,839	0.682836484	1.143227672	0.601438202	1.000619326	0.896442686	0.334996378	1.085637234	0.476024026
726826:31:-	9	50.215031	13,599,129	0.668705144	1.149201813	0.548560907	1.004269067	0.903730296	0.345661346	1.144319714	0.462392848
726825:96:+	9	50.488032	13,599,253	0.722203489	1.161381881	0.56300516	1.03003722	0.876175593	0.322912934	1.192808909	0.453063714
728661:105:-	9	51.159033	14,915,040	0.769793567	0.873608038	0.57328531	0.849691461	0.888215587	0.344729152	0.680391678	0.384291533
728747:101:-	9	51.217034	14,951,823	0.765793595	0.88491154	0.572068666	0.84459457	0.888194174	0.334078168	0.674160715	0.388883794
728747:71:-	9	52.402035	14,951,853	0.73211035	0.943388046	0.575315109	0.878813734	0.834844122	0.302849725	0.504441337	0.327665991
730796:560:-	9	53.925036	16,242,244	0.741319625	0.929522156	0.60084096	0.858217457	0.962751078	0.343217578	0.562174617	0.537654945
730796:125:-	9	54.461037	16,242,679	0.694668366	0.880569625	0.580176117	0.830563301	0.986058307	0.421374247	0.580447733	0.609962437
733584:110:-	9	57.684038	18,359,118	0.455093257	1.231453316	0.420560745	1.144991805	1.150993176	0.431173633	0.490969246	0.53696521
734240:21:+	9	58.395039	18,793,204	0.409463206	1.169390563	0.380021276	1.038703081	1.111776654	0.359375136	0.407272054	0.527926941
734240:216:+	9	58.44904	18,793,399	0.407737479	1.156318063	0.379044345	1.023849442	1.109668849	0.355997753	0.401763432	0.527274901
734481:15:-	9	58.830041	18,927,916	0.359368822	0.936037305	0.337372543	0.82232982	1.209281865	0.381973943	0.417647394	0.552406019
734480:100:+	9	58.851042	18,928,028	0.359368379	0.93603656	0.337371913	0.822329124	1.209280506	0.38197359	0.417647004	0.552405756
734482:81:+	9	58.912043	18,928,646	0.359379779	0.936098705	0.337340358	0.822239631	1.211343884	0.382230661	0.418467254	0.55357184
734559:213:-	9	58.988044	18,948,233	0.359122209	0.936115435	0.337257829	0.822357612	1.208432971	0.381429089	0.41814009	0.552665059
734654:299:+	9	59.000045	18,991,781	0.359366071	0.936036645	0.337371547	0.822328886	1.209274224	0.381969075	0.417647822	0.552404762
735321:144:+	9	59.025046	19,342,888	0.357437908	0.932702671	0.335154053	0.819780348	1.208985835	0.38167279	0.417576659	0.552464795
735909:117:+	9	59.924047	19,810,401	0.271283308	0.743326605	0.243990906	0.647300061	1.124206635	0.292856272	0.403321752	0.563232252
736457:10:+	9	60.858048	20,403,385	0.247578604	0.82588515	0.22022813	0.683937768	1.059403672	0.16127788	0.283956377	0.482435029
737405:146:-	9	61.615049	21,233,690	0.281897941	0.929219562	0.257946563	0.746763511	0.980281158	0.163343986	0.494243322	0.472057255
737405:44:-	9	61.68805	21,233,792	0.27988274	0.927923057	0.25943564	0.745498212	0.986748751	0.163549629	0.490627756	0.469349406
738467:141:-	9	63.579051	22,038,810	0.487864466	1.07282189	0.672504823	0.875084942	0.966621409	0.207055012	0.606362839	0.606620449
738682:42:+	9	64.286052	22,190,602	0.633657968	1.258640064	0.717462676	1.066957634	1.16827128	0.205576142	0.708342451	0.579020456
738682:70:+	9	64.940053	22,190,630	0.703732489	1.2043074	0.741612111	1.01804004	1.272912678	0.209771441	0.709068693	0.630984008
739879:111:+	9	65.944054	23,280,757	0.393783797	0.524925034	0.417836293	0.39603131	1.151554526	0.243879546	0.574307348	1.00501422
739969:38:-	9	66.918055	23,325,975	0.435987748	0.420149903	0.475121762	0.316726109	1.148543362	0.285755543	0.561019642	1.029649034
742469:97:+	9	67.020056	25,167,459	0.501636255	0.380324438	0.504623631	0.278006974	0.900646002	0.269802757	0.576662238	0.961643314
744655:113:+	9	67.599057	26,724,937	0.531351771	0.175912518	0.537723633	0.125622716	0.921904479	0.426977554	0.798711963	1.167247636
745059:362:+	9	67.935058	27,034,388	0.505149246	0.155960506	0.489397731	0.085527085	0.804662204	0.434508959	0.738581693	1.116342622
750505:18:+	9	68.062059	31,222,620	0.365183505	0.162838706	0.31327455	0.08693453	0.706903787	0.479640113	0.756333203	1.178662372
752902:84:+	9	69.80806	33,201,186	0.685975482	0.328351716	0.629318272	0.287018972	0.815942554	0.366072406	0.823570144	1.253169776
752902:121:+	9	69.808061	33,201,223	0.685975527	0.328351758	0.629318332	0.287019015	0.815942524	0.366072409	0.823570152	1.253169791
753430:99:-	9	70.252062	33,639,296	0.891646821	0.332470564	0.778580788	0.322999147	0.686903765	0.373263654	0.6685554	1.181828281
753889:32:-	9	70.557063	34,038,815	0.744848771	0.283062964	0.618407925	0.296941943	0.680725674	0.369273827	0.72206529	1.275130207
754076:168:+	9	70.691064	34,151,254	0.930149006	0.354526198	0.763991158	0.395905778	0.647904299	0.336933257	0.863120967	1.411639181
754427:70:-	9	71.094065	34,399,963	0.933497258	0.3576174	0.767991876	0.399028467	0.645091438	0.336787651	0.864130713	1.412250894
754794:138:-	9	72.255066	34,772,931	0.972247213	0.345347808	0.846848309	0.374772836	0.679422545	0.483302747	1.073358522	1.07790364
756817:554:-	9	74.730067	36,313,809	1.616685473	0.59816597	1.415013413	0.630774096	1.61223814	0.51043423	1.14172211	1.360441494
758445:28:-	9	77.115068	37,402,530	1.522804917	0.544067201	1.367205982	0.527208701	1.068323291	0.52660676	0.936395474	1.322742637
759580:94:+	9	78.512069	38,378,481	1.358633806	0.38861893	1.210631175	0.321732848	1.190657568	1.029625601	0.931092432	1.850688083
759621:162:-	9	78.92107	38,394,349	1.371978903	0.374007334	1.221134058	0.297044651	1.16263509	1.045980914	0.930683568	2.029058577
759856:74:+	9	79.216071	38,563,992	1.218291172	0.372975327	1.090872541	0.26723413	0.910563633	0.740234104	0.838128019	2.048870188
762164:30:-	9	80.949072	40,114,778	1.145589105	0.217058178	0.874079921	0.182363436	0.913501918	0.700048676	0.863371232	1.868394339
762212:269:+	9	81.198073	40,134,391	1.168593139	0.213844822	0.876989763	0.1843109	0.908420906	0.564325773	0.901909796	1.700646646
762808:249:+	9	82.290074	40,503,072	1.49400762	0.271508031	1.04933307	0.218651153	0.802255022	0.612966615	0.720429365	1.59262141
763665:118:-	9	84.314075	41,011,988	1.347542879	0.458873407	0.875474887	0.408268802	1.035881136	1.243776654	0.739009877	1.762956817
763991:114:+	9	85.171076	41,153,554	1.524126749	0.530848151	1.22196217	0.427649621	1.085103216	1.290747573	0.190989691	1.390849866
764566:439:+	9	85.999077	41,595,089	1.456014255	0.465787164	1.177928479	0.384720547	1.072652184	1.286298449	0.213783422	1.315513977
766952:20:+	9	89.131078	43,099,822	0.860356138	0.329086943	0.673857129	0.330148151	0.489456274	1.186166898	0.416769083	0.985781208
767338:70:+	9	89.789079	43,348,057	0.907723727	0.408818276	0.683581812	0.378397556	0.542274631	1.129396634	0.49352653	0.894548062
767428:33:+	9	90.01808	43,385,506	0.893481731	0.40759186	0.647829763	0.369766471	0.552270832	1.167363968	0.364999944	0.935611167
767428:491:+	9	90.452081	43,385,964	0.899931103	0.408878616	0.64908058	0.362705574	0.556464332	1.167292666	0.339492187	0.943415707
769370:213:+	9	93.113082	44,546,901	0.978917628	0.508087096	0.898039949	0.383345758	0.38477749	1.02118259	0.34054048	1.339212822
770103:50:+	9	93.311083	44,902,265	1.066784675	0.497629948	0.983697712	0.407793076	0.340276562	0.825588674	0.327632023	1.334867027
770540:456:+	9	94.468084	45,135,868	1.212498441	0.454239785	1.164541811	0.39131003	0.465528639	0.80034335	0.341603907	1.137000804
770895:151:-	9	95.201085	45,276,673	1.194092829	0.502232095	1.16591744	0.488594082	0.394138685	0.764623925	0.468892396	1.19718348
771102:381:+	9	95.534086	45,415,429	1.189209968	0.502162252	1.168172047	0.490742197	0.401531989	0.776583455	0.501302115	1.202028889
771366:124:+	9	96.201087	45,505,067	1.470967823	0.656209364	1.276884909	0.637050331	0.403846225	0.804692627	0.351437194	1.008629961
771856:55:+	9	98.249088	45,966,546	1.759028468	0.882606075	1.511289531	0.886090721	0.28444712	0.42199958	0.787380369	0.964387463
772050:24:+	9	98.944089	46,156,372	1.708975106	0.80924717	1.487623704	0.839059498	0.237716883	0.490181015	0.754784169	0.957370774
772432:26:-	9	99.65009	46,325,054	1.110956653	0.752454843	0.95395368	0.775605133	0.334381109	0.685189069	0.532405958	0.980601775
772469:42:-	9	100.081091	46,334,643	1.092836681	0.732948943	0.979582836	0.742412616	0.343124753	0.843948737	0.528583978	0.941313239
772468:13:+	9	100.149092	46,334,695	1.092145449	0.73275575	0.980351563	0.742403869	0.347875738	0.845497679	0.525505336	0.947392949
772482:324:+	9	100.149093	46,340,210	1.092145439	0.732755747	0.980351574	0.742403869	0.347875808	0.845497702	0.525505291	0.947393037
772498:124:+	9	100.157094	46,345,253	1.085741035	0.730949528	0.975376893	0.740746545	0.348678737	0.845798725	0.524576963	0.94852986
772564:109:-	9	100.167095	46,372,326	1.07778941	0.728867875	0.969196804	0.738677085	0.349983253	0.846424608	0.524590657	0.949928658
772627:181:-	9	100.435096	46,390,628	1.091163061	0.734627312	0.980450403	0.739571663	0.357988736	0.852278813	0.552057389	0.94953029
772695:312:+	9	101.125097	46,418,174	1.313475886	1.101107815	1.231603403	1.11587521	0.291724871	1.012293583	0.594779999	1.092724548
772726:49:-	9	101.125098	46,427,471	1.313475726	1.101107813	1.231603245	1.115875148	0.291724707	1.012293374	0.594779901	1.09272411
772995:105:+	9	102.303099	46,545,444	1.487036058	1.218318768	1.51527631	1.176312585	0.580088673	1.176244579	0.48202784	1.352671086
773075:99:+	9	102.4581	46,581,470	1.509168094	1.218329578	1.525137739	1.176319731	0.468670549	1.176248457	0.496617345	1.352660988
773075:128:+	9	102.463101	46,581,499	1.508834815	1.218329517	1.524971338	1.176319646	0.468675108	1.176248447	0.496722701	1.352660956
773085:113:-	9	102.633102	46,582,501	1.497591025	1.218320664	1.519539289	1.17630792	0.468844797	1.176258738	0.500153641	1.352664181
773085:79:-	9	102.651103	46,582,535	1.497865237	1.222936248	1.520060014	1.180740646	0.471213989	1.182677885	0.499800364	1.353303147
773723:180:-	9	102.666104	47,185,487	1.386282878	1.224970327	1.454411787	1.175931614	0.461011463	1.174301475	0.381589117	1.309237265
773749:159:+	9	103.288105	47,194,502	1.385618534	1.220345925	1.453660783	1.171462774	0.458691071	1.168005883	0.381431838	1.308477225
773749:170:+	9	103.891106	47,194,513	1.379152262	1.278072974	1.447803763	1.187767071	0.482047112	1.206148692	0.315616044	1.340123183
774187:108:-	9	104.639107	47,379,512	1.117919143	0.965981979	1.25732777	0.878922085	0.532367199	1.141313805	0.199568687	1.33760992
774227:51:+	9	104.756108	47,399,578	1.133568953	0.951830617	1.26177678	0.875075076	0.539104125	1.027623021	0.171726882	1.34413746
774477:118:-	9	105.353109	47,494,504	1.638729708	0.955064419	1.702500724	0.830674031	0.45946685	0.978615582	0.242691463	1.38190352
775257:205:-	9	106.29011	47,899,925	1.034312822	0.410391007	1.150806622	0.367596057	0.545776831	0.911707479	0.170126693	1.303534956
775574:84:+	9	107.232111	48,038,138	0.768924248	0.327176513	1.25661747	0.282651042	0.706131057	0.902663189	0.332449178	1.332985502
775651:158:-	9	108.253112	48,057,496	0.712824401	0.238859853	1.238371315	0.195688219	0.733764495	0.761870852	0.344598462	1.443956245
776359:69:+	9	109.570113	48,379,279	0.749610069	0.415908021	1.050261061	0.38712524	0.751864667	0.53508566	0.489765877	1.673772679
777036:332:+	9	111.204114	48,763,696	0.485618908	0.143293797	0.778535086	0.10585606	0.653642106	0.297980354	0.3767826	1.007954709
777301:111:+	9	111.399115	48,888,552	0.49965355	0.139922847	0.781007458	0.097939509	0.633133342	0.280884971	0.401706824	1.008584612
777857:43:+	9	112.226116	49,116,941	0.57284075	0.203584893	0.913305848	0.172411576	0.885029409	0.211118268	0.393837905	1.004712896
777857:92:+	9	112.380117	49,116,990	0.558554375	0.200873271	0.895271754	0.170957346	0.840627654	0.209961162	0.398637798	1.037444313
778233:350:+	9	113.838118	49,307,282	0.3342772	0.10435015	0.560382493	0.099960677	0.903680104	0.22186821	0.29688613	0.97055627
778543:112:+	9	113.907119	49,434,103	0.32549099	0.101203562	0.545018844	0.097466062	0.906633815	0.221572044	0.291056241	0.965223395
778729:69:+	9	114.31212	49,505,321	0.253383794	0.085889848	0.432401173	0.09629455	0.912436264	0.257509361	0.260009111	0.9492822
780452:88:+	9	117.674121	50,414,929	0.018804971	0.32871039	0.093529029	0.53907812	0.449555642	0.616663262	0.194386099	1.365136902
781753:602:-	9	118.700122	50,996,627	0.088951459	0.373173646	0.223739246	0.536614116	0.197014821	0.988189732	0.116397835	1.381273779
781765:361:+	9	119.562123	51,003,135	0.048738365	0.402655065	0.169729898	0.568892348	0.336030482	0.931621697	0.236388926	1.692989813
782851:68:+	9	121.200124	51,665,642	0.00345049	0.374278246	0.114400054	0.511584108	0.355471013	0.736028213	0.260006349	1.63579142
782851:325:+	9	121.535125	51,665,899	0.003711823	0.398958821	0.117726238	0.536372205	0.36192186	0.693915122	0.28093935	1.671787182
782990:513:+	9	121.587126	51,780,908	0.054418017	0.396028951	0.260865403	0.528279689	0.585409026	0.906402988	0.389476497	1.651541147
783000:22:-	9	121.897127	51,781,415	0.044271127	0.36881646	0.267249625	0.494324504	0.604494006	0.916604241	0.424925501	1.617822262
783053:54:+	9	122.011128	51,797,908	0.043721422	0.35888003	0.268021343	0.483145291	0.595762384	0.898249502	0.438614936	1.596881194
784126:95:-	9	123.014129	52,418,317	0.060337163	0.159568354	0.359616382	0.22147299	0.486438841	0.727302231	0.558405373	1.385245826
784404:421:-	9	124.34413	52,680,443	0.030157194	0.054378041	0.344478342	0.064352719	0.391818098	0.540960785	0.521335392	1.381828471
784498:53:-	9	124.477131	52,726,608	0.034860031	0.06345314	0.406862572	0.084700022	0.378461055	0.540606491	0.516572852	1.35176705
784623:105:-	9	124.778132	52,786,292	0.030985393	0.103886914	0.406257495	0.141985021	0.443405031	0.498068102	0.458405013	1.323142094
784723:167:-	9	124.783133	52,817,992	0.040895487	0.103121263	0.510217523	0.140927277	0.446044707	0.497428485	0.461149374	1.323126223
785312:71:-	9	125.134134	53,122,916	0.050551458	0.092366367	0.492481492	0.135358952	0.511176253	0.689796829	0.450105991	1.229905102
785391:368:-	9	125.187135	53,148,452	0.050943919	0.091211387	0.494342526	0.134956581	0.513588292	0.698974155	0.452828381	1.255533539
785391:77:-	9	125.187136	53,148,743	0.050943917	0.091211362	0.494342535	0.13495657	0.513588292	0.698974298	0.452828382	1.255533949
785506:137:-	9	125.427137	53,206,316	0.071858925	0.109378583	0.498543197	0.16033627	0.450499441	0.716590579	0.445159999	1.289768752
785506:39:-	9	125.427138	53,206,414	0.071858925	0.10937856	0.498543197	0.160336261	0.450499441	0.716590717	0.445159999	1.289769161
785627:36:+	9	125.439139	53,277,257	0.071859141	0.109104337	0.498542013	0.160225264	0.450500669	0.718249958	0.445159298	1.294671518
785627:248:+	9	125.47314	53,277,469	0.071859256	0.109103763	0.498536989	0.160224373	0.4505039	0.718251335	0.44515687	1.294667994
786056:105:+	9	126.292141	53,461,347	0.035731598	0.080887287	0.463840991	0.109702176	0.428870755	0.772473357	0.263335748	0.908460628
786056:522:+	9	126.871142	53,461,764	0.029596794	0.075072287	0.47711973	0.102148616	0.424459672	0.754352156	0.246862395	0.855715522
786980:46:+	9	127.409143	54,017,498	0.026314559	0.090680838	0.493845525	0.126524251	0.481174609	0.785616937	0.316093813	0.918580862
787029:21:+	9	128.232144	54,048,566	0.029335525	0.094602479	0.465161314	0.111318323	0.452472336	0.677803315	0.342586893	1.026012122
787978:67:+	9	128.653145	54,490,517	0.036640351	0.034010924	0.463593435	0.056474919	0.58836255	0.960065264	0.410687024	0.985724983
788948:74:-	10	0	582,627	0.502740468	0.444461843	0.335299161	0.530948944	0.119997598	1.058247203	0.994943461	3.207020164
789154:83:+	10	0.538001	691,758	0.509529388	0.531450373	0.433857657	0.60767592	0.131955369	1.091332353	1.000154157	3.163129972
789241:53:-	10	1.078002	756,294	0.510773112	0.531650629	0.427717795	0.608069964	0.131528884	1.091279463	0.997439694	3.163369091
789368:80:-	10	1.094003	819,731	0.513195895	0.538682336	0.43380045	0.61519539	0.123658702	1.072035442	0.996646761	3.162493156
789726:303:+	10	1.235004	988,281	0.541006924	0.603547009	0.490724457	0.682601118	0.076553229	0.915494416	0.990852904	3.151982812
789873:33:-	10	2.417005	1,065,255	0.579962326	0.56562185	0.470557315	0.640292829	0.029208011	1.079716346	0.973743	3.144850007
790009:56:-	10	2.600006	1,135,558	0.618817097	0.555546022	0.490430114	0.613637259	0.02612763	1.138133369	1.033774983	3.263477237
790242:243:+	10	2.814007	1,267,777	0.643292382	0.540126195	0.501980412	0.594953417	0.018443876	1.163038013	1.052614254	3.274322283
790313:20:-	10	2.886008	1,293,598	0.64799602	0.538886853	0.504878698	0.592924891	0.018581043	1.160648405	1.060109132	3.277461173
790359:131:+	10	3.077009	1,312,876	0.673210408	0.535526572	0.515900606	0.58741464	0.030785522	1.153304431	1.092427035	3.282588931
790548:283:+	10	3.47601	1,365,331	0.683107285	0.521465327	0.516809033	0.567421084	0.030280363	1.128465491	1.129727365	3.281766109
791025:690:+	10	3.850011	1,586,046	0.706951932	0.464881879	0.514712364	0.483837553	0.029035478	1.108637234	1.16573793	3.226970999
791030:38:+	10	4.049012	1,586,239	0.7158613	0.460232791	0.522037443	0.476128742	0.030521316	1.093192114	1.179151044	3.21063238
791030:72:+	10	4.309013	1,586,273	0.725873058	0.453914997	0.530913911	0.465734778	0.033816971	1.071202164	1.193899626	3.18248689
791238:426:+	10	5.255014	1,701,819	0.762253519	0.482491818	0.591315776	0.474342292	0.102406694	0.752697129	1.215018005	3.045987851
791367:493:+	10	5.625015	1,773,600	0.927727776	0.467553518	0.815140169	0.467339691	0.075553821	0.876811517	1.188343948	3.073379303
791905:100:+	10	5.837016	2,182,435	1.046373831	0.444065258	0.93777965	0.455926067	0.077075065	0.935814951	1.146587336	3.108791955
791936:33:+	10	6.413017	2,218,697	1.122301994	0.434804441	1.019618571	0.437809093	0.063630797	0.926234653	1.135770361	2.904340636
791936:181:+	10	6.569018	2,218,845	1.1443004	0.475152734	1.063862408	0.475065157	0.152041107	0.675915965	1.083630569	2.935931148
791936:292:+	10	6.591019	2,218,956	1.082024649	0.484633577	1.004088927	0.484480173	0.151559688	0.678174046	1.144732159	3.12176505
792661:187:-	10	7.47002	2,650,229	0.926239903	0.335272451	0.778248245	0.336636603	0.09485214	0.779147284	1.245726463	3.198188507
792803:534:+	10	7.970021	2,704,619	0.890758271	0.351487875	0.729591093	0.35452241	0.080236299	0.885973057	1.342098994	3.088619817
792876:95:+	10	8.019022	2,722,179	0.878517218	0.336496344	0.723728182	0.345376553	0.086048508	0.897405789	1.330022959	3.105057685
792912:86:+	10	8.387023	2,743,876	0.799922053	0.342118152	0.699261459	0.354760648	0.224095572	0.947610511	1.180660777	3.084785334
793089:49:-	10	8.419024	2,810,048	0.804150413	0.341814336	0.701230288	0.35314301	0.226545886	0.954185051	1.184353951	3.080733767
793137:116:-	10	9.033025	2,820,982	0.767645107	0.288112365	0.664386251	0.291755054	0.221874081	0.939003646	1.258459282	3.042699672
793499:25:+	10	9.296026	2,975,629	0.716256443	0.160901026	0.638164621	0.185527843	0.23123023	1.00102005	1.343267242	3.051434043
793499:93:+	10	9.656027	2,975,697	0.719213984	0.160668577	0.650130301	0.183410515	0.228257031	0.994660656	1.388202583	3.021706649
793616:545:+	10	9.806028	3,017,037	0.720448111	0.160563585	0.655207807	0.182517457	0.226914904	0.991897452	1.407092516	3.008889353
793701:48:+	10	9.842029	3,053,234	0.721152207	0.160514362	0.655529934	0.182308785	0.226459003	0.991266191	1.410503254	3.005796928
793745:187:-	10	9.85703	3,069,708	0.721445647	0.160493745	0.655663731	0.18222167	0.226268787	0.991002734	1.41192511	3.004504127
793853:147:+	10	9.876031	3,141,131	0.721817574	0.160469043	0.655832288	0.182112429	0.226025487	0.990669036	1.413727746	3.002863316
794576:538:-	10	11.371032	3,628,914	0.594199091	0.055453541	0.429310686	0.098843215	0.35432516	1.026417179	1.614541851	3.012798368
795140:100:-	10	12.512033	3,922,021	0.634998196	0.079533148	0.496308548	0.125013998	0.364930423	1.121112413	1.629508684	2.633683869
795140:75:-	10	12.861034	3,922,046	0.637524438	0.078953492	0.494527398	0.122642331	0.361494348	1.115665511	1.660489554	2.59369556
795300:544:+	10	13.292035	3,996,280	0.594030073	0.098300228	0.358641688	0.115917514	0.411644783	1.454219353	1.631531668	2.431948111
795967:16:-	10	14.069036	4,358,839	0.618904478	0.13368699	0.374431149	0.151736875	0.256402561	1.139319055	1.745998363	2.352981983
796059:442:+	10	14.427037	4,410,336	0.624328235	0.131288442	0.37163578	0.146880987	0.248186771	1.132775276	1.77205302	2.30782643
802877:124:+	10	29.119038	8,419,186	1.03391044	0.073791187	0.708975216	0.038365192	0.467790026	0.538139127	2.068179126	0.513969735
806516:61:+	10	34.388039	10,566,001	0.874641594	0.160790303	0.474879941	0.108508523	0.503135151	0.154494854	1.244498869	0.458447391
808858:97:-	10	37.65904	12,167,001	0.808547732	0.187776854	0.502934337	0.139953918	0.399237814	0.414282028	1.29016072	0.530993047
810843:45:-	10	43.317041	13,133,715	1.0565191	0.263822142	1.023611215	0.192500807	0.603889221	0.557190296	1.112397353	0.482601249
811021:138:+	10	44.015042	13,192,193	1.06059208	0.233130481	1.071154974	0.148947945	0.580853418	0.537750777	1.113906244	0.533685331
811235:127:-	10	44.338043	13,272,022	1.094324252	0.314043716	1.138098351	0.212721408	0.57060568	0.533512256	1.236292264	0.601546537
812705:121:-	10	47.490044	14,386,179	1.249380559	0.415740478	1.429413826	0.255165903	0.609312871	0.775727104	1.243650416	0.573557725
812731:42:-	10	47.491045	14,392,411	1.249332474	0.415694173	1.429390728	0.25513204	0.609300749	0.775728568	1.243581444	0.573526208
813236:94:-	10	48.333046	14,864,085	0.9624717	0.22014689	1.1375564	0.103998018	0.683465242	0.808346167	1.199508011	0.623897254
814191:33:-	10	48.392047	15,497,184	0.940143116	0.211259801	1.115151697	0.097858808	0.688041459	0.809966675	1.19641089	0.630274348
814739:523:-	10	49.139048	16,031,523	0.979388459	0.262152278	1.104929731	0.132037567	0.7181573	0.869931656	1.139448789	0.779922064
814739:48:-	10	49.728049	16,031,998	0.868600244	0.235591874	1.01808541	0.112949047	0.707584278	0.873089553	1.068229802	0.703806085
814823:96:+	10	50.45905	16,090,572	0.634229011	0.184971091	0.767247095	0.088611657	0.694685481	0.87740567	0.94777513	0.722492118
816018:93:-	10	51.139051	17,084,536	0.558998827	0.051234467	0.597706827	0.017409174	0.523249355	0.842248054	1.018169429	0.658342178
816222:18:+	10	51.572052	17,248,703	0.736104476	0.098344888	0.781537825	0.036259514	0.486088865	0.906973487	0.870942416	0.651285685
816415:130:+	10	52.161053	17,376,368	0.73787194	0.099143983	0.77367248	0.030403876	0.480242715	0.893377066	0.932840058	0.631225974
816511:463:-	10	52.830054	17,414,147	0.743469101	0.09667725	0.775582843	0.031149473	0.427204581	0.879445392	0.833501418	0.605116291
816511:53:-	10	52.957055	17,414,557	0.743844437	0.096450261	0.772794076	0.031070501	0.42364881	0.876360149	0.832922743	0.602593267
816732:13:-	10	53.551056	17,535,221	0.634992945	0.123711031	0.468988745	0.051748933	0.396502904	0.855485216	0.825248386	0.522949249
816785:129:+	10	53.824057	17,554,141	0.628957099	0.123450876	0.469330417	0.050902514	0.389063895	0.85296677	0.820964947	0.517567081
816831:137:+	10	53.876058	17,574,684	0.627785964	0.123385192	0.469389261	0.05086403	0.387632958	0.852052501	0.820109869	0.516647774
817847:542:+	10	55.701059	18,383,984	0.754139301	0.314280934	0.643018479	0.175244341	0.236067812	0.92365264	0.80782236	0.488850546
818400:10:+	10	56.24706	18,699,746	0.868936208	0.371738915	0.732627791	0.2195741	0.22656475	0.943747944	0.788172146	0.412996163
818400:84:+	10	56.249061	18,699,820	0.868862904	0.371733407	0.732661861	0.21956863	0.226518214	0.943720304	0.788115584	0.412960713
820952:134:+	10	60.694062	20,451,006	0.649161546	0.437147508	0.887568032	0.249035321	0.184472558	0.202314303	0.74572126	0.348478255
820995:263:-	10	60.779063	20,466,583	0.623019016	0.397842535	0.867070921	0.223129885	0.179057738	0.209570102	0.728551708	0.343585933
821204:121:+	10	61.283064	20,644,638	0.74149091	0.582854386	0.93380884	0.313015253	0.172764727	0.218056712	0.660797858	0.311904667
821214:115:-	10	61.723065	20,645,682	0.710686562	0.578581162	0.926524671	0.309728561	0.16670818	0.221489688	0.636076848	0.295418525
821214:95:-	10	62.201066	20,645,702	0.602132955	0.412508837	0.775801303	0.198476473	0.159252539	0.214478372	0.455413	0.30861748
821929:128:+	10	62.244067	21,280,900	0.591839948	0.404569345	0.757145625	0.193059389	0.159514317	0.212970022	0.4420059	0.305843285
821929:194:+	10	62.726068	21,280,966	0.517711739	0.43246319	0.622164637	0.204788565	0.170862234	0.203576029	0.442327689	0.23256981
822633:386:+	10	63.006069	21,831,623	0.488552338	0.471752537	0.584401568	0.226904933	0.174652867	0.218097389	0.471760724	0.256660441
823288:493:-	10	63.95907	22,209,283	0.456868967	0.449697384	0.538772536	0.21302352	0.208415214	0.261178862	0.526404191	0.532304353
824424:158:+	10	65.465071	22,964,025	0.650538824	0.555116092	0.77933222	0.287456941	0.338937451	0.334255476	0.58019643	0.899797994
824692:10:+	10	66.160072	23,177,858	0.511332218	0.44126917	0.636670058	0.234139845	0.350787078	0.37600404	0.637770377	1.038416496
824792:57:+	10	66.369073	23,315,996	0.50950405	0.449547818	0.647775189	0.242847703	0.360059128	0.383675212	0.641339851	1.078283834
825415:528:+	10	67.560074	23,696,315	0.295300357	0.361157434	0.547533109	0.213437479	0.381711902	0.41229609	0.465527617	1.211519572
825711:119:+	10	68.547075	23,845,250	0.196458798	0.473656148	0.554257157	0.312067392	0.290965962	0.332783187	0.475726823	1.283001571
825770:66:+	10	69.357076	23,882,302	0.169387166	0.343155812	0.469328374	0.212908989	0.355592703	0.53609933	0.721801811	1.262041227
827974:52:+	10	69.797077	25,497,325	0.186833991	0.412701453	0.482793855	0.269531525	0.317984649	0.565811047	0.792069522	1.333165164
828329:142:+	10	71.002078	25,789,615	0.278908133	0.571705267	0.418310155	0.414683816	0.181002028	0.524777187	1.035920394	1.501823436
828559:205:-	10	71.607079	25,924,812	0.258853043	0.441684237	0.385045115	0.356621718	0.070604487	0.550988583	0.893794554	1.500136093
828635:447:-	10	71.62608	25,975,591	0.259093304	0.443235541	0.385615527	0.358646425	0.068059832	0.549703862	0.888450138	1.498345788
829110:166:+	10	72.189081	26,328,925	0.220837402	0.333341954	0.385527585	0.278140921	0.201754996	0.494334817	0.816748892	1.293684853
830337:378:-	10	72.226082	27,067,784	0.220837051	0.333360235	0.385528672	0.278161802	0.201756483	0.494357163	0.816749018	1.293750919
831375:35:-	10	72.228083	27,890,798	0.220837044	0.333334845	0.38552869	0.2781379	0.201756508	0.494336147	0.81674892	1.293687793
831374:136:+	10	72.228084	27,890,966	0.220837044	0.333334845	0.38552869	0.2781379	0.201756508	0.494336148	0.81674892	1.293687793
831374:50:+	10	72.228085	27,890,880	0.220837044	0.333334845	0.385528691	0.2781379	0.201756508	0.494336148	0.81674892	1.293687793
832148:69:-	10	72.244086	28,284,028	0.220864504	0.332962217	0.385582815	0.277805663	0.201721038	0.494437421	0.817751051	1.295148284
832760:676:-	10	72.279087	28,628,425	0.220910827	0.331989364	0.385824027	0.276889056	0.201675344	0.494239484	0.819804316	1.296826307
833976:48:+	10	72.590088	29,832,363	0.175481838	0.242680465	0.301255945	0.212790727	0.195496661	0.498104805	0.667638124	0.988374688
834026:34:-	10	76.452089	29,846,208	0.301314408	0.193237914	0.262565711	0.190516543	0.107443764	0.313975459	0.258240796	0.934195156
842396:83:-	10	79.54309	35,525,301	0.225670165	0.238469489	0.227374786	0.247894657	0.057787275	0.319939424	0.158554702	0.725449163
842812:45:-	10	80.425091	35,873,241	0.225759667	0.202160672	0.222579747	0.231558136	0.041608847	0.337288544	0.116013937	0.673982242
845676:41:-	10	83.322092	38,096,475	0.251301502	0.39063171	0.252768098	0.419835647	0.028106606	0.481839072	0.151832728	0.49413907
846626:93:-	10	84.015093	38,599,503	0.226981985	0.435124182	0.272753083	0.469277505	0.037087761	0.666654883	0.165829944	0.483473883
847305:78:-	10	84.523094	39,462,998	0.183760802	0.477811591	0.2247681	0.500683804	0.025531248	0.794978961	0.212323414	0.455257564
850401:653:-	10	89.464095	41,636,112	0.49259621	0.751483237	0.458552848	0.786167434	0.275880607	0.449088496	0.616264293	0.160617583
852597:358:+	10	92.463096	43,181,197	0.468364	0.65573349	0.78763552	0.594082491	0.170450918	0.270760336	1.30953375	0.328808233
853187:53:-	10	92.927097	43,597,892	0.585061668	0.639692797	1.116935929	0.547228029	0.158508888	0.236699189	1.216210689	0.444836698
853192:10:+	10	93.043098	43,600,618	0.531381896	0.626049766	1.046140606	0.532479053	0.143372205	0.239205942	1.235793368	0.450691454
853192:15:+	10	93.217099	43,600,623	0.419454822	0.609854317	0.889041235	0.515348255	0.120674819	0.251272499	1.272089272	0.468345685
853381:394:+	10	93.2201	43,739,289	0.417992201	0.609564018	0.887051274	0.515047131	0.120261086	0.251489702	1.272457705	0.468649556
853901:206:+	10	95.141101	44,086,067	0.199343988	0.795583873	0.536830008	0.693894537	0.295950449	0.466800206	1.600662223	0.51097126
853985:65:-	10	95.176102	44,118,007	0.197274688	0.799925703	0.532655143	0.696923359	0.297187739	0.472647091	1.604473882	0.515392557
854208:102:+	10	95.732103	44,281,031	0.155315406	0.846445069	0.438395806	0.744140328	0.297462838	0.7493948	1.678090993	0.508112712
854208:333:+	10	95.925104	44,281,262	0.143986838	0.842988852	0.409923284	0.738891034	0.303170221	0.773470597	1.701189849	0.520067057
854523:616:+	10	95.945105	44,462,547	0.14290857	0.842647431	0.407062405	0.738360967	0.303790698	0.775988942	1.703491039	0.521319766
854843:253:-	10	96.228106	44,631,285	0.12890381	0.835238114	0.369120596	0.727098091	0.311673072	0.783803741	1.731917733	0.550214439
854843:92:-	10	96.615107	44,631,446	0.117210215	0.83311136	0.321639409	0.72225763	0.327407983	0.862195646	1.769966515	0.564459375
855026:150:-	10	96.997108	44,741,515	0.074463341	0.738525422	0.214451751	0.648465955	0.2748367	0.952778262	1.81625436	0.621934942
855026:140:-	10	97.759109	44,741,525	0.093107597	0.738770755	0.168769267	0.639830818	0.307644707	1.045911701	1.852094209	0.671921531
856384:223:-	10	98.81111	45,539,548	0.128036683	0.788016448	0.236929287	0.659223947	0.538021691	1.106171048	1.887865581	0.797669931
858665:99:-	10	101.319111	47,460,769	0.078835385	0.536926451	0.218967039	0.478997523	0.333133158	1.057842878	1.555775969	0.91317221
861036:568:+	10	105.259112	49,305,681	0.255835269	0.511094696	0.511346186	0.453583489	0.214980248	0.980988098	1.703625321	0.718919293
861276:108:-	10	105.571113	49,442,651	0.253623766	0.557696409	0.463627517	0.496240815	0.214874846	0.981886417	1.608502003	0.862765731
862461:461:+	10	108.488114	49,941,799	0.108103731	0.347892894	0.241323716	0.341061319	0.017765963	0.943011429	1.064018712	0.908629126
863476:277:-	10	109.859115	50,608,707	0.066116353	0.162032959	0.16616184	0.166410257	0.074600909	0.740199253	1.048012942	1.032158583
863944:476:+	10	110.591116	51,054,450	0.098471379	0.230729825	0.221665876	0.220017769	0.122602027	0.725193923	1.014742773	1.094648005
864091:10:+	10	111.059117	51,153,027	0.100115761	0.251830268	0.22315834	0.234657884	0.113736245	0.716806864	1.003251605	1.16851714
864096:7:+	10	111.464118	51,154,739	0.101582355	0.252196389	0.224782999	0.233025122	0.106902022	0.703388356	0.993602263	1.17918052
864802:67:+	10	113.180119	51,814,915	0.067329151	0.190898112	0.189195497	0.169385109	0.090880525	0.61614012	0.895971511	1.402642562
864802:72:+	10	114.25312	51,814,920	0.069886337	0.266661126	0.18267135	0.259731237	0.107577228	0.736947469	0.88938115	1.593554895
866864:89:+	10	117.244121	53,541,850	0.011920294	0.136263131	0.06109705	0.053022427	0.047978918	0.559365299	0.702049348	1.374151893
866864:309:+	10	118.055122	53,542,070	0.010209224	0.111262406	0.072212904	0.048804732	0.066063654	0.512665695	0.675039092	1.351633165
866864:393:+	10	118.579123	53,542,154	0.032600824	0.089971144	0.132326929	0.044608055	0.035411319	0.485454897	0.703994584	1.287193065
867264:10:-	10	119.012124	53,797,427	0.054004001	0.077894944	0.022283013	0.07144414	0.071519764	0.383854094	0.837527936	0.949150122
868537:20:-	10	120.879125	55,169,921	0.045262585	0.189430862	0.024671509	0.140283055	0.096671715	0.443193741	0.737768561	0.369457952
868796:535:-	10	121.450126	55,290,889	0.043682119	0.214605581	0.029033187	0.154380506	0.108352931	0.454718221	0.880992333	0.451837336
868812:129:+	10	121.560127	55,295,606	0.041238747	0.210183362	0.02892374	0.1510333	0.107024333	0.462046091	0.910700209	0.457187485
869666:30:+	10	123.063128	55,722,207	0.069311239	0.03458929	0.026257396	0.050765301	0.096405685	0.463779912	1.330313735	0.565440464
869832:239:-	10	123.124129	55,797,484	0.071624838	0.033962041	0.027110447	0.053288716	0.105356132	0.467036871	1.348069351	0.57084848
869916:27:+	10	124.18113	55,891,001	0.02158621	0.026485667	0.005742201	0.057393339	0.126818861	0.463219326	1.656228039	0.609285075
870028:125:-	10	124.572131	55,994,711	0.022185212	0.024041189	0.006394811	0.059345058	0.135803297	0.458078287	1.765872102	0.617775936
870051:257:-	10	125.959132	55,999,962	0.010400917	0.052807466	0.023347083	0.043235207	0.125567401	0.491950001	1.817214962	0.589289543
870152:124:-	10	129.244133	56,078,580	0.073622568	0.272988829	0.123367632	0.151035701	0.1045141	0.654104431	1.869481118	0.583295654
870850:85:+	11	0	222,521	0.867633248	1.559567768	0.770828985	1.831200194	0.312926437	0.271645413	1.455061861	1.0367228
870903:20:+	11	0.177001	251,026	0.867864788	1.582238939	0.77068469	1.859120811	0.313011383	0.264378132	1.454354239	0.996829048
870950:410:-	11	0.216002	264,700	0.953686351	1.566528873	0.8250764	1.859240934	0.275945484	0.253668181	1.4841833	1.110419753
870950:94:-	11	0.271003	265,016	0.95460025	1.560517215	0.826321725	1.851945304	0.27716042	0.25553608	1.485310803	1.120283668
871629:119:+	11	0.515004	601,168	0.954416737	1.551833972	0.839008546	1.839183065	0.279287612	0.266288208	1.508955844	1.156352819
871760:45:+	11	1.074005	710,534	1.211400484	1.844265188	1.11769161	2.106341225	0.449839385	0.304649642	1.653006332	1.386468764
871964:88:+	11	1.151006	797,025	1.236060598	1.862940487	1.148647417	2.124995843	0.445956793	0.298596587	1.670710986	1.398848658
872033:10:+	11	1.160007	847,006	1.236250671	1.863152868	1.148832823	2.125254633	0.446027883	0.298748917	1.671058608	1.399168561
872074:8:+	11	1.278008	863,825	1.236240047	1.861139067	1.14432402	2.122033864	0.44783945	0.300765059	1.684483844	1.412814417
872131:69:-	11	1.530009	898,419	1.223817451	1.803187984	1.114004015	2.078084224	0.450971434	0.281700962	1.669471408	1.324372099
872130:450:+	11	1.66901	898,935	1.219706187	1.763401594	1.115904664	2.039721756	0.450028931	0.273894211	1.636324097	1.262335842
872253:54:+	11	1.810011	947,296	1.247684413	1.772414068	1.141709259	2.048835144	0.446179625	0.273788861	1.670445448	1.218633969
872253:553:+	11	1.832012	947,795	1.249441613	1.772395433	1.140610728	2.048740511	0.446116887	0.273892187	1.670455433	1.219457285
872403:238:+	11	1.855013	1,032,293	1.251272191	1.86346258	1.139454953	2.125754799	0.446050536	0.301405064	1.67046865	1.404354033
872470:256:+	11	1.877014	1,051,204	1.252863395	1.869173465	1.137702155	2.130910091	0.44278482	0.299211682	1.66915149	1.402802441
872856:116:+	11	3.039015	1,185,077	1.306044956	2.045566841	1.065600019	2.254924199	0.321141665	0.180015178	1.49728615	1.177235316
872940:67:-	11	3.416016	1,226,102	1.27662052	1.990555109	1.001701555	2.176870222	0.31961804	0.170533596	1.492423077	1.132004784
872940:35:-	11	3.584017	1,226,134	1.070481569	1.98869165	0.795834191	2.162291734	0.307322345	0.180698755	1.486380995	1.217421785
873463:668:-	11	4.596018	1,454,173	0.920462748	1.833543241	0.603211933	2.034834971	0.304757392	0.210175055	1.479218491	1.150252628
873463:665:-	11	5.025019	1,454,176	0.789740422	1.809181605	0.480786361	2.027955855	0.39492656	0.258760228	1.278777707	1.304767117
873463:33:-	11	5.17102	1,454,808	0.758333364	1.776355387	0.453297173	1.996502198	0.427679982	0.264481045	1.269234157	1.278831337
874192:99:+	11	6.864021	1,912,421	0.790685875	1.612319835	0.570897897	1.791935541	0.350337897	0.27825643	1.411140651	0.518250241
875480:24:-	11	9.694022	2,653,159	0.728265994	1.619244631	0.564991382	1.757532757	0.257115347	0.299620482	0.873395183	0.23240502
875825:17:-	11	10.377023	2,798,565	0.76445929	1.476716906	0.653687606	1.618840954	0.202308011	0.208312468	0.802818137	0.173392266
876020:49:+	11	11.085024	2,869,983	0.644166442	1.500290614	0.590464997	1.659038755	0.201692861	0.212678911	0.834243927	0.163814795
876020:457:+	11	11.308025	2,870,391	0.628312656	1.495066526	0.575100378	1.654636637	0.205400633	0.224399085	0.843468856	0.172239103
876778:113:-	11	11.738026	3,428,909	0.612066378	1.478179198	0.621805484	1.627092044	0.126126273	0.191040635	1.046127135	0.226098468
876778:71:-	11	11.738027	3,428,951	0.612066378	1.478179198	0.621805484	1.627092044	0.126126272	0.191040635	1.046127135	0.226098468
876838:136:+	11	12.111028	3,449,819	0.602079416	1.549040247	0.594849012	1.713907636	0.113423523	0.162509019	0.977780616	0.28090461
877954:73:-	11	13.756029	3,932,086	0.102097229	1.296808942	0.139739112	1.509733371	0.207179222	0.046687279	0.646224804	0.049188466
878281:377:-	11	15.34703	4,097,840	0.207717741	1.332437805	0.146735663	1.533070572	0.08070169	0.117683881	0.690478319	0.107180445
878475:259:-	11	15.839031	4,218,525	0.188277252	1.374681434	0.106795017	1.58156462	0.071257156	0.109331601	0.746663076	0.099732967
879240:75:+	11	17.137032	4,621,965	0.246225811	1.246782302	0.154160368	1.417004006	0.109171927	0.117506565	0.675383714	0.126653463
879240:94:+	11	17.222033	4,621,984	0.246315896	1.258395018	0.154263013	1.397484086	0.109278745	0.112376721	0.675060415	0.121014918
879266:8:-	11	17.299034	4,631,803	0.257767776	1.309356924	0.16290117	1.43908402	0.077884351	0.09826987	0.662327824	0.088249117
879267:561:+	11	17.333035	4,632,427	0.257798849	1.312386852	0.162929911	1.442554072	0.077987821	0.097191176	0.662093314	0.08662014
879521:13:+	11	17.545036	4,720,864	0.229582286	1.20724036	0.202588513	1.355257996	0.09051351	0.10453124	0.606386681	0.092385579
879820:563:+	11	17.817037	4,964,398	0.255648448	1.247145457	0.213115284	1.398151905	0.082489498	0.292442865	0.587819432	0.148849606
880057:512:-	11	18.062038	5,059,836	0.186535195	1.310386942	0.131742341	1.448175659	0.042434126	0.277094058	0.672826147	0.192063179
880587:38:+	11	18.737039	5,301,020	0.119742062	1.156217236	0.09808268	1.271288593	0.064497677	0.269716017	0.786219382	0.196764515
880677:27:+	11	18.96704	5,341,428	0.119738206	1.156291012	0.098081634	1.271229726	0.064499309	0.27215383	0.786200701	0.200690882
881024:21:+	11	19.968041	5,495,426	0.04705391	0.795553464	0.095657196	0.897526893	0.217876222	0.385950791	0.792023472	0.117494362
881037:141:-	11	20.023042	5,502,105	0.048718079	0.764907415	0.098426128	0.867342949	0.209339835	0.363292897	0.78484858	0.116979137
881042:105:-	11	20.027043	5,504,145	0.048718024	0.764901196	0.098426007	0.86734385	0.209339672	0.363316157	0.784848587	0.117006448
881428:24:+	11	21.460044	5,836,475	0.068081318	0.790882681	0.086333418	0.85482427	0.240600439	0.109472499	0.841069777	0.101004132
881428:65:+	11	21.474045	5,836,516	0.068081079	0.790882995	0.086332832	0.854824576	0.240600126	0.109472672	0.841069306	0.101004268
881435:86:-	11	21.476046	5,837,373	0.068081044	0.790883035	0.086332736	0.854824611	0.24060008	0.109472681	0.841069238	0.101004267
881435:18:-	11	21.476047	5,837,441	0.068081044	0.790883035	0.086332736	0.854824611	0.24060008	0.109472681	0.841069238	0.101004267
881436:98:+	11	21.693048	5,837,627	0.071558827	0.805741813	0.088015426	0.864024021	0.240472962	0.102482562	0.84660821	0.099652981
881753:41:+	11	22.209049	5,980,198	0.067329173	0.722433016	0.081937637	0.795312609	0.245182979	0.201980203	0.782967709	0.130598854
881790:325:+	11	22.24105	5,989,098	0.067943267	0.724694097	0.082311899	0.797329305	0.245095698	0.201464448	0.783889479	0.130398954
881806:55:+	11	22.495051	5,995,282	0.067948285	0.724874663	0.082310877	0.797297341	0.245097712	0.20148202	0.783887389	0.130731515
881806:196:+	11	22.495052	5,995,423	0.067948285	0.724874663	0.082310877	0.797297341	0.245097712	0.20148202	0.783887389	0.130731515
882278:85:+	11	23.820053	6,268,412	0.208624948	0.734722918	0.143883132	0.78178757	0.321600811	0.14441183	0.60757004	0.212699082
882759:58:+	11	24.262054	6,528,956	0.29050244	0.761900956	0.438590242	0.809733727	0.273390691	0.167915792	0.797977982	0.21441225
882759:68:+	11	24.974055	6,528,966	0.345368918	0.777426596	0.520213288	0.81005834	0.302224334	0.2783191	0.906966525	0.275829297
882881:127:-	11	25.251056	6,596,605	0.342758475	0.762401901	0.519632736	0.786933781	0.285880158	0.268049941	0.870362189	0.260424082
882999:101:-	11	25.480057	6,627,118	0.328756274	0.805868484	0.502423991	0.841501215	0.29036333	0.264240037	0.843538534	0.246788253
884091:71:-	11	26.860058	7,394,563	0.329777219	0.744445215	0.505911357	0.703307652	0.37665353	0.247697741	0.732881511	0.192473554
884240:93:+	11	27.326059	7,486,850	0.303152473	0.681435695	0.494214967	0.653531296	0.375504199	0.245468468	0.68098648	0.194138932
884638:113:-	11	27.39806	7,603,364	0.307585167	0.682504907	0.493537462	0.652061751	0.374150974	0.242493207	0.685725569	0.198845135
885994:16:-	11	29.272061	8,215,716	0.45413862	0.632821959	0.444722405	0.521501284	0.442240471	0.259983728	0.982540397	0.404990855
886428:130:-	11	31.048062	8,475,800	0.313473423	0.628297296	0.365734112	0.428172813	0.573035502	0.341981913	0.941187483	0.857286262
887135:227:-	11	32.147063	8,740,616	0.275635003	0.448690107	0.340604368	0.274746599	0.736134677	0.418254009	1.098625854	0.759015405
887189:79:-	11	33.123064	8,803,757	0.243470099	0.315215391	0.345318213	0.216208047	0.942056695	0.210393073	1.249365602	0.412352408
887192:103:-	11	34.106065	8,804,802	0.23121429	0.327898177	0.403576078	0.232770475	1.013864597	0.211447946	1.215919874	0.404457667
889571:484:-	11	36.090066	10,422,848	0.157150949	0.259559548	0.632684373	0.181870106	1.035400038	0.208502888	1.049211859	0.330014233
890394:385:-	11	37.932067	10,819,870	0.148011677	0.181775918	0.439180813	0.125483944	0.966692687	0.250793668	0.981467873	0.224770632
890626:81:+	11	39.169068	10,906,903	0.270264025	0.16447973	0.611695912	0.128468212	0.971072534	0.263767994	0.956479116	0.171884704
891242:34:+	11	39.984069	11,355,264	0.148946072	0.148538789	0.388000552	0.174495907	1.068438384	0.241782534	0.792487489	0.230621411
893571:82:+	11	44.62307	12,905,651	0.685079982	0.105674923	0.697567851	0.128528497	1.039774044	0.214942023	0.815356743	0.471640918
898162:464:-	11	53.545071	15,572,420	0.209140131	0.043894627	0.152259765	0.083682533	0.798642437	0.187084224	0.551683862	0.520798213
898183:200:+	11	53.691072	15,577,527	0.217061085	0.037071729	0.16045	0.081208505	0.792198612	0.178610362	0.544731721	0.517850512
900288:57:+	11	59.357073	16,954,276	0.684819715	0.394434706	0.611050932	0.606524954	0.381523618	0.037298451	0.252519425	0.147274985
901318:14:-	11	61.980074	17,752,453	0.35183059	0.395919981	0.340882366	0.565304679	0.621145697	0.061036976	0.219149905	0.209966107
906908:295:-	11	69.969075	21,728,595	0.275151946	0.326173759	0.321815428	0.440339545	0.205533656	0.336183216	1.844931571	1.910914404
907171:125:-	11	71.935076	21,940,955	0.442471218	0.33541946	0.423932358	0.486448116	0.332226246	0.456457628	1.919333811	1.746116347
908123:108:-	11	72.473077	22,404,689	0.47746354	0.296624254	0.461445936	0.418187367	0.326624975	0.457453947	1.926761373	1.731801022
910436:159:-	11	72.942078	24,183,415	0.520554051	0.323917053	0.535703591	0.456140162	0.330419183	0.477650018	1.801449557	1.825696254
910967:529:-	11	73.161079	24,389,202	0.49494432	0.568583787	0.51662466	0.751451732	0.298435301	0.419507856	1.750490696	2.093919675
910967:67:-	11	73.26908	24,389,664	0.494939844	0.568593333	0.516613285	0.751463404	0.29844061	0.41950886	1.750465913	2.093912277
911248:135:-	11	73.271081	24,542,195	0.494939767	0.568593523	0.516613098	0.751463628	0.298440707	0.419508872	1.750465463	2.093912071
911708:121:-	11	73.271082	24,795,104	0.494939767	0.568593523	0.516613098	0.751463628	0.298440707	0.419508872	1.750465464	2.093912071
912292:9:+	11	73.271083	25,120,750	0.494939767	0.568593523	0.516613098	0.751463628	0.298440707	0.419508872	1.750465464	2.093912071
912354:477:-	11	73.298084	25,139,871	0.496028277	0.569448015	0.518250199	0.751622624	0.297654791	0.419345758	1.751083105	2.097737355
912354:53:-	11	73.400085	25,140,295	0.496664707	0.596679676	0.500312353	0.770706143	0.296667964	0.417713532	1.841203591	2.120953233
915415:122:-	11	73.413086	27,008,217	0.493578308	0.601168591	0.494071768	0.773996206	0.296294739	0.417298042	1.851856266	2.125322307
915602:545:-	11	73.528087	27,133,111	0.447569402	0.638859515	0.426093375	0.80174849	0.292395088	0.411733047	1.942823	2.179419969
917000:69:+	11	74.125088	28,110,664	0.459971157	0.952419796	0.464184075	1.125246773	0.30044317	0.342149651	1.853204537	2.105560171
917332:183:+	11	74.153089	28,365,858	0.462672221	0.9682912	0.468067134	1.141844445	0.302858492	0.345107985	1.856387942	2.116800678
917964:309:-	11	74.48909	28,849,566	0.37585724	0.813290758	0.391141861	0.9745173	0.396881073	0.352905732	1.830543097	2.049196318
917964:55:-	11	75.064091	28,849,820	0.391149996	0.660404559	0.407311169	0.816736804	0.396552177	0.340761315	1.787738149	1.890925646
918489:42:+	11	77.433092	29,257,740	0.378461111	0.60816684	0.356560051	0.771912883	0.516680395	0.429251783	1.958777488	1.806005846
926457:262:-	11	85.555093	34,463,439	0.303339895	1.262118137	0.185555633	1.456034982	0.843034739	0.642030734	2.305691302	2.629538002
926463:82:+	11	85.699094	34,464,560	0.282727596	1.332760003	0.176065777	1.514677391	0.94011416	0.708940516	2.305715069	2.619012208
927519:109:+	11	87.425095	35,019,621	0.226235028	1.487319376	0.146468607	1.652723513	0.653395309	0.637481377	2.048866298	2.500633305
930425:67:+	11	93.200096	37,403,631	0.067097574	2.252155769	0.154802993	2.361764696	0.886038267	0.769890454	2.437701128	1.497986261
930739:220:-	11	93.726097	37,529,948	0.075973429	2.277125169	0.166616066	2.388905618	0.865615305	0.771153183	2.409190937	1.418399393
931002:96:-	11	93.767098	37,813,102	0.078432878	2.311508288	0.175531244	2.43054532	0.867623529	0.772143993	2.436430343	1.417604011
933219:73:+	11	99.026099	39,171,217	0.218993225	2.184248862	0.364616667	2.237760521	1.021086213	0.490625414	2.285662448	1.120252931
933592:46:+	11	100.0071	39,339,432	0.201007383	2.17095714	0.346614194	2.221972365	0.946134592	0.451158774	2.110208631	0.947370189
936618:133:+	11	101.833101	41,275,053	0.394815715	2.297865502	0.540152632	2.486869941	1.338781706	0.753852603	2.42466502	1.141665279
937000:53:+	11	102.178102	41,565,210	0.418911872	2.318388916	0.566050476	2.515930241	1.352786511	0.762664627	2.452458774	1.164545565
937000:56:+	11	102.538103	41,565,213	0.416429125	2.331939137	0.561393773	2.530457815	1.325663652	0.75471209	2.479612328	1.186244995
938330:154:-	11	108.712104	42,580,578	1.153264196	3.386787958	1.202316214	3.528275738	0.434756575	0.510211356	2.488281301	2.049442934
940280:113:-	11	108.989105	44,080,588	1.183871392	3.424695506	1.231189289	3.553427875	0.413187701	0.482462688	2.413547861	2.073176175
940397:18:+	11	109.219106	44,165,896	1.120458561	3.392664261	1.174751315	3.545313209	0.530446249	0.519636766	2.439751526	2.056511543
941383:50:-	11	110.695107	44,786,816	1.173692807	3.107519297	1.312346378	3.263634289	0.497621995	0.385327594	2.115850204	1.693128657
941446:99:-	11	113.951108	44,808,613	1.051090527	2.71411563	1.213914101	2.803355905	0.363016847	0.23411687	1.692145171	1.356091928
941749:127:-	11	115.718109	44,934,720	1.017430351	2.175924926	1.112319265	2.262017161	0.297471791	0.36035544	1.533453247	1.218387722
942007:93:-	11	116.45711	45,034,835	0.934255015	2.088525273	1.004646485	2.170452946	0.289126092	0.350005554	1.561415503	1.162719987
942188:95:-	11	116.807111	45,090,821	0.902349625	2.047638251	0.946951652	2.127439444	0.261337136	0.345399721	1.469418655	1.135685085
942258:204:-	11	117.797112	45,122,478	0.836791757	1.911335598	0.927417256	1.983225331	0.239512393	0.319672923	1.33885512	1.096353506
942340:96:+	11	118.011113	45,164,126	0.828457018	1.853620056	0.919251835	1.913147556	0.228421529	0.309848179	1.316454064	1.004632594
943589:497:-	11	120.541114	46,093,352	0.930610898	1.277446476	0.968526768	1.410683141	0.675213375	1.015421811	1.016706958	0.958873666
943693:96:-	11	121.788115	46,156,006	0.889634647	1.437351352	0.897097378	1.460710204	0.559875175	0.310198663	0.91268154	0.772369493
948847:80:+	11	123.196116	49,837,219	0.872153445	1.215026482	0.869670205	1.229770059	0.739171853	0.350676847	0.757930729	0.659612357
948962:59:+	11	123.416117	49,923,282	1.053956564	1.491697955	1.017184578	1.470547936	0.758202511	0.304799814	0.81466907	0.716902619
949555:304:+	11	124.254118	50,316,079	1.110495228	1.374775729	1.102263898	1.356227286	0.883607116	0.326185647	0.777098479	0.697402944
950259:407:-	11	128.083119	50,847,052	0.852327492	0.963445877	0.854300196	0.858471487	1.708559229	0.311895537	0.462872396	0.555179939
951061:18:+	11	130.67312	51,337,264	0.545433911	0.527777045	0.467805348	0.42569772	2.048080474	0.402615137	0.592944059	0.411986325
951963:104:-	11	131.492121	51,925,579	0.376556671	0.343196965	0.394663033	0.273162771	2.183534831	0.434227179	0.52979197	0.474862186
952264:121:-	11	132.118122	52,074,713	0.665768071	0.668915335	0.701040089	0.653610825	2.268112381	0.488301833	0.519581857	0.332648314
952499:95:-	11	132.128123	52,224,848	0.668110846	0.669655096	0.703752017	0.655086009	2.270897684	0.489983292	0.519771434	0.331918942
952639:64:+	11	132.355124	52,284,750	0.663103657	0.671123918	0.696220087	0.654512124	2.300328922	0.502606748	0.525054643	0.343691854
953003:435:-	11	132.606125	52,440,076	0.659691414	0.646086888	0.697576734	0.629354276	2.32951842	0.469121593	0.529296525	0.342228015
953370:12:-	11	133.839126	52,588,176	0.721591066	0.516976245	0.783859578	0.558205766	2.486066663	0.505017008	0.549749971	0.262106062
953425:331:+	11	133.849127	52,605,367	0.721541172	0.516686368	0.783799962	0.557824555	2.486986672	0.505311504	0.549925882	0.261851236
953425:345:+	11	133.995128	52,605,381	0.718913411	0.513753515	0.782767736	0.554584477	2.490695104	0.509281756	0.552003364	0.260293015
954160:516:+	11	134.995129	52,898,634	0.705213875	0.564133166	0.726289716	0.58519939	2.548209034	0.575552902	0.60985514	0.223328053
954160:558:+	11	135.29413	52,898,676	0.732497597	0.583228484	0.755609043	0.591657661	2.627495668	0.581202355	0.576366924	0.206802007
954908:290:+	11	135.946131	53,255,349	0.794367646	0.616006295	0.806872099	0.598639586	2.753291629	0.577969704	0.477431665	0.172514967
954908:391:+	11	136.297132	53,255,450	0.820128642	0.646128077	0.819033572	0.612668483	2.826080263	0.584954097	0.460711406	0.169205139
955140:23:+	11	136.404133	53,466,250	0.827593128	0.65505677	0.822290284	0.616890306	2.850238162	0.58883169	0.454869701	0.167975133
955140:107:+	11	136.624134	53,466,334	0.842217443	0.673955766	0.829136547	0.626027534	2.900788038	0.598331601	0.443502308	0.165735805
955501:392:+	12	0	286,503	0.413552375	0.353039262	0.670708225	0.448457122	0.074422015	0.297273111	0.346161677	0.743722229
955730:57:-	12	1.00E-06	398,736	0.413552372	0.353039263	0.670708224	0.448457123	0.074422015	0.29727311	0.346161678	0.743722229
955942:12:+	12	0.997002	496,151	0.41439905	0.428753099	0.67270134	0.544715542	0.074430916	0.273289872	0.346637072	0.595199512
956082:82:+	12	1.388003	596,215	0.364681353	0.364838141	0.707662862	0.480668192	0.130093779	0.548802	0.352434923	0.645696682
956374:359:-	12	1.602004	712,899	0.444328908	0.325915862	0.815688089	0.438056362	0.193656369	0.826089216	0.314837092	0.745769118
956457:104:+	12	2.627005	737,277	0.512894564	0.414165746	0.970031273	0.516307063	0.125420935	0.671997313	0.198021374	0.754036999
956925:166:-	12	3.375006	947,321	0.451117456	0.517347587	1.006858479	0.626149772	0.092036569	0.510554368	0.095445097	0.737772675
956992:6:+	12	3.436007	973,237	0.457396624	0.525578592	1.016819274	0.633877863	0.093780354	0.51171635	0.091370658	0.7376983
957576:236:+	12	3.553008	1,254,267	0.468603841	0.527546514	1.032426006	0.635603557	0.080185963	0.509384481	0.098287198	0.804343024
957791:492:-	12	3.954009	1,354,878	0.49894086	0.445029614	1.081848103	0.545214809	0.063604257	0.47605005	0.147853195	1.086533044
957794:59:+	12	3.97501	1,356,464	0.498956287	0.444974067	1.081834814	0.545262589	0.063604214	0.476003698	0.147837038	1.086580933
957873:69:+	12	4.022011	1,376,206	0.498990244	0.444850867	1.081805896	0.545365345	0.063603752	0.475892446	0.147800315	1.086663475
957969:79:+	12	4.036012	1,424,985	0.499000171	0.444814658	1.081797424	0.545395085	0.063603564	0.47585688	0.147789275	1.08668223
957975:187:-	12	4.138013	1,425,749	0.499074995	0.444514269	1.081740589	0.545544552	0.063595509	0.475547966	0.147650861	1.086592117
958069:168:+	12	4.141014	1,476,986	0.501751586	0.408943072	1.083077476	0.500377158	0.05859192	0.445599542	0.100908205	0.932210517
958069:180:+	12	4.144015	1,476,998	0.501753935	0.408933058	1.083075964	0.500380689	0.058591623	0.445588149	0.100903569	0.932201832
958069:268:+	12	4.540016	1,477,086	0.536324351	0.467461495	1.205784451	0.575326322	0.046621536	0.436584229	0.103546199	0.907998027
958296:46:+	12	4.581017	1,574,656	0.53919849	0.469662869	1.216971938	0.579962537	0.045702849	0.43637958	0.103853746	0.917276154
958482:572:+	12	4.746018	1,643,049	0.544579936	0.47456816	1.249921989	0.586991456	0.042344562	0.346623116	0.085689263	0.919668031
958727:58:+	12	4.997019	1,723,549	0.592308026	0.449537462	1.221621893	0.585156365	0.056596998	0.43990337	0.086622275	0.940585076
958727:107:+	12	5.35502	1,723,598	0.599912802	0.422880896	1.174169287	0.565692549	0.098191008	0.560041449	0.07953705	1.073409325
958827:14:+	12	6.136021	1,769,003	0.460513484	0.247441898	0.875452546	0.370985681	0.125999949	0.574532351	0.054014922	1.110484191
958929:63:-	12	6.372022	1,795,268	0.416190725	0.215999871	0.770367203	0.350486626	0.138898186	0.712760719	0.079967011	1.317515745
959043:452:-	12	7.129023	1,827,247	0.416336241	0.151017855	0.77569759	0.24117241	0.110933504	0.92851923	0.07042076	1.02474354
959275:56:+	12	7.129024	1,916,687	0.416336227	0.151017854	0.775697595	0.24117241	0.1109335	0.928519208	0.070420776	1.024743501
959301:75:-	12	7.265025	1,922,576	0.414408941	0.15087487	0.776401002	0.241128292	0.110350027	0.925351384	0.072609677	1.019301661
959396:59:+	12	7.347026	1,969,730	0.413176748	0.149864535	0.775918872	0.239887515	0.111660842	0.927976635	0.072011569	1.030503171
959448:113:+	12	7.516027	1,990,914	0.415756075	0.150874124	0.777041509	0.241127307	0.110711875	0.925360814	0.072021974	1.019312323
959704:110:-	12	7.651028	2,145,295	0.416853435	0.150874347	0.77757035	0.241127372	0.110997202	0.925365566	0.071553918	1.019314477
959704:37:-	12	7.695029	2,145,368	0.414956	0.150468798	0.776643685	0.240409678	0.110509355	0.92592476	0.072925695	1.021335482
959711:32:-	12	7.71703	2,148,512	0.414071507	0.150117912	0.776185263	0.239916683	0.110217484	0.925877544	0.073519396	1.022139296
959922:7:+	12	7.936031	2,211,834	0.414885811	0.149802785	0.77805831	0.238527556	0.108461592	0.929547083	0.073243436	1.035858036
960224:451:+	12	8.110032	2,320,141	0.415727422	0.155608247	0.778450644	0.245419264	0.107409278	0.928800452	0.073771709	1.024629276
960334:416:+	12	8.359033	2,375,855	0.41945215	0.165810428	0.776866287	0.261234712	0.113178599	0.922706868	0.079989474	0.920949965
961008:127:+	12	8.663034	2,652,950	0.454009588	0.244356763	0.827033721	0.364451863	0.061294071	0.997222587	0.054237919	1.014139323
961008:137:+	12	8.692035	2,652,960	0.452786654	0.245574807	0.827314048	0.365938809	0.060815443	0.99654532	0.053718819	1.015799124
961008:448:+	12	9.446036	2,653,271	0.416764906	0.328209494	0.836858417	0.448688553	0.05610311	1.029020948	0.050365357	0.990542125
961404:10:-	12	9.771037	2,825,361	0.427644047	0.360112858	0.870003909	0.474183879	0.059269744	0.919889056	0.061369326	0.873991901
961403:46:+	12	10.046038	2,825,414	0.429707585	0.439851787	0.873228955	0.558067444	0.058108878	0.923726845	0.059306058	0.863694786
961786:86:-	12	10.539039	2,970,954	0.433160964	0.606393408	0.87870694	0.732021597	0.058410614	0.914761458	0.056834008	0.84825638
961914:10:+	12	12.09804	3,045,973	0.554334455	0.759891695	0.843272042	0.841021447	0.14146784	1.22807979	0.129677143	0.654639932
961918:35:-	12	12.133041	3,046,633	0.553990176	0.760004415	0.842783446	0.841370543	0.142739334	1.231232195	0.129428152	0.655295043
961918:104:-	12	12.133042	3,046,564	0.553990177	0.760004421	0.842783444	0.841370554	0.142739336	1.231232196	0.129428155	0.65529504
962155:118:-	12	12.512043	3,184,178	0.567030283	0.761564445	0.845696315	0.845730842	0.171963489	1.346235754	0.140663379	0.729065897
962155:10:-	12	12.708044	3,184,286	0.587726717	0.763268669	0.864291453	0.84892991	0.189384578	1.384010268	0.146867293	0.765169996
962546:429:-	12	12.792045	3,456,608	0.581572368	0.762352624	0.855838523	0.847564258	0.189209207	1.37422137	0.153196879	0.770707333
962546:401:-	12	13.661046	3,456,636	0.556122962	0.722220442	0.913816829	0.773459281	0.155659569	1.257610579	0.258339461	0.83052619
962612:10:+	12	13.805047	3,481,045	0.545845504	0.705565218	0.916142445	0.759649197	0.153650424	1.223420187	0.248801163	0.743927266
963810:162:+	12	14.280048	4,195,788	0.525883249	0.658414566	0.921459262	0.697904142	0.167627137	1.208636117	0.2315425	0.750986693
964456:113:-	12	14.411049	4,500,849	0.54237375	0.69118523	0.985988312	0.74139757	0.166730197	1.166481395	0.192777084	0.732841043
964777:17:+	12	15.09105	4,784,723	0.567584422	0.90344745	0.955941203	0.921196015	0.174748179	1.283697176	0.185858425	0.829634174
964777:115:+	12	16.902051	4,784,821	0.567792536	0.720501636	0.879314389	0.762234726	0.293477789	1.090049404	0.126808984	0.856176052
966065:48:-	12	18.458052	5,841,436	0.378853348	0.56634896	0.732402617	0.636068667	0.503654645	1.142607523	0.057427507	1.004635863
966490:117:-	12	18.753053	6,045,038	0.45125158	0.561550282	0.786362542	0.629461874	0.517360693	1.154896637	0.056412829	1.003434576
966490:58:-	12	18.753054	6,045,097	0.45125158	0.561550283	0.786362542	0.629461874	0.517360693	1.154896636	0.056412829	1.003434575
966650:15:+	12	18.958055	6,101,372	0.410779802	0.525446136	0.69084251	0.563960268	0.55798402	1.303133592	0.130207344	1.07903187
966650:519:+	12	19.045056	6,101,876	0.410728702	0.523931445	0.691126339	0.562450088	0.557687896	1.301294787	0.131820949	1.074736294
967129:393:-	12	19.231057	6,497,074	0.45919971	0.585715981	0.86906387	0.641054335	0.568880395	1.15602521	0.086240304	0.938331294
967575:27:+	12	19.691058	6,839,742	0.295780832	0.333262912	0.529876848	0.455362218	0.52282574	1.000551254	0.071373842	0.957337144
967575:83:+	12	20.047059	6,839,798	0.3255806	0.361700103	0.540471214	0.518590887	0.547507419	1.010579448	0.067362719	1.042058195
967610:412:-	12	20.07706	6,854,154	0.327874147	0.364250035	0.541598194	0.524139156	0.548511395	1.010967878	0.067090827	1.048625249
967850:68:+	12	20.140061	7,021,294	0.314681509	0.345673858	0.425067104	0.526578289	0.579327577	1.122692751	0.08797582	1.129677657
967850:150:+	12	20.378062	7,021,376	0.302858929	0.339957437	0.416647134	0.515594875	0.592612028	1.140728984	0.08589283	1.122384739
967899:22:+	12	20.503063	7,041,543	0.296781555	0.336921079	0.412187517	0.509771478	0.60108485	1.151759312	0.085320376	1.119664628
967899:201:+	12	20.636064	7,041,722	0.29000988	0.333888929	0.398502075	0.503432545	0.610133407	1.16407329	0.08460305	1.111739772
967982:606:-	12	20.937065	7,083,074	0.287194787	0.315903588	0.399382563	0.445055327	0.655761782	1.220479875	0.076203087	1.199008404
968614:46:+	12	21.787066	7,456,452	0.192680788	0.347557021	0.270510917	0.474243793	0.664886537	1.662857855	0.167524283	1.225897175
968804:21:-	12	21.798067	7,616,200	0.192139068	0.347526874	0.270243273	0.474101278	0.665352585	1.663591542	0.167766917	1.224664056
969426:186:+	12	22.536068	7,983,915	0.244206443	0.476547659	0.297779762	0.597344243	0.88374502	1.67906169	0.231445999	1.161315905
969726:468:+	12	23.785069	8,121,359	0.233054897	0.532157727	0.365815038	0.643296892	0.586192963	1.154529165	0.186969184	1.122359437
970586:103:+	12	25.49407	8,785,532	0.13819414	0.542976597	0.302855953	0.686478358	0.792719901	1.166035897	0.15904371	0.771627994
970946:122:+	12	27.244071	9,119,325	0.137892845	0.848885511	0.364247665	1.011202327	0.955352387	1.197340663	0.104812022	0.242245363
971396:373:+	12	28.458072	9,340,505	0.121273103	0.891704167	0.307948008	1.029386062	0.689215608	1.271402394	0.075729463	0.559795903
971473:477:+	12	28.540073	9,364,079	0.148670666	0.880050839	0.272126562	1.022731667	0.688352129	1.272537671	0.059882977	0.561117794
972559:262:-	12	29.318074	9,912,285	0.095912362	0.944923931	0.271152179	1.039492538	0.630571321	1.235178606	0.132051214	0.626881223
972615:24:+	12	31.668075	9,927,039	0.080071044	0.929584431	0.239428177	1.002713348	0.825699098	1.385140552	0.168319718	0.694163859
975279:12:+	12	38.394076	11,571,237	0.211460366	1.438430864	0.243008712	1.397975087	2.170127148	1.615853466	0.28708837	0.618575125
977259:157:+	12	42.255077	12,815,710	0.253097968	1.091496941	0.241476762	1.129737548	2.396423357	1.630576022	0.120422961	0.587011785
980911:278:+	12	46.690078	15,367,796	0.339113962	0.977927322	0.367128367	1.074836134	2.614339794	1.382396163	0.174526522	0.375857956
983979:58:-	12	56.261079	17,536,711	0.219809492	0.113258566	0.151603311	0.082888892	3.833525897	2.781484672	0.096045474	0.227160803
984802:89:+	12	57.93308	18,054,908	0.246672841	0.098152533	0.110220223	0.070061236	5.129625275	3.630196762	0.149470129	0.254486472
985295:220:-	12	59.606081	18,297,363	0.374481019	0.085001628	0.235700308	0.070131559	4.333723534	3.855987992	0.096892667	0.283623644
986188:41:+	12	61.386082	18,948,659	0.394186501	0.043103599	0.200109811	0.046705912	3.849076922	2.865057985	0.094990461	0.214141107
987079:133:+	12	62.251083	19,625,179	0.518547147	0.059816514	0.306865375	0.058116735	4.79834169	3.547282079	0.070975781	0.24405194
987088:157:-	12	62.522084	19,626,219	0.550008339	0.068637932	0.340679956	0.070639784	5.045648229	3.714487326	0.06344211	0.264803692
987693:52:-	12	64.190085	20,035,910	0.507877351	0.061687283	0.321272662	0.106386415	5.266944982	3.927067235	0.018907005	0.404894143
988452:11:+	12	66.194086	20,454,453	0.451747451	0.027418589	0.309883064	0.062667111	5.293859934	4.017422228	0.006243972	0.507781445
989920:26:+	12	67.815087	21,483,126	0.539939913	0.034212508	0.414973719	0.026140539	5.329660261	4.109517717	0.070037192	0.569907985
990211:539:+	12	67.828088	21,657,068	0.540518628	0.034680667	0.416759041	0.026003987	5.327074705	4.110700238	0.070729716	0.570784902
990220:105:+	12	68.858089	21,657,929	0.745960226	0.08742525	0.658322716	0.035223482	5.676321776	4.359965163	0.039523235	0.433060107
990220:632:+	12	69.05309	21,658,456	1.060734723	0.070752021	1.006156135	0.024510139	5.765309515	4.363952356	0.019201828	0.468482038
991216:115:+	12	69.228091	22,180,762	1.074327089	0.067188142	1.00753997	0.021204658	5.808720768	4.384970828	0.01908279	0.474526399
[truncated: 92 more rows]
