# Supplementary material for: Trait Mapping of Phenolic Acids in an Interspecific (Vaccinium corymbosum var. caesariense × V. darrowii) Diploid Blueberry Population
Source: Plants (Basel). 2023 Mar 16;12(6):1346. doi: 10.3390/plants12061346 (PMC10057043; doi:10.3390/plants12061346)
Supplement: Supplementary file 1 [file plants-12-01346-s001.zip › Table S4_Gene models within the significant regions on Vc02, Vc07, and Vc12.csv]

Supplementary Table S4. List of candidate genes based on minimal overlapping significant regions.	Table S4. Gene models within the significant regions on Vc02, Vc07, and Vc12.
Phase	Chr	Sequence Name	Sequence Description	Start	End	Sequence Length	Blast Hits Count	Blast Hit Description (HSP)	Blast Hit Accession	Blast Top Hit Description (HSP)	Blast Top Hit Taxonomy Name	Blast Top Hit Gene Identifier	Blast Top Hit Accession	Mapping Gene Name	Mapping Taxa ID	Mapping GO ID	Mapping GO Term	Mapping GO Category	Annotation GO Count	Annotation GO ID	Annotation GO Term	Annotation GO Category	Enzyme Code	Enzyme Name	InterPro Accession	InterPro Type	InterPro Name	InterPro Signatures	InterPro GO ID	InterPro GO Term	InterPro GO Category
Vcev1_p0	Chr02	Vcev1_p0.Chr02.02909.mRNA	SNARE-interacting protein KEULE	266000	286445	1995	10	gi|1173757267|ref|XP_020549870.1|SNARE-interacting protein KEULE isoform X1 [Sesamum indicum];gi|731412396|ref|XP_010658346.1|PREDICTED: SNARE-interacting protein KEULE isoform X2 [Vitis vinifera];gi|731412393|ref|XP_010658345.1|PREDICTED: SNARE-interacting protein KEULE isoform X1 [Vitis vinifera];gi|565396218|ref|XP_006363728.1|PREDICTED: SNARE-interacting protein KEULE-like [Solanum tuberosum]…	XP_020549870;XP_010658346;XP_010658345;XP_006363728;XP_015085902;CDP09881;XP_016486195;XP_004245704;XP_016568059;XP_019252325	gi|1173757267|ref|XP_020549870.1|SNARE-interacting protein KEULE isoform X1 [Sesamum indicum]	Sesamum indicum	1173757267	XP_020549870	T459_00483;LOC107806541;LOC107806541;T459_00483;VIT_13s0019g05000;T459_00483;LOC107806541;101263140;LOC107866534;T459_00483;LOC107806541;T459_00483;LOC107806541;VIT_13s0019g05000;101263140;VIT_13s0019g05000;LOC107806541;VIT_13s0019g05000;VIT_13s0019g05000;VIT_13s0019g05000;LOC107866534;VIT_13s0019g05000;GSCOC_T00030362001;GSCOC_T00030362001;T459_00483;101263140;VIT_13s0019g05000;101263140;VIT_13s…	4072;4097;4097;4072;29760;4072;4097;4081;4072;4072;4097;4072;4097;29760;4081;29760;4097;29760;29760;29760;4072;29760;49390;49390;4072;4081;29760;4081;29760;4072;4081;4097;49390;4081;4072;49390;29760;29760;4081;4081;4072;29760;4072;4097;4072;4072;4072;4097;29760;4072;4097;29760;4081;29760;4081;4072;4097;4081;4081;4097;4097;4081;4081;4072;4081;4097;4072;29760;4097;4097;4081;4072	GO:0016192-IBA;GO:0016192-IEA;GO:0019905-IBA;GO:0006904-IBA;GO:0006904-IEA;GO:0030141-IBA;GO:0006886-IBA;GO:0005886-IBA	vesicle-mediated transport-IBA;vesicle-mediated transport-IEA;syntaxin binding-IBA;vesicle docking involved in exocytosis-IBA;vesicle docking involved in exocytosis-IEA;secretory granule-IBA;intracellular protein transport-IBA;plasma membrane-IBA	Biological Process-IBA;Biological Process-IEA;Molecular Function-IBA;Biological Process-IBA;Biological Process-IEA;Cellular Component-IBA;Biological Process-IBA;Cellular Component-IBA							IPR001619;IPR001619;IPR043154;noIPR;noIPR;noIPR;IPR001619;IPR036045	FAMILY;FAMILY;HOMOLOGOUS_SUPERFAMILY;HOMOLOGOUS_SUPERFAMILY;HOMOLOGOUS_SUPERFAMILY;HOMOLOGOUS_SUPERFAMILY;FAMILY;HOMOLOGOUS_SUPERFAMILY	Sec1-like protein;Sec1-like protein;Sec1-like, domain 1;Sec1-like, domain 1;Sec1-like, domain 1;Sec1-like, domain 1;Sec1-like protein;Sec1-like superfamily	PIRSF005715 (PIRSF);PF00995 (PFAM);G3DSA:3.40.50.2060 (GENE3D);mobidb-lite (MOBIDB_LITE);mobidb-lite (MOBIDB_LITE);PTHR11679:SF79 (PANTHER);PTHR11679 (PANTHER);SSF56815 (SUPERFAMILY)	GO:0016192;GO:0016192;;;;;GO:0016192;	vesicle-mediated transport;vesicle-mediated transport;;;;;vesicle-mediated transport;	Biological Process;Biological Process;;;;;Biological Process;
Vcev1_p0	Chr02	Vcev1_p0.Chr02.02910.mRNA	deoxyribodipyrimidine photo-lyase	286958	298271	1476	10	gi|719972104|ref|XP_010276572.1|PREDICTED: deoxyribodipyrimidine photo-lyase [Nelumbo nucifera];gi|731380047|ref|XP_002266483.2|PREDICTED: deoxyribodipyrimidine photo-lyase isoform X1 [Vitis vinifera];gi|698537155|ref|XP_009764740.1|PREDICTED: deoxyribodipyrimidine photo-lyase [Nicotiana sylvestris];gi|1025239344|ref|XP_016486198.1|PREDICTED: deoxyribodipyrimidine photo-lyase-like [Nicotiana taba…	XP_010276572;XP_002266483;XP_009764740;XP_016486198;XP_016444308;OIS99593/XP_019252326;XP_009599696;XP_015896556;XP_007209950;OMO97410	gi|719972104|ref|XP_010276572.1|PREDICTED: deoxyribodipyrimidine photo-lyase [Nelumbo nucifera]	Nelumbo nucifera	719972104	XP_010276572	CCACVL1_04575;CCACVL1_04575;PHR1_0;CCACVL1_04575;LOC107769568;LOC107806543;LOC107806543;CCACVL1_04575;LOC104611286;CCACVL1_04575;LOC107769568;LOC107769568;PRUPE_5G080300;PRUPE_5G080300;LOC107806543;PHR1_0;LOC104216412;PHR1_0;LOC104611286;CCACVL1_04575;CCACVL1_04575;CCACVL1_04575;LOC104611286;CCACVL1_04575;CCACVL1_04575;LOC104216412;CCACVL1_04575;PHR1_0;LOC107769568;PHR1_0;PHR1_0;LOC107769568;LOC1…	210143;210143;49451;210143;4097;4097;4097;210143;4432;210143;4097;4097;3760;3760;4097;49451;4096;49451;4432;210143;210143;210143;4432;210143;210143;4096;210143;49451;4097;49451;49451;4097;4097;4096;3760;4432;3760;4097;210143;4097;4432;4096;210143;4097;3760;210143;49451;4097;4097;4097;49451;4097;4097;4432;4097;4097;4432;49451;210143;210143;49451;4096;3760;49451;4097;210143;4096;49451;3760;4432;494…	GO:0006281-IEA;GO:0003677-IEA;GO:0000719-IBA;GO:0000719-IEA;GO:0071949-IEA;GO:0003913-IEA;GO:0009650-IEA;GO:0003904-IBA;GO:0003904-IEA;GO:0016829-IEA;GO:0006974-IEA	DNA repair-IEA;DNA binding-IEA;photoreactive repair-IBA;photoreactive repair-IEA;FAD binding-IEA;DNA photolyase activity-IEA;UV protection-IEA;deoxyribodipyrimidine photo-lyase activity-IBA;deoxyribodipyrimidine photo-lyase activity-IEA;lyase activity-IEA;cellular response to DNA damage stimulus-IEA	Biological Process-IEA;Molecular Function-IEA;Biological Process-IBA;Biological Process-IEA;Molecular Function-IEA;Molecular Function-IEA;Biological Process-IEA;Molecular Function-IBA;Molecular Function-IEA;Molecular Function-IEA;Biological Process-IEA							noIPR;IPR008148;IPR014729;IPR006050;noIPR;noIPR;IPR006050;IPR036155;IPR036134	null;FAMILY;HOMOLOGOUS_SUPERFAMILY;DOMAIN;DOMAIN;DOMAIN;DOMAIN;HOMOLOGOUS_SUPERFAMILY;HOMOLOGOUS_SUPERFAMILY	null;DNA photolyase class 2;Rossmann-like alpha/beta/alpha sandwich fold;DNA photolyase, N-terminal;DNA photolyase, N-terminal;DNA photolyase, N-terminal;DNA photolyase, N-terminal;Cryptochrome/photolyase, N-terminal domain superfamily;Cryptochrome/DNA photolyase, FAD-binding domain-like superfamily	G3DSA:1.10.579.10 (GENE3D);TIGR00591 (TIGRFAM);G3DSA:3.40.50.620 (GENE3D);PF00875 (PFAM);G3DSA:1.25.40.80 (GENE3D);PTHR10211 (PANTHER);PS51645 (PROSITE_PROFILES);SSF52425 (SUPERFAMILY);SSF48173 (SUPERFAMILY)	;GO:0006281/GO:0003904;;;;;;;	;DNA repair/deoxyribodipyrimidine photo-lyase activity;;;;;;;	;Biological Process/Molecular Function;;;;;;;
Vcev1_p0	Chr02	Vcev1_p0.Chr02.02911.mRNA	F5O11.10 isoform 3	329938	332223	2286	10	gi|971579775|ref|XP_015159057.1|PREDICTED: uncharacterized protein LOC102606051 [Solanum tuberosum];gi|970043533|ref|XP_015083170.1|PREDICTED: uncharacterized protein LOC107026639 [Solanum pennellii];gi|460401249|ref|XP_004246139.1|PREDICTED: uncharacterized protein LOC101245086 [Solanum lycopersicum];gi|1026014010|ref|XP_016568074.1|PREDICTED: uncharacterized protein LOC107866552 [Capsicum annuu…	XP_015159057;XP_015083170;XP_004246139;XP_016568074;EOY24495;XP_007039994;EOY24494;XP_011069854;XP_019233877;XP_020549176	gi|971579775|ref|XP_015159057.1|PREDICTED: uncharacterized protein LOC102606051 [Solanum tuberosum]	Solanum tuberosum	971579775	XP_015159057												noIPR;noIPR;noIPR;noIPR;noIPR;noIPR;noIPR;IPR012337	null;null;null;null;null;null;null;HOMOLOGOUS_SUPERFAMILY	null;null;null;null;null;null;null;Ribonuclease H-like superfamily	mobidb-lite (MOBIDB_LITE);mobidb-lite (MOBIDB_LITE);mobidb-lite (MOBIDB_LITE);mobidb-lite (MOBIDB_LITE);mobidb-lite (MOBIDB_LITE);PTHR32166:SF92 (PANTHER);PTHR32166 (PANTHER);SSF53098 (SUPERFAMILY)	;;;;;;;	;;;;;;;	;;;;;;;
Vcev1_p0	Chr02	Vcev1_p0.Chr02.02912.mRNA	F5O11.10 isoform 3	342613	344898	2286	10	gi|971579775|ref|XP_015159057.1|PREDICTED: uncharacterized protein LOC102606051 [Solanum tuberosum];gi|970043533|ref|XP_015083170.1|PREDICTED: uncharacterized protein LOC107026639 [Solanum pennellii];gi|460401249|ref|XP_004246139.1|PREDICTED: uncharacterized protein LOC101245086 [Solanum lycopersicum];gi|1026014010|ref|XP_016568074.1|PREDICTED: uncharacterized protein LOC107866552 [Capsicum annuu…	XP_015159057;XP_015083170;XP_004246139;XP_016568074;EOY24495;XP_007039994;EOY24494;XP_011069854;XP_019233877;XP_020549176	gi|971579775|ref|XP_015159057.1|PREDICTED: uncharacterized protein LOC102606051 [Solanum tuberosum]	Solanum tuberosum	971579775	XP_015159057												noIPR;noIPR;noIPR;noIPR;noIPR;noIPR;noIPR;IPR012337	null;null;null;null;null;null;null;HOMOLOGOUS_SUPERFAMILY	null;null;null;null;null;null;null;Ribonuclease H-like superfamily	mobidb-lite (MOBIDB_LITE);mobidb-lite (MOBIDB_LITE);mobidb-lite (MOBIDB_LITE);mobidb-lite (MOBIDB_LITE);mobidb-lite (MOBIDB_LITE);PTHR32166:SF92 (PANTHER);PTHR32166 (PANTHER);SSF53098 (SUPERFAMILY)	;;;;;;;	;;;;;;;	;;;;;;;
Vcev1_p0	Chr02	Vcev1_p0.Chr02.02913.mRNA	PREDICTED: uncharacterized protein At4g22758	357469	361220	807	10	gi|731380039|ref|XP_010662122.1|PREDICTED: uncharacterized protein At4g22758 [Vitis vinifera];gi|698511479|ref|XP_009800831.1|PREDICTED: uncharacterized protein At4g22758-like isoform X1 [Nicotiana sylvestris];gi|1025059582|ref|XP_016449215.1|PREDICTED: uncharacterized protein At4g22758-like [Nicotiana tabacum];gi|1111054153|ref|XP_019233878.1|PREDICTED: uncharacterized protein At4g22758 [Nicotia…	XP_010662122;XP_009800831;XP_016449215;XP_019233878/OIT27103;XP_009588777;XP_016457431;XP_016457424;XP_004298701;CAN64316;XP_016568110	gi|731380039|ref|XP_010662122.1|PREDICTED: uncharacterized protein At4g22758 [Vitis vinifera]	Vitis vinifera	731380039	XP_010662122												noIPR;noIPR;IPR040358	null;null;FAMILY	null;null;Uncharacterized protein At4g22758-like	mobidb-lite (MOBIDB_LITE);PTHR33270:SF6 (PANTHER);PTHR33270 (PANTHER)	;;	;;	;;
Vcev1_p0	Chr02	Vcev1_p0.Chr02.02914.mRNA	PREDICTED: uncharacterized protein At4g22758	362589	363509	519	10	gi|225470291|ref|XP_002266596.1|PREDICTED: uncharacterized protein At4g22758 [Vitis vinifera]/gi|731440623|ref|XP_010647465.1|PREDICTED: uncharacterized protein At4g22758-like [Vitis vinifera];gi|297742671|emb|CBI34820.3|unnamed protein product, partial [Vitis vinifera];gi|802741438|ref|XP_012087084.1|uncharacterized protein LOC105645945 [Jatropha curcas]/gi|643712157|gb|KDP25585.1|hypothetical p…	XP_002266596/XP_010647465;CBI34820;XP_012087084/KDP25585;XP_006477300;XP_006440425/ESR53665;XP_008238658;XP_018847054;XP_011033872;EEF51013/XP_002509626;ONI06787/XP_020419676	gi|731440623|ref|XP_010647465.1|PREDICTED: uncharacterized protein At4g22758-like [Vitis vinifera]/gi|225470291|ref|XP_002266596.1|PREDICTED: uncharacterized protein At4g22758 [Vitis vinifera]	Vitis vinifera	225470291;731440623	XP_002266596;XP_010647465												noIPR;IPR040358;noIPR	null;FAMILY;FAMILY	null;Uncharacterized protein At4g22758-like;Uncharacterized protein At4g22758-like	mobidb-lite (MOBIDB_LITE);PTHR33270 (PANTHER);PTHR33270:SF7 (PANTHER)	;;	;;	;;
Vcev1_p0	Chr02	Vcev1_p0.Chr02.02915.mRNA	ATP-dependent Clp protease proteolytic subunit-related protein 2, chloroplastic	382313	386446	873	10	gi|720069272|ref|XP_010277386.1|PREDICTED: ATP-dependent Clp protease proteolytic subunit-related protein 2, chloroplastic [Nelumbo nucifera];gi|698511485|ref|XP_009800835.1|PREDICTED: ATP-dependent Clp protease proteolytic subunit-related protein 2, chloroplastic [Nicotiana sylvestris]/gi|1025059570|ref|XP_016449212.1|PREDICTED: ATP-dependent Clp protease proteolytic subunit-related protein 2, c…	XP_010277386;XP_009800835/XP_016449212;XP_010676644/KMT12240;CAN62361/CBI34817/XP_002266380;OIT03161/XP_019245459;XP_016459013;XP_007209429;XP_019252319/OIS99585;XP_009626154;ONI06792	gi|720069272|ref|XP_010277386.1|PREDICTED: ATP-dependent Clp protease proteolytic subunit-related protein 2, chloroplastic [Nelumbo nucifera]	Nelumbo nucifera	720069272	XP_010277386	CLPR2_2;PRUPE_5G081300;CLPR2_2;LOC104611846;PRUPE_ppa009510mg;LOC107782632;LOC104611846;LOC107774235;VIT_02s0025g05140;CLPR2_0;VIT_02s0025g05140;CLPR2_0;CLPR2_0;PRUPE_5G081300;LOC107782632;CLPR2_2;CLPR2_2;LOC107782632;LOC104246668;PRUPE_5G081300;CLPR2_0;PRUPE_ppa009510mg;LOC107774235;LOC107774235;VIT_02s0025g05140;VIT_02s0025g05140;PRUPE_5G081300;LOC104246668;LOC107774235;LOC107774235;LOC10424666…	49451;3760;49451;4432;3760;4097;4432;4097;29760;49451;29760;49451;49451;3760;4097;49451;49451;4097;4096;3760;49451;3760;4097;4097;29760;29760;3760;4096;4097;4097;4096;29760;29760;4432;4432;4097;4096;49451;4432;4432;4432;4097;4097;49451;4096;4432;4097;3760;4097;4097;3760;4097;3760;4097;4097;29760;29760;4432;3760;4097;4097;4097;4432;4097;4432;4432;49451;4097;4096;4097;49451;4432;29760;4097;4096;494…	GO:0006515-IBA;GO:0009507-IEA;GO:0008233-IEA;GO:0006508-IEA;GO:0004176-IBA;GO:0004176-IEA;GO:0004252-IBA;GO:0004252-IEA;GO:0009368-IBA;GO:0051117-IBA;GO:0009536-IEA	protein quality control for misfolded or incompletely synthesized proteins-IBA;chloroplast-IEA;peptidase activity-IEA;proteolysis-IEA;ATP-dependent peptidase activity-IBA;ATP-dependent peptidase activity-IEA;serine-type endopeptidase activity-IBA;serine-type endopeptidase activity-IEA;endopeptidase Clp complex-IBA;ATPase binding-IBA;plastid-IEA	Biological Process-IBA;Cellular Component-IEA;Molecular Function-IEA;Biological Process-IEA;Molecular Function-IBA;Molecular Function-IEA;Molecular Function-IBA;Molecular Function-IEA;Cellular Component-IBA;Molecular Function-IBA;Cellular Component-IEA							IPR001907;IPR023562;noIPR;noIPR;IPR023562;IPR001907;IPR029045	FAMILY;FAMILY;FAMILY;FAMILY;FAMILY;FAMILY;HOMOLOGOUS_SUPERFAMILY	ATP-dependent Clp protease proteolytic subunit;Clp protease proteolytic subunit /Translocation-enhancing protein TepA;Clp protease proteolytic subunit /Translocation-enhancing protein TepA;Clp protease proteolytic subunit /Translocation-enhancing protein TepA;Clp protease proteolytic subunit /Translocation-enhancing protein TepA;ATP-dependent Clp protease proteolytic subunit;ClpP/crotonase-like d…	PR00127 (PRINTS);PF00574 (PFAM);G3DSA:3.90.226.10 (GENE3D);PTHR10381:SF46 (PANTHER);PTHR10381 (PANTHER);cd07017 (CDD);SSF52096 (SUPERFAMILY)	GO:0004252/GO:0004176/GO:0006508;;;;;GO:0004252/GO:0004176/GO:0006508;	serine-type endopeptidase activity/ATP-dependent peptidase activity/proteolysis;;;;;serine-type endopeptidase activity/ATP-dependent peptidase activity/proteolysis;	Molecular Function/Molecular Function/Biological Process;;;;;Molecular Function/Molecular Function/Biological Process;
Vcev1_p0	Chr02	Vcev1_p0.Chr02.02916.mRNA	protein LITTLE ZIPPER 1 isoform X1	409478	409654	177	10	gi|731379866|ref|XP_010661675.1|PREDICTED: protein LITTLE ZIPPER 1 isoform X1 [Vitis vinifera];gi|225426661|ref|XP_002281385.1|PREDICTED: protein LITTLE ZIPPER 1 isoform X2 [Vitis vinifera]/gi|297742657|emb|CBI34806.3|unnamed protein product, partial [Vitis vinifera];gi|1035930336|gb|OAY59922.1|hypothetical protein MANES_01G071300 [Manihot esculenta];gi|743871484|ref|XP_011033863.1|PREDICTED: unc…	XP_010661675;XP_002281385/CBI34806;OAY59922;XP_011033863;XP_002303541/EEE78520;XP_015584519;EEF51026/XP_002509639;OMO97338;XP_017636938;OMO80962	gi|731379866|ref|XP_010661675.1|PREDICTED: protein LITTLE ZIPPER 1 isoform X1 [Vitis vinifera]	Vitis vinifera	731379866	XP_010661675												noIPR;IPR039312	null;FAMILY	null;Protein LITTLE ZIPPER	PTHR33601:SF21 (PANTHER);PTHR33601 (PANTHER)	;	;	;
Vcev1_p0	Chr02	Vcev1_p0.Chr02.02917.mRNA	ycf49-like protein	413492	418985	618	10	gi|1098721889|ref|XP_018847408.1|PREDICTED: uncharacterized protein LOC109010902 isoform X1 [Juglans regia]/gi|1098721891|ref|XP_018847412.1|PREDICTED: uncharacterized protein LOC109010902 isoform X1 [Juglans regia]/gi|1098721894|ref|XP_018847419.1|PREDICTED: uncharacterized protein LOC109010902 isoform X1 [Juglans regia];gi|449460445|ref|XP_004147956.1|PREDICTED: uncharacterized protein ycf49 [C…	XP_018847412/XP_018847408/XP_018847419;XP_004147956/KGN55929;XP_008448929;XP_010277420;XP_007209016/ONI06806/XP_020418954;XP_010661683;XP_015083411;XP_008238675/XP_016651159;XP_004298713;CBI34804	gi|1098721889|ref|XP_018847408.1|PREDICTED: uncharacterized protein LOC109010902 isoform X1 [Juglans regia]/gi|1098721891|ref|XP_018847412.1|PREDICTED: uncharacterized protein LOC109010902 isoform X1 [Juglans regia]/gi|1098721894|ref|XP_018847419.1|PREDICTED: uncharacterized protein LOC109010902 isoform X1 [Juglans regia]	Juglans regia	1098721894;1098721889;1098721891	XP_018847412;XP_018847408;XP_018847419	VIT_02s0025g05010;LOC103490947;LOC103490947;LOC109010902;LOC103490947;VIT_02s0025g05010;PRUPE_5G082400;VIT_02s0025g05010;VIT_02s0025g05010;LOC109010902;LOC104611867;PRUPE_ppa023449mg;Csa_3G036550;PRUPE_5G082400;PRUPE_5G082400;LOC109010902;LOC104611867;Csa_3G036550;LOC109010902;Csa_3G036550;PRUPE_5G082400;Csa_3G036550;PRUPE_ppa023449mg;LOC104611867;LOC103490947;LOC104611867	29760;3656;3656;51240;3656;29760;3760;29760;29760;51240;4432;3760;3659;3760;3760;51240;4432;3659;51240;3659;3760;3659;3760;4432;3656;4432	GO:0016020-IEA;GO:0016021-IEA	membrane-IEA;integral component of membrane-IEA	Cellular Component-IEA;Cellular Component-IEA							IPR019634;noIPR;noIPR;noIPR;noIPR;noIPR;noIPR	FAMILY;FAMILY;FAMILY;FAMILY;FAMILY;FAMILY;FAMILY	Uncharacterised protein family Ycf49;Uncharacterised protein family Ycf49;Uncharacterised protein family Ycf49;Uncharacterised protein family Ycf49;Uncharacterised protein family Ycf49;Uncharacterised protein family Ycf49;Uncharacterised protein family Ycf49	PF10693 (PFAM);PTHR33833:SF4 (PANTHER);PTHR33833 (PANTHER);TMhelix (TMHMM);TMhelix (TMHMM);TMhelix (TMHMM);TMhelix (TMHMM)	;;;;;;	;;;;;;	;;;;;;
Vcev1_p0	Chr02	Vcev1_p0.Chr02.02918.mRNA	probable sodium/metabolite cotransporter BASS5, chloroplastic isoform X1	426414	430959	1293	10	gi|661886494|emb|CDP09858.1|unnamed protein product [Coffea canephora];gi|566162202|ref|XP_006385744.1|hypothetical protein POPTR_0003s11720g [Populus trichocarpa]/gi|550342993|gb|ERP63541.1|hypothetical protein POPTR_0003s11720g [Populus trichocarpa];gi|1109264748|ref|XP_019156520.1|PREDICTED: probable sodium/metabolite cotransporter BASS5, chloroplastic isoform X2 [Ipomoea nil];gi|1109264742|re…	CDP09858;XP_006385744/ERP63541;XP_019156520;XP_019156519/XP_019156517/XP_019156518;XP_009761030/XP_016473159;XP_019264974/OIT36024;XP_009761032/XP_016473161;XP_020549824;EOY24527;XP_011081086	gi|661886494|emb|CDP09858.1|unnamed protein product [Coffea canephora]	Coffea canephora	661886494	CDP09858	LOC107795094;LOC104213264;LOC107795094;LOC107795094;GSCOC_T00030336001;GSCOC_T00030336001;LOC107795094;POPTR_003G117300;LOC107795094;POPTR_003G117300;TCM_046747;LOC107795094;BASS5_0;LOC104213264;POPTR_003G117300;GSCOC_T00030336001;LOC107795094;LOC104213264;BASS5_0;TCM_046747;LOC104213264;GSCOC_T00030336001;TCM_046747;BASS5_0;TCM_046747;LOC107795094;LOC107795094;BASS5_0;LOC107795094;LOC104213264;L…	4097;4096;4097;4097;49390;49390;4097;3694;4097;3694;3641;4097;49451;4096;3694;49390;4097;4096;49451;3641;4096;49390;3641;49451;3641;4097;4097;49451;4097;4096;4096;4096;49390;4097;3694;3641;4096;4096;3694;49451;3641;4096;4096;49390;49451;3694;4097;4096	GO:0016020-IEA;GO:0016021-IEA;GO:0009941-IEA	membrane-IEA;integral component of membrane-IEA;chloroplast envelope-IEA	Cellular Component-IEA;Cellular Component-IEA;Cellular Component-IEA							IPR002657;IPR038770;noIPR;noIPR;noIPR;IPR004710;noIPR;noIPR;noIPR;noIPR;noIPR;noIPR;noIPR;noIPR	FAMILY;HOMOLOGOUS_SUPERFAMILY;HOMOLOGOUS_SUPERFAMILY;HOMOLOGOUS_SUPERFAMILY;HOMOLOGOUS_SUPERFAMILY;FAMILY;FAMILY;FAMILY;FAMILY;FAMILY;FAMILY;FAMILY;FAMILY;FAMILY	Bile acid:sodium symporter/arsenical resistance protein Acr3;Sodium/solute symporter superfamily;Sodium/solute symporter superfamily;Sodium/solute symporter superfamily;Sodium/solute symporter superfamily;Bile acid:sodium symporter;Bile acid:sodium symporter;Bile acid:sodium symporter;Bile acid:sodium symporter;Bile acid:sodium symporter;Bile acid:sodium symporter;Bile acid:sodium symporter;Bile …	PF01758 (PFAM);G3DSA:1.20.1530.20 (GENE3D);mobidb-lite (MOBIDB_LITE);mobidb-lite (MOBIDB_LITE);PTHR10361:SF30 (PANTHER);PTHR10361 (PANTHER);TMhelix (TMHMM);TMhelix (TMHMM);TMhelix (TMHMM);TMhelix (TMHMM);TMhelix (TMHMM);TMhelix (TMHMM);TMhelix (TMHMM);TMhelix (TMHMM)	GO:0016020;;;;;;;;;;;;;	membrane;;;;;;;;;;;;;	Cellular Component;;;;;;;;;;;;;
Vcev1_p0	Chr02	Vcev1_p0.Chr02.02919.mRNA	ubiquitin carboxyl-terminal hydrolase MINDY-1	435570	445649	2073	10	gi|1035927012|gb|OAY56599.1|hypothetical protein MANES_02G030300 [Manihot esculenta];gi|802741222|ref|XP_012087040.1|ubiquitin carboxyl-terminal hydrolase MINDY-1 [Jatropha curcas]/gi|1173845285|ref|XP_020539580.1|ubiquitin carboxyl-terminal hydrolase MINDY-1 [Jatropha curcas]/gi|1173845287|ref|XP_020539581.1|ubiquitin carboxyl-terminal hydrolase MINDY-1 [Jatropha curcas];gi|643712114|gb|KDP25542…	OAY56599;XP_012087040/XP_020539581/XP_020539580;KDP25542;XP_002275737;XP_011029148;XP_017973700;ERP65311/XP_006368742;EOY24584;GAV79646;XP_002509683/EEF51070	gi|1035927012|gb|OAY56599.1|hypothetical protein MANES_02G030300 [Manihot esculenta]	Manihot esculenta	1035927012	OAY56599	RCOM_1682960;JCGZ_20698;JCGZ_20698;RCOM_1682960;MANES_02G030300;MANES_02G030300;TCM_016149;MANES_02G030300;CFOL_v3_23110;CFOL_v3_23110;TCM_016149;MANES_02G030300;RCOM_1682960;TCM_016149;MANES_02G030300;RCOM_1682960;MANES_02G030300;RCOM_1682960;JCGZ_20698;JCGZ_20698;MANES_02G030300;TCM_016149;MANES_02G030300;TCM_016149;RCOM_1682960;MANES_02G030300;CFOL_v3_23110;JCGZ_20698;RCOM_1682960;TCM_016149;T…	3988;180498;180498;3988;3983;3983;3641;3983;3775;3775;3641;3983;3988;3641;3983;3988;3983;3988;180498;180498;3983;3641;3983;3641;3988;3983;3775;180498;3988;3641;3641;3988;3988;3988;180498;3988;3775;3983;3988;3988;3983;3983;180498;3641;180498;3988;3983;3983	GO:0004843-IEA;GO:0006508-IEA;GO:0005829-IBA;GO:0016807-IBA;GO:1990380-IBA;GO:1990380-IEA;GO:0071108-IBA;GO:0071108-IEA;GO:0071944-IBA	thiol-dependent ubiquitin-specific protease activity-IEA;proteolysis-IEA;cytosol-IBA;cysteine-type carboxypeptidase activity-IBA;Lys48-specific deubiquitinase activity-IBA;Lys48-specific deubiquitinase activity-IEA;protein K48-linked deubiquitination-IBA;protein K48-linked deubiquitination-IEA;cell periphery-IBA	Molecular Function-IEA;Biological Process-IEA;Cellular Component-IBA;Molecular Function-IBA;Molecular Function-IBA;Molecular Function-IEA;Biological Process-IBA;Biological Process-IEA;Cellular Component-IBA							IPR033979;noIPR;noIPR;noIPR;noIPR;IPR007518	DOMAIN;DOMAIN;DOMAIN;DOMAIN;DOMAIN;FAMILY	MINDY deubiquitinase domain;MINDY deubiquitinase domain;MINDY deubiquitinase domain;MINDY deubiquitinase domain;MINDY deubiquitinase domain;MINDY deubiquitinase	PF04424 (PFAM);mobidb-lite (MOBIDB_LITE);mobidb-lite (MOBIDB_LITE);mobidb-lite (MOBIDB_LITE);mobidb-lite (MOBIDB_LITE);PTHR18063 (PANTHER)	GO:1990380/GO:0004843;;;;;GO:1990380/GO:0004843	Lys48-specific deubiquitinase activity/thiol-dependent ubiquitin-specific protease activity;;;;;Lys48-specific deubiquitinase activity/thiol-dependent ubiquitin-specific protease activity	Molecular Function/Molecular Function;;;;;Molecular Function/Molecular Function
Vcev1_p0	Chr02	Vcev1_p0.Chr02.02920.mRNA	putative surface family protein	454198	455091	894	10	gi|223532596|gb|EEF34382.1|conserved hypothetical protein [Ricinus communis];gi|1000948857|ref|XP_002527970.2|PREDICTED: fasciclin-like arabinogalactan protein 3 [Ricinus communis];gi|566214087|ref|XP_006371803.1|putative surface family protein [Populus trichocarpa]/gi|550317976|gb|ERP49600.1|putative surface family protein [Populus trichocarpa];gi|743941559|ref|XP_011015272.1|PREDICTED: fascicli…	EEF34382;XP_002527970;XP_006371803/ERP49600;XP_011015272;KDP33435/XP_012076319;XP_011045031/XP_011045030;ERP59976/XP_006382179;KZV23962;KCW80704;CDP12467	gi|223532596|gb|EEF34382.1|conserved hypothetical protein [Ricinus communis]	Ricinus communis	223532596	EEF34382	EUGRSUZ_C02101;RCOM_0204910;EUGRSUZ_C02101;EUGRSUZ_C02101;EUGRSUZ_C02101;EUGRSUZ_C02101;RCOM_0204910;EUGRSUZ_C02101;EUGRSUZ_C02101;EUGRSUZ_C02101	71139;3988;71139;71139;71139;71139;3988;71139;71139;71139	GO:0016020-IEA;GO:0046658-IBA;GO:0031225-IEA;GO:0005886-IEA	membrane-IEA;anchored component of plasma membrane-IBA;anchored component of membrane-IEA;plasma membrane-IEA	Cellular Component-IEA;Cellular Component-IBA;Cellular Component-IEA;Cellular Component-IEA							IPR036378;noIPR;noIPR;noIPR;IPR033254;IPR000782;noIPR;IPR036378	HOMOLOGOUS_SUPERFAMILY;HOMOLOGOUS_SUPERFAMILY;HOMOLOGOUS_SUPERFAMILY;HOMOLOGOUS_SUPERFAMILY;FAMILY;DOMAIN;DOMAIN;HOMOLOGOUS_SUPERFAMILY	FAS1 domain superfamily;FAS1 domain superfamily;FAS1 domain superfamily;FAS1 domain superfamily;Fasciclin-like arabinogalactan protein;FAS1 domain;FAS1 domain;FAS1 domain superfamily	G3DSA:2.30.180.10 (GENE3D);mobidb-lite (MOBIDB_LITE);mobidb-lite (MOBIDB_LITE);PTHR32382:SF6 (PANTHER);PTHR32382 (PANTHER);PS50213 (PROSITE_PROFILES);SignalP-noTM (SIGNALP_EUK);SSF82153 (SUPERFAMILY)	;;;;;;;	;;;;;;;	;;;;;;;
Vcev1_p0	Chr02	Vcev1_p0.Chr02.02921.mRNA	TATA-binding protein-associated factor BTAF1 isoform X1	458130	458818	291	10	gi|296090211|emb|CBI40030.3|unnamed protein product, partial [Vitis vinifera];gi|731419924|ref|XP_010661187.1|PREDICTED: TATA-binding protein-associated factor BTAF1 isoform X1 [Vitis vinifera]/gi|731419926|ref|XP_010661188.1|PREDICTED: TATA-binding protein-associated factor BTAF1 isoform X1 [Vitis vinifera];gi|225436245|ref|XP_002275285.1|PREDICTED: TATA-binding protein-associated factor BTAF1 i…	CBI40030;XP_010661188/XP_010661187;XP_002275285;XP_011047057/XP_011047058/XP_011047056;EEE95662/XP_002319739;XP_008219029;KJB82450;XP_012070332;KJB82451;KGN57797	gi|296090211|emb|CBI40030.3|unnamed protein product, partial [Vitis vinifera]	Vitis vinifera	296090211	CBI40030	B456_013G197700;B456_013G197700;Csa_3G307170;B456_013G197700;B456_013G197700;B456_013G197700;B456_013G197700;B456_013G197700;B456_013G197700;B456_013G197700;B456_013G197700;B456_013G197700;Csa_3G307170;Csa_3G307170;Csa_3G307170;Csa_3G307170;B456_013G197700;Csa_3G307170;Csa_3G307170;Csa_3G307170;Csa_3G307170;Csa_3G307170	29730;29730;3659;29730;29730;29730;29730;29730;29730;29730;29730;29730;3659;3659;3659;3659;29730;3659;3659;3659;3659;3659	GO:0003677-IBA;GO:0000166-IEA;GO:0008094-IBA;GO:0016020-IEA;GO:0016021-IEA;GO:0005634-IBA;GO:0005634-IEA;GO:0005524-IEA	DNA binding-IBA;nucleotide binding-IEA;DNA-dependent ATPase activity-IBA;membrane-IEA;integral component of membrane-IEA;nucleus-IBA;nucleus-IEA;ATP binding-IEA	Molecular Function-IBA;Molecular Function-IEA;Molecular Function-IBA;Cellular Component-IEA;Cellular Component-IEA;Cellular Component-IBA;Cellular Component-IEA;Molecular Function-IEA							noIPR;noIPR	null;null	null;null	PTHR10799:SF814 (PANTHER);PTHR10799 (PANTHER)	;	;	;
Vcev1_p0	Chr02	Vcev1_p0.Chr02.02922.mRNA	TATA-binding protein-associated factor BTAF1 isoform X1	469454	470142	291	10	gi|296090211|emb|CBI40030.3|unnamed protein product, partial [Vitis vinifera];gi|225436245|ref|XP_002275285.1|PREDICTED: TATA-binding protein-associated factor BTAF1 isoform X2 [Vitis vinifera];gi|731419924|ref|XP_010661187.1|PREDICTED: TATA-binding protein-associated factor BTAF1 isoform X1 [Vitis vinifera]/gi|731419926|ref|XP_010661188.1|PREDICTED: TATA-binding protein-associated factor BTAF1 i…	CBI40030;XP_002275285;XP_010661188/XP_010661187;XP_011047057/XP_011047058/XP_011047056;XP_008219029;EEE95662/XP_002319739;KJB82450;XP_012070332;KGN57797;KJB82451	gi|296090211|emb|CBI40030.3|unnamed protein product, partial [Vitis vinifera]	Vitis vinifera	296090211	CBI40030	B456_013G197700;B456_013G197700;Csa_3G307170;B456_013G197700;B456_013G197700;B456_013G197700;B456_013G197700;B456_013G197700;B456_013G197700;B456_013G197700;B456_013G197700;B456_013G197700;Csa_3G307170;Csa_3G307170;Csa_3G307170;Csa_3G307170;B456_013G197700;Csa_3G307170;Csa_3G307170;Csa_3G307170;Csa_3G307170;Csa_3G307170	29730;29730;3659;29730;29730;29730;29730;29730;29730;29730;29730;29730;3659;3659;3659;3659;29730;3659;3659;3659;3659;3659	GO:0003677-IBA;GO:0000166-IEA;GO:0008094-IBA;GO:0016020-IEA;GO:0016021-IEA;GO:0005634-IBA;GO:0005634-IEA;GO:0005524-IEA	DNA binding-IBA;nucleotide binding-IEA;DNA-dependent ATPase activity-IBA;membrane-IEA;integral component of membrane-IEA;nucleus-IBA;nucleus-IEA;ATP binding-IEA	Molecular Function-IBA;Molecular Function-IEA;Molecular Function-IBA;Cellular Component-IEA;Cellular Component-IEA;Cellular Component-IBA;Cellular Component-IEA;Molecular Function-IEA							noIPR;noIPR	null;null	null;null	PTHR10799:SF814 (PANTHER);PTHR10799 (PANTHER)	;	;	;
Vcev1_p0	Chr02	Vcev1_p0.Chr02.02923.mRNA	putative surface family protein	485515	486453	939	10	gi|223532596|gb|EEF34382.1|conserved hypothetical protein [Ricinus communis];gi|1000948857|ref|XP_002527970.2|PREDICTED: fasciclin-like arabinogalactan protein 3 [Ricinus communis];gi|566214087|ref|XP_006371803.1|putative surface family protein [Populus trichocarpa]/gi|550317976|gb|ERP49600.1|putative surface family protein [Populus trichocarpa];gi|743941559|ref|XP_011015272.1|PREDICTED: fascicli…	EEF34382;XP_002527970;XP_006371803/ERP49600;XP_011015272;KDP33435/XP_012076319;XP_011045031/XP_011045030;ERP59976/XP_006382179;KZV23962;CDP12467;KCW80704	gi|223532596|gb|EEF34382.1|conserved hypothetical protein [Ricinus communis]	Ricinus communis	223532596	EEF34382	EUGRSUZ_C02101;RCOM_0204910;EUGRSUZ_C02101;EUGRSUZ_C02101;EUGRSUZ_C02101;EUGRSUZ_C02101;RCOM_0204910;EUGRSUZ_C02101;EUGRSUZ_C02101;EUGRSUZ_C02101	71139;3988;71139;71139;71139;71139;3988;71139;71139;71139	GO:0016020-IEA;GO:0046658-IBA;GO:0031225-IEA;GO:0005886-IEA	membrane-IEA;anchored component of plasma membrane-IBA;anchored component of membrane-IEA;plasma membrane-IEA	Cellular Component-IEA;Cellular Component-IBA;Cellular Component-IEA;Cellular Component-IEA							IPR036378;noIPR;noIPR;IPR033254;noIPR;IPR000782;noIPR;noIPR;IPR036378	HOMOLOGOUS_SUPERFAMILY;HOMOLOGOUS_SUPERFAMILY;HOMOLOGOUS_SUPERFAMILY;FAMILY;FAMILY;DOMAIN;DOMAIN;DOMAIN;HOMOLOGOUS_SUPERFAMILY	FAS1 domain superfamily;FAS1 domain superfamily;FAS1 domain superfamily;Fasciclin-like arabinogalactan protein;Fasciclin-like arabinogalactan protein;FAS1 domain;FAS1 domain;FAS1 domain;FAS1 domain superfamily	G3DSA:2.30.180.10 (GENE3D);mobidb-lite (MOBIDB_LITE);mobidb-lite (MOBIDB_LITE);PTHR32382 (PANTHER);PTHR32382:SF6 (PANTHER);PS50213 (PROSITE_PROFILES);SignalP-noTM (SIGNALP_EUK);SignalP-TM (SIGNALP_GRAM_POSITIVE);SSF82153 (SUPERFAMILY)	;;;;;;;;	;;;;;;;;	;;;;;;;;
Vcev1_p0	Chr02	Vcev1_p0.Chr02.02924.mRNA	TATA-binding protein-associated factor BTAF1 isoform X1	489876	532030	6108	10	gi|225436245|ref|XP_002275285.1|PREDICTED: TATA-binding protein-associated factor BTAF1 isoform X2 [Vitis vinifera];gi|731419924|ref|XP_010661187.1|PREDICTED: TATA-binding protein-associated factor BTAF1 isoform X1 [Vitis vinifera]/gi|731419926|ref|XP_010661188.1|PREDICTED: TATA-binding protein-associated factor BTAF1 isoform X1 [Vitis vinifera];gi|645215128|ref|XP_008219029.1|PREDICTED: TATA-bin…	XP_002275285;XP_010661188/XP_010661187;XP_008219029;ONH98925/XP_020422833;XP_017977127;EOY10389;XP_019190090/XP_019190091;ESR50561/XP_006437321/XP_015387616;XP_019230889/XP_019230890;XP_009792944/XP_009792943	gi|225436245|ref|XP_002275285.1|PREDICTED: TATA-binding protein-associated factor BTAF1 isoform X2 [Vitis vinifera]	Vitis vinifera	225436245	XP_002275285	TCM_025757;PRUPE_6G000100;TCM_025757;PRUPE_6G000100;LOC104239904;LOC104239904;LOC104239904;CICLE_v10030472mg;PRUPE_6G000100;LOC104239904;TCM_025757;LOC104239904;CICLE_v10030472mg;PRUPE_6G000100;PRUPE_6G000100;PRUPE_6G000100;TCM_025757;TCM_025757;CICLE_v10030472mg;CICLE_v10030472mg;CICLE_v10030472mg;CICLE_v10030472mg;LOC104239904;TCM_025757	3641;3760;3641;3760;4096;4096;4096;85681;3760;4096;3641;4096;85681;3760;3760;3760;3641;3641;85681;85681;85681;85681;4096;3641	GO:0000166-IEA;GO:0005524-IEA;GO:0005634-IEA	nucleotide binding-IEA;ATP binding-IEA;nucleus-IEA	Molecular Function-IEA;Molecular Function-IEA;Cellular Component-IEA							IPR001650;IPR014001;IPR038718;IPR001650;IPR011989;IPR011989;IPR022707;IPR000330;noIPR;IPR011989;noIPR;IPR014001;IPR001650;noIPR;IPR044078;IPR016024;IPR027417;IPR027417	DOMAIN;DOMAIN;HOMOLOGOUS_SUPERFAMILY;DOMAIN;HOMOLOGOUS_SUPERFAMILY;HOMOLOGOUS_SUPERFAMILY;DOMAIN;DOMAIN;DOMAIN;HOMOLOGOUS_SUPERFAMILY;HOMOLOGOUS_SUPERFAMILY;DOMAIN;DOMAIN;DOMAIN;DOMAIN;HOMOLOGOUS_SUPERFAMILY;HOMOLOGOUS_SUPERFAMILY;HOMOLOGOUS_SUPERFAMILY	Helicase, C-terminal;Helicase superfamily 1/2, ATP-binding domain;SNF2-like, N-terminal domain superfamily;Helicase, C-terminal;Armadillo-like helical;Armadillo-like helical;Domain of unknown function DUF3535;SNF2-related domain;SNF2-related domain;Armadillo-like helical;Armadillo-like helical;Helicase superfamily 1/2, ATP-binding domain;Helicase, C-terminal;Helicase, C-terminal;Mot1, ATP-binding…	SM00490 (SMART);SM00487 (SMART);G3DSA:3.40.50.10810 (GENE3D);PF00271 (PFAM);G3DSA:1.25.10.10 (GENE3D);G3DSA:1.25.10.10 (GENE3D);PF12054 (PFAM);PF00176 (PFAM);G3DSA:3.40.50.300 (GENE3D);G3DSA:1.25.10.10 (GENE3D);PTHR36498 (PANTHER);PS51192 (PROSITE_PROFILES);PS51194 (PROSITE_PROFILES);cd18793 (CDD);cd17999 (CDD);SSF48371 (SUPERFAMILY);SSF52540 (SUPERFAMILY);SSF52540 (SUPERFAMILY)	;;;;;;;GO:0005524/GO:0070615;;;;;;;GO:0005524;;;	;;;;;;;ATP binding/nucleosome-dependent ATPase activity;;;;;;;ATP binding;;;	;;;;;;;Molecular Function/Molecular Function;;;;;;;Molecular Function;;;
Vcev1_p0	Chr02	Vcev1_p0.Chr02.02925.mRNA	TATA-binding protein-associated factor BTAF1 isoform X1	556586	568105	1923	10	gi|225436245|ref|XP_002275285.1|PREDICTED: TATA-binding protein-associated factor BTAF1 isoform X2 [Vitis vinifera];gi|731419924|ref|XP_010661187.1|PREDICTED: TATA-binding protein-associated factor BTAF1 isoform X1 [Vitis vinifera]/gi|731419926|ref|XP_010661188.1|PREDICTED: TATA-binding protein-associated factor BTAF1 isoform X1 [Vitis vinifera];gi|1063504873|ref|XP_017977127.1|PREDICTED: TATA-bi…	XP_002275285;XP_010661188/XP_010661187;XP_017977127;EOY10393;EOY10392;EOY10389;ESR50561/XP_006437321/XP_015387616;XP_018507341;XP_009598906;OIT29122	gi|225436245|ref|XP_002275285.1|PREDICTED: TATA-binding protein-associated factor BTAF1 isoform X2 [Vitis vinifera]	Vitis vinifera	225436245	XP_002275285	TCM_025757;TCM_025757;CICLE_v10030472mg;TCM_025757;TCM_025757;CICLE_v10030472mg;TCM_025757;TCM_025757;TCM_025757;TCM_025757;TCM_025757;CICLE_v10030472mg;TCM_025757;CICLE_v10030472mg;CICLE_v10030472mg;TCM_025757;CICLE_v10030472mg;TCM_025757;TCM_025757;TCM_025757	3641;3641;85681;3641;3641;85681;3641;3641;3641;3641;3641;85681;3641;85681;85681;3641;85681;3641;3641;3641	GO:0000166-IEA;GO:0005524-IEA;GO:0005634-IEA	nucleotide binding-IEA;ATP binding-IEA;nucleus-IEA	Molecular Function-IEA;Molecular Function-IEA;Cellular Component-IEA							IPR011989;noIPR;IPR016024	HOMOLOGOUS_SUPERFAMILY;HOMOLOGOUS_SUPERFAMILY;HOMOLOGOUS_SUPERFAMILY	Armadillo-like helical;Armadillo-like helical;Armadillo-type fold	G3DSA:1.25.10.10 (GENE3D);PTHR36498 (PANTHER);SSF48371 (SUPERFAMILY)	;;	;;	;;
Vcev1_p0	Chr02	Vcev1_p0.Chr02.02926.mRNA	LRR receptor-like serine/threonine-protein kinase ERECTA	585486	600077	2832	10	gi|568841106|ref|XP_006474503.1|PREDICTED: LRR receptor-like serine/threonine-protein kinase ERECTA [Citrus sinensis];gi|255550187|ref|XP_002516144.1|PREDICTED: LRR receptor-like serine/threonine-protein kinase ERECTA [Ricinus communis]/gi|223544630|gb|EEF46146.1|erecta, putative [Ricinus communis];gi|1063496978|ref|XP_017983493.1|PREDICTED: LRR receptor-like serine/threonine-protein kinase ERECT…	XP_006474503;XP_002516144/EEF46146;XP_017983493;EOY30050;XP_002280069;CBI20727;OMO67023;KDP34024/XP_012077188;OAY26929;OIT40246/XP_019258832	gi|568841106|ref|XP_006474503.1|PREDICTED: LRR receptor-like serine/threonine-protein kinase ERECTA [Citrus sinensis]	Citrus sinensis	568841106	XP_006474503	RCOM_0707480;MANES_16G086000;RCOM_0707480;MANES_16G086000;RCOM_0707480;MANES_16G086000;TCM_037393;RCOM_0707480;MANES_16G086000;RCOM_0707480;RCOM_0707480;ERECTA_1;CCACVL1_20840;RCOM_0707480;JCGZ_07595;ERECTA_1;TCM_037393;RCOM_0707480;VIT_04s0008g01970;JCGZ_07595;JCGZ_07595;TCM_037393;MANES_16G086000;VIT_04s0008g01970;ERECTA_1;JCGZ_07595;VIT_04s0008g01970;RCOM_0707480;JCGZ_07595;VIT_04s0008g01970;C…	3988;3983;3988;3983;3988;3983;3641;3988;3983;3988;3988;49451;210143;3988;180498;49451;3641;3988;29760;180498;180498;3641;3983;29760;49451;180498;29760;3988;180498;29760;210143;3641;3983;49451;3988;210143;3641;3983;3988;49451;29760;49451;3983;210143;3988;180498;180498;49451;180498;3988;180498;49451;3983;210143;3988;3988;3983;29760;180498;49451;210143;3641;3983;49451;3641;3988;29760;3983;3988;18049…	GO:0000166-IEA;GO:0016491-IEA;GO:0016020-IEA;GO:0016021-IEA;GO:0055114-IEA;GO:0016310-IEA;GO:0016740-IEA;GO:0016301-IEA;GO:0033612-IBA;GO:0032440-IEA;GO:0004672-IEA;GO:0005524-IEA;GO:0006468-IEA;GO:0005886-IEA	nucleotide binding-IEA;oxidoreductase activity-IEA;membrane-IEA;integral component of membrane-IEA;obsolete oxidation-reduction process-IEA;phosphorylation-IEA;transferase activity-IEA;kinase activity-IEA;receptor serine/threonine kinase binding-IBA;2-alkenal reductase [NAD(P)+] activity-IEA;protein kinase activity-IEA;ATP binding-IEA;protein phosphorylation-IEA;plasma membrane-IEA	Molecular Function-IEA;Molecular Function-IEA;Cellular Component-IEA;Cellular Component-IEA;Biological Process-IEA;Biological Process-IEA;Molecular Function-IEA;Molecular Function-IEA;Molecular Function-IBA;Molecular Function-IEA;Molecular Function-IEA;Molecular Function-IEA;Biological Process-IEA;Cellular Component-IEA							IPR003591;IPR000719;IPR032675;IPR000719;noIPR;IPR001611;IPR013210;IPR032675;noIPR;IPR032675;noIPR;noIPR;IPR000719;noIPR;noIPR;IPR011009;noIPR	REPEAT;DOMAIN;HOMOLOGOUS_SUPERFAMILY;DOMAIN;DOMAIN;REPEAT;DOMAIN;HOMOLOGOUS_SUPERFAMILY;HOMOLOGOUS_SUPERFAMILY;HOMOLOGOUS_SUPERFAMILY;HOMOLOGOUS_SUPERFAMILY;HOMOLOGOUS_SUPERFAMILY;DOMAIN;DOMAIN;DOMAIN;HOMOLOGOUS_SUPERFAMILY;HOMOLOGOUS_SUPERFAMILY	Leucine-rich repeat, typical subtype;Protein kinase domain;Leucine-rich repeat domain superfamily;Protein kinase domain;Protein kinase domain;Leucine-rich repeat;Leucine-rich repeat-containing N-terminal, plant-type;Leucine-rich repeat domain superfamily;Leucine-rich repeat domain superfamily;Leucine-rich repeat domain superfamily;Leucine-rich repeat domain superfamily;Leucine-rich repeat domain …	SM00369 (SMART);SM00220 (SMART);G3DSA:3.80.10.10 (GENE3D);PF00069 (PFAM);G3DSA:3.30.200.20 (GENE3D);PF13855 (PFAM);PF08263 (PFAM);G3DSA:3.80.10.10 (GENE3D);G3DSA:1.10.510.10 (GENE3D);G3DSA:3.80.10.10 (GENE3D);PTHR48056 (PANTHER);PTHR48056:SF6 (PANTHER);PS50011 (PROSITE_PROFILES);cd14066 (CDD);SignalP-noTM (SIGNALP_EUK);SSF56112 (SUPERFAMILY);SSF52047 (SUPERFAMILY)	;GO:0004672/GO:0006468/GO:0005524;;GO:0004672/GO:0006468/GO:0005524;;GO:0005515;;;;;;;GO:0004672/GO:0006468/GO:0005524;;;;	;protein kinase activity/protein phosphorylation/ATP binding;;protein kinase activity/protein phosphorylation/ATP binding;;protein binding;;;;;;;protein kinase activity/protein phosphorylation/ATP binding;;;;	;Molecular Function/Biological Process/Molecular Function;;Molecular Function/Biological Process/Molecular Function;;Molecular Function;;;;;;;Molecular Function/Biological Process/Molecular Function;;;;
Vcev1_p0	Chr02	Vcev1_p0.Chr02.02927.mRNA	polyadenylate-binding protein-interacting protein 7	610066	620038	1713	10	gi|1105486029|ref|XP_019074813.1|PREDICTED: pentatricopeptide repeat-containing protein At4g33170 [Vitis vinifera];gi|661882894|emb|CDP13485.1|unnamed protein product [Coffea canephora];gi|1130837590|dbj|GAV80698.1|Smr domain-containing protein/DUF1771 domain-containing protein [Cephalotus follicularis]/gi|1130837591|dbj|GAV80699.1|Smr domain-containing protein/DUF1771 domain-containing protein […	XP_019074813;CDP13485;GAV80698/GAV80699;EOY30077/XP_007012458;XP_006353838/XP_006353841/XP_006353840;XP_015572942/XP_015572941/XP_015572940;XP_010324993/XP_019070769;OMO86444;OMO67044;EEF46161	gi|1105486029|ref|XP_019074813.1|PREDICTED: pentatricopeptide repeat-containing protein At4g33170 [Vitis vinifera]	Vitis vinifera	1105486029	XP_019074813												IPR013899;IPR002625;IPR013899;noIPR;noIPR;noIPR;noIPR;IPR002625;IPR041806;IPR036063	DOMAIN;DOMAIN;DOMAIN;DOMAIN;DOMAIN;DOMAIN;DOMAIN;DOMAIN;DOMAIN;HOMOLOGOUS_SUPERFAMILY	Domain of unknown function DUF1771;Smr domain;Domain of unknown function DUF1771;Domain of unknown function DUF1771;Domain of unknown function DUF1771;Domain of unknown function DUF1771;Domain of unknown function DUF1771;Smr domain;Polyadenylate-binding protein-interacting protein 5/6/7, CUE domain;Smr domain superfamily	SM01162 (SMART);SM00463 (SMART);PF08590 (PFAM);G3DSA:3.30.1370.110 (GENE3D);mobidb-lite (MOBIDB_LITE);mobidb-lite (MOBIDB_LITE);PTHR46651 (PANTHER);PS50828 (PROSITE_PROFILES);cd14371 (CDD);SSF160443 (SUPERFAMILY)	;;;;;;;;;	;;;;;;;;;	;;;;;;;;;
Vcev1_p0	Chr02	Vcev1_p0.Chr02.02928.mRNA	serine/arginine-rich splicing factor RSZ22-like isoform X1	625457	629335	573	10	gi|731386331|ref|XP_010648839.1|PREDICTED: serine/arginine-rich splicing factor RSZ22 isoform X1 [Vitis vinifera]/gi|731386333|ref|XP_010648840.1|PREDICTED: serine/arginine-rich splicing factor RSZ22 isoform X1 [Vitis vinifera];gi|747070439|ref|XP_011082043.1|serine/arginine-rich splicing factor RSZ22 [Sesamum indicum];gi|1117311120|ref|XP_019435151.1|PREDICTED: serine/arginine-rich splicing fact…	XP_010648840/XP_010648839;XP_011082043;XP_019435151/XP_019435152;XP_019435153;KRH16160/XP_003544651/KHN14571;CDP12463;XP_009614737;XP_010648841/XP_002272657/CBI24003;XP_018817613;XP_009765884/XP_016473756	gi|731386331|ref|XP_010648839.1|PREDICTED: serine/arginine-rich splicing factor RSZ22 isoform X1 [Vitis vinifera]/gi|731386333|ref|XP_010648840.1|PREDICTED: serine/arginine-rich splicing factor RSZ22 isoform X1 [Vitis vinifera]	Vitis vinifera	731386331;731386333	XP_010648840;XP_010648839	VIT_04s0069g00800;GSCOC_T00036043001;VIT_04s0069g00800;100796961;LOC104217353;100796961;VIT_04s0069g00800;LOC104217353;LOC108988731;100796961;LOC104217353;LOC107795605;LOC108988731;LOC107795605;LOC108988731;LOC108988731;LOC107795605;100796961;glysoja_045006;100796961;LOC108988731;LOC107795605;VIT_04s0069g00800;LOC107795605;LOC108988731;LOC104217353;100796961;VIT_04s0069g00800;LOC107795605;glysoja…	29760;49390;29760;3847;4096;3847;29760;4096;51240;3847;4096;4097;51240;4097;51240;51240;4097;3847;3848;3847;51240;4097;29760;4097;51240;4096;3847;29760;4097;3848;3847;51240;4096;4097;3847;3847;4097;4097;4097;29760;4097;4097;4097;29760;3848;3847;29760;29760;49390;3847;51240;51240;4097;51240;3847;4096;3848;51240;4096;51240;49390;3847;3847;29760;49390;3848;49390;3847;29760;29760;51240;4096;4097;2976…	GO:0003723-IBA;GO:0003723-IEA;GO:0008270-IEA;GO:0016607-IBA;GO:0000381-IBA;GO:0045292-IBA;GO:0005634-IBA;GO:0005634-IEA;GO:0003676-IEA	RNA binding-IBA;RNA binding-IEA;zinc ion binding-IEA;nuclear speck-IBA;regulation of alternative mRNA splicing, via spliceosome-IBA;mRNA cis splicing, via spliceosome-IBA;nucleus-IBA;nucleus-IEA;nucleic acid binding-IEA	Molecular Function-IBA;Molecular Function-IEA;Molecular Function-IEA;Cellular Component-IBA;Biological Process-IBA;Biological Process-IBA;Cellular Component-IBA;Cellular Component-IEA;Molecular Function-IEA							IPR000504;IPR001878;IPR012677;IPR000504;noIPR;IPR001878;noIPR;noIPR;noIPR;noIPR;IPR000504;IPR001878;noIPR;IPR036875;IPR035979	DOMAIN;DOMAIN;HOMOLOGOUS_SUPERFAMILY;DOMAIN;DOMAIN;DOMAIN;DOMAIN;DOMAIN;DOMAIN;DOMAIN;DOMAIN;DOMAIN;DOMAIN;HOMOLOGOUS_SUPERFAMILY;HOMOLOGOUS_SUPERFAMILY	RNA recognition motif domain;Zinc finger, CCHC-type;Nucleotide-binding alpha-beta plait domain superfamily;RNA recognition motif domain;RNA recognition motif domain;Zinc finger, CCHC-type;Zinc finger, CCHC-type;Zinc finger, CCHC-type;Zinc finger, CCHC-type;Zinc finger, CCHC-type;RNA recognition motif domain;Zinc finger, CCHC-type;Zinc finger, CCHC-type;Zinc finger, CCHC-type superfamily;RNA-bindi…	SM00360 (SMART);SM00343 (SMART);G3DSA:3.30.70.330 (GENE3D);PF00076 (PFAM);G3DSA:4.10.60.10 (GENE3D);PF00098 (PFAM);mobidb-lite (MOBIDB_LITE);mobidb-lite (MOBIDB_LITE);PTHR23147:SF184 (PANTHER);PTHR23147 (PANTHER);PS50102 (PROSITE_PROFILES);PS50158 (PROSITE_PROFILES);cd12373 (CDD);SSF57756 (SUPERFAMILY);SSF54928 (SUPERFAMILY)	GO:0003676;GO:0008270/GO:0003676;;GO:0003676;;GO:0008270/GO:0003676;;;;;GO:0003676;GO:0008270/GO:0003676;;GO:0008270/GO:0003676;GO:0003676	nucleic acid binding;zinc ion binding/nucleic acid binding;;nucleic acid binding;;zinc ion binding/nucleic acid binding;;;;;nucleic acid binding;zinc ion binding/nucleic acid binding;;zinc ion binding/nucleic acid binding;nucleic acid binding	Molecular Function;Molecular Function/Molecular Function;;Molecular Function;;Molecular Function/Molecular Function;;;;;Molecular Function;Molecular Function/Molecular Function;;Molecular Function/Molecular Function;Molecular Function
Vcev1_p0	Chr02	Vcev1_p0.Chr02.02929.mRNA	polyadenylate-binding protein-interacting protein 7	640490	650480	1713	10	gi|1105486029|ref|XP_019074813.1|PREDICTED: pentatricopeptide repeat-containing protein At4g33170 [Vitis vinifera];gi|661882894|emb|CDP13485.1|unnamed protein product [Coffea canephora];gi|1130837590|dbj|GAV80698.1|Smr domain-containing protein/DUF1771 domain-containing protein [Cephalotus follicularis]/gi|1130837591|dbj|GAV80699.1|Smr domain-containing protein/DUF1771 domain-containing protein […	XP_019074813;CDP13485;GAV80698/GAV80699;EOY30077/XP_007012458;XP_006353838/XP_006353841/XP_006353840;XP_015572942/XP_015572941/XP_015572940;XP_010324993/XP_019070769;OMO86444;OMO67044;EEF46161	gi|1105486029|ref|XP_019074813.1|PREDICTED: pentatricopeptide repeat-containing protein At4g33170 [Vitis vinifera]	Vitis vinifera	1105486029	XP_019074813												IPR002625;IPR013899;noIPR;IPR013899;noIPR;noIPR;noIPR;IPR002625;IPR041806;IPR036063	DOMAIN;DOMAIN;DOMAIN;DOMAIN;DOMAIN;DOMAIN;DOMAIN;DOMAIN;DOMAIN;HOMOLOGOUS_SUPERFAMILY	Smr domain;Domain of unknown function DUF1771;Domain of unknown function DUF1771;Domain of unknown function DUF1771;Domain of unknown function DUF1771;Domain of unknown function DUF1771;Domain of unknown function DUF1771;Smr domain;Polyadenylate-binding protein-interacting protein 5/6/7, CUE domain;Smr domain superfamily	SM00463 (SMART);SM01162 (SMART);G3DSA:3.30.1370.110 (GENE3D);PF08590 (PFAM);mobidb-lite (MOBIDB_LITE);mobidb-lite (MOBIDB_LITE);PTHR46651 (PANTHER);PS50828 (PROSITE_PROFILES);cd14371 (CDD);SSF160443 (SUPERFAMILY)	;;;;;;;;;	;;;;;;;;;	;;;;;;;;;
Vcev1_p0	Chr02	Vcev1_p0.Chr02.02930.mRNA	serine/arginine-rich splicing factor RSZ22-like isoform X1	656130	660018	573	10	gi|731386331|ref|XP_010648839.1|PREDICTED: serine/arginine-rich splicing factor RSZ22 isoform X1 [Vitis vinifera]/gi|731386333|ref|XP_010648840.1|PREDICTED: serine/arginine-rich splicing factor RSZ22 isoform X1 [Vitis vinifera];gi|747070439|ref|XP_011082043.1|serine/arginine-rich splicing factor RSZ22 [Sesamum indicum];gi|1117311120|ref|XP_019435151.1|PREDICTED: serine/arginine-rich splicing fact…	XP_010648840/XP_010648839;XP_011082043;XP_019435151/XP_019435152;XP_019435153;KRH16160/XP_003544651/KHN14571;CDP12463;XP_009614737;XP_010648841/XP_002272657/CBI24003;XP_018817613;XP_009765884/XP_016473756	gi|731386331|ref|XP_010648839.1|PREDICTED: serine/arginine-rich splicing factor RSZ22 isoform X1 [Vitis vinifera]/gi|731386333|ref|XP_010648840.1|PREDICTED: serine/arginine-rich splicing factor RSZ22 isoform X1 [Vitis vinifera]	Vitis vinifera	731386331;731386333	XP_010648840;XP_010648839	VIT_04s0069g00800;GSCOC_T00036043001;VIT_04s0069g00800;100796961;LOC104217353;100796961;VIT_04s0069g00800;LOC104217353;LOC108988731;100796961;LOC104217353;LOC107795605;LOC108988731;LOC107795605;LOC108988731;LOC108988731;LOC107795605;100796961;glysoja_045006;100796961;LOC108988731;LOC107795605;VIT_04s0069g00800;LOC107795605;LOC108988731;LOC104217353;100796961;VIT_04s0069g00800;LOC107795605;glysoja…	29760;49390;29760;3847;4096;3847;29760;4096;51240;3847;4096;4097;51240;4097;51240;51240;4097;3847;3848;3847;51240;4097;29760;4097;51240;4096;3847;29760;4097;3848;3847;51240;4096;4097;3847;3847;4097;4097;4097;29760;4097;4097;4097;29760;3848;3847;29760;29760;49390;3847;51240;51240;4097;51240;3847;4096;3848;51240;4096;51240;49390;3847;3847;29760;49390;3848;49390;3847;29760;29760;51240;4096;4097;2976…	GO:0003723-IBA;GO:0003723-IEA;GO:0008270-IEA;GO:0016607-IBA;GO:0000381-IBA;GO:0045292-IBA;GO:0005634-IBA;GO:0005634-IEA;GO:0003676-IEA	RNA binding-IBA;RNA binding-IEA;zinc ion binding-IEA;nuclear speck-IBA;regulation of alternative mRNA splicing, via spliceosome-IBA;mRNA cis splicing, via spliceosome-IBA;nucleus-IBA;nucleus-IEA;nucleic acid binding-IEA	Molecular Function-IBA;Molecular Function-IEA;Molecular Function-IEA;Cellular Component-IBA;Biological Process-IBA;Biological Process-IBA;Cellular Component-IBA;Cellular Component-IEA;Molecular Function-IEA							IPR000504;IPR001878;IPR012677;IPR000504;noIPR;IPR001878;noIPR;noIPR;noIPR;noIPR;IPR000504;IPR001878;noIPR;IPR036875;IPR035979	DOMAIN;DOMAIN;HOMOLOGOUS_SUPERFAMILY;DOMAIN;DOMAIN;DOMAIN;DOMAIN;DOMAIN;DOMAIN;DOMAIN;DOMAIN;DOMAIN;DOMAIN;HOMOLOGOUS_SUPERFAMILY;HOMOLOGOUS_SUPERFAMILY	RNA recognition motif domain;Zinc finger, CCHC-type;Nucleotide-binding alpha-beta plait domain superfamily;RNA recognition motif domain;RNA recognition motif domain;Zinc finger, CCHC-type;Zinc finger, CCHC-type;Zinc finger, CCHC-type;Zinc finger, CCHC-type;Zinc finger, CCHC-type;RNA recognition motif domain;Zinc finger, CCHC-type;Zinc finger, CCHC-type;Zinc finger, CCHC-type superfamily;RNA-bindi…	SM00360 (SMART);SM00343 (SMART);G3DSA:3.30.70.330 (GENE3D);PF00076 (PFAM);G3DSA:4.10.60.10 (GENE3D);PF00098 (PFAM);mobidb-lite (MOBIDB_LITE);mobidb-lite (MOBIDB_LITE);PTHR23147:SF184 (PANTHER);PTHR23147 (PANTHER);PS50102 (PROSITE_PROFILES);PS50158 (PROSITE_PROFILES);cd12373 (CDD);SSF57756 (SUPERFAMILY);SSF54928 (SUPERFAMILY)	GO:0003676;GO:0003676/GO:0008270;;GO:0003676;;GO:0003676/GO:0008270;;;;;GO:0003676;GO:0003676/GO:0008270;;GO:0003676/GO:0008270;GO:0003676	nucleic acid binding;nucleic acid binding/zinc ion binding;;nucleic acid binding;;nucleic acid binding/zinc ion binding;;;;;nucleic acid binding;nucleic acid binding/zinc ion binding;;nucleic acid binding/zinc ion binding;nucleic acid binding	Molecular Function;Molecular Function/Molecular Function;;Molecular Function;;Molecular Function/Molecular Function;;;;;Molecular Function;Molecular Function/Molecular Function;;Molecular Function/Molecular Function;Molecular Function
Vcev1_p0	Chr02	Vcev1_p0.Chr02.02931.mRNA	myosin-15 isoform X2	688196	738988	4497	10	gi|661882884|emb|CDP13475.1|unnamed protein product [Coffea canephora];gi|698496293|ref|XP_009794205.1|PREDICTED: myosin-15 [Nicotiana sylvestris];gi|697103269|ref|XP_009605405.1|PREDICTED: myosin-15 [Nicotiana tomentosiformis];gi|1111015715|ref|XP_019258831.1|PREDICTED: myosin-15 [Nicotiana attenuata];gi|970047278|ref|XP_015085161.1|PREDICTED: LOW QUALITY PROTEIN: myosin-15 [Solanum pennellii];g…	CDP13475;XP_009794205;XP_009605405;XP_019258831;XP_015085161;XP_004245042;XP_006353849;XP_011081592;XP_010324998;XP_011081593	gi|661882884|emb|CDP13475.1|unnamed protein product [Coffea canephora]	Coffea canephora	661882884	CDP13475	LOC104241003;LOC104241003;LOC104241003;LOC104241003;GSCOC_T00038432001;LOC104241003;LOC104241003;LOC104241003;GSCOC_T00038432001;LOC104241003;LOC104241003;GSCOC_T00038432001;GSCOC_T00038432001;GSCOC_T00038432001;GSCOC_T00038432001;LOC104241003;GSCOC_T00038432001;LOC104241003;GSCOC_T00038432001;GSCOC_T00038432001;GSCOC_T00038432001;LOC104241003;GSCOC_T00038432001;LOC104241003;GSCOC_T00038432001;GS…	4096;4096;4096;4096;49390;4096;4096;4096;49390;4096;4096;49390;49390;49390;49390;4096;49390;4096;49390;49390;49390;4096;49390;4096;49390;49390;49390;49390;4096;4096;49390;4096	GO:0016459-IEA;GO:0000166-IEA;GO:0003779-IEA;GO:0005516-IEA;GO:0051015-IEA;GO:0007015-IEA;GO:0003774-IEA;GO:0005524-IEA	myosin complex-IEA;nucleotide binding-IEA;actin binding-IEA;calmodulin binding-IEA;actin filament binding-IEA;actin filament organization-IEA;motor activity-IEA;ATP binding-IEA	Cellular Component-IEA;Molecular Function-IEA;Molecular Function-IEA;Molecular Function-IEA;Molecular Function-IEA;Biological Process-IEA;Molecular Function-IEA;Molecular Function-IEA							IPR001609;IPR002710;IPR000048;IPR001609;noIPR;noIPR;noIPR;IPR002710;noIPR;IPR036961;IPR001609;IPR000048;noIPR;noIPR;noIPR;noIPR;noIPR;IPR000048;IPR000048;IPR002710;IPR000048;IPR001609;IPR000048;IPR000048;IPR037975;IPR036018;IPR027417;IPR027417	DOMAIN;DOMAIN;BINDING_SITE;DOMAIN;DOMAIN;DOMAIN;DOMAIN;DOMAIN;DOMAIN;HOMOLOGOUS_SUPERFAMILY;DOMAIN;BINDING_SITE;BINDING_SITE;BINDING_SITE;BINDING_SITE;BINDING_SITE;BINDING_SITE;BINDING_SITE;BINDING_SITE;DOMAIN;BINDING_SITE;DOMAIN;BINDING_SITE;BINDING_SITE;DOMAIN;DOMAIN;HOMOLOGOUS_SUPERFAMILY;HOMOLOGOUS_SUPERFAMILY	Myosin head, motor domain;Dilute domain;IQ motif, EF-hand binding site;Myosin head, motor domain;Myosin head, motor domain;Myosin head, motor domain;Myosin head, motor domain;Dilute domain;Dilute domain;Kinesin motor domain superfamily;Myosin head, motor domain;IQ motif, EF-hand binding site;IQ motif, EF-hand binding site;IQ motif, EF-hand binding site;IQ motif, EF-hand binding site;IQ motif, EF-…	PR00193 (PRINTS);SM01132 (SMART);SM00015 (SMART);SM00242 (SMART);G3DSA:1.20.58.530 (GENE3D);G3DSA:1.20.120.720 (GENE3D);G3DSA:1.20.5.190 (GENE3D);PF01843 (PFAM);G3DSA:1.10.10.820 (GENE3D);G3DSA:3.40.850.10 (GENE3D);PF00063 (PFAM);PF00612 (PFAM);G3DSA:3.30.70.3240 (GENE3D);G3DSA:1.20.5.190 (GENE3D);PTHR13140 (PANTHER);PTHR13140:SF808 (PANTHER);PTHR13140:SF808 (PANTHER);PS50096 (PROSITE_PROFILES);P…	GO:0016459/GO:0003774/GO:0005524;;GO:0005515;GO:0016459/GO:0003774/GO:0005524;;;;;;;GO:0016459/GO:0003774/GO:0005524;GO:0005515;;;;;;GO:0005515;GO:0005515;;GO:0005515;GO:0016459/GO:0003774/GO:0005524;GO:0005515;GO:0005515;GO:0007015;;;	myosin complex/motor activity/ATP binding;;protein binding;myosin complex/motor activity/ATP binding;;;;;;;myosin complex/motor activity/ATP binding;protein binding;;;;;;protein binding;protein binding;;protein binding;myosin complex/motor activity/ATP binding;protein binding;protein binding;actin filament organization;;;	Cellular Component/Molecular Function/Molecular Function;;Molecular Function;Cellular Component/Molecular Function/Molecular Function;;;;;;;Cellular Component/Molecular Function/Molecular Function;Molecular Function;;;;;;Molecular Function;Molecular Function;;Molecular Function;Cellular Component/Molecular Function/Molecular Function;Molecular Function;Molecular Function;Biological Process;;;
Vcev1_p0	Chr02	Vcev1_p0.Chr02.02932.mRNA	ubiquitin carboxyl-terminal hydrolase 18	742880	754070	2562	10	gi|359476454|ref|XP_002271840.2|PREDICTED: ubiquitin carboxyl-terminal hydrolase 18 [Vitis vinifera];gi|296083782|emb|CBI23999.3|unnamed protein product, partial [Vitis vinifera];gi|694356610|ref|XP_009359053.1|PREDICTED: ubiquitin carboxyl-terminal hydrolase 18-like isoform X1 [Pyrus x bretschneideri];gi|694356613|ref|XP_009359054.1|PREDICTED: ubiquitin carboxyl-terminal hydrolase 18-like isofor…	XP_002271840;CBI23999;XP_009359053;XP_009359054;XP_008393558;KDO67336;XP_006483492;XP_006483493;OMO86152;XP_002515370/EEF46819	gi|359476454|ref|XP_002271840.2|PREDICTED: ubiquitin carboxyl-terminal hydrolase 18 [Vitis vinifera]	Vitis vinifera	359476454	XP_002271840	RCOM_0919640;CISIN_1g004724mg;CCACVL1_09767;CCACVL1_09767;RCOM_0919640;CISIN_1g004724mg;RCOM_0919640;CCACVL1_09767;RCOM_0919640;RCOM_0919640;CISIN_1g004724mg;CISIN_1g004724mg;CCACVL1_09767;RCOM_0919640;CISIN_1g004724mg;RCOM_0919640;CISIN_1g004724mg;RCOM_0919640;RCOM_0919640;CISIN_1g004724mg;CCACVL1_09767;CISIN_1g004724mg;CCACVL1_09767;CISIN_1g004724mg;RCOM_0919640;RCOM_0919640;CCACVL1_09767;RCOM_…	3988;2711;210143;210143;3988;2711;3988;210143;3988;3988;2711;2711;210143;3988;2711;3988;2711;3988;3988;2711;210143;2711;210143;2711;3988;3988;210143;3988;2711;2711;2711;210143;210143;210143;2711;2711;2711;210143;210143;2711;3988;210143;3988;3988;210143;3988;3988;210143;3988;210143;2711;3988;2711;2711;2711;3988;2711;3988;3988;3988;2711;2711;3988;2711;3988;2711;210143;3988;2711;210143;3988;2711;271…	GO:0004843-IBA;GO:0004843-IEA;GO:0008233-IEA;GO:0006508-IEA;GO:0016020-IEA;GO:0005829-IBA;GO:0016021-IEA;GO:0004197-IBA;GO:0008234-IEA;GO:0006511-IEA;GO:0016787-IEA;GO:0005634-IBA;GO:0016579-IBA;GO:0016579-IEA	thiol-dependent ubiquitin-specific protease activity-IBA;thiol-dependent ubiquitin-specific protease activity-IEA;peptidase activity-IEA;proteolysis-IEA;membrane-IEA;cytosol-IBA;integral component of membrane-IEA;cysteine-type endopeptidase activity-IBA;cysteine-type peptidase activity-IEA;ubiquitin-dependent protein catabolic process-IEA;hydrolase activity-IEA;nucleus-IBA;protein deubiquitinatio…	Molecular Function-IBA;Molecular Function-IEA;Molecular Function-IEA;Biological Process-IEA;Cellular Component-IEA;Cellular Component-IBA;Cellular Component-IEA;Molecular Function-IBA;Molecular Function-IEA;Biological Process-IEA;Molecular Function-IEA;Cellular Component-IBA;Biological Process-IBA;Biological Process-IEA							noIPR;IPR002893;noIPR;IPR001394;noIPR;noIPR;noIPR;noIPR;noIPR;noIPR;IPR002893;IPR028889;noIPR;noIPR;IPR038765;noIPR	null;DOMAIN;DOMAIN;DOMAIN;DOMAIN;DOMAIN;DOMAIN;DOMAIN;DOMAIN;DOMAIN;DOMAIN;DOMAIN;DOMAIN;DOMAIN;HOMOLOGOUS_SUPERFAMILY;HOMOLOGOUS_SUPERFAMILY	null;Zinc finger, MYND-type;Zinc finger, MYND-type;Peptidase C19, ubiquitin carboxyl-terminal hydrolase;Peptidase C19, ubiquitin carboxyl-terminal hydrolase;Peptidase C19, ubiquitin carboxyl-terminal hydrolase;Peptidase C19, ubiquitin carboxyl-terminal hydrolase;Peptidase C19, ubiquitin carboxyl-terminal hydrolase;Peptidase C19, ubiquitin carboxyl-terminal hydrolase;Peptidase C19, ubiquitin carbo…	G3DSA:3.30.60.180 (GENE3D);PF01753 (PFAM);G3DSA:3.90.70.10 (GENE3D);PF00443 (PFAM);mobidb-lite (MOBIDB_LITE);mobidb-lite (MOBIDB_LITE);mobidb-lite (MOBIDB_LITE);mobidb-lite (MOBIDB_LITE);PTHR24006:SF677 (PANTHER);PTHR24006 (PANTHER);PS50865 (PROSITE_PROFILES);PS50235 (PROSITE_PROFILES);cd02661 (CDD);SSF144232 (SUPERFAMILY);SSF54001 (SUPERFAMILY);TMhelix (TMHMM)	;;;GO:0016579/GO:0004843;;;;;;;;;;;;	;;;protein deubiquitination/thiol-dependent ubiquitin-specific protease activity;;;;;;;;;;;;	;;;Biological Process/Molecular Function;;;;;;;;;;;;
Vcev1_p0	Chr02	Vcev1_p0.Chr02.02933.mRNA	plant UBX domain-containing protein 8	756066	764429	1806	10	gi|661886439|emb|CDP09803.1|unnamed protein product [Coffea canephora];gi|225426846|ref|XP_002276758.1|PREDICTED: plant UBX domain-containing protein 8 [Vitis vinifera];gi|698465143|ref|XP_009782605.1|PREDICTED: uncharacterized protein LOC104231332 isoform X2 [Nicotiana sylvestris];gi|297742567|emb|CBI34716.3|unnamed protein product, partial [Vitis vinifera];gi|1025241499|ref|XP_016486724.1|PREDI…	CDP09803;XP_002276758;XP_009782605;CBI34716;XP_016486724;XP_009782603;XP_016486723;XP_020419732/ONI06960;XP_020419733/ONI06959;OMO79429	gi|661886439|emb|CDP09803.1|unnamed protein product [Coffea canephora]	Coffea canephora	661886439	CDP09803												IPR001012;IPR001012;noIPR;noIPR;noIPR;noIPR;noIPR;noIPR;noIPR;noIPR;noIPR;IPR001012;noIPR;noIPR;IPR029071;IPR009060	DOMAIN;DOMAIN;DOMAIN;DOMAIN;DOMAIN;DOMAIN;DOMAIN;DOMAIN;DOMAIN;DOMAIN;DOMAIN;DOMAIN;DOMAIN;DOMAIN;HOMOLOGOUS_SUPERFAMILY;HOMOLOGOUS_SUPERFAMILY	UBX domain;UBX domain;UBX domain;UBX domain;UBX domain;UBX domain;UBX domain;UBX domain;UBX domain;UBX domain;UBX domain;UBX domain;UBX domain;UBX domain;Ubiquitin-like domain superfamily;UBA-like superfamily	SM00166 (SMART);PF00789 (PFAM);G3DSA:3.10.20.90 (GENE3D);PF14555 (PFAM);G3DSA:1.10.8.10 (GENE3D);mobidb-lite (MOBIDB_LITE);mobidb-lite (MOBIDB_LITE);mobidb-lite (MOBIDB_LITE);mobidb-lite (MOBIDB_LITE);PTHR23322 (PANTHER);PTHR23322:SF80 (PANTHER);PS50033 (PROSITE_PROFILES);cd01767 (CDD);cd14351 (CDD);SSF54236 (SUPERFAMILY);SSF46934 (SUPERFAMILY)	GO:0005515;GO:0005515;;;;;;;;;;GO:0005515;;;;GO:0005515	protein binding;protein binding;;;;;;;;;;protein binding;;;;protein binding	Molecular Function;Molecular Function;;;;;;;;;;Molecular Function;;;;Molecular Function
Vcev1_p0	Chr02	Vcev1_p0.Chr02.02934.mRNA	protein KAKU4 isoform X2	765891	794171	1677	10	gi|1098765018|ref|XP_018845648.1|PREDICTED: protein KAKU4 isoform X2 [Juglans regia];gi|1098765016|ref|XP_018845647.1|PREDICTED: protein KAKU4 isoform X1 [Juglans regia];gi|985455915|ref|XP_015387298.1|PREDICTED: protein KAKU4 isoform X4 [Citrus sinensis]/gi|641848399|gb|KDO67276.1|hypothetical protein CISIN_1g006957mg [Citrus sinensis];gi|731385216|ref|XP_002280589.3|PREDICTED: uncharacterized p…	XP_018845648;XP_018845647;XP_015387298/KDO67276;XP_002280589;XP_006450162/ESR63402;XP_006450161/ESR63401;XP_007011585;XP_017983074;EOY29204;XP_008219931	gi|1098765018|ref|XP_018845648.1|PREDICTED: protein KAKU4 isoform X2 [Juglans regia]	Juglans regia	1098765018	XP_018845648	VIT_04s0008g02480;VIT_04s0008g02480;TCM_036812;LOC109009579;LOC109009579;TCM_036812;TCM_036812;VIT_04s0008g02480;LOC109009579;LOC109009579;VIT_04s0008g02480;TCM_036812	29760;29760;3641;51240;51240;3641;3641;29760;51240;51240;29760;3641	GO:0005635-IBA;GO:0071763-IBA	nuclear envelope-IBA;nuclear membrane organization-IBA	Cellular Component-IBA;Biological Process-IBA							noIPR;noIPR;noIPR;noIPR;noIPR;noIPR;noIPR;noIPR;noIPR;noIPR;noIPR;noIPR;noIPR	null;null;null;null;null;null;null;null;null;null;null;null;null	null;null;null;null;null;null;null;null;null;null;null;null;null	mobidb-lite (MOBIDB_LITE);mobidb-lite (MOBIDB_LITE);mobidb-lite (MOBIDB_LITE);mobidb-lite (MOBIDB_LITE);mobidb-lite (MOBIDB_LITE);mobidb-lite (MOBIDB_LITE);mobidb-lite (MOBIDB_LITE);mobidb-lite (MOBIDB_LITE);mobidb-lite (MOBIDB_LITE);mobidb-lite (MOBIDB_LITE);mobidb-lite (MOBIDB_LITE);PTHR33416:SF17 (PANTHER);PTHR33416 (PANTHER)	;;;;;;;;;;;;	;;;;;;;;;;;;	;;;;;;;;;;;;
Vcev1_p0	Chr02	Vcev1_p0.Chr02.02935.mRNA	putative glucuronosyltransferase PGSIP8	866065	873257	1413	10	gi|1130827622|dbj|GAV88206.1|Glyco_transf_8 domain-containing protein [Cephalotus follicularis];gi|1098796907|ref|XP_018859931.1|PREDICTED: putative glucuronosyltransferase PGSIP8 isoform X2 [Juglans regia];gi|747068957|ref|XP_011081254.1|putative glucuronosyltransferase PGSIP8 [Sesamum indicum];gi|697130944|ref|XP_009619525.1|PREDICTED: putative glucuronosyltransferase PGSIP8 [Nicotiana tomentos…	GAV88206;XP_018859931;XP_011081254;XP_016454305/XP_009619525;XP_006477196;XP_009799218;XP_006440317/ESR53557;XP_016665393;XP_016453360;XP_019252393/OIS99658	gi|1130827622|dbj|GAV88206.1|Glyco_transf_8 domain-containing protein [Cephalotus follicularis]	Cephalotus follicularis	1130827622	GAV88206	LOC107778538;LOC104245319;LOC104245319;LOC107777746;CICLE_v10019980mg;LOC107777746;CICLE_v10019980mg;LOC107777746;LOC107886079;CICLE_v10019980mg;LOC107777746;LOC107778538;PGSIP8_1;CFOL_v3_31629;LOC109021695;LOC104245319;LOC105164330;LOC104245319;LOC104245319;LOC109021695;LOC107778538;LOC107886079;LOC109021695;PGSIP8_1;LOC109021695;LOC105164330;PGSIP8_1;CFOL_v3_31629;PGSIP8_1;PGSIP8_1;LOC107778538…	4097;4096;4096;4097;85681;4097;85681;4097;3635;85681;4097;4097;49451;3775;51240;4096;4182;4096;4096;51240;4097;3635;51240;49451;51240;4182;49451;3775;49451;49451;4097;3635;3635;4097;51240;4097;49451;51240;85681;4097;4097;3635;3635;4096	GO:0016020-IEA;GO:0016021-IEA;GO:0016740-IEA	membrane-IEA;integral component of membrane-IEA;transferase activity-IEA	Cellular Component-IEA;Cellular Component-IEA;Molecular Function-IEA							IPR029044;noIPR;noIPR;noIPR;noIPR;IPR029044;noIPR;noIPR;noIPR;noIPR;noIPR;noIPR	HOMOLOGOUS_SUPERFAMILY;HOMOLOGOUS_SUPERFAMILY;HOMOLOGOUS_SUPERFAMILY;HOMOLOGOUS_SUPERFAMILY;HOMOLOGOUS_SUPERFAMILY;HOMOLOGOUS_SUPERFAMILY;HOMOLOGOUS_SUPERFAMILY;HOMOLOGOUS_SUPERFAMILY;HOMOLOGOUS_SUPERFAMILY;HOMOLOGOUS_SUPERFAMILY;HOMOLOGOUS_SUPERFAMILY;HOMOLOGOUS_SUPERFAMILY	Nucleotide-diphospho-sugar transferases;Nucleotide-diphospho-sugar transferases;Nucleotide-diphospho-sugar transferases;Nucleotide-diphospho-sugar transferases;Nucleotide-diphospho-sugar transferases;Nucleotide-diphospho-sugar transferases;Nucleotide-diphospho-sugar transferases;Nucleotide-diphospho-sugar transferases;Nucleotide-diphospho-sugar transferases;Nucleotide-diphospho-sugar transferases…	G3DSA:3.90.550.10 (GENE3D);PTHR11183:SF128 (PANTHER);PTHR11183 (PANTHER);cd02537 (CDD);SignalP-noTM (SIGNALP_EUK);SSF53448 (SUPERFAMILY);TMhelix (TMHMM);TMhelix (TMHMM);TMhelix (TMHMM);TMhelix (TMHMM);TMhelix (TMHMM);TMhelix (TMHMM)	;;;;;;;;;;;	;;;;;;;;;;;	;;;;;;;;;;;
Vcev1_p0	Chr02	Vcev1_p0.Chr02.02936.mRNA.1	probable pectinesterase 68	877042	881323	1092	10	gi|661886602|emb|CDP09966.1|unnamed protein product [Coffea canephora];gi|502160252|ref|XP_004511684.1|PREDICTED: probable pectinesterase 68 [Cicer arietinum];gi|567895652|ref|XP_006440314.1|hypothetical protein CICLE_v10020787mg [Citrus clementina]/gi|557542576|gb|ESR53554.1|hypothetical protein CICLE_v10020787mg [Citrus clementina];gi|641842541|gb|KDO61446.1|hypothetical protein CISIN_1g018249m…	CDP09966;XP_004511684;ESR53554/XP_006440314;KDO61446;OAY56717;XP_006477195;EEE78334/XP_002303355;XP_016504430/XP_009605554;GAV88205;XP_019252395	gi|661886602|emb|CDP09966.1|unnamed protein product [Coffea canephora]	Coffea canephora	661886602	CDP09966	CISIN_1g018249mg;CFOL_v3_31628;POPTR_003G076900;POPTR_003G076900;CFOL_v3_31628;LOC107822406;LOC107822406;MANES_02G039500;LOC107822406;CISIN_1g018249mg;CICLE_v10020787mg;CFOL_v3_31628;POPTR_003G076900;LOC107822406;CISIN_1g018249mg;LOC101501763;POPTR_003G076900;GSCOC_T00030484001;MANES_02G039500;MANES_02G039500;CFOL_v3_31628;LOC107822406;CICLE_v10020787mg;LOC107822406;CISIN_1g018249mg;LOC107822406;…	2711;3775;3694;3694;3775;4097;4097;3983;4097;2711;85681;3775;3694;4097;2711;3827;3694;49390;3983;3983;3775;4097;85681;4097;2711;4097;3694;3775;4097;3983;3827;2711;85681;85681;3983;49390;3827;49390;2711;49390;49390;49390;4097;3694;3694;4097;4097;3827;3694;3694;4097;2711;4097;2711;3694;2711;49390;85681;3983;3775;2711;2711;4097;4097;3827;85681;2711;3983;49390;3694;4097;4097;3827;3983;3983;4097;3983;…	GO:0052689-IBA;GO:0005618-IEA;GO:0016020-IEA;GO:0045330-IEA;GO:0016021-IEA;GO:0030599-IBA;GO:0030599-IEA;GO:0042545-IEA;GO:0045490-IBA;GO:0045490-IEA;GO:0016787-IEA	carboxylic ester hydrolase activity-IBA;cell wall-IEA;membrane-IEA;aspartyl esterase activity-IEA;integral component of membrane-IEA;pectinesterase activity-IBA;pectinesterase activity-IEA;cell wall modification-IEA;pectin catabolic process-IBA;pectin catabolic process-IEA;hydrolase activity-IEA	Molecular Function-IBA;Cellular Component-IEA;Cellular Component-IEA;Molecular Function-IEA;Cellular Component-IEA;Molecular Function-IBA;Molecular Function-IEA;Biological Process-IEA;Biological Process-IBA;Biological Process-IEA;Molecular Function-IEA							IPR012334;IPR000070;noIPR;noIPR;noIPR;IPR011050;noIPR	HOMOLOGOUS_SUPERFAMILY;DOMAIN;DOMAIN;DOMAIN;DOMAIN;HOMOLOGOUS_SUPERFAMILY;HOMOLOGOUS_SUPERFAMILY	Pectin lyase fold;Pectinesterase, catalytic;Pectinesterase, catalytic;Pectinesterase, catalytic;Pectinesterase, catalytic;Pectin lyase fold/virulence factor;Pectin lyase fold/virulence factor	G3DSA:2.160.20.10 (GENE3D);PF01095 (PFAM);PTHR31321 (PANTHER);PTHR31321:SF19 (PANTHER);SignalP-noTM (SIGNALP_EUK);SSF51126 (SUPERFAMILY);TMhelix (TMHMM)	;GO:0030599/GO:0042545;;;;;	;pectinesterase activity/cell wall modification;;;;;	;Molecular Function/Biological Process;;;;;
Vcev1_p0	Chr02	Vcev1_p0.Chr02.02936.mRNA.2	probable pectinesterase 68	877081	881323	1053	10	gi|661886602|emb|CDP09966.1|unnamed protein product [Coffea canephora];gi|502160252|ref|XP_004511684.1|PREDICTED: probable pectinesterase 68 [Cicer arietinum];gi|1035927130|gb|OAY56717.1|hypothetical protein MANES_02G039500 [Manihot esculenta];gi|567895652|ref|XP_006440314.1|hypothetical protein CICLE_v10020787mg [Citrus clementina]/gi|557542576|gb|ESR53554.1|hypothetical protein CICLE_v10020787m…	CDP09966;XP_004511684;OAY56717;ESR53554/XP_006440314;XP_016504430/XP_009605554;KDO61446;EEE78334/XP_002303355;XP_006477195;OIS99659/XP_019252394;XP_019252395	gi|661886602|emb|CDP09966.1|unnamed protein product [Coffea canephora]	Coffea canephora	661886602	CDP09966	PME68;CISIN_1g018249mg;PME68;POPTR_003G076900;POPTR_003G076900;LOC107822406;LOC107822406;MANES_02G039500;LOC107822406;CISIN_1g018249mg;CICLE_v10020787mg;POPTR_003G076900;LOC107822406;CISIN_1g018249mg;LOC101501763;POPTR_003G076900;GSCOC_T00030484001;MANES_02G039500;MANES_02G039500;LOC107822406;CICLE_v10020787mg;LOC107822406;PME68;CISIN_1g018249mg;LOC107822406;POPTR_003G076900;LOC107822406;MANES_02…	49451;2711;49451;3694;3694;4097;4097;3983;4097;2711;85681;3694;4097;2711;3827;3694;49390;3983;3983;4097;85681;4097;49451;2711;4097;3694;4097;3983;49451;3827;2711;85681;85681;3983;49390;3827;49390;2711;49390;49451;49390;49390;4097;3694;3694;4097;4097;3827;3694;3694;4097;2711;4097;2711;3694;2711;49390;85681;3983;2711;2711;4097;4097;3827;85681;2711;49451;3983;49390;3694;4097;4097;3827;3983;3983;4097…	GO:0052689-IBA;GO:0005618-IEA;GO:0045330-IEA;GO:0016020-IEA;GO:0016021-IEA;GO:0030599-IBA;GO:0030599-IEA;GO:0042545-IEA;GO:0045490-IBA;GO:0045490-IEA;GO:0016787-IEA	carboxylic ester hydrolase activity-IBA;cell wall-IEA;aspartyl esterase activity-IEA;membrane-IEA;integral component of membrane-IEA;pectinesterase activity-IBA;pectinesterase activity-IEA;cell wall modification-IEA;pectin catabolic process-IBA;pectin catabolic process-IEA;hydrolase activity-IEA	Molecular Function-IBA;Cellular Component-IEA;Molecular Function-IEA;Cellular Component-IEA;Cellular Component-IEA;Molecular Function-IBA;Molecular Function-IEA;Biological Process-IEA;Biological Process-IBA;Biological Process-IEA;Molecular Function-IEA							IPR012334;IPR000070;noIPR;noIPR;IPR011050	HOMOLOGOUS_SUPERFAMILY;DOMAIN;DOMAIN;DOMAIN;HOMOLOGOUS_SUPERFAMILY	Pectin lyase fold;Pectinesterase, catalytic;Pectinesterase, catalytic;Pectinesterase, catalytic;Pectin lyase fold/virulence factor	G3DSA:2.160.20.10 (GENE3D);PF01095 (PFAM);PTHR31321:SF19 (PANTHER);PTHR31321 (PANTHER);SSF51126 (SUPERFAMILY)	;GO:0042545/GO:0030599;;;	;cell wall modification/pectinesterase activity;;;	;Biological Process/Molecular Function;;;
Vcev1_p0	Chr02	Vcev1_p0.Chr02.02936.mRNA.3	probable pectinesterase 68	877042	881323	1095	10	gi|661886602|emb|CDP09966.1|unnamed protein product [Coffea canephora];gi|502160252|ref|XP_004511684.1|PREDICTED: probable pectinesterase 68 [Cicer arietinum];gi|567895652|ref|XP_006440314.1|hypothetical protein CICLE_v10020787mg [Citrus clementina]/gi|557542576|gb|ESR53554.1|hypothetical protein CICLE_v10020787mg [Citrus clementina];gi|641842541|gb|KDO61446.1|hypothetical protein CISIN_1g018249m…	CDP09966;XP_004511684;ESR53554/XP_006440314;KDO61446;OAY56717;XP_006477195;EEE78334/XP_002303355;GAV88205;XP_016504430/XP_009605554;XP_019252395	gi|661886602|emb|CDP09966.1|unnamed protein product [Coffea canephora]	Coffea canephora	661886602	CDP09966	CISIN_1g018249mg;CFOL_v3_31628;POPTR_003G076900;POPTR_003G076900;CFOL_v3_31628;LOC107822406;LOC107822406;MANES_02G039500;LOC107822406;CISIN_1g018249mg;CICLE_v10020787mg;CFOL_v3_31628;POPTR_003G076900;LOC107822406;CISIN_1g018249mg;LOC101501763;POPTR_003G076900;GSCOC_T00030484001;MANES_02G039500;MANES_02G039500;CFOL_v3_31628;LOC107822406;CICLE_v10020787mg;LOC107822406;CISIN_1g018249mg;LOC107822406;…	2711;3775;3694;3694;3775;4097;4097;3983;4097;2711;85681;3775;3694;4097;2711;3827;3694;49390;3983;3983;3775;4097;85681;4097;2711;4097;3694;3775;4097;3983;3827;2711;85681;85681;3983;49390;3827;49390;2711;49390;49390;49390;4097;3694;3694;4097;4097;3827;3694;3694;4097;2711;4097;2711;3694;2711;49390;85681;3983;3775;2711;2711;4097;4097;3827;85681;2711;3983;49390;3694;4097;4097;3827;3983;3983;4097;3983;…	GO:0052689-IBA;GO:0005618-IEA;GO:0016020-IEA;GO:0045330-IEA;GO:0016021-IEA;GO:0030599-IBA;GO:0030599-IEA;GO:0042545-IEA;GO:0045490-IBA;GO:0045490-IEA;GO:0016787-IEA	carboxylic ester hydrolase activity-IBA;cell wall-IEA;membrane-IEA;aspartyl esterase activity-IEA;integral component of membrane-IEA;pectinesterase activity-IBA;pectinesterase activity-IEA;cell wall modification-IEA;pectin catabolic process-IBA;pectin catabolic process-IEA;hydrolase activity-IEA	Molecular Function-IBA;Cellular Component-IEA;Cellular Component-IEA;Molecular Function-IEA;Cellular Component-IEA;Molecular Function-IBA;Molecular Function-IEA;Biological Process-IEA;Biological Process-IBA;Biological Process-IEA;Molecular Function-IEA							IPR012334;IPR000070;noIPR;noIPR;noIPR;IPR011050;noIPR	HOMOLOGOUS_SUPERFAMILY;DOMAIN;DOMAIN;DOMAIN;DOMAIN;HOMOLOGOUS_SUPERFAMILY;HOMOLOGOUS_SUPERFAMILY	Pectin lyase fold;Pectinesterase, catalytic;Pectinesterase, catalytic;Pectinesterase, catalytic;Pectinesterase, catalytic;Pectin lyase fold/virulence factor;Pectin lyase fold/virulence factor	G3DSA:2.160.20.10 (GENE3D);PF01095 (PFAM);PTHR31321 (PANTHER);PTHR31321:SF19 (PANTHER);SignalP-noTM (SIGNALP_EUK);SSF51126 (SUPERFAMILY);TMhelix (TMHMM)	;GO:0030599/GO:0042545;;;;;	;pectinesterase activity/cell wall modification;;;;;	;Molecular Function/Biological Process;;;;;
Vcev1_p0	Chr02	Vcev1_p0.Chr02.02937.mRNA	metalloendoproteinase 4-MMP-like	885070	886149	1080	10	gi|1040841781|ref|XP_017234250.1|PREDICTED: metalloendoproteinase 4-MMP [Daucus carota subsp. sativus];gi|1130846683|dbj|GAV72841.1|Peptidase_M10 domain-containing protein/PG_binding_1 domain-containing protein [Cephalotus follicularis];gi|147773502|emb|CAN66781.1|hypothetical protein VITISV_013507 [Vitis vinifera];gi|698454697|ref|XP_009780227.1|PREDICTED: metalloendoproteinase 1-like [Nicotiana…	XP_017234250;GAV72841;CAN66781;XP_009780227/XP_016452338;OIS99651/XP_019253020;BAU00439/KOM44814/XP_017426986;XP_016458964;XP_009629020;XP_004511690;XP_014520381	gi|1040841781|ref|XP_017234250.1|PREDICTED: metalloendoproteinase 4-MMP [Daucus carota subsp. sativus]	Daucus carota subsp. sativus	1040841781	XP_017234250	CFOL_v3_16329;1MMP_0;Vigan.10G203400;LOC107776901;LOC107782587;LOC106777322;Vigan.10G203400;LOC107776901;LR48_Vigan06g012000;VITISV_013507;1MMP_0;LOC107782587;1MMP_0;LOC107782587;Vigan.10G203400;LOC107776901;Vigan.10G203400;LR48_Vigan06g012000;LOC104229303;Vigan.10G203400;VITISV_013507;LOC107782587;LOC107782587;VITISV_013507;LOC107782587;LOC107776901;Vigan.10G203400;1MMP_0;VITISV_013507;LOC107776…	3775;49451;157739;4097;4097;3916;157739;4097;3914;29760;49451;4097;49451;4097;157739;4097;157739;3914;4096;157739;29760;4097;4097;29760;4097;4097;157739;49451;29760;4097;3827;157739;3827;4097;29760;4097;4096;4097;157739;4097;3914;3914;49451;49451;157739;157739;29760;4097;3775;3914;3827;3916;3827;29760;4097;4097;4097;4097;3914;49451;4096;4096;49451;3827;3827;4097;4097;157739;3916;3827;3916;49451;4…	GO:0008270-IEA;GO:0046872-IEA;GO:0008233-IEA;GO:0016020-IEA;GO:0006508-IEA;GO:0016021-IEA;GO:0008237-IEA;GO:0030198-IBA;GO:0004222-IBA;GO:0004222-IEA;GO:0031012-IEA;GO:0030574-IBA;GO:0016787-IEA	zinc ion binding-IEA;metal ion binding-IEA;peptidase activity-IEA;membrane-IEA;proteolysis-IEA;integral component of membrane-IEA;metallopeptidase activity-IEA;extracellular matrix organization-IBA;metalloendopeptidase activity-IBA;metalloendopeptidase activity-IEA;extracellular matrix-IEA;collagen catabolic process-IBA;hydrolase activity-IEA	Molecular Function-IEA;Molecular Function-IEA;Molecular Function-IEA;Cellular Component-IEA;Biological Process-IEA;Cellular Component-IEA;Molecular Function-IEA;Biological Process-IBA;Molecular Function-IBA;Molecular Function-IEA;Cellular Component-IEA;Biological Process-IBA;Molecular Function-IEA							IPR021190;IPR006026;IPR001818;IPR002477;IPR024079;noIPR;noIPR;IPR033739;noIPR;noIPR;noIPR;IPR036365;noIPR;noIPR	FAMILY;DOMAIN;DOMAIN;DOMAIN;HOMOLOGOUS_SUPERFAMILY;HOMOLOGOUS_SUPERFAMILY;HOMOLOGOUS_SUPERFAMILY;DOMAIN;DOMAIN;DOMAIN;DOMAIN;HOMOLOGOUS_SUPERFAMILY;HOMOLOGOUS_SUPERFAMILY;HOMOLOGOUS_SUPERFAMILY	Peptidase M10A;Peptidase, metallopeptidase;Peptidase M10, metallopeptidase;Peptidoglycan binding-like;Metallopeptidase, catalytic domain superfamily;Metallopeptidase, catalytic domain superfamily;Metallopeptidase, catalytic domain superfamily;Peptidase M10A, catalytic domain;Peptidase M10A, catalytic domain;Peptidase M10A, catalytic domain;Peptidase M10A, catalytic domain;PGBD-like superfamily;PG…	PR00138 (PRINTS);SM00235 (SMART);PF00413 (PFAM);PF01471 (PFAM);G3DSA:3.40.390.10 (GENE3D);PTHR10201:SF245 (PANTHER);PTHR10201 (PANTHER);cd04278 (CDD);SignalP-noTM (SIGNALP_EUK);SignalP-TM (SIGNALP_GRAM_POSITIVE);SignalP-noTM (SIGNALP_GRAM_NEGATIVE);SSF47090 (SUPERFAMILY);SSF55486 (SUPERFAMILY);TMhelix (TMHMM)	GO:0006508/GO:0008270/GO:0004222;GO:0006508/GO:0008270/GO:0008237;GO:0008270/GO:0004222/GO:0006508/GO:0031012;;GO:0008237;;;GO:0008270/GO:0008237;;;;;;	proteolysis/zinc ion binding/metalloendopeptidase activity;proteolysis/zinc ion binding/metallopeptidase activity;zinc ion binding/metalloendopeptidase activity/proteolysis/extracellular matrix;;metallopeptidase activity;;;zinc ion binding/metallopeptidase activity;;;;;;	Biological Process/Molecular Function/Molecular Function;Biological Process/Molecular Function/Molecular Function;Molecular Function/Molecular Function/Biological Process/Cellular Component;;Molecular Function;;;Molecular Function/Molecular Function;;;;;;
Vcev1_p0	Chr02	Vcev1_p0.Chr02.02938.mRNA	PREDICTED: uncharacterized protein At1g04910	911067	919980	1698	10	gi|359495962|ref|XP_002267185.2|PREDICTED: uncharacterized protein At1g04910 [Vitis vinifera]/gi|297744383|emb|CBI37357.3|unnamed protein product, partial [Vitis vinifera];gi|697191599|ref|XP_009604868.1|PREDICTED: uncharacterized protein At1g04910 [Nicotiana tomentosiformis]/gi|1025041268|ref|XP_016445208.1|PREDICTED: uncharacterized protein At1g04910-like [Nicotiana tabacum];gi|698536300|ref|XP…	XP_002267185/CBI37357;XP_016445208/XP_009604868;XP_009764467/XP_016479559;XP_019252384/OIS99654;XP_018825014;ONI06567/XP_020419433;XP_006355513;XP_006477177;XP_006440300/ESR53540;XP_018819263	gi|297744383|emb|CBI37357.3|unnamed protein product, partial [Vitis vinifera]/gi|359495962|ref|XP_002267185.2|PREDICTED: uncharacterized protein At1g04910 [Vitis vinifera]	Vitis vinifera	297744383;359495962	XP_002267185;CBI37357	VIT_00s0229g00100;LOC108994328;A4A49_29397;VIT_00s0229g00100;102589801;LOC107770415;PRUPE_5G068100;PRUPE_5G068100;LOC107800832;LOC104216163;LOC108989941;102589801;CICLE_v10019483mg;LOC108994328;LOC108994328;A4A49_29397;VIT_00s0229g00100;CICLE_v10019483mg;LOC108989941;CICLE_v10019483mg;LOC107770415;VIT_00s0229g00100;LOC107800832;PRUPE_5G068100;CICLE_v10019483mg;VIT_00s0229g00100;CICLE_v10019483mg;…	29760;51240;49451;29760;4113;4097;3760;3760;4097;4096;51240;4113;85681;51240;51240;49451;29760;85681;51240;85681;4097;29760;4097;3760;85681;29760;85681;51240;51240;85681;3760;29760;4097;4097;51240;4097;4097;51240;85681;49451;4097;29760;85681;4097;51240;4113;49451;29760;4096;51240;51240;85681;4097;49451;29760;4096;85681;4097;51240;51240;4097;3760;29760;3760;51240;85681;3760;49451;29760;29760;85681…	GO:0005768-IEA;GO:0005802-IEA;GO:0016020-IEA;GO:0016021-IEA;GO:0006004-IEA;GO:0005794-IEA;GO:0016740-IEA	endosome-IEA;trans-Golgi network-IEA;membrane-IEA;integral component of membrane-IEA;fucose metabolic process-IEA;Golgi apparatus-IEA;transferase activity-IEA	Cellular Component-IEA;Cellular Component-IEA;Cellular Component-IEA;Cellular Component-IEA;Biological Process-IEA;Cellular Component-IEA;Molecular Function-IEA							noIPR;IPR019378;IPR024709;noIPR;noIPR;IPR024709;noIPR	null;FAMILY;FAMILY;FAMILY;FAMILY;FAMILY;FAMILY	null;GDP-fucose protein O-fucosyltransferase;Putative O-fucosyltransferase, plant;Putative O-fucosyltransferase, plant;Putative O-fucosyltransferase, plant;Putative O-fucosyltransferase, plant;Putative O-fucosyltransferase, plant	G3DSA:3.40.50.11350 (GENE3D);PF10250 (PFAM);PIRSF009360 (PIRSF);PTHR31818:SF3 (PANTHER);PTHR31818 (PANTHER);cd11299 (CDD);TMhelix (TMHMM)	;;;;;;	;;;;;;	;;;;;;
Vcev1_p0	Chr02	Vcev1_p0.Chr02.02939.mRNA	G2484-1 protein, putative isoform 1	921384	930300	4920	10	gi|359495964|ref|XP_002267137.2|PREDICTED: uncharacterized protein LOC100266068 isoform X2 [Vitis vinifera];gi|731440068|ref|XP_010646529.1|PREDICTED: uncharacterized protein LOC100266068 isoform X1 [Vitis vinifera]/gi|1104507007|ref|XP_019073747.1|PREDICTED: uncharacterized protein LOC100266068 isoform X1 [Vitis vinifera];gi|147826939|emb|CAN66568.1|hypothetical protein VITISV_039539 [Vitis vini…	XP_002267137;XP_019073747/XP_010646529;CAN66568;XP_018825010/XP_018825009;XP_018825008;EOY24310/EOY24309/EOY24311;XP_017973233;EOY24313;XP_017973231/XP_017973229/XP_017973232/XP_017973230/XP_007039812;XP_018819239/XP_018819236/XP_018819238/XP_018819237	gi|359495964|ref|XP_002267137.2|PREDICTED: uncharacterized protein LOC100266068 isoform X2 [Vitis vinifera]	Vitis vinifera	359495964	XP_002267137	TCM_015949;TCM_015949	3641;3641	GO:0009506-IEA	plasmodesma-IEA	Cellular Component-IEA							IPR014002;IPR008395;noIPR;noIPR;noIPR;noIPR;noIPR;noIPR;noIPR;noIPR;noIPR;noIPR;noIPR;noIPR;noIPR;noIPR;noIPR;noIPR;noIPR;noIPR;noIPR;noIPR;noIPR;noIPR;noIPR;noIPR;noIPR	DOMAIN;DOMAIN;DOMAIN;DOMAIN;DOMAIN;DOMAIN;DOMAIN;DOMAIN;DOMAIN;DOMAIN;DOMAIN;DOMAIN;DOMAIN;DOMAIN;DOMAIN;DOMAIN;DOMAIN;DOMAIN;DOMAIN;DOMAIN;DOMAIN;DOMAIN;DOMAIN;DOMAIN;DOMAIN;DOMAIN;DOMAIN	Agenet domain, plant type;Agenet-like domain;Agenet-like domain;Agenet-like domain;Agenet-like domain;Agenet-like domain;Agenet-like domain;Agenet-like domain;Agenet-like domain;Agenet-like domain;Agenet-like domain;Agenet-like domain;Agenet-like domain;Agenet-like domain;Agenet-like domain;Agenet-like domain;Agenet-like domain;Agenet-like domain;Agenet-like domain;Agenet-like domain;Agenet-like …	SM00743 (SMART);PF05641 (PFAM);mobidb-lite (MOBIDB_LITE);mobidb-lite (MOBIDB_LITE);mobidb-lite (MOBIDB_LITE);mobidb-lite (MOBIDB_LITE);mobidb-lite (MOBIDB_LITE);mobidb-lite (MOBIDB_LITE);mobidb-lite (MOBIDB_LITE);mobidb-lite (MOBIDB_LITE);mobidb-lite (MOBIDB_LITE);mobidb-lite (MOBIDB_LITE);mobidb-lite (MOBIDB_LITE);mobidb-lite (MOBIDB_LITE);mobidb-lite (MOBIDB_LITE);mobidb-lite (MOBIDB_LITE);mobi…	;;;;;;;;;;;;;;;;;;;;;;;;;;	;;;;;;;;;;;;;;;;;;;;;;;;;;	;;;;;;;;;;;;;;;;;;;;;;;;;;
Vcev1_p0	Chr02	Vcev1_p0.Chr02.02940.mRNA	VAN3-binding protein	949726	953372	1164	10	gi|657964291|ref|XP_008373772.1|PREDICTED: VAN3-binding protein-like [Malus domestica]/gi|657964293|ref|XP_008373773.1|PREDICTED: VAN3-binding protein-like [Malus domestica]/gi|1039881454|ref|XP_017188137.1|PREDICTED: VAN3-binding protein-like [Malus domestica];gi|694438648|ref|XP_009346279.1|PREDICTED: VAN3-binding protein-like [Pyrus x bretschneideri]/gi|694438651|ref|XP_009346280.1|PREDICTED: …	XP_017188137/XP_008373772/XP_008373773;XP_009346280/XP_009346279/XP_009346281;OMO52465;XP_008238464/XP_008238463/XP_008238461/XP_008238460;CDP09982;XP_020420079/ONI06552/XP_020420081/ONI06553/XP_020420080/ONI06551;EOY24302;XP_015867929;XP_007039801;XP_015581766/EEF31724/XP_002530655	gi|657964293|ref|XP_008373773.1|PREDICTED: VAN3-binding protein-like [Malus domestica]/gi|1039881454|ref|XP_017188137.1|PREDICTED: VAN3-binding protein-like [Malus domestica]/gi|657964291|ref|XP_008373772.1|PREDICTED: VAN3-binding protein-like [Malus domestica]	Malus domestica	657964293;657964291;1039881454	XP_017188137;XP_008373772;XP_008373773												IPR013666;IPR008546;noIPR;IPR040269	DOMAIN;DOMAIN;DOMAIN;FAMILY	Pleckstrin-like, plant;Domain of unknown function DUF828;Domain of unknown function DUF828;VAN3-binding protein	PF08458 (PFAM);PF05703 (PFAM);PTHR31351:SF24 (PANTHER);PTHR31351 (PANTHER)	;;;	;;;	;;;
Vcev1_p0	Chr02	Vcev1_p0.Chr02.02941.mRNA	formyltetrahydrofolate deformylase 1, mitochondrial isoform X1	954248	960046	972	10	gi|1098836806|ref|XP_018825018.1|PREDICTED: formyltetrahydrofolate deformylase 1, mitochondrial-like isoform X1 [Juglans regia];gi|359495984|ref|XP_003635126.1|PREDICTED: formyltetrahydrofolate deformylase 1, mitochondrial isoform X1 [Vitis vinifera]/gi|297744389|emb|CBI37363.3|unnamed protein product, partial [Vitis vinifera];gi|1130846672|dbj|GAV72830.1|Formyl_trans_N domain-containing protein …	XP_018825018;XP_003635126/CBI37363;GAV72830;XP_010258869;EOY24299;OMO52464;XP_007039798;XP_011081322;XP_011031900;EOY24301	gi|1098836806|ref|XP_018825018.1|PREDICTED: formyltetrahydrofolate deformylase 1, mitochondrial-like isoform X1 [Juglans regia]	Juglans regia	1098836806	XP_018825018	VIT_00s0229g00160;TCM_015943;VIT_00s0229g00160;TCM_015943;CFOL_v3_16318;TCM_015943;COLO4_37151;TCM_015943;TCM_015943;TCM_015943;LOC108994330;COLO4_37151;CFOL_v3_16318;VIT_00s0229g00160;TCM_015943;LOC104598485;LOC108994330;LOC104598485;LOC108994330;CFOL_v3_16318;LOC104598485;LOC108994330;LOC108994330;LOC104598485;TCM_015943;LOC104598485;CFOL_v3_16318;TCM_015943;VIT_00s0229g00160;TCM_015943;VIT_00s…	29760;3641;29760;3641;3775;3641;93759;3641;3641;3641;51240;93759;3775;29760;3641;4432;51240;4432;51240;3775;4432;51240;51240;4432;3641;4432;3775;3641;29760;3641;29760;29760;3641;3641;51240;4432;3641;93759;4432;51240;3775;51240;51240;3641;93759;4432;93759;29760;93759;93759;29760;3641;3641;3641;3641;3641;93759;93759;3641;29760;29760;3775;4432;93759;4432;3641;51240;3641;51240;3641;29760;29760;4432;3…	GO:0009058-IEA;GO:0008864-IEA;GO:0006730-IEA;GO:0006189-IEA;GO:0016742-IEA;GO:0016787-IEA	biosynthetic process-IEA;formyltetrahydrofolate deformylase activity-IEA;one-carbon metabolic process-IEA;'de novo' IMP biosynthetic process-IEA;hydroxymethyl-, formyl- and related transferase activity-IEA;hydrolase activity-IEA	Biological Process-IEA;Molecular Function-IEA;Biological Process-IEA;Biological Process-IEA;Molecular Function-IEA;Molecular Function-IEA							IPR004810;noIPR;IPR002376;noIPR;noIPR;noIPR;IPR004810;IPR002912;IPR044074;IPR041729;IPR036477;noIPR	FAMILY;FAMILY;DOMAIN;DOMAIN;DOMAIN;DOMAIN;FAMILY;DOMAIN;DOMAIN;DOMAIN;HOMOLOGOUS_SUPERFAMILY;HOMOLOGOUS_SUPERFAMILY	Formyltetrahydrofolate deformylase;Formyltetrahydrofolate deformylase;Formyl transferase, N-terminal;Formyl transferase, N-terminal;Formyl transferase, N-terminal;Formyl transferase, N-terminal;Formyltetrahydrofolate deformylase;ACT domain;Formyltetrahydrofolate deformylase, ACT domain;Formyltetrahydrofolate deformylase, C-terminal hydrolase domain;Formyl transferase, N-terminal domain superfamil…	PR01575 (PRINTS);G3DSA:3.30.70.260 (GENE3D);PF00551 (PFAM);PIRSF036480 (PIRSF);G3DSA:3.40.50.170 (GENE3D);PTHR42706:SF2 (PANTHER);PTHR42706 (PANTHER);PS51671 (PROSITE_PROFILES);cd04875 (CDD);cd08648 (CDD);SSF53328 (SUPERFAMILY);SSF55021 (SUPERFAMILY)	GO:0006189/GO:0008864;;GO:0009058/GO:0016742;;;;GO:0006189/GO:0008864;;;;GO:0009058/GO:0016742;	'de novo' IMP biosynthetic process/formyltetrahydrofolate deformylase activity;;biosynthetic process/hydroxymethyl-, formyl- and related transferase activity;;;;'de novo' IMP biosynthetic process/formyltetrahydrofolate deformylase activity;;;;biosynthetic process/hydroxymethyl-, formyl- and related transferase activity;	Biological Process/Molecular Function;;Biological Process/Molecular Function;;;;Biological Process/Molecular Function;;;;Biological Process/Molecular Function;
Vcev1_p0	Chr02	Vcev1_p0.Chr02.02942.mRNA	uncharacterized protein LOC105632282 isoform X1	963132	963972	177	10	gi|802581982|ref|XP_012070011.1|uncharacterized protein LOC105632282 isoform X1 [Jatropha curcas];gi|1040841330|ref|XP_017234028.1|PREDICTED: uncharacterized protein LOC108208063 isoform X1 [Daucus carota subsp. sativus];gi|1162555878|ref|XP_020418951.1|uncharacterized protein LOC109949082 isoform X1 [Prunus persica]/gi|1139772065|gb|ONI06537.1|hypothetical protein PRUPE_5G067000 [Prunus persica]…	XP_012070011;XP_017234028;XP_020418951/ONI06537;KRH57443/XP_006579639/XP_006600841;XP_008373775/XP_008364527;XP_008238456;KRH04153/XP_014625283;XP_008369446;XP_004508926;XP_007039797/EOY24298	gi|802581982|ref|XP_012070011.1|uncharacterized protein LOC105632282 isoform X1 [Jatropha curcas]	Jatropha curcas	802581982	XP_012070011	PRUPE_5G067000;TCM_015942;100527157;100527130;TCM_015942;TCM_015942;LOC101515374;PRUPE_5G067000;100527130;100527130;TCM_015942;100527157;100527130;LOC101515374;TCM_015942;100527157;100527157;PRUPE_5G067000;100527130;PRUPE_5G067000;LOC101515374;TCM_015942;PRUPE_5G067000;PRUPE_5G067000;100527157;LOC101515374;100527157;100527130	3760;3641;3847;3847;3641;3641;3827;3760;3847;3847;3641;3847;3847;3827;3641;3847;3847;3760;3847;3760;3827;3641;3760;3760;3847;3827;3847;3847	GO:0016020-IEA;GO:0016021-IEA;GO:0005794-IBA	membrane-IEA;integral component of membrane-IEA;Golgi apparatus-IBA	Cellular Component-IEA;Cellular Component-IEA;Cellular Component-IBA							noIPR;noIPR	null;null	null;null	PTHR37749 (PANTHER);TMhelix (TMHMM)	;	;	;
Vcev1_p0	Chr02	Vcev1_p0.Chr02.02943.mRNA	phosphatidylserine decarboxylase proenzyme 1, mitochondrial	965113	980272	1314	10	gi|1109264866|ref|XP_019156579.1|PREDICTED: phosphatidylserine decarboxylase proenzyme 1, mitochondrial [Ipomoea nil];gi|661886620|emb|CDP09984.1|unnamed protein product [Coffea canephora];gi|747069073|ref|XP_011081318.1|phosphatidylserine decarboxylase proenzyme 1, mitochondrial [Sesamum indicum];gi|1130846670|dbj|GAV72828.1|PS_Dcarbxylase domain-containing protein [Cephalotus follicularis];gi|1…	XP_019156579;CDP09984;XP_011081318;GAV72828;OAY60052;KVH89781;XP_012070013/KDP39887;KHN42684;XP_007209142/ONI06534/ONI06535/ONI06533;NP_001240209/ACU22799/KRH77341	gi|1109264866|ref|XP_019156579.1|PREDICTED: phosphatidylserine decarboxylase proenzyme 1, mitochondrial [Ipomoea nil]	Ipomoea nil	1109264866	XP_019156579	Ccrd_008226;MANES_01G082200;D0Y65_002166;MANES_01G082200;100811372;100811372;PRUPE_5G066800;Ccrd_008226;Ccrd_008226;GSCOC_T00030507001;MANES_01G082200;JCGZ_03418;MANES_01G082200;MANES_01G082200;Ccrd_008226;100811372;JCGZ_03418;D0Y65_002166;GSCOC_T00030507001;MANES_01G082200;PRUPE_5G066800;JCGZ_03418;100811372;100811372;D0Y65_002166;CFOL_v3_16316;MANES_01G082200;JCGZ_03418;JCGZ_03418;JCGZ_03418;GS…	59895;3983;3848;3983;3847;3847;3760;59895;59895;49390;3983;180498;3983;3983;59895;3847;180498;3848;49390;3983;3760;180498;3847;3847;3848;3775;3983;180498;180498;180498;49390;3847;3848;3847;49390;180498;49390;49390;3848;59895;3760;3847;3847;3847;3760;3760;3847;3983;3983;180498;59895;49390;3847;3760;3848;180498;3760;3847;49390;3760;3760;180498;3983;180498;3775;180498;3760;3760;3847;3847;3847;3848;4…	GO:0005739-IBA;GO:0005739-IEA;GO:0006629-IEA;GO:0016020-IEA;GO:0016021-IEA;GO:0016829-IEA;GO:0016540-IEA;GO:0004609-IBA;GO:0004609-IEA;GO:0008654-IEA;GO:0031305-IEA;GO:0006646-IBA;GO:0006646-IEA;GO:0016831-IEA;GO:0005743-IEA	mitochondrion-IBA;mitochondrion-IEA;lipid metabolic process-IEA;membrane-IEA;integral component of membrane-IEA;lyase activity-IEA;protein autoprocessing-IEA;phosphatidylserine decarboxylase activity-IBA;phosphatidylserine decarboxylase activity-IEA;phospholipid biosynthetic process-IEA;integral component of mitochondrial inner membrane-IEA;phosphatidylethanolamine biosynthetic process-IBA;phosph…	Cellular Component-IBA;Cellular Component-IEA;Biological Process-IEA;Cellular Component-IEA;Cellular Component-IEA;Molecular Function-IEA;Biological Process-IEA;Molecular Function-IBA;Molecular Function-IEA;Biological Process-IEA;Cellular Component-IEA;Biological Process-IBA;Biological Process-IEA;Molecular Function-IEA;Cellular Component-IEA							IPR033177;IPR003817;noIPR;IPR003817;IPR033661	FAMILY;FAMILY;FAMILY;FAMILY;FAMILY	Phosphatidylserine decarboxylase;Phosphatidylserine decarboxylase-related;Phosphatidylserine decarboxylase-related;Phosphatidylserine decarboxylase-related;Phosphatidylserine decarboxylase, eukaryotic type 1	TIGR00163 (TIGRFAM);PF02666 (PFAM);PTHR10067:SF6 (PANTHER);PTHR10067 (PANTHER);MF_03208 (HAMAP)	GO:0004609/GO:0008654;GO:0008654/GO:0004609;;GO:0008654/GO:0004609;GO:0004609/GO:0005739	phosphatidylserine decarboxylase activity/phospholipid biosynthetic process;phospholipid biosynthetic process/phosphatidylserine decarboxylase activity;;phospholipid biosynthetic process/phosphatidylserine decarboxylase activity;phosphatidylserine decarboxylase activity/mitochondrion	Molecular Function/Biological Process;Biological Process/Molecular Function;;Biological Process/Molecular Function;Molecular Function/Cellular Component
Vcev1_p0	Chr02	Vcev1_p0.Chr02.02944.mRNA	DNA mismatch repair protein MSH4	984810	996458	2379	10	gi|1098825772|ref|XP_018819253.1|PREDICTED: DNA mismatch repair protein MSH4 [Juglans regia]/gi|1098825774|ref|XP_018819254.1|PREDICTED: DNA mismatch repair protein MSH4 [Juglans regia];gi|1035930469|gb|OAY60055.1|hypothetical protein MANES_01G082400 [Manihot esculenta];gi|694412415|ref|XP_009334525.1|PREDICTED: DNA mismatch repair protein MSH4-like [Pyrus x bretschneideri];gi|595859196|ref|XP_00…	XP_018819254/XP_018819253;OAY60055;XP_009334525;ONI06521/XP_007210902;XP_009334540;XP_008238446;XP_011001455;EOY24295;XP_004301184;XP_007039794	gi|1098825772|ref|XP_018819253.1|PREDICTED: DNA mismatch repair protein MSH4 [Juglans regia]/gi|1098825774|ref|XP_018819254.1|PREDICTED: DNA mismatch repair protein MSH4 [Juglans regia]	Juglans regia	1098825774;1098825772	XP_018819254;XP_018819253	MANES_01G082400;LOC108989935;PRUPE_5G066100;LOC108989935;MANES_01G082400;MANES_01G082400;PRUPE_5G066100;PRUPE_5G066100;LOC108989935;LOC108989935;TCM_047017;TCM_047017;TCM_047017;PRUPE_5G066100;PRUPE_5G066100;MANES_01G082400;MANES_01G082400;LOC108989935;MANES_01G082400;LOC108989935;MANES_01G082400;MANES_01G082400;LOC108989935;PRUPE_5G066100;TCM_047017;TCM_047017;MANES_01G082400;PRUPE_5G066100;TCM_…	3983;51240;3760;51240;3983;3983;3760;3760;51240;51240;3641;3641;3641;3760;3760;3983;3983;51240;3983;51240;3983;3983;51240;3760;3641;3641;3983;3760;3641;3760;3760;3641;3760;3641;51240;3983;3641;3641;3760;51240;3983;3760;3641;51240;3983;51240;3641;3760;3641;3641;3760;3760;3983;51240;3983;3983;51240;3760;51240;51240;3641;3641;3641;3983;3641;3983;51240;3760;3983;3760;3641;3983;3641;3983;3641;3760;364…	GO:0003677-IEA;GO:0000794-IEA;GO:0000166-IEA;GO:0043073-IEA;GO:0045143-IEA;GO:0010777-IEA;GO:0030983-IEA;GO:0008094-IBA;GO:0007131-IBA;GO:0006298-IEA;GO:0000712-IBA;GO:0000228-IBA;GO:0007129-IEA;GO:0009506-IEA;GO:0000710-IBA;GO:0005524-IEA;GO:0000795-IBA	DNA binding-IEA;condensed nuclear chromosome-IEA;nucleotide binding-IEA;germ cell nucleus-IEA;homologous chromosome segregation-IEA;meiotic mismatch repair involved in reciprocal meiotic recombination-IEA;mismatched DNA binding-IEA;DNA-dependent ATPase activity-IBA;reciprocal meiotic recombination-IBA;mismatch repair-IEA;resolution of meiotic recombination intermediates-IBA;nuclear chromosome-IBA…	Molecular Function-IEA;Cellular Component-IEA;Molecular Function-IEA;Cellular Component-IEA;Biological Process-IEA;Biological Process-IEA;Molecular Function-IEA;Molecular Function-IBA;Biological Process-IBA;Biological Process-IEA;Biological Process-IBA;Cellular Component-IBA;Biological Process-IEA;Cellular Component-IEA;Biological Process-IBA;Molecular Function-IEA;Cellular Component-IBA							IPR007696;IPR000432;IPR011184;noIPR;IPR007696;IPR000432;IPR007861;noIPR;noIPR;noIPR;noIPR;IPR036187;IPR027417	DOMAIN;DOMAIN;FAMILY;FAMILY;DOMAIN;DOMAIN;DOMAIN;DOMAIN;DOMAIN;DOMAIN;DOMAIN;HOMOLOGOUS_SUPERFAMILY;HOMOLOGOUS_SUPERFAMILY	DNA mismatch repair protein MutS, core;DNA mismatch repair protein MutS, C-terminal;DNA mismatch repair Msh2-type;DNA mismatch repair Msh2-type;DNA mismatch repair protein MutS, core;DNA mismatch repair protein MutS, C-terminal;DNA mismatch repair protein MutS, clamp;DNA mismatch repair protein MutS, clamp;DNA mismatch repair protein MutS, clamp;DNA mismatch repair protein MutS, clamp;DNA mismatc…	SM00533 (SMART);SM00534 (SMART);PIRSF005813 (PIRSF);G3DSA:1.10.1420.10 (GENE3D);PF05192 (PFAM);PF00488 (PFAM);PF05190 (PFAM);G3DSA:3.40.50.300 (GENE3D);G3DSA:1.10.1420.10 (GENE3D);PTHR11361:SF21 (PANTHER);PTHR11361 (PANTHER);SSF48334 (SUPERFAMILY);SSF52540 (SUPERFAMILY)	GO:0005524/GO:0030983/GO:0006298;GO:0030983/GO:0005524/GO:0006298;GO:0030983/GO:0005524/GO:0006298;;GO:0005524/GO:0030983/GO:0006298;GO:0030983/GO:0005524/GO:0006298;GO:0030983/GO:0005524/GO:0006298;;;;;;	ATP binding/mismatched DNA binding/mismatch repair;mismatched DNA binding/ATP binding/mismatch repair;mismatched DNA binding/ATP binding/mismatch repair;;ATP binding/mismatched DNA binding/mismatch repair;mismatched DNA binding/ATP binding/mismatch repair;mismatched DNA binding/ATP binding/mismatch repair;;;;;;	Molecular Function/Molecular Function/Biological Process;Molecular Function/Molecular Function/Biological Process;Molecular Function/Molecular Function/Biological Process;;Molecular Function/Molecular Function/Biological Process;Molecular Function/Molecular Function/Biological Process;Molecular Function/Molecular Function/Biological Process;;;;;;
Vcev1_p0	Chr02	Vcev1_p0.Chr02.02945.mRNA	inositol 2-dehydrogenase 2	998726	1006234	1113	10	gi|747069071|ref|XP_011081317.1|uncharacterized protein LOC105164375 [Sesamum indicum];gi|1137173745|gb|OMO52494.1|hypothetical protein COLO4_37145 [Corchorus olitorius];gi|661886621|emb|CDP09985.1|unnamed protein product [Coffea canephora];gi|703131461|ref|XP_010104884.1|Rhizopine catabolism protein mocA [Morus notabilis]/gi|587914341|gb|EXC02120.1|Rhizopine catabolism protein mocA [Morus notabi…	XP_011081317;OMO52494;CDP09985;XP_010104884/EXC02120;XP_009334542/XP_009334522;GAV72827;XP_014505777;XP_010646536/XP_019073741;XP_008369445;XP_008238444	gi|747069071|ref|XP_011081317.1|uncharacterized protein LOC105164375 [Sesamum indicum]	Sesamum indicum	747069071	XP_011081317	L484_024085;COLO4_37145;GSCOC_T00030508001;iolG;GSCOC_T00030508001;LOC106765611;CFOL_v3_16315;COLO4_37145;L484_024085;iolG;GSCOC_T00030508001;L484_024085;COLO4_37145;LOC106765611;LOC106765611;CFOL_v3_16315;LOC106765611;L484_024085;COLO4_37145;iolG;GSCOC_T00030508001;iolG	981085;93759;49390;29760;49390;3916;3775;93759;981085;29760;49390;981085;93759;3916;3916;3775;3916;981085;93759;29760;49390;29760	GO:0016491-IEA;GO:0055114-IEA	oxidoreductase activity-IEA;obsolete oxidation-reduction process-IEA	Molecular Function-IEA;Biological Process-IEA							IPR000683;noIPR;IPR004104;noIPR;noIPR;noIPR;IPR036291	DOMAIN;DOMAIN;DOMAIN;DOMAIN;DOMAIN;DOMAIN;HOMOLOGOUS_SUPERFAMILY	Gfo/Idh/MocA-like oxidoreductase, N-terminal;Gfo/Idh/MocA-like oxidoreductase, N-terminal;Gfo/Idh/MocA-like oxidoreductase, C-terminal;Gfo/Idh/MocA-like oxidoreductase, C-terminal;Gfo/Idh/MocA-like oxidoreductase, C-terminal;Gfo/Idh/MocA-like oxidoreductase, C-terminal;NAD(P)-binding domain superfamily	PF01408 (PFAM);G3DSA:3.40.50.720 (GENE3D);PF02894 (PFAM);G3DSA:3.30.360.10 (GENE3D);PTHR43593 (PANTHER);SSF55347 (SUPERFAMILY);SSF51735 (SUPERFAMILY)	GO:0000166;;;;;;	nucleotide binding;;;;;;	Molecular Function;;;;;;
Vcev1_p0	Chr02	Vcev1_p0.Chr02.02946.mRNA	60S ribosomal protein L15-1-like	1007288	1009316	615	10	gi|976923264|gb|KVI07606.1|Ribosomal protein L15e [Cynara cardunculus var. scolymus];gi|976919666|gb|KVI04523.1|Ribosomal protein L15e [Cynara cardunculus var. scolymus];gi|1035900921|gb|OAY30521.1|hypothetical protein MANES_14G037300 [Manihot esculenta];gi|1035918533|gb|OAY48124.1|hypothetical protein MANES_06G133100 [Manihot esculenta];gi|747047646|ref|XP_011069801.1|60S ribosomal protein L15 […	KVI07606;KVI04523;OAY30521;OAY48124;XP_011069801;XP_017638427/KHG22797/XP_012466674/KJB07871/XP_016697163/XP_016744488;KDO61391/XP_006477158;XP_011076389/XP_011076388;XP_011080625;EYU24942	gi|976923264|gb|KVI07606.1|Ribosomal protein L15e [Cynara cardunculus var. scolymus]	Cynara cardunculus var. scolymus	976923264	KVI07606	MIMGU_mgv1a013374mg;LOC107953634;MANES_06G133100;MANES_06G133100;LOC107953634;B456_001G049600;MANES_06G133100;Ccrd_014049;Ccrd_017160;CISIN_1g028730mg;MANES_14G037300;MANES_14G037300;LOC107953634;LOC105155604;CISIN_1g028730mg;MANES_14G037300;CISIN_1g028730mg;LOC107953634;F383_08565;Ccrd_017160;Ccrd_017160;LOC105163832;MANES_14G037300;MIMGU_mgv1a013374mg;MIMGU_mgv1a013374mg;CISIN_1g028730mg;CISIN_…	4155;3635;3983;3983;3635;29730;3983;59895;59895;2711;3983;3983;3635;4182;2711;3983;2711;3635;29729;59895;59895;4182;3983;4155;4155;2711;2711;3635;2711;3983;59895;3983;4155;29730;59895;29729;29729;4155;3635;4155;2711;4182;2711;3983;3983;3983;3983;59895;3983;3635;3983;3983;3983;4182;2711;29730;29729;3983;59895;4182;2711;4155;3635;2711;4155;3635;3635;3983;4155;4155;3983;59895;3983;2711;29730;29729;3…	GO:0003723-IBA;GO:0003735-IBA;GO:0003735-IEA;GO:0002181-IBA;GO:0016020-IEA;GO:0016021-IEA;GO:0022625-IBA;GO:0005840-IEA;GO:0006412-IEA	RNA binding-IBA;structural constituent of ribosome-IBA;structural constituent of ribosome-IEA;cytoplasmic translation-IBA;membrane-IEA;integral component of membrane-IEA;cytosolic large ribosomal subunit-IBA;ribosome-IEA;translation-IEA	Molecular Function-IBA;Molecular Function-IBA;Molecular Function-IEA;Biological Process-IBA;Cellular Component-IEA;Cellular Component-IEA;Cellular Component-IBA;Cellular Component-IEA;Biological Process-IEA							IPR000439;IPR000439;IPR024794;noIPR;noIPR;IPR000439;noIPR;IPR012678	FAMILY;FAMILY;HOMOLOGOUS_SUPERFAMILY;HOMOLOGOUS_SUPERFAMILY;HOMOLOGOUS_SUPERFAMILY;FAMILY;FAMILY;HOMOLOGOUS_SUPERFAMILY	Ribosomal protein L15e;Ribosomal protein L15e;Ribosomal protein L15e core domain superfamily;Ribosomal protein L15e core domain superfamily;Ribosomal protein L15e core domain superfamily;Ribosomal protein L15e;Ribosomal protein L15e;Ribosomal protein L23/L15e core domain superfamily	SM01384 (SMART);PF00827 (PFAM);G3DSA:3.40.1120.10 (GENE3D);mobidb-lite (MOBIDB_LITE);mobidb-lite (MOBIDB_LITE);PTHR11847 (PANTHER);PTHR11847:SF25 (PANTHER);SSF54189 (SUPERFAMILY)	GO:0005840/GO:0006412/GO:0003735;GO:0005840/GO:0006412/GO:0003735;GO:0005840/GO:0003735;;;GO:0005840/GO:0006412/GO:0003735;;GO:0005840/GO:0003735/GO:0006412	ribosome/translation/structural constituent of ribosome;ribosome/translation/structural constituent of ribosome;ribosome/structural constituent of ribosome;;;ribosome/translation/structural constituent of ribosome;;ribosome/structural constituent of ribosome/translation	Cellular Component/Biological Process/Molecular Function;Cellular Component/Biological Process/Molecular Function;Cellular Component/Molecular Function;;;Cellular Component/Biological Process/Molecular Function;;Cellular Component/Molecular Function/Biological Process
Vcev1_p0	Chr02	Vcev1_p0.Chr02.02947.mRNA	E3 ubiquitin-protein ligase RBBP6 isoform X1	1013138	1021046	2649	10	gi|731437549|ref|XP_010646850.1|PREDICTED: E3 ubiquitin-protein ligase RBBP6 isoform X1 [Vitis vinifera]/gi|296083495|emb|CBI23464.3|unnamed protein product, partial [Vitis vinifera];gi|147792812|emb|CAN68806.1|hypothetical protein VITISV_001078 [Vitis vinifera];gi|1104501283|ref|XP_019073927.1|PREDICTED: E3 ubiquitin-protein ligase RBBP6 isoform X2 [Vitis vinifera];gi|508777032|gb|EOY24288.1|DWN…	XP_010646850/CBI23464;CAN68806;XP_019073927;EOY24288;XP_007039787;XP_007039789;XP_010277117;XP_010277098;XP_011081312;XP_010277106	gi|731437549|ref|XP_010646850.1|PREDICTED: E3 ubiquitin-protein ligase RBBP6 isoform X1 [Vitis vinifera]/gi|296083495|emb|CBI23464.3|unnamed protein product, partial [Vitis vinifera]	Vitis vinifera	296083495;731437549	XP_010646850;CBI23464	LOC104611647;LOC104611647;LOC104611647;VITISV_001078;LOC104611647;VITISV_001078;TCM_015936;LOC104611647;VITISV_001078;VIT_00s0341g00020;TCM_015936;VITISV_001078;LOC104611647;LOC104611647;VITISV_001078;VIT_00s0341g00020;VITISV_001078;LOC104611647;VIT_00s0341g00020;TCM_015936;VITISV_001078;VITISV_001078;TCM_015936;TCM_015936;VITISV_001078;TCM_015936;VITISV_001078;LOC104611647;LOC104611647;VIT_00s03…	4432;4432;4432;29760;4432;29760;3641;4432;29760;29760;3641;29760;4432;4432;29760;29760;29760;4432;29760;3641;29760;29760;3641;3641;29760;3641;29760;4432;4432;29760;3641;4432;3641;4432;4432;29760;4432;4432;4432;4432;29760;3641;29760;4432;4432;29760;29760;4432;4432;3641;4432;4432;4432;4432;4432;4432;29760;4432;4432;29760;4432;4432;29760;29760;29760;3641;3641;4432;3641;29760;29760;4432;4432;29760;29…	GO:0061630-IEA;GO:0008270-IEA;GO:0046872-IEA;GO:0006397-IEA;GO:0016567-IEA;GO:0005634-IEA;GO:0003676-IEA	ubiquitin protein ligase activity-IEA;zinc ion binding-IEA;metal ion binding-IEA;mRNA processing-IEA;protein ubiquitination-IEA;nucleus-IEA;nucleic acid binding-IEA	Molecular Function-IEA;Molecular Function-IEA;Molecular Function-IEA;Biological Process-IEA;Biological Process-IEA;Cellular Component-IEA;Molecular Function-IEA							IPR014891;noIPR;noIPR;IPR013083;IPR025829;IPR014891;noIPR;noIPR;noIPR;noIPR;noIPR;noIPR;noIPR;noIPR;noIPR;noIPR;noIPR;noIPR;IPR033489;noIPR;IPR014891;noIPR;IPR036875;noIPR	DOMAIN;DOMAIN;DOMAIN;HOMOLOGOUS_SUPERFAMILY;DOMAIN;DOMAIN;DOMAIN;DOMAIN;DOMAIN;DOMAIN;DOMAIN;DOMAIN;DOMAIN;DOMAIN;DOMAIN;DOMAIN;DOMAIN;DOMAIN;FAMILY;FAMILY;DOMAIN;DOMAIN;HOMOLOGOUS_SUPERFAMILY;HOMOLOGOUS_SUPERFAMILY	DWNN domain;DWNN domain;DWNN domain;Zinc finger, RING/FYVE/PHD-type;Zinc knuckle CX2CX3GHX4C;DWNN domain;DWNN domain;DWNN domain;DWNN domain;DWNN domain;DWNN domain;DWNN domain;DWNN domain;DWNN domain;DWNN domain;DWNN domain;DWNN domain;DWNN domain;E3 ubiquitin-protein ligase RBBP6 family;E3 ubiquitin-protein ligase RBBP6 family;DWNN domain;DWNN domain;Zinc finger, CCHC-type superfamily;Zinc fing…	SM01180 (SMART);G3DSA:4.10.60.10 (GENE3D);G3DSA:3.10.20.90 (GENE3D);G3DSA:3.30.40.10 (GENE3D);PF13696 (PFAM);PF08783 (PFAM);mobidb-lite (MOBIDB_LITE);mobidb-lite (MOBIDB_LITE);mobidb-lite (MOBIDB_LITE);mobidb-lite (MOBIDB_LITE);mobidb-lite (MOBIDB_LITE);mobidb-lite (MOBIDB_LITE);mobidb-lite (MOBIDB_LITE);mobidb-lite (MOBIDB_LITE);mobidb-lite (MOBIDB_LITE);mobidb-lite (MOBIDB_LITE);mobidb-lite (MO…	GO:0008270;;;;;GO:0008270;;;;;;;;;;;;;GO:0061630/GO:0016567/GO:0006397;;GO:0008270;;GO:0003676/GO:0008270;	zinc ion binding;;;;;zinc ion binding;;;;;;;;;;;;;ubiquitin protein ligase activity/protein ubiquitination/mRNA processing;;zinc ion binding;;nucleic acid binding/zinc ion binding;	Molecular Function;;;;;Molecular Function;;;;;;;;;;;;;Molecular Function/Biological Process/Biological Process;;Molecular Function;;Molecular Function/Molecular Function;
Vcev1_p0	Chr02	Vcev1_p0.Chr02.02948.mRNA	AIM24 domain-containing protein	1041983	1050487	846	10	gi|1130846663|dbj|GAV72821.1|AIM24 domain-containing protein [Cephalotus follicularis];gi|1026009378|ref|XP_016556418.1|PREDICTED: uncharacterized protein LOC107855929 [Capsicum annuum];gi|1035927158|gb|OAY56745.1|hypothetical protein MANES_02G041200 [Manihot esculenta];gi|1109297649|ref|XP_019173518.1|PREDICTED: uncharacterized protein LOC109169073 [Ipomoea nil];gi|590676614|ref|XP_007039786.1|P…	GAV72821;XP_016556418;OAY56745;XP_019173518;XP_007039786/EOY24287;XP_015581777;OMO52525;XP_006440273/ESR53513;KJB51757/XP_012439461;XP_012070022/KDP39894	gi|1130846663|dbj|GAV72821.1|AIM24 domain-containing protein [Cephalotus follicularis]	Cephalotus follicularis	1130846663	GAV72821	JCGZ_03425;TCM_015935;B456_008G233800;CICLE_v10021569mg;TCM_015935;CICLE_v10021569mg;LOC107855929;COLO4_37134;MANES_02G041200;MANES_02G041200;CICLE_v10021569mg;JCGZ_03425;TCM_015935;JCGZ_03425;TCM_015935;CFOL_v3_16309;MANES_02G041200;CICLE_v10021569mg;MANES_02G041200;LOC107855929;LOC107855929;COLO4_37134;B456_008G233800;CFOL_v3_16309;LOC107855929;COLO4_37134;B456_008G233800;B456_008G233800;COLO4_…	180498;3641;29730;85681;3641;85681;4072;93759;3983;3983;85681;180498;3641;180498;3641;3775;3983;85681;3983;4072;4072;93759;29730;3775;4072;93759;29730;29730;93759;180498	GO:0016020-IEA;GO:0016021-IEA	membrane-IEA;integral component of membrane-IEA	Cellular Component-IEA;Cellular Component-IEA							IPR002838;IPR036983;noIPR;noIPR;IPR016031;noIPR;noIPR	FAMILY;HOMOLOGOUS_SUPERFAMILY;HOMOLOGOUS_SUPERFAMILY;HOMOLOGOUS_SUPERFAMILY;HOMOLOGOUS_SUPERFAMILY;HOMOLOGOUS_SUPERFAMILY;HOMOLOGOUS_SUPERFAMILY	Mitochondrial biogenesis protein AIM24;Mitochondrial biogenesis AIM24 superfamily;Mitochondrial biogenesis AIM24 superfamily;Mitochondrial biogenesis AIM24 superfamily;Tryptophan RNA-binding attenuator protein-like domain superfamily;Tryptophan RNA-binding attenuator protein-like domain superfamily;Tryptophan RNA-binding attenuator protein-like domain superfamily	PF01987 (PFAM);G3DSA:3.60.160.10 (GENE3D);PTHR43657 (PANTHER);PTHR43657:SF3 (PANTHER);SSF51219 (SUPERFAMILY);TMhelix (TMHMM);TMhelix (TMHMM)	;;;;;;	;;;;;;	;;;;;;
Vcev1_p0	Chr02	Vcev1_p0.Chr02.02949.mRNA.1	probable glycosyltransferase At5g03795	1056879	1060141	1611	10	gi|296083497|emb|CBI23466.3|unnamed protein product, partial [Vitis vinifera];gi|731437555|ref|XP_010646853.1|PREDICTED: probable glycosyltransferase At5g03795 [Vitis vinifera]/gi|1104501293|ref|XP_019073928.1|PREDICTED: probable glycosyltransferase At5g03795 [Vitis vinifera];gi|1098837141|ref|XP_018825196.1|PREDICTED: probable glycosyltransferase At5g03795 [Juglans regia];gi|1102765852|ref|XP_01…	CBI23466;XP_010646853/XP_019073928;XP_018825196;XP_019053550;XP_010258844;XP_019267054/OIT34645;XP_006358343/XP_006358342/XP_015169384/XP_015169383/XP_006358344;XP_009761144;XP_016489077;XP_015085389	gi|296083497|emb|CBI23466.3|unnamed protein product, partial [Vitis vinifera]	Vitis vinifera	296083497	CBI23466	LOC107809010;LOC104598468;VIT_00s0341g00040;VIT_00s0341g00040;LOC107809010;LOC104598468;LOC104598468;LOC104213346;102598549;LOC108994432;102598549;LOC104213346;VIT_00s0341g00040;LOC104598468;102598549;LOC104213346;A4A49_03875;LOC108994432;LOC104213346;LOC104598468;LOC104213346;A4A49_03875;LOC108994432;102598549;VIT_00s0341g00040;LOC107809010;LOC107809010;LOC107809010;A4A49_03875;102598549;LOC1042…	4097;4432;29760;29760;4097;4432;4432;4096;4113;51240;4113;4096;29760;4432;4113;4096;49451;51240;4096;4432;4096;49451;51240;4113;29760;4097;4097;4097;49451;4113;4096;4096;4096;29760;4432;4096;4432;4432;29760;4432;4097;49451;51240;51240;4432;4097;4432;4113;4432;4432;4097;4097;49451;4432;51240;49451;29760;4096;4113;4113;4113;51240;49451;4432;4432;51240;4096;29760;4097;29760;4113;4432;4097;49451;4097…	GO:0016757-IEA;GO:0016020-IEA;GO:0016021-IEA;GO:0016740-IEA;GO:0005794-IEA;GO:0006486-IEA;GO:0000139-IEA	transferase activity, transferring glycosyl groups-IEA;membrane-IEA;integral component of membrane-IEA;transferase activity-IEA;Golgi apparatus-IEA;protein glycosylation-IEA;Golgi membrane-IEA	Molecular Function-IEA;Cellular Component-IEA;Cellular Component-IEA;Molecular Function-IEA;Cellular Component-IEA;Biological Process-IEA;Cellular Component-IEA							IPR040911;IPR004263;noIPR;noIPR	DOMAIN;FAMILY;FAMILY;FAMILY	Exostosin, GT47 domain;Exostosin-like;Exostosin-like;Exostosin-like	PF03016 (PFAM);PTHR11062 (PANTHER);PTHR11062:SF303 (PANTHER);TMhelix (TMHMM)	;GO:0006486/GO:0016757;;	;protein glycosylation/transferase activity, transferring glycosyl groups;;	;Biological Process/Molecular Function;;
Vcev1_p0	Chr02	Vcev1_p0.Chr02.02949.mRNA.2	probable glycosyltransferase At5g03795	1056879	1060141	1593	10	gi|296083497|emb|CBI23466.3|unnamed protein product, partial [Vitis vinifera];gi|731437555|ref|XP_010646853.1|PREDICTED: probable glycosyltransferase At5g03795 [Vitis vinifera]/gi|1104501293|ref|XP_019073928.1|PREDICTED: probable glycosyltransferase At5g03795 [Vitis vinifera];gi|1098837141|ref|XP_018825196.1|PREDICTED: probable glycosyltransferase At5g03795 [Juglans regia];gi|720009133|ref|XP_010…	CBI23466;XP_010646853/XP_019073928;XP_018825196;XP_010258844;XP_019053550;XP_019267054/OIT34645;XP_009761144;XP_016489077;XP_006358343/XP_006358342/XP_015169384/XP_015169383/XP_006358344;ONI06512/XP_007209874/XP_020420467/ONI06513/ONI06510/ONI06511	gi|296083497|emb|CBI23466.3|unnamed protein product, partial [Vitis vinifera]	Vitis vinifera	296083497	CBI23466	LOC107809010;LOC104598468;VIT_00s0341g00040;VIT_00s0341g00040;LOC107809010;LOC104598468;PRUPE_5G065600;LOC104598468;LOC104213346;102598549;LOC108994432;102598549;LOC104213346;VIT_00s0341g00040;LOC104598468;PRUPE_5G065600;102598549;LOC104213346;A4A49_03875;LOC108994432;LOC104213346;LOC104598468;LOC104213346;A4A49_03875;LOC108994432;PRUPE_5G065600;102598549;VIT_00s0341g00040;LOC107809010;LOC1078090…	4097;4432;29760;29760;4097;4432;3760;4432;4096;4113;51240;4113;4096;29760;4432;3760;4113;4096;49451;51240;4096;4432;4096;49451;51240;3760;4113;29760;4097;4097;4097;49451;4113;4096;4096;4096;29760;4432;4096;4432;4432;3760;29760;4432;4097;49451;51240;51240;4432;4097;4432;4113;4432;4432;4097;4097;49451;4432;51240;49451;29760;4096;4113;4113;4113;51240;49451;4432;4432;51240;4096;29760;4097;29760;4113;…	GO:0016757-IEA;GO:0016020-IEA;GO:0016021-IEA;GO:0016740-IEA;GO:0000139-IEA;GO:0005794-IEA;GO:0006486-IEA	transferase activity, transferring glycosyl groups-IEA;membrane-IEA;integral component of membrane-IEA;transferase activity-IEA;Golgi membrane-IEA;Golgi apparatus-IEA;protein glycosylation-IEA	Molecular Function-IEA;Cellular Component-IEA;Cellular Component-IEA;Molecular Function-IEA;Cellular Component-IEA;Cellular Component-IEA;Biological Process-IEA							IPR040911;IPR004263;noIPR;noIPR	DOMAIN;FAMILY;FAMILY;FAMILY	Exostosin, GT47 domain;Exostosin-like;Exostosin-like;Exostosin-like	PF03016 (PFAM);PTHR11062 (PANTHER);PTHR11062:SF303 (PANTHER);TMhelix (TMHMM)	;GO:0006486/GO:0016757;;	;protein glycosylation/transferase activity, transferring glycosyl groups;;	;Biological Process/Molecular Function;;
Vcev1_p0	Chr02	Vcev1_p0.Chr02.02950.mRNA	probable glycosyltransferase At5g03795	1059850	1060090	183	10	gi|731437555|ref|XP_010646853.1|PREDICTED: probable glycosyltransferase At5g03795 [Vitis vinifera]/gi|1104501293|ref|XP_019073928.1|PREDICTED: probable glycosyltransferase At5g03795 [Vitis vinifera];gi|296083497|emb|CBI23466.3|unnamed protein product, partial [Vitis vinifera];gi|1091466732|ref|XP_018727851.1|PREDICTED: probable glycosyltransferase At5g03795 [Eucalyptus grandis]/gi|1091466735|ref|…	XP_010646853/XP_019073928;CBI23466;XP_018727851/XP_018727852;KCW77809;XP_011031920;EEE78341/XP_002303362;XP_020547738;XP_020547737;XP_019054133/XP_019054134;XP_010258845	gi|1104501293|ref|XP_019073928.1|PREDICTED: probable glycosyltransferase At5g03795 [Vitis vinifera]/gi|731437555|ref|XP_010646853.1|PREDICTED: probable glycosyltransferase At5g03795 [Vitis vinifera]	Vitis vinifera	1104501293;731437555	XP_010646853;XP_019073928	LOC104602390;LOC104602390;LOC104602390;LOC104598468;LOC104598468;VIT_00s0341g00040;EUGRSUZ_D02098;VIT_00s0341g00040;LOC104602390;EUGRSUZ_D02098;VIT_00s0341g00040;LOC104602390;VIT_00s0341g00040;EUGRSUZ_D02098;EUGRSUZ_D02098;EUGRSUZ_D02098;VIT_00s0341g00040;VIT_00s0341g00040;LOC104598468;LOC104602390;VIT_00s0341g00040;LOC104598468;VIT_00s0341g00040;EUGRSUZ_D02098;LOC104602390;VIT_00s0341g00040;LOC1…	4432;4432;4432;4432;4432;29760;71139;29760;4432;71139;29760;4432;29760;71139;71139;71139;29760;29760;4432;4432;29760;4432;29760;71139;4432;29760;4432;4432;71139;71139;4432;71139;4432;4432;29760;4432;4432;71139;4432;29760;4432;4432;4432;71139;4432;4432;29760;71139	GO:0016757-IEA;GO:0016020-IEA;GO:0016021-IEA;GO:0016740-IEA;GO:0006486-IEA;GO:0005794-IEA;GO:0000139-IEA	transferase activity, transferring glycosyl groups-IEA;membrane-IEA;integral component of membrane-IEA;transferase activity-IEA;protein glycosylation-IEA;Golgi apparatus-IEA;Golgi membrane-IEA	Molecular Function-IEA;Cellular Component-IEA;Cellular Component-IEA;Molecular Function-IEA;Biological Process-IEA;Cellular Component-IEA;Cellular Component-IEA
Vcev1_p0	Chr02	Vcev1_p0.Chr02.02951.mRNA	MYB2	1064894	1066306	585	10	gi|731437553|ref|XP_010646852.1|PREDICTED: transcription factor WER-like [Vitis vinifera];gi|1130846661|dbj|GAV72819.1|Myb_DNA-binding domain-containing protein [Cephalotus follicularis];gi|1063474950|ref|XP_017972299.1|PREDICTED: myb-related protein 308 [Theobroma cacao];gi|508777028|gb|EOY24284.1|Myb domain protein 5 [Theobroma cacao];gi|823278205|ref|NP_001296278.1|transcription factor WER-lik…	XP_010646852;GAV72819;XP_017972299;EOY24284;AFN53770/AFN53777/NP_001296278/AFN53778/AFN53771;KJB25545;AAC04716;AFN53769/AFN53776/AFN53772/AFN53779;XP_008356551;ONI06509/XP_007210006/ALO81018	gi|731437553|ref|XP_010646852.1|PREDICTED: transcription factor WER-like [Vitis vinifera]	Vitis vinifera	731437553	XP_010646852	MYB2;MYB2;MYB7;B456_004G196800;TCM_015933;TCM_015933;CFOL_v3_16307;MYB2;MYB2;MYB2;S4SEV5;MYB7;S4SEV5;MYB2;TCM_015933;PRUPE_ppa016135mg;TCM_015933;MYB7;MYB2;S4SE71;MYB2;TCM_015933;MYB2;MYB2;MYB7;MYB7;TCM_015933;CFOL_v3_16307;TCM_015933;MYB7;MYB7;MYB7;MYB2;MYB2;S4SED1;S4SE71;TCM_015933;S4SEV3;S4SED1;S4SEV3;B456_004G196800	3635;3635;3760;29730;3641;3641;3775;3635;3635;3635;3635;3760;3635;3635;3641;3760;3641;3760;3635;29730;3635;3641;3635;3635;3760;3760;3641;3775;3641;3760;3760;3760;3635;3635;3635;29730;3641;34273;3635;34273;29730	GO:0003677-IEA;GO:0090378-IEP;GO:0045893-TAS;GO:0090377-IEP;GO:0006355-TAS;GO:0030154-IBA;GO:0000976-IBA;GO:0005634-IBA;GO:0005634-IEA	DNA binding-IEA;seed trichome elongation-IEP;positive regulation of transcription, DNA-templated-TAS;seed trichome initiation-IEP;regulation of transcription, DNA-templated-TAS;cell differentiation-IBA;transcription regulatory region sequence-specific DNA binding-IBA;nucleus-IBA;nucleus-IEA	Molecular Function-IEA;Biological Process-IEP;Biological Process-TAS;Biological Process-IEP;Biological Process-TAS;Biological Process-IBA;Molecular Function-IBA;Cellular Component-IBA;Cellular Component-IEA							IPR001005;noIPR;noIPR;IPR001005;noIPR;noIPR;noIPR;noIPR;IPR017930;IPR017930;noIPR;noIPR;IPR009057	DOMAIN;DOMAIN;DOMAIN;DOMAIN;DOMAIN;DOMAIN;DOMAIN;DOMAIN;DOMAIN;DOMAIN;DOMAIN;DOMAIN;HOMOLOGOUS_SUPERFAMILY	SANT/Myb domain;SANT/Myb domain;SANT/Myb domain;SANT/Myb domain;SANT/Myb domain;SANT/Myb domain;SANT/Myb domain;SANT/Myb domain;Myb domain;Myb domain;Myb domain;Myb domain;Homeobox-like domain superfamily	SM00717 (SMART);G3DSA:1.10.10.60 (GENE3D);G3DSA:1.10.10.60 (GENE3D);PF00249 (PFAM);mobidb-lite (MOBIDB_LITE);mobidb-lite (MOBIDB_LITE);PTHR47999 (PANTHER);PTHR47999:SF44 (PANTHER);PS51294 (PROSITE_PROFILES);PS51294 (PROSITE_PROFILES);cd00167 (CDD);cd00167 (CDD);SSF46689 (SUPERFAMILY)	;;;;;;;;;;;;	;;;;;;;;;;;;	;;;;;;;;;;;;
Vcev1_p0	Chr02	Vcev1_p0.Chr02.02952.mRNA	branchpoint-bridging protein-like	1089523	1091871	2349	10	gi|976908304|gb|KVH95527.1|K Homology domain-containing protein [Cynara cardunculus var. scolymus];gi|720026830|ref|XP_010264378.1|PREDICTED: splicing factor 1 [Nelumbo nucifera];gi|1040848048|ref|XP_017235908.1|PREDICTED: branchpoint-bridging protein-like [Daucus carota subsp. sativus]/gi|1040848051|ref|XP_017235909.1|PREDICTED: branchpoint-bridging protein-like [Daucus carota subsp. sativus]/gi…	KVH95527;XP_010264378;XP_017235910/KZN04131/XP_017235908/XP_017235909;KDP22445/XP_012090468;XP_017235485/KZN06006/XP_017235484;XP_010644125/XP_002283115/XP_019072711;XP_015877963;XP_011018352/XP_011018354;XP_010102701/EXB93953;XP_016728699	gi|976908304|gb|KVH95527.1|K Homology domain-containing protein [Cynara cardunculus var. scolymus]	Cynara cardunculus var. scolymus	976908304	KVH95527	JCGZ_26276;LOC107939826;DCAR_006843;Ccrd_002399;DCAR_004968;JCGZ_26276;JCGZ_26276;LOC104602392;LOC107939826;DCAR_006843;JCGZ_26276;LOC104602392;DCAR_004968;LOC104602392;LOC107939826;Ccrd_002399;DCAR_006843;L484_015498;LOC107939826;JCGZ_26276;DCAR_004968;DCAR_004968;L484_015498;DCAR_006843;L484_015498;L484_015498;LOC107939826;DCAR_006843;L484_015498;LOC104602392;JCGZ_26276;L484_015498;L484_015498;…	180498;3635;79200;59895;79200;180498;180498;4432;3635;79200;180498;4432;79200;4432;3635;59895;79200;981085;3635;180498;79200;79200;981085;79200;981085;981085;3635;79200;981085;4432;180498;981085;981085;981085;4432;4432;59895;4432;981085;3635;59895;79200;3635;79200;4432;3635;59895;981085;79200;180498;4432;59895;180498;3635;3635;79200;79200;3635;981085;3635;4432;59895;3635;4432;3635;79200;79200;443…	GO:0000398-IEA;GO:0045131-IEA;GO:0003723-IEA;GO:0008380-IEA;GO:0008270-IEA;GO:0000381-IBA;GO:0003729-IBA;GO:0006397-IEA;GO:0005634-IBA;GO:0005634-IEA;GO:0003676-IEA	mRNA splicing, via spliceosome-IEA;pre-mRNA branch point binding-IEA;RNA binding-IEA;RNA splicing-IEA;zinc ion binding-IEA;regulation of alternative mRNA splicing, via spliceosome-IBA;mRNA binding-IBA;mRNA processing-IEA;nucleus-IBA;nucleus-IEA;nucleic acid binding-IEA	Biological Process-IEA;Molecular Function-IEA;Molecular Function-IEA;Biological Process-IEA;Molecular Function-IEA;Biological Process-IBA;Molecular Function-IBA;Biological Process-IEA;Cellular Component-IBA;Cellular Component-IEA;Molecular Function-IEA							IPR000504;IPR004087;IPR001878;IPR004088;noIPR;IPR036612;IPR000504;IPR012677;IPR032570;noIPR;noIPR;noIPR;noIPR;noIPR;noIPR;noIPR;noIPR;noIPR;noIPR;noIPR;noIPR;IPR000504;noIPR;IPR035979;IPR036612;IPR036875	DOMAIN;DOMAIN;DOMAIN;DOMAIN;DOMAIN;HOMOLOGOUS_SUPERFAMILY;DOMAIN;HOMOLOGOUS_SUPERFAMILY;DOMAIN;DOMAIN;DOMAIN;DOMAIN;DOMAIN;DOMAIN;DOMAIN;DOMAIN;DOMAIN;DOMAIN;DOMAIN;DOMAIN;DOMAIN;DOMAIN;DOMAIN;HOMOLOGOUS_SUPERFAMILY;HOMOLOGOUS_SUPERFAMILY;HOMOLOGOUS_SUPERFAMILY	RNA recognition motif domain;K Homology domain;Zinc finger, CCHC-type;K Homology domain, type 1;K Homology domain, type 1;K Homology domain, type 1 superfamily;RNA recognition motif domain;Nucleotide-binding alpha-beta plait domain superfamily;Splicing factor 1, helix-hairpin domain;Splicing factor 1, helix-hairpin domain;Splicing factor 1, helix-hairpin domain;Splicing factor 1, helix-hairpin do…	SM00360 (SMART);SM00322 (SMART);SM00343 (SMART);PF00013 (PFAM);G3DSA:4.10.60.10 (GENE3D);G3DSA:3.30.1370.10 (GENE3D);PF00076 (PFAM);G3DSA:3.30.70.330 (GENE3D);PF16275 (PFAM);mobidb-lite (MOBIDB_LITE);mobidb-lite (MOBIDB_LITE);mobidb-lite (MOBIDB_LITE);mobidb-lite (MOBIDB_LITE);mobidb-lite (MOBIDB_LITE);mobidb-lite (MOBIDB_LITE);mobidb-lite (MOBIDB_LITE);mobidb-lite (MOBIDB_LITE);mobidb-lite (MOBI…	GO:0003676;GO:0003676;GO:0003676/GO:0008270;GO:0003723;;GO:0003723;GO:0003676;;;;;;;;;;;;;;;GO:0003676;;GO:0003676;GO:0003723;GO:0003676/GO:0008270	nucleic acid binding;nucleic acid binding;nucleic acid binding/zinc ion binding;RNA binding;;RNA binding;nucleic acid binding;;;;;;;;;;;;;;;nucleic acid binding;;nucleic acid binding;RNA binding;nucleic acid binding/zinc ion binding	Molecular Function;Molecular Function;Molecular Function/Molecular Function;Molecular Function;;Molecular Function;Molecular Function;;;;;;;;;;;;;;;Molecular Function;;Molecular Function;Molecular Function;Molecular Function/Molecular Function
Vcev1_p0	Chr02	Vcev1_p0.Chr02.02953.mRNA	ethylene-responsive transcription factor ERF039-like	1130497	1131207	711	10	gi|1021027025|gb|KZM84812.1|hypothetical protein DCAR_027766 [Daucus carota subsp. sativus];gi|1040919424|ref|XP_017222023.1|PREDICTED: ethylene-responsive transcription factor ERF039-like [Daucus carota subsp. sativus];gi|1098836752|ref|XP_018824986.1|PREDICTED: ethylene-responsive transcription factor ERF038-like [Juglans regia];gi|1130823009|dbj|GAV90853.1|AP2 domain-containing protein [Cephal…	KZM84812;XP_017222023;XP_018824986;GAV90853;EOY24281;XP_007039780;OAY56748;XP_016512583/XP_009613128;XP_004301176;XP_019188875	gi|1021027025|gb|KZM84812.1|hypothetical protein DCAR_027766 [Daucus carota subsp. sativus]	Daucus carota subsp. sativus	1021027025	KZM84812	LOC107829642;DCAR_027766;MANES_02G041500;LOC108994301;MANES_02G041500;LOC107829642;LOC108994301;TCM_015930;LOC107829642;TCM_015930;LOC107829642;CFOL_v3_34255;LOC108994301;LOC107829642;DCAR_027766;LOC107829642;DCAR_027766;LOC108994301;LOC107829642;LOC107829642;LOC107829642;CFOL_v3_34255;TCM_015930;LOC108994301;LOC108994301;TCM_015930;MANES_02G041500;MANES_02G041500;DCAR_027766;DCAR_027766;DCAR_027…	4097;79200;3983;51240;3983;4097;51240;3641;4097;3641;4097;3775;51240;4097;79200;4097;79200;51240;4097;4097;4097;3775;3641;51240;51240;3641;3983;3983;79200;79200;79200;79200;79200;51240;51240;3641;4097;3775;3775;3641;79200;4097;3641;3983;3983;3983;3983;4097;79200;3641	GO:0003677-IEA;GO:0003700-IEA;GO:0006355-IEA;GO:0009873-IEA;GO:0005634-IEA;GO:0006952-IEA	DNA binding-IEA;DNA-binding transcription factor activity-IEA;regulation of transcription, DNA-templated-IEA;ethylene-activated signaling pathway-IEA;nucleus-IEA;defense response-IEA	Molecular Function-IEA;Molecular Function-IEA;Biological Process-IEA;Biological Process-IEA;Cellular Component-IEA;Biological Process-IEA							IPR001471;IPR001471;IPR036955;IPR001471;noIPR;noIPR;noIPR;noIPR;IPR001471;IPR001471;IPR016177	DOMAIN;DOMAIN;HOMOLOGOUS_SUPERFAMILY;DOMAIN;DOMAIN;DOMAIN;DOMAIN;DOMAIN;DOMAIN;DOMAIN;HOMOLOGOUS_SUPERFAMILY	AP2/ERF domain;AP2/ERF domain;AP2/ERF domain superfamily;AP2/ERF domain;AP2/ERF domain;AP2/ERF domain;AP2/ERF domain;AP2/ERF domain;AP2/ERF domain;AP2/ERF domain;DNA-binding domain superfamily	PR00367 (PRINTS);SM00380 (SMART);G3DSA:3.30.730.10 (GENE3D);PF00847 (PFAM);mobidb-lite (MOBIDB_LITE);mobidb-lite (MOBIDB_LITE);PTHR31985:SF149 (PANTHER);PTHR31985 (PANTHER);PS51032 (PROSITE_PROFILES);cd00018 (CDD);SSF54171 (SUPERFAMILY)	GO:0003700/GO:0006355;GO:0003700/GO:0006355;GO:0003700/GO:0006355;GO:0003700/GO:0006355;;;;;GO:0003700/GO:0006355;GO:0003700/GO:0006355;GO:0003677	DNA-binding transcription factor activity/regulation of transcription, DNA-templated;DNA-binding transcription factor activity/regulation of transcription, DNA-templated;DNA-binding transcription factor activity/regulation of transcription, DNA-templated;DNA-binding transcription factor activity/regulation of transcription, DNA-templated;;;;;DNA-binding transcription factor activity/regulation of…	Molecular Function/Biological Process;Molecular Function/Biological Process;Molecular Function/Biological Process;Molecular Function/Biological Process;;;;;Molecular Function/Biological Process;Molecular Function/Biological Process;Molecular Function
Vcev1_p0	Chr02	Vcev1_p0.Chr02.02954.mRNA	putative F-box protein At3g58860	1144329	1157355	1155	10	gi|743916001|ref|XP_011001968.1|PREDICTED: putative F-box protein At3g58860 [Populus euphratica]/gi|743916007|ref|XP_011001972.1|PREDICTED: putative F-box protein At3g58860 [Populus euphratica];gi|1063518900|ref|XP_007020038.2|PREDICTED: F-box/LRR-repeat protein At3g58900 isoform X2 [Theobroma cacao];gi|1063518903|ref|XP_017981053.1|PREDICTED: F-box/LRR-repeat protein At3g58900 isoform X3 [Theobr…	XP_011001972/XP_011001968;XP_007020038;XP_017981053;XP_017981052;EOY17263;EOY17264;EOY17265;EOY17262;OMO82398;OMO52821	gi|743916007|ref|XP_011001972.1|PREDICTED: putative F-box protein At3g58860 [Populus euphratica]/gi|743916001|ref|XP_011001968.1|PREDICTED: putative F-box protein At3g58860 [Populus euphratica]	Populus euphratica	743916007;743916001	XP_011001972;XP_011001968	TCM_036408;TCM_036408;TCM_036408;TCM_036408;TCM_036408;TCM_036408;TCM_036408;TCM_036408	3641;3641;3641;3641;3641;3641;3641;3641	GO:0016874-IEA	ligase activity-IEA	Molecular Function-IEA							IPR001810;IPR032675;noIPR;noIPR;IPR036047;noIPR	DOMAIN;HOMOLOGOUS_SUPERFAMILY;HOMOLOGOUS_SUPERFAMILY;HOMOLOGOUS_SUPERFAMILY;HOMOLOGOUS_SUPERFAMILY;HOMOLOGOUS_SUPERFAMILY	F-box domain;Leucine-rich repeat domain superfamily;Leucine-rich repeat domain superfamily;Leucine-rich repeat domain superfamily;F-box-like domain superfamily;F-box-like domain superfamily	PF00646 (PFAM);G3DSA:3.80.10.10 (GENE3D);PTHR31639 (PANTHER);PTHR31639:SF157 (PANTHER);SSF81383 (SUPERFAMILY);SSF52047 (SUPERFAMILY)	GO:0005515;;;;GO:0005515;	protein binding;;;;protein binding;	Molecular Function;;;;Molecular Function;
Vcev1_p0	Chr02	Vcev1_p0.Chr02.02955.mRNA	peroxisomal acyl-coenzyme A oxidase 1	1162212	1170525	1902	10	gi|720009091|ref|XP_010258829.1|PREDICTED: peroxisomal acyl-coenzyme A oxidase 1-like [Nelumbo nucifera];gi|747069017|ref|XP_011081286.1|peroxisomal acyl-coenzyme A oxidase 1 [Sesamum indicum];gi|1098836917|ref|XP_018825075.1|PREDICTED: peroxisomal acyl-coenzyme A oxidase 1 [Juglans regia];gi|747048418|ref|XP_011070219.1|peroxisomal acyl-coenzyme A oxidase 1 [Sesamum indicum];gi|567895552|ref|XP_…	XP_010258829;XP_011081286;XP_018825075;XP_011070219;XP_006440264/ESR53504;XP_010055476/KCW71950;XP_006477146;AQZ55555;OMO59615;OMO52565	gi|720009091|ref|XP_010258829.1|PREDICTED: peroxisomal acyl-coenzyme A oxidase 1-like [Nelumbo nucifera]	Nelumbo nucifera	720009091	XP_010258829	EUGRSUZ_E00406;LOC104598456;EUGRSUZ_E00406;LOC108994365;LOC108994365;CICLE_v10019196mg;CCACVL1_24721;CICLE_v10019196mg;ACO1;LOC104598456;ACO1;LOC108994365;LOC104598456;ACO1;LOC104598456;LOC108994365;CICLE_v10019196mg;ACO1;EUGRSUZ_E00406;CCACVL1_24721;ACO1;CICLE_v10019196mg;EUGRSUZ_E00406;LOC108994365;LOC108994365;ACO1;LOC108994365;CICLE_v10019196mg;LOC104598456;EUGRSUZ_E00406;LOC108994365;EUGRSUZ…	71139;4432;71139;51240;51240;85681;210143;85681;29780;4432;29780;51240;4432;29780;4432;51240;85681;29780;71139;210143;29780;85681;71139;51240;51240;29780;51240;85681;4432;71139;51240;71139;29780;4432;93759;4432;29780;85681;210143;93759;85681;71139;4432;71139;210143;71139;93759;4432;71139;4432;71139;210143;29780;51240;93759;93759;51240;51240;71139;29780;4432;71139;71139;4432;4432;210143;4432;4432;…	GO:0005504-IBA;GO:0003997-IBA;GO:0003997-IEA;GO:0001676-IBA;GO:0016491-IEA;GO:0050660-IBA;GO:0050660-IEA;GO:0006629-IEA;GO:0055114-IEA;GO:0016401-IBA;GO:0071949-IEA;GO:0016627-IEA;GO:0033540-IBA;GO:0055088-IBA;GO:0006631-IEA;GO:0000038-IBA;GO:0006635-IEA;GO:0005777-IBA;GO:0005777-IEA	fatty acid binding-IBA;acyl-CoA oxidase activity-IBA;acyl-CoA oxidase activity-IEA;long-chain fatty acid metabolic process-IBA;oxidoreductase activity-IEA;flavin adenine dinucleotide binding-IBA;flavin adenine dinucleotide binding-IEA;lipid metabolic process-IEA;obsolete oxidation-reduction process-IEA;palmitoyl-CoA oxidase activity-IBA;FAD binding-IEA;oxidoreductase activity, acting on the CH-CH…	Molecular Function-IBA;Molecular Function-IBA;Molecular Function-IEA;Biological Process-IBA;Molecular Function-IEA;Molecular Function-IBA;Molecular Function-IEA;Biological Process-IEA;Biological Process-IEA;Molecular Function-IBA;Molecular Function-IEA;Molecular Function-IEA;Biological Process-IBA;Biological Process-IBA;Biological Process-IEA;Biological Process-IBA;Biological Process-IEA;Cellular…							noIPR;noIPR;IPR002655;IPR029320;IPR012258;noIPR;IPR037069;noIPR;noIPR;IPR036250;IPR036250;IPR009100	null;null;DOMAIN;DOMAIN;FAMILY;FAMILY;HOMOLOGOUS_SUPERFAMILY;HOMOLOGOUS_SUPERFAMILY;HOMOLOGOUS_SUPERFAMILY;HOMOLOGOUS_SUPERFAMILY;HOMOLOGOUS_SUPERFAMILY;HOMOLOGOUS_SUPERFAMILY	null;null;Acyl-CoA oxidase, C-terminal;Acyl-coenzyme A oxidase, N-terminal;Acyl-CoA oxidase;Acyl-CoA oxidase;Acyl-CoA dehydrogenase/oxidase, N-terminal domain superfamily;Acyl-CoA dehydrogenase/oxidase, N-terminal domain superfamily;Acyl-CoA dehydrogenase/oxidase, N-terminal domain superfamily;Acyl-CoA dehydrogenase-like, C-terminal;Acyl-CoA dehydrogenase-like, C-terminal;Acyl-CoA dehydrogenase/o…	G3DSA:2.40.110.10 (GENE3D);G3DSA:1.20.140.10 (GENE3D);PF01756 (PFAM);PF14749 (PFAM);PIRSF000168 (PIRSF);G3DSA:1.20.140.10 (GENE3D);G3DSA:1.10.540.10 (GENE3D);PTHR10909 (PANTHER);PTHR10909:SF384 (PANTHER);SSF47203 (SUPERFAMILY);SSF47203 (SUPERFAMILY);SSF56645 (SUPERFAMILY)	;;GO:0003997/GO:0005777/GO:0006635;;GO:0006631/GO:0003997/GO:0071949/GO:0005777;;GO:0050660/GO:0016627;;;GO:0016627;GO:0016627;GO:0016627	;;acyl-CoA oxidase activity/peroxisome/fatty acid beta-oxidation;;fatty acid metabolic process/acyl-CoA oxidase activity/FAD binding/peroxisome;;flavin adenine dinucleotide binding/oxidoreductase activity, acting on the CH-CH group of donors;;;oxidoreductase activity, acting on the CH-CH group of donors;oxidoreductase activity, acting on the CH-CH group of donors;oxidoreductase activity, acting o…	;;Molecular Function/Cellular Component/Biological Process;;Biological Process/Molecular Function/Molecular Function/Cellular Component;;Molecular Function/Molecular Function;;;Molecular Function;Molecular Function;Molecular Function
Vcev1_p0	Chr02	Vcev1_p0.Chr02.02956.mRNA	tRNA-splicing ligase RtcB	1178595	1182919	1530	10	gi|296085700|emb|CBI29499.3|unnamed protein product, partial [Vitis vinifera];gi|359496313|ref|XP_002272057.2|PREDICTED: uncharacterized protein LOC100266043 [Vitis vinifera];gi|1098825754|ref|XP_018819243.1|PREDICTED: uncharacterized protein LOC108989930 [Juglans regia];gi|703131397|ref|XP_010104870.1|hypothetical protein L484_024071 [Morus notabilis]/gi|587914327|gb|EXC02106.1|hypothetical prot…	CBI29499;XP_002272057;XP_018819243;XP_010104870/EXC02106;XP_017232098/KZN07672;XP_011031926;EEF41092/XP_002521236/XP_015576076/XP_015576075/XP_015576074/XP_015576073;KHG18329/XP_017639418;XP_015896639;EEE79269/XP_002304290	gi|296085700|emb|CBI29499.3|unnamed protein product, partial [Vitis vinifera]	Vitis vinifera	296085700	CBI29499	LOC108989930;F383_03061;DCAR_008509;OFUT30_1;LOC108989930;DCAR_008509;RCOM_0975840;DCAR_008509;LOC108989930;L484_024071;RCOM_0975840;L484_024071;DCAR_008509;LOC108989930;OFUT30_1;OFUT30_1;OFUT30_1;DCAR_008509;F383_03061;L484_024071;RCOM_0975840;L484_024071;DCAR_008509;VIT_00s0299g00070;RCOM_0975840;OFUT30_1;VIT_00s0299g00070;DCAR_008509;OFUT30_1;VIT_00s0299g00070;DCAR_008509;OFUT30_1;OFUT30_1;VIT…	51240;29729;79200;29760;51240;79200;3988;79200;51240;981085;3988;981085;79200;51240;29760;29760;29760;79200;29729;981085;3988;981085;79200;29760;3988;29760;29760;79200;29760;29760;79200;29760;29760;29760	GO:0016757-IEA;GO:0016020-IEA;GO:0016021-IEA;GO:0006004-IEA;GO:0016740-IEA;GO:0016874-IEA	transferase activity, transferring glycosyl groups-IEA;membrane-IEA;integral component of membrane-IEA;fucose metabolic process-IEA;transferase activity-IEA;ligase activity-IEA	Molecular Function-IEA;Cellular Component-IEA;Cellular Component-IEA;Biological Process-IEA;Molecular Function-IEA;Molecular Function-IEA							noIPR;noIPR	null;null	null;null	PTHR36050 (PANTHER);TMhelix (TMHMM)	;	;	;
Vcev1_p0	Chr02	Vcev1_p0.Chr02.02957.mRNA	---NA---	1185584	1186222	639																			noIPR;noIPR;noIPR;noIPR	null;null;null;null	null;null;null;null	PTHR34115 (PANTHER);PTHR34115:SF5 (PANTHER);TMhelix (TMHMM);TMhelix (TMHMM)	;;;	;;;	;;;
Vcev1_p0	Chr02	Vcev1_p0.Chr02.02958.mRNA	---NA---	1224080	1224658	579																			noIPR;noIPR;noIPR;noIPR;noIPR	null;null;null;null;null	null;null;null;null;null	PTHR34115:SF5 (PANTHER);PTHR34115 (PANTHER);TMhelix (TMHMM);TMhelix (TMHMM);TMhelix (TMHMM)	;;;;	;;;;	;;;;
Vcev1_p0	Chr02	Vcev1_p0.Chr02.02959.mRNA	transcription factor MYB1R1	1226454	1230099	1002	10	gi|1130840821|dbj|GAV77997.1|Myb_DNA-binding domain-containing protein [Cephalotus follicularis];gi|747069019|ref|XP_011081287.1|transcription factor MYBS3 [Sesamum indicum];gi|659095893|ref|XP_008448819.1|PREDICTED: transcription factor MYB1R1 [Cucumis melo];gi|1028945965|ref|XP_016716274.1|PREDICTED: uncharacterized protein LOC107929382 [Gossypium hirsutum];gi|568846614|ref|XP_006477144.1|PREDI…	GAV77997;XP_011081287;XP_008448819;XP_016716274;XP_006477144;KGN55848/XP_011650388;XP_011031924;XP_019234020/OIT27011;XP_019234021;XP_011031923/XP_011031922	gi|1130840821|dbj|GAV77997.1|Myb_DNA-binding domain-containing protein [Cephalotus follicularis]	Cephalotus follicularis	1130840821	GAV77997	LOC107929382;LOC107929382;LOC103490872;CFOL_v3_21465;Csa_3G019390;LOC107929382;MY1R1_14;LOC107929382;Csa_3G019390;Csa_3G019390;MY1R1_14;Csa_3G019390;LOC107929382;CFOL_v3_21465;Csa_3G019390;Csa_3G019390;LOC107929382;LOC107929382;Csa_3G019390;LOC103490872;Csa_3G019390;LOC107929382	3635;3635;3656;3775;3659;3635;49451;3635;3659;3659;49451;3659;3635;3775;3659;3659;3635;3635;3659;3656;3659;3635	GO:0003677-IEA;GO:0009739-IBA;GO:0009733-IBA;GO:0005634-IEA;GO:0009723-IBA	DNA binding-IEA;response to gibberellin-IBA;response to auxin-IBA;nucleus-IEA;response to ethylene-IBA	Molecular Function-IEA;Biological Process-IBA;Biological Process-IBA;Cellular Component-IEA;Biological Process-IBA							IPR001005;noIPR;IPR001005;IPR006447;noIPR;noIPR;noIPR;noIPR;noIPR;noIPR;noIPR;noIPR;noIPR;noIPR;IPR017930;noIPR;IPR009057	DOMAIN;DOMAIN;DOMAIN;DOMAIN;DOMAIN;DOMAIN;DOMAIN;DOMAIN;DOMAIN;DOMAIN;DOMAIN;DOMAIN;DOMAIN;DOMAIN;DOMAIN;DOMAIN;HOMOLOGOUS_SUPERFAMILY	SANT/Myb domain;SANT/Myb domain;SANT/Myb domain;Myb domain, plants;Myb domain, plants;Myb domain, plants;Myb domain, plants;Myb domain, plants;Myb domain, plants;Myb domain, plants;Myb domain, plants;Myb domain, plants;Myb domain, plants;Myb domain, plants;Myb domain;Myb domain;Homeobox-like domain superfamily	SM00717 (SMART);G3DSA:1.10.10.60 (GENE3D);PF00249 (PFAM);TIGR01557 (TIGRFAM);mobidb-lite (MOBIDB_LITE);mobidb-lite (MOBIDB_LITE);mobidb-lite (MOBIDB_LITE);mobidb-lite (MOBIDB_LITE);mobidb-lite (MOBIDB_LITE);mobidb-lite (MOBIDB_LITE);PTHR44191:SF43 (PANTHER);PTHR44191:SF43 (PANTHER);PTHR44191 (PANTHER);PTHR44191 (PANTHER);PS51294 (PROSITE_PROFILES);cd00167 (CDD);SSF46689 (SUPERFAMILY)	;;;GO:0003677;;;;;;;;;;;;;	;;;DNA binding;;;;;;;;;;;;;	;;;Molecular Function;;;;;;;;;;;;;
Vcev1_p0	Chr02	Vcev1_p0.Chr02.02960.mRNA	ribosomal protein L5 (mitochondrion)	1230971	1231138	168	10	gi|576303583|ref|YP_008999601.1|ribosomal protein L5 (mitochondrion) [Vaccinium macrocarpon]/gi|549531675|gb|AGX28814.1|ribosomal protein L5 (mitochondrion) [Vaccinium macrocarpon];gi|316996000|dbj|BAD83432.2|ribosomal protein L5 (mitochondrion) [Nicotiana tabacum];gi|55977801|sp|P51409.2|RM05_SOLTURecName: Full=60S ribosomal protein L5, mitochondrial;gi|1052487934|ref|YP_009270693.1|ribosomal pr…	YP_008999601/AGX28814;BAD83432;P51409;YP_009270693/ALL55146;YP_005090494/AET62940/AET62954/YP_005090480;YP_717169/BAC98919;NP_064044/ABD36078/BAA99354/CBX25003/YP_004842199/CBL52039/CBJ14106/CBJ17513/CBJ23350/YP_004222285;YP_005090465/AET62925;P42793;CAA46239	gi|576303583|ref|YP_008999601.1|ribosomal protein L5 (mitochondrion) [Vaccinium macrocarpon]/gi|549531675|gb|AGX28814.1|ribosomal protein L5 (mitochondrion) [Vaccinium macrocarpon]	Vaccinium macrocarpon	576303583;549531675	YP_008999601;AGX28814	rpl5;rpl5;rpl5;rpl5;RPL5;rpl5;rpl5;RPL5;RPL5;rps15;rpl5;rpl5;rpl5;rpl5;rpl5;rpl5;rpl5;rpl5;rps15;rpl5;rpl5;rpl5;rpl5;rpl5;RPL5;RPL5;rps15;rpl5;rpl5;rpl5;rpl5;RPL5;rpl5;rpl5;rpl5;RPL5;rpl5;RPL5;rpl5;RPL5;rpl5;RPL5;rpl5;rpl5;RPL5;rps15;rpl5;rpl5;RPL5;rps15;RPL5;RPL5;RPL5;rpl5;RPL5;rpl5;RPL5;RPL5;rpl5;RPL5;RPL5;rpl5;RPL5;rps15;rpl5;rpl5;rpl5;RPL5;RPL5;rpl5;rpl5;rpl5;rpl5;rpl5;RPL5;rpl5;rpl5;RPL5;rpl…	56065;350892;343494;3708;3702;34305;350892;3702;3702;13750;34305;3708;56065;350892;4097;56065;4097;4432;13750;3555;34305;343494;4432;34305;4113;3702;13750;350892;3708;350892;34305;3702;343494;343494;56065;3702;4097;3702;3708;3702;4432;4113;3555;4097;3702;13750;4432;3555;4113;13750;4113;4113;4113;350892;3702;4097;3702;4113;350892;4113;4113;3708;3702;13750;3708;4432;56065;4113;4113;34305;343494;343…	GO:0003723-IBA;GO:0003735-IBA;GO:0003735-IEA;GO:0005739-IEA;GO:0022625-IBA;GO:0005840-IEA;GO:0000027-IBA;GO:0006412-IEA	RNA binding-IBA;structural constituent of ribosome-IBA;structural constituent of ribosome-IEA;mitochondrion-IEA;cytosolic large ribosomal subunit-IBA;ribosome-IEA;ribosomal large subunit assembly-IBA;translation-IEA	Molecular Function-IBA;Molecular Function-IBA;Molecular Function-IEA;Cellular Component-IEA;Cellular Component-IBA;Cellular Component-IEA;Biological Process-IBA;Biological Process-IEA							IPR022803;IPR002132;noIPR;IPR022803	HOMOLOGOUS_SUPERFAMILY;FAMILY;FAMILY;HOMOLOGOUS_SUPERFAMILY	Ribosomal protein L5 domain superfamily;Ribosomal protein L5;Ribosomal protein L5;Ribosomal protein L5 domain superfamily	G3DSA:3.30.1440.10 (GENE3D);PTHR11994 (PANTHER);PTHR11994:SF11 (PANTHER);SSF55282 (SUPERFAMILY)	;GO:0006412/GO:0005840/GO:0003735;;	;translation/ribosome/structural constituent of ribosome;;	;Biological Process/Cellular Component/Molecular Function;;
Vcev1_p0	Chr02	Vcev1_p0.Chr02.02961.mRNA	1-aminocyclopropane-1-carboxylate oxidase-like isoform X1	1239034	1245398	441	10	gi|604345567|gb|EYU44099.1|hypothetical protein MIMGU_mgv1a014532mg [Erythranthe guttata];gi|694433863|ref|XP_009344194.1|PREDICTED: 2-oxoglutarate-Fe(II) type oxidoreductase-like [Pyrus x bretschneideri];gi|747048420|ref|XP_011070220.1|2-oxoglutarate-Fe(II) type oxidoreductase isoform X1 [Sesamum indicum];gi|848856571|ref|XP_012857511.1|PREDICTED: 1-aminocyclopropane-1-carboxylate oxidase homolo…	EYU44099;XP_009344194;XP_011070220;XP_012857511;XP_018500247/XP_009344185;XP_007209384/ONI06500;XP_016448614;XP_015160922;XP_006367459;XP_008369433	gi|604345567|gb|EYU44099.1|hypothetical protein MIMGU_mgv1a014532mg [Erythranthe guttata]	Erythranthe guttata	604345567	EYU44099	PRUPE_5G064700;LOC107773708;MIMGU_mgv1a014532mg;PRUPE_5G064700;102596424;PRUPE_5G064700;102596424;102596424;MIMGU_mgv1a014532mg;LOC107773708;LOC107773708;102596424;MIMGU_mgv1a014532mg;102596424;102596424;LOC107773708;102596424;102596424;102596424;102596424;102596424;LOC107773708;PRUPE_5G064700;MIMGU_mgv1a014532mg;102596424;LOC107773708;LOC107773708;102596424;PRUPE_5G064700;102596424;PRUPE_5G06470…	3760;4097;4155;3760;4113;3760;4113;4113;4155;4097;4097;4113;4155;4113;4113;4097;4113;4113;4113;4113;4113;4097;3760;4155;4113;4097;4097;4113;3760;4113;3760;4097;4113;4113	GO:0031418-IEA;GO:0016491-IEA;GO:0046872-IEA;GO:0055114-IEA	L-ascorbic acid binding-IEA;oxidoreductase activity-IEA;metal ion binding-IEA;obsolete oxidation-reduction process-IEA	Molecular Function-IEA;Molecular Function-IEA;Molecular Function-IEA;Biological Process-IEA							IPR005123;IPR027443;noIPR;noIPR;IPR005123;noIPR	DOMAIN;HOMOLOGOUS_SUPERFAMILY;HOMOLOGOUS_SUPERFAMILY;HOMOLOGOUS_SUPERFAMILY;DOMAIN;DOMAIN	Oxoglutarate/iron-dependent dioxygenase;Isopenicillin N synthase-like;Isopenicillin N synthase-like;Isopenicillin N synthase-like;Oxoglutarate/iron-dependent dioxygenase;Oxoglutarate/iron-dependent dioxygenase	PF03171 (PFAM);G3DSA:2.60.120.330 (GENE3D);PTHR10209 (PANTHER);PTHR10209:SF590 (PANTHER);PS51471 (PROSITE_PROFILES);SSF51197 (SUPERFAMILY)	GO:0016491;;;;GO:0016491;	oxidoreductase activity;;;;oxidoreductase activity;	Molecular Function;;;;Molecular Function;
Vcev1_p0	Chr02	Vcev1_p0.Chr02.02962.mRNA.1	homeobox-leucine zipper protein HAT4-like	1306406	1308675	930	10	gi|747069027|ref|XP_011081291.1|homeobox-leucine zipper protein HAT4-like [Sesamum indicum];gi|1098720489|ref|XP_018839633.1|PREDICTED: homeobox-leucine zipper protein HAT4-like [Juglans regia];gi|1137173829|gb|OMO52552.1|hypothetical protein COLO4_37107 [Corchorus olitorius];gi|1137184213|gb|OMO59598.1|hypothetical protein CCACVL1_24733 [Corchorus capsularis];gi|922363564|ref|XP_003608673.2|home…	XP_011081291;XP_018839633;OMO52552;OMO59598;XP_003608673/AES90870;ERP63346/EEE78344/XP_006385549/XP_002303365;XP_011031929;XP_009589459;CBI29502/XP_002263193;XP_011047615	gi|747069027|ref|XP_011081291.1|homeobox-leucine zipper protein HAT4-like [Sesamum indicum]	Sesamum indicum	747069027	XP_011081291	CCACVL1_24733;COLO4_37107;COLO4_37107;POPTR_003G079800;CCACVL1_24733;VIT_00s0299g00100;LOC109005254;POPTR_003G079800;VIT_00s0299g00100;LOC109005254;CCACVL1_24733;VIT_00s0299g00100;CCACVL1_24733;COLO4_37107;11411907;CCACVL1_24733;LOC109005254;COLO4_37107;11411907;VIT_00s0299g00100;VIT_00s0299g00100;LOC109005254;VIT_00s0299g00100;LOC109005254;LOC109005254;COLO4_37107;COLO4_37107;POPTR_003G079800;PO…	210143;93759;93759;3694;210143;29760;51240;3694;29760;51240;210143;29760;210143;93759;3880;210143;51240;93759;3880;29760;29760;51240;29760;51240;51240;93759;93759;3694;3694;29760;51240;93759;3880;51240;51240;3880;3880;93759;29760;4182;210143;29760;29760;51240;29760;93759;3880;3694;51240;3880;3880;3880;3880;51240;93759;210143;29760;3694;3694;210143;3694;3694;3694;3880;93759;93759;210143;210143;210…	GO:0003677-IEA;GO:0000981-IEA;GO:0006355-IEA;GO:0043565-IEA;GO:0005634-IEA;GO:0006357-IEA	DNA binding-IEA;DNA-binding transcription factor activity, RNA polymerase II-specific-IEA;regulation of transcription, DNA-templated-IEA;sequence-specific DNA binding-IEA;nucleus-IEA;regulation of transcription by RNA polymerase II-IEA	Molecular Function-IEA;Molecular Function-IEA;Biological Process-IEA;Molecular Function-IEA;Cellular Component-IEA;Biological Process-IEA							IPR000047;IPR003106;IPR001356;IPR006712;noIPR;IPR001356;IPR003106;noIPR;noIPR;noIPR;noIPR;noIPR;noIPR;noIPR;IPR001356;noIPR;IPR001356;IPR009057	CONSERVED_SITE;DOMAIN;DOMAIN;DOMAIN;DOMAIN;DOMAIN;DOMAIN;DOMAIN;DOMAIN;DOMAIN;DOMAIN;DOMAIN;DOMAIN;DOMAIN;DOMAIN;DOMAIN;DOMAIN;HOMOLOGOUS_SUPERFAMILY	Helix-turn-helix motif;Leucine zipper, homeobox-associated;Homeobox domain;HD-ZIP protein, N-terminal;HD-ZIP protein, N-terminal;Homeobox domain;Leucine zipper, homeobox-associated;Leucine zipper, homeobox-associated;Leucine zipper, homeobox-associated;Leucine zipper, homeobox-associated;Leucine zipper, homeobox-associated;Leucine zipper, homeobox-associated;Leucine zipper, homeobox-associated;Le…	PR00031 (PRINTS);SM00340 (SMART);SM00389 (SMART);PF04618 (PFAM);G3DSA:1.10.10.60 (GENE3D);PF00046 (PFAM);PF02183 (PFAM);mobidb-lite (MOBIDB_LITE);mobidb-lite (MOBIDB_LITE);mobidb-lite (MOBIDB_LITE);mobidb-lite (MOBIDB_LITE);mobidb-lite (MOBIDB_LITE);PTHR45714:SF11 (PANTHER);PTHR45714 (PANTHER);PS50071 (PROSITE_PROFILES);cd14686 (CDD);cd00086 (CDD);SSF46689 (SUPERFAMILY)	GO:0003677;GO:0006355/GO:0043565;GO:0003677;GO:0005634;;GO:0003677;GO:0006355/GO:0043565;;;;;;;;GO:0003677;;GO:0003677;	DNA binding;regulation of transcription, DNA-templated/sequence-specific DNA binding;DNA binding;nucleus;;DNA binding;regulation of transcription, DNA-templated/sequence-specific DNA binding;;;;;;;;DNA binding;;DNA binding;	Molecular Function;Biological Process/Molecular Function;Molecular Function;Cellular Component;;Molecular Function;Biological Process/Molecular Function;;;;;;;;Molecular Function;;Molecular Function;
Vcev1_p0	Chr02	Vcev1_p0.Chr02.02962.mRNA.2	homeobox-leucine zipper protein HAT4	1306406	1308675	900	10	gi|747069027|ref|XP_011081291.1|homeobox-leucine zipper protein HAT4-like [Sesamum indicum];gi|1137173829|gb|OMO52552.1|hypothetical protein COLO4_37107 [Corchorus olitorius];gi|1137184213|gb|OMO59598.1|hypothetical protein CCACVL1_24733 [Corchorus capsularis];gi|922363564|ref|XP_003608673.2|homeobox associated leucine zipper protein [Medicago truncatula]/gi|657390018|gb|AES90870.2|homeobox assoc…	XP_011081291;OMO52552;OMO59598;XP_003608673/AES90870;XP_018839633;KDP39909/XP_012070041;ERP63346/EEE78344/XP_006385549/XP_002303365;CDP10005;XP_011031929;XP_011047615	gi|747069027|ref|XP_011081291.1|homeobox-leucine zipper protein HAT4-like [Sesamum indicum]	Sesamum indicum	747069027	XP_011081291	GSCOC_T00030536001;CCACVL1_24733;COLO4_37107;COLO4_37107;POPTR_003G079800;CCACVL1_24733;GSCOC_T00030536001;LOC109005254;JCGZ_03440;POPTR_003G079800;LOC109005254;GSCOC_T00030536001;JCGZ_03440;GSCOC_T00030536001;CCACVL1_24733;GSCOC_T00030536001;CCACVL1_24733;JCGZ_03440;COLO4_37107;11411907;CCACVL1_24733;LOC109005254;COLO4_37107;JCGZ_03440;11411907;GSCOC_T00030536001;JCGZ_03440;JCGZ_03440;LOC1090052…	49390;210143;93759;93759;3694;210143;49390;51240;180498;3694;51240;49390;180498;49390;210143;49390;210143;180498;93759;3880;210143;51240;93759;180498;3880;49390;180498;180498;51240;180498;51240;51240;93759;49390;49390;93759;3694;3694;49390;49390;51240;93759;3880;51240;51240;3880;180498;3880;93759;4182;180498;210143;51240;93759;3880;180498;3694;51240;3880;3880;3880;3880;51240;49390;93759;210143;36…	GO:0003677-IEA;GO:0000981-IEA;GO:0006355-IEA;GO:0043565-IEA;GO:0005634-IEA;GO:0006357-IEA	DNA binding-IEA;DNA-binding transcription factor activity, RNA polymerase II-specific-IEA;regulation of transcription, DNA-templated-IEA;sequence-specific DNA binding-IEA;nucleus-IEA;regulation of transcription by RNA polymerase II-IEA	Molecular Function-IEA;Molecular Function-IEA;Biological Process-IEA;Molecular Function-IEA;Cellular Component-IEA;Biological Process-IEA							IPR000047;IPR001356;IPR003106;noIPR;IPR006712;IPR003106;IPR001356;noIPR;noIPR;noIPR;noIPR;noIPR;noIPR;IPR001356;IPR001356;noIPR;IPR009057	CONSERVED_SITE;DOMAIN;DOMAIN;DOMAIN;DOMAIN;DOMAIN;DOMAIN;DOMAIN;DOMAIN;DOMAIN;DOMAIN;DOMAIN;DOMAIN;DOMAIN;DOMAIN;DOMAIN;HOMOLOGOUS_SUPERFAMILY	Helix-turn-helix motif;Homeobox domain;Leucine zipper, homeobox-associated;Leucine zipper, homeobox-associated;HD-ZIP protein, N-terminal;Leucine zipper, homeobox-associated;Homeobox domain;Homeobox domain;Homeobox domain;Homeobox domain;Homeobox domain;Homeobox domain;Homeobox domain;Homeobox domain;Homeobox domain;Homeobox domain;Homeobox-like domain superfamily	PR00031 (PRINTS);SM00389 (SMART);SM00340 (SMART);G3DSA:1.10.10.60 (GENE3D);PF04618 (PFAM);PF02183 (PFAM);PF00046 (PFAM);mobidb-lite (MOBIDB_LITE);mobidb-lite (MOBIDB_LITE);mobidb-lite (MOBIDB_LITE);mobidb-lite (MOBIDB_LITE);PTHR45714 (PANTHER);PTHR45714:SF11 (PANTHER);PS50071 (PROSITE_PROFILES);cd00086 (CDD);cd14686 (CDD);SSF46689 (SUPERFAMILY)	GO:0003677;GO:0003677;GO:0043565/GO:0006355;;GO:0005634;GO:0043565/GO:0006355;GO:0003677;;;;;;;GO:0003677;GO:0003677;;	DNA binding;DNA binding;sequence-specific DNA binding/regulation of transcription, DNA-templated;;nucleus;sequence-specific DNA binding/regulation of transcription, DNA-templated;DNA binding;;;;;;;DNA binding;DNA binding;;	Molecular Function;Molecular Function;Molecular Function/Biological Process;;Cellular Component;Molecular Function/Biological Process;Molecular Function;;;;;;;Molecular Function;Molecular Function;;
Vcev1_p0	Chr02	Vcev1_p0.Chr02.02963.mRNA	formin BNI1-like	1312146	1313669	1524	10	gi|661886642|emb|CDP10006.1|unnamed protein product [Coffea canephora];gi|1009157195|ref|XP_015896642.1|PREDICTED: uncharacterized protein LOC107430318 [Ziziphus jujuba];gi|747069029|ref|XP_011081292.1|formin BNI1-like [Sesamum indicum];gi|566149166|ref|XP_006368990.1|hypothetical protein POPTR_0001s15480g [Populus trichocarpa]/gi|550347349|gb|ERP65559.1|hypothetical protein POPTR_0001s15480g [Po…	CDP10006;XP_015896642;XP_011081292;ERP65559/XP_006368990;OAY56753;EEF30915/XP_002531465;XP_010646774;EEE79273/XP_002304294;XP_010258797;XP_015169800	gi|661886642|emb|CDP10006.1|unnamed protein product [Coffea canephora]	Coffea canephora	661886642	CDP10006	LOC104598434;RCOM_0006170;GSCOC_T00030538001;LOC104598434;MANES_02G041900;107062983;MANES_02G041900;RCOM_0006170;GSCOC_T00030538001;107062983;RCOM_0006170;MANES_02G041900;GSCOC_T00030538001;107062983;MANES_02G041900;RCOM_0006170;GSCOC_T00030538001;LOC104598434;LOC104598434;107062983	4432;3988;49390;4432;3983;4113;3983;3988;49390;4113;3988;3983;49390;4113;3983;3988;49390;4432;4432;4113	GO:0016020-IEA;GO:0016021-IEA	membrane-IEA;integral component of membrane-IEA	Cellular Component-IEA;Cellular Component-IEA							IPR008480;noIPR;noIPR;noIPR;noIPR;noIPR;noIPR;noIPR;noIPR;noIPR;noIPR;noIPR;noIPR	FAMILY;FAMILY;FAMILY;FAMILY;FAMILY;FAMILY;FAMILY;FAMILY;FAMILY;FAMILY;FAMILY;FAMILY;FAMILY	Protein of unknown function DUF761, plant;Protein of unknown function DUF761, plant;Protein of unknown function DUF761, plant;Protein of unknown function DUF761, plant;Protein of unknown function DUF761, plant;Protein of unknown function DUF761, plant;Protein of unknown function DUF761, plant;Protein of unknown function DUF761, plant;Protein of unknown function DUF761, plant;Protein of unknown fu…	PF05553 (PFAM);mobidb-lite (MOBIDB_LITE);mobidb-lite (MOBIDB_LITE);mobidb-lite (MOBIDB_LITE);mobidb-lite (MOBIDB_LITE);mobidb-lite (MOBIDB_LITE);mobidb-lite (MOBIDB_LITE);mobidb-lite (MOBIDB_LITE);mobidb-lite (MOBIDB_LITE);PTHR34059:SF1 (PANTHER);PTHR34059 (PANTHER);TMhelix (TMHMM);TMhelix (TMHMM)	;;;;;;;;;;;;	;;;;;;;;;;;;	;;;;;;;;;;;;
Vcev1_p0	Chr02	Vcev1_p0.Chr02.02964.mRNA	pentatricopeptide repeat-containing protein At5g47360	1317770	1319215	1446	10	gi|1063481074|ref|XP_017974045.1|PREDICTED: pentatricopeptide repeat-containing protein At5g47360 [Theobroma cacao];gi|508777002|gb|EOY24258.1|Tetratricopeptide repeat-like superfamily protein, putative isoform 1 [Theobroma cacao]/gi|508777003|gb|EOY24259.1|Tetratricopeptide repeat-like superfamily protein, putative isoform 1 [Theobroma cacao]/gi|508777004|gb|EOY24260.1|Tetratricopeptide repeat-l…	XP_017974045;EOY24259/EOY24258/EOY24261/EOY24260;XP_010662563/XP_010662561/XP_010662569;XP_006440249/XP_006440247/XP_006440248/ESR53488/ESR53489/ESR53487;XP_015385439/KDO61348/XP_006477135/KDO61346/KDO61347/XP_006477137;CBI25851;XP_020534285/KDP39911;XP_018851317;OAY56754;XP_015582258/XP_015582257/XP_015582259	gi|1063481074|ref|XP_017974045.1|PREDICTED: pentatricopeptide repeat-containing protein At5g47360 [Theobroma cacao]	Theobroma cacao	1063481074	XP_017974045												IPR002885;IPR002885;IPR011990;IPR002885;IPR002885;IPR011990;noIPR;noIPR;IPR002885;IPR002885;IPR002885;IPR002885;IPR002885;IPR002885;IPR002885;IPR002885;IPR002885;noIPR;IPR011990	REPEAT;REPEAT;HOMOLOGOUS_SUPERFAMILY;REPEAT;REPEAT;HOMOLOGOUS_SUPERFAMILY;HOMOLOGOUS_SUPERFAMILY;HOMOLOGOUS_SUPERFAMILY;REPEAT;REPEAT;REPEAT;REPEAT;REPEAT;REPEAT;REPEAT;REPEAT;REPEAT;REPEAT;HOMOLOGOUS_SUPERFAMILY	Pentatricopeptide repeat;Pentatricopeptide repeat;Tetratricopeptide-like helical domain superfamily;Pentatricopeptide repeat;Pentatricopeptide repeat;Tetratricopeptide-like helical domain superfamily;Tetratricopeptide-like helical domain superfamily;Tetratricopeptide-like helical domain superfamily;Pentatricopeptide repeat;Pentatricopeptide repeat;Pentatricopeptide repeat;Pentatricopeptide repeat…	TIGR00756 (TIGRFAM);PF01535 (PFAM);G3DSA:1.25.40.10 (GENE3D);PF13041 (PFAM);PF12854 (PFAM);G3DSA:1.25.40.10 (GENE3D);PTHR45613:SF82 (PANTHER);PTHR45613 (PANTHER);PS51375 (PROSITE_PROFILES);PS51375 (PROSITE_PROFILES);PS51375 (PROSITE_PROFILES);PS51375 (PROSITE_PROFILES);PS51375 (PROSITE_PROFILES);PS51375 (PROSITE_PROFILES);PS51375 (PROSITE_PROFILES);PS51375 (PROSITE_PROFILES);PS51375 (PROSITE_PROF…	;;GO:0005515;;;GO:0005515;;;;;;;;;;;;;GO:0005515	;;protein binding;;;protein binding;;;;;;;;;;;;;protein binding	;;Molecular Function;;;Molecular Function;;;;;;;;;;;;;Molecular Function
Vcev1_p0	Chr02	Vcev1_p0.Chr02.02965.mRNA	PREDICTED: uncharacterized protein LOC107791743	1326265	1329781	1197	10	gi|1025161675|ref|XP_016469348.1|PREDICTED: uncharacterized protein LOC107791743 [Nicotiana tabacum];gi|1025091275|ref|XP_016457079.1|PREDICTED: uncharacterized protein LOC107780970 [Nicotiana tabacum];gi|703074492|ref|XP_010089832.1|hypothetical protein L484_022348 [Morus notabilis]/gi|587848160|gb|EXB38448.1|hypothetical protein L484_022348 [Morus notabilis];gi|1083854422|ref|XP_018624754.1|PRE…	XP_016469348;XP_016457079;XP_010089832/EXB38448;XP_018624754;XP_019244381/OIT04585;XP_006344030;XP_009761339;XP_009798163/XP_009798162;XP_009767325/XP_009767390;OIT03643	gi|1025161675|ref|XP_016469348.1|PREDICTED: uncharacterized protein LOC107791743 [Nicotiana tabacum]	Nicotiana tabacum	1025161675	XP_016469348	L484_022348;L484_022348	981085;981085	GO:0016787-IEA	hydrolase activity-IEA	Molecular Function-IEA							IPR025521;IPR004314;noIPR;noIPR;noIPR;noIPR;noIPR	DOMAIN;DOMAIN;DOMAIN;DOMAIN;DOMAIN;DOMAIN;DOMAIN	Neprosin activation peptide;Neprosin;Neprosin;Neprosin;Neprosin;Neprosin;Neprosin	PF14365 (PFAM);PF03080 (PFAM);mobidb-lite (MOBIDB_LITE);PTHR31589 (PANTHER);PTHR31589:SF139 (PANTHER);SignalP-TM (SIGNALP_GRAM_POSITIVE);SignalP-noTM (SIGNALP_EUK)	;;;;;;	;;;;;;	;;;;;;
Vcev1_p0	Chr02	Vcev1_p0.Chr02.02966.mRNA	ribosomal RNA small subunit methyltransferase	1344452	1347324	1062	10	gi|1026079113|ref|XP_016538776.1|PREDICTED: ribosomal RNA small subunit methyltransferase [Capsicum annuum];gi|698519482|ref|XP_009804609.1|PREDICTED: probable dimethyladenosine transferase [Nicotiana sylvestris]/gi|1025320211|ref|XP_016503627.1|PREDICTED: ribosomal RNA small subunit methyltransferase-like [Nicotiana tabacum];gi|565355774|ref|XP_006344757.1|PREDICTED: ribosomal RNA small subunit …	XP_016538776;XP_009804609/XP_016503627;XP_006344757;XP_004230304/XP_015062210/XP_015062216;XP_011084280;CDP18245;XP_016443045/XP_009617800;XP_011073653;OIT07614/XP_019242812;KZV47333	gi|1026079113|ref|XP_016538776.1|PREDICTED: ribosomal RNA small subunit methyltransferase [Capsicum annuum]	Capsicum annuum	1026079113	XP_016538776	LOC107839693;101247757;102605279;LOC107839693;LOC104249810;LOC107821695;LOC105166580;LOC107768427;101247757;DIM1A;DIM1A;LOC107821695;LOC107768427;LOC107821695;LOC107839693;101247757;LOC107821695;LOC104249810;F511_07756;LOC107839693;LOC105166580;102605279;DIM1A;102605279;DIM1A;LOC107768427;LOC104249810;LOC105158563;LOC107821695;101247757;DIM1A;GSCOC_T00011807001;GSCOC_T00011807001;DIM1A;F511_07756…	4072;4081;4113;4072;4096;4097;4182;4097;4081;49451;49451;4097;4097;4097;4072;4081;4097;4096;472368;4072;4182;4113;49451;4113;49451;4097;4096;4182;4097;4081;49451;49390;49390;49451;472368;472368;4072;4081;4081;4072;49451;49390;4081;4182;472368;4072;472368;4182;49390;472368;4097;4072;4113;49451;4097;4096;4097;4182;4081;49451;4097;472368;4097;4096;4081;4072;4113;4097;4072;4096;4081;4182;472368;4096;…	GO:0003723-IEA;GO:0000154-IEA;GO:0008649-IEA;GO:0006364-IEA;GO:0008168-IEA;GO:0031167-IBA;GO:0031167-IEA;GO:0016740-IEA;GO:0032259-IEA;GO:0000179-IBA;GO:0000179-IEA	RNA binding-IEA;rRNA modification-IEA;rRNA methyltransferase activity-IEA;rRNA processing-IEA;methyltransferase activity-IEA;rRNA methylation-IBA;rRNA methylation-IEA;transferase activity-IEA;methylation-IEA;rRNA (adenine-N6,N6-)-dimethyltransferase activity-IBA;rRNA (adenine-N6,N6-)-dimethyltransferase activity-IEA	Molecular Function-IEA;Biological Process-IEA;Molecular Function-IEA;Biological Process-IEA;Molecular Function-IEA;Biological Process-IBA;Biological Process-IEA;Molecular Function-IEA;Biological Process-IEA;Molecular Function-IBA;Molecular Function-IEA							IPR020598;IPR011530;IPR001737;noIPR;noIPR;noIPR;noIPR;IPR001737;IPR001737;IPR011530;noIPR;IPR029063	DOMAIN;FAMILY;FAMILY;FAMILY;FAMILY;FAMILY;FAMILY;FAMILY;FAMILY;FAMILY;FAMILY;HOMOLOGOUS_SUPERFAMILY	Ribosomal RNA adenine methylase transferase, N-terminal;Ribosomal RNA adenine dimethylase;Ribosomal RNA adenine methyltransferase KsgA/Erm;Ribosomal RNA adenine methyltransferase KsgA/Erm;Ribosomal RNA adenine methyltransferase KsgA/Erm;Ribosomal RNA adenine methyltransferase KsgA/Erm;Ribosomal RNA adenine methyltransferase KsgA/Erm;Ribosomal RNA adenine methyltransferase KsgA/Erm;Ribosomal RNA a…	SM00650 (SMART);TIGR00755 (TIGRFAM);PF00398 (PFAM);G3DSA:1.10.8.480 (GENE3D);G3DSA:3.40.50.150 (GENE3D);mobidb-lite (MOBIDB_LITE);PTHR11727:SF7 (PANTHER);PTHR11727 (PANTHER);PS51689 (PROSITE_PROFILES);MF_00607 (HAMAP);cd02440 (CDD);SSF53335 (SUPERFAMILY)	GO:0000154/GO:0008649/GO:0000179;GO:0006364/GO:0000179;;;;;;;;GO:0006364/GO:0000179;;	rRNA modification/rRNA methyltransferase activity/rRNA (adenine-N6,N6-)-dimethyltransferase activity;rRNA processing/rRNA (adenine-N6,N6-)-dimethyltransferase activity;;;;;;;;rRNA processing/rRNA (adenine-N6,N6-)-dimethyltransferase activity;;	Biological Process/Molecular Function/Molecular Function;Biological Process/Molecular Function;;;;;;;;Biological Process/Molecular Function;;
Vcev1_p0	Chr02	Vcev1_p0.Chr02.02967.mRNA.1	putative dual specificity protein phosphatase DSP8	1358364	1362412	1002	10	gi|595860721|ref|XP_007211197.1|putative dual specificity protein phosphatase DSP8 [Prunus persica]/gi|1139772015|gb|ONI06487.1|hypothetical protein PRUPE_5G063900 [Prunus persica];gi|703131339|ref|XP_010104857.1|Protein-tyrosine phosphatase mitochondrial 1-like protein [Morus notabilis]/gi|587914314|gb|EXC02093.1|Protein-tyrosine phosphatase mitochondrial 1-like protein [Morus notabilis];gi|1098…	XP_007211197/ONI06487;XP_010104857/EXC02093;XP_018825055;XP_015896648;XP_019226156/OIT32202;XP_016451675;XP_009334532/XP_009334537;XP_018839608;XP_009790573;XP_009342092	gi|595860721|ref|XP_007211197.1|putative dual specificity protein phosphatase DSP8 [Prunus persica]/gi|1139772015|gb|ONI06487.1|hypothetical protein PRUPE_5G063900 [Prunus persica]	Prunus persica	1139772015;595860721	XP_007211197;ONI06487	PRUPE_5G063900;DSP8_2;PRUPE_5G063900;LOC108994353;PRUPE_5G063900;DSP8_2;LOC107776311;LOC107776311;LOC109005236;LOC108994353;LOC109005236;DSP8_2;L484_024058;L484_024058;LOC104238018;LOC108994353;L484_024058;DSP8_2;LOC108994353;LOC107776311;LOC109005236;L484_024058;L484_024058;LOC104238018;LOC107776311;L484_024058;LOC107776311;L484_024058;PRUPE_5G063900;LOC108994353;LOC107776311;LOC109005236;DSP8_2…	3760;49451;3760;51240;3760;49451;4097;4097;51240;51240;51240;49451;981085;981085;4096;51240;981085;49451;51240;4097;51240;981085;981085;4096;4097;981085;4097;981085;3760;51240;4097;51240;49451;4096;51240;51240;4097;51240;3760;4096;3760;4096;4096;3760;4097;4096;4097;51240;4097;981085;51240;981085;981085;4097;51240;3760;51240;49451;49451;51240;51240;49451;51240;4097;51240;981085;51240;51240;4096;51…	GO:0004439-IBA;GO:0004725-IEA;GO:0006470-IEA;GO:0016791-IEA;GO:0008138-IEA;GO:0016311-IEA;GO:0035335-IEA;GO:0004721-IEA;GO:0016787-IEA	phosphatidylinositol-4,5-bisphosphate 5-phosphatase activity-IBA;protein tyrosine phosphatase activity-IEA;protein dephosphorylation-IEA;phosphatase activity-IEA;protein tyrosine/serine/threonine phosphatase activity-IEA;dephosphorylation-IEA;peptidyl-tyrosine dephosphorylation-IEA;phosphoprotein phosphatase activity-IEA;hydrolase activity-IEA	Molecular Function-IBA;Molecular Function-IEA;Biological Process-IEA;Molecular Function-IEA;Molecular Function-IEA;Biological Process-IEA;Biological Process-IEA;Molecular Function-IEA;Molecular Function-IEA							IPR020422;IPR029021;noIPR;noIPR;noIPR;IPR020422;IPR000387;IPR044596;IPR029021	DOMAIN;HOMOLOGOUS_SUPERFAMILY;HOMOLOGOUS_SUPERFAMILY;HOMOLOGOUS_SUPERFAMILY;HOMOLOGOUS_SUPERFAMILY;DOMAIN;DOMAIN;FAMILY;HOMOLOGOUS_SUPERFAMILY	Dual specificity protein phosphatase domain;Protein-tyrosine phosphatase-like;Protein-tyrosine phosphatase-like;Protein-tyrosine phosphatase-like;Protein-tyrosine phosphatase-like;Dual specificity protein phosphatase domain;Tyrosine specific protein phosphatases domain;Phosphatidylglycerophosphatase and protein-tyrosine phosphatase 1-like;Protein-tyrosine phosphatase-like	SM00195 (SMART);G3DSA:3.90.190.10 (GENE3D);PF00782 (PFAM);PTHR46274:SF9 (PANTHER);PTHR46274 (PANTHER);PS50054 (PROSITE_PROFILES);PS50056 (PROSITE_PROFILES);cd14524 (CDD);SSF52799 (SUPERFAMILY)	GO:0008138/GO:0006470;;;;;GO:0008138/GO:0006470;GO:0016311/GO:0016791;GO:0004721;	protein tyrosine/serine/threonine phosphatase activity/protein dephosphorylation;;;;;protein tyrosine/serine/threonine phosphatase activity/protein dephosphorylation;dephosphorylation/phosphatase activity;phosphoprotein phosphatase activity;	Molecular Function/Biological Process;;;;;Molecular Function/Biological Process;Biological Process/Molecular Function;Molecular Function;
Vcev1_p0	Chr02	Vcev1_p0.Chr02.02967.mRNA.2	putative dual specificity protein phosphatase DSP8	1358364	1362412	927	10	gi|1098836877|ref|XP_018825055.1|PREDICTED: putative dual specificity protein phosphatase DSP8 [Juglans regia];gi|595860721|ref|XP_007211197.1|putative dual specificity protein phosphatase DSP8 [Prunus persica]/gi|1139772015|gb|ONI06487.1|hypothetical protein PRUPE_5G063900 [Prunus persica];gi|703131339|ref|XP_010104857.1|Protein-tyrosine phosphatase mitochondrial 1-like protein [Morus notabilis]…	XP_018825055;XP_007211197/ONI06487;XP_010104857/EXC02093;XP_015896648;XP_019226156/OIT32202;XP_002531467/EEF30917;XP_009334532/XP_009334537;XP_016451675;XP_004300366;OAY56755	gi|1098836877|ref|XP_018825055.1|PREDICTED: putative dual specificity protein phosphatase DSP8 [Juglans regia]	Juglans regia	1098836877	XP_018825055	MANES_02G042100;PRUPE_5G063900;DSP8_2;PRUPE_5G063900;LOC108994353;PRUPE_5G063900;DSP8_2;LOC107776311;MANES_02G042100;LOC107776311;LOC108994353;DSP8_2;L484_024058;L484_024058;LOC108994353;L484_024058;MANES_02G042100;DSP8_2;LOC108994353;RCOM_0006390;LOC107776311;RCOM_0006390;RCOM_0006390;L484_024058;L484_024058;RCOM_0006390;LOC107776311;L484_024058;LOC107776311;MANES_02G042100;MANES_02G042100;L484_…	3983;3760;49451;3760;51240;3760;49451;4097;3983;4097;51240;49451;981085;981085;51240;981085;3983;49451;51240;3988;4097;3988;3988;981085;981085;3988;4097;981085;4097;3983;3983;981085;3760;51240;3983;4097;49451;3988;51240;3988;51240;4097;3760;3983;3760;3988;3983;3760;3988;4097;3988;4097;4097;3983;3988;981085;51240;981085;3988;981085;4097;3760;51240;49451;49451;51240;3988;49451;3988;3988;4097;981085…	GO:0004722-IEA;GO:0004439-IBA;GO:0004725-IEA;GO:0006470-IEA;GO:0016791-IEA;GO:0106307-IEA;GO:0106306-IEA;GO:0008138-IEA;GO:0016311-IEA;GO:0035335-IEA;GO:0004721-IEA;GO:0016787-IEA	protein serine/threonine phosphatase activity-IEA;phosphatidylinositol-4,5-bisphosphate 5-phosphatase activity-IBA;protein tyrosine phosphatase activity-IEA;protein dephosphorylation-IEA;phosphatase activity-IEA;protein threonine phosphatase activity-IEA;protein serine phosphatase activity-IEA;protein tyrosine/serine/threonine phosphatase activity-IEA;dephosphorylation-IEA;peptidyl-tyrosine depho…	Molecular Function-IEA;Molecular Function-IBA;Molecular Function-IEA;Biological Process-IEA;Molecular Function-IEA;Molecular Function-IEA;Molecular Function-IEA;Molecular Function-IEA;Biological Process-IEA;Biological Process-IEA;Molecular Function-IEA;Molecular Function-IEA							IPR020422;noIPR;IPR029021;noIPR;noIPR;noIPR;IPR020422;IPR000387;IPR044596;IPR029021	DOMAIN;DOMAIN;HOMOLOGOUS_SUPERFAMILY;HOMOLOGOUS_SUPERFAMILY;HOMOLOGOUS_SUPERFAMILY;HOMOLOGOUS_SUPERFAMILY;DOMAIN;DOMAIN;FAMILY;HOMOLOGOUS_SUPERFAMILY	Dual specificity protein phosphatase domain;Dual specificity protein phosphatase domain;Protein-tyrosine phosphatase-like;Protein-tyrosine phosphatase-like;Protein-tyrosine phosphatase-like;Protein-tyrosine phosphatase-like;Dual specificity protein phosphatase domain;Tyrosine specific protein phosphatases domain;Phosphatidylglycerophosphatase and protein-tyrosine phosphatase 1-like;Protein-tyrosi…	SM00195 (SMART);PF00782 (PFAM);G3DSA:3.90.190.10 (GENE3D);PTHR46274:SF9 (PANTHER);PTHR46274 (PANTHER);PTHR46274:SF9 (PANTHER);PS50054 (PROSITE_PROFILES);PS50056 (PROSITE_PROFILES);cd14524 (CDD);SSF52799 (SUPERFAMILY)	GO:0008138/GO:0006470;;;;;;GO:0008138/GO:0006470;GO:0016311/GO:0016791;GO:0004721;	protein tyrosine/serine/threonine phosphatase activity/protein dephosphorylation;;;;;;protein tyrosine/serine/threonine phosphatase activity/protein dephosphorylation;dephosphorylation/phosphatase activity;phosphoprotein phosphatase activity;	Molecular Function/Biological Process;;;;;;Molecular Function/Biological Process;Biological Process/Molecular Function;Molecular Function;
Vcev1_p0	Chr02	Vcev1_p0.Chr02.02968.mRNA	PREDICTED: uncharacterized protein LOC107791743	1375558	1378640	1242	10	gi|1025161675|ref|XP_016469348.1|PREDICTED: uncharacterized protein LOC107791743 [Nicotiana tabacum];gi|1025091275|ref|XP_016457079.1|PREDICTED: uncharacterized protein LOC107780970 [Nicotiana tabacum];gi|1111098788|ref|XP_019244381.1|PREDICTED: uncharacterized protein LOC109224249 [Nicotiana attenuata]/gi|1102148295|gb|OIT04585.1|hypothetical protein A4A49_15182 [Nicotiana attenuata];gi|10838544…	XP_016469348;XP_016457079;XP_019244381/OIT04585;XP_018624754;XP_009761339;XP_009798163/XP_009798162;XP_010089835/EXB38451;XP_006344030;XP_009614055;XP_010089832/EXB38448	gi|1025161675|ref|XP_016469348.1|PREDICTED: uncharacterized protein LOC107791743 [Nicotiana tabacum]	Nicotiana tabacum	1025161675	XP_016469348	L484_022348;L484_022348	981085;981085	GO:0016787-IEA	hydrolase activity-IEA	Molecular Function-IEA							IPR025521;IPR004314;noIPR;noIPR;noIPR;noIPR;noIPR	DOMAIN;DOMAIN;DOMAIN;DOMAIN;DOMAIN;DOMAIN;DOMAIN	Neprosin activation peptide;Neprosin;Neprosin;Neprosin;Neprosin;Neprosin;Neprosin	PF14365 (PFAM);PF03080 (PFAM);mobidb-lite (MOBIDB_LITE);PTHR31589 (PANTHER);PTHR31589:SF165 (PANTHER);SignalP-TM (SIGNALP_GRAM_POSITIVE);SignalP-noTM (SIGNALP_EUK)	;;;;;;	;;;;;;	;;;;;;
Vcev1_p0	Chr02	Vcev1_p0.Chr02.02969.mRNA	pentatricopeptide repeat-containing protein At5g47360	1385827	1387257	1431	10	gi|568846594|ref|XP_006477135.1|PREDICTED: pentatricopeptide repeat-containing protein At5g47360 [Citrus sinensis]/gi|568846598|ref|XP_006477137.1|PREDICTED: pentatricopeptide repeat-containing protein At5g47360 [Citrus sinensis]/gi|985447476|ref|XP_015385439.1|PREDICTED: pentatricopeptide repeat-containing protein At5g47360 [Citrus sinensis]/gi|641842441|gb|KDO61346.1|hypothetical protein CISIN_…	XP_015385439/KDO61348/XP_006477135/KDO61346/KDO61347/XP_006477137;XP_006440249/XP_006440247/XP_006440248/ESR53488/ESR53489/ESR53487;XP_010662563/XP_010662561/XP_010662569;XP_017974045;CBI25851;EOY24259/EOY24258/EOY24261/EOY24260;XP_020534285/KDP39911;XP_018851317;XP_015582258/XP_015582257/XP_015582259;EEF30916	gi|568846594|ref|XP_006477135.1|PREDICTED: pentatricopeptide repeat-containing protein At5g47360 [Citrus sinensis]/gi|641842441|gb|KDO61346.1|hypothetical protein CISIN_1g011905mg [Citrus sinensis]/gi|568846598|ref|XP_006477137.1|PREDICTED: pentatricopeptide repeat-containing protein At5g47360 [Citrus sinensis]/gi|641842443|gb|KDO61348.1|hypothetical protein CISIN_1g011905mg [Citrus sinensis]/gi|…	Citrus sinensis	568846598;568846594;985447476;641842441;641842443;641842442	XP_015385439;KDO61348;XP_006477135;KDO61346;KDO61347;XP_006477137												IPR011990;IPR002885;IPR002885;IPR011990;IPR002885;IPR002885;noIPR;noIPR;IPR002885;IPR002885;IPR002885;IPR002885;IPR002885;IPR002885;IPR002885;IPR002885;IPR002885;noIPR;noIPR;IPR011990	HOMOLOGOUS_SUPERFAMILY;REPEAT;REPEAT;HOMOLOGOUS_SUPERFAMILY;REPEAT;REPEAT;REPEAT;REPEAT;REPEAT;REPEAT;REPEAT;REPEAT;REPEAT;REPEAT;REPEAT;REPEAT;REPEAT;REPEAT;REPEAT;HOMOLOGOUS_SUPERFAMILY	Tetratricopeptide-like helical domain superfamily;Pentatricopeptide repeat;Pentatricopeptide repeat;Tetratricopeptide-like helical domain superfamily;Pentatricopeptide repeat;Pentatricopeptide repeat;Pentatricopeptide repeat;Pentatricopeptide repeat;Pentatricopeptide repeat;Pentatricopeptide repeat;Pentatricopeptide repeat;Pentatricopeptide repeat;Pentatricopeptide repeat;Pentatricopeptide repeat…	G3DSA:1.25.40.10 (GENE3D);PF01535 (PFAM);TIGR00756 (TIGRFAM);G3DSA:1.25.40.10 (GENE3D);PF13041 (PFAM);PF13812 (PFAM);PTHR45613 (PANTHER);PTHR45613:SF82 (PANTHER);PS51375 (PROSITE_PROFILES);PS51375 (PROSITE_PROFILES);PS51375 (PROSITE_PROFILES);PS51375 (PROSITE_PROFILES);PS51375 (PROSITE_PROFILES);PS51375 (PROSITE_PROFILES);PS51375 (PROSITE_PROFILES);PS51375 (PROSITE_PROFILES);PS51375 (PROSITE_PROF…	GO:0005515;;;GO:0005515;;;;;;;;;;;;;;;;GO:0005515	protein binding;;;protein binding;;;;;;;;;;;;;;;;protein binding	Molecular Function;;;Molecular Function;;;;;;;;;;;;;;;;Molecular Function
Vcev1_p0	Chr02	Vcev1_p0.Chr02.02970.mRNA	pyruvate dehydrogenase (acetyl-transferring) kinase, mitochondrial	1409349	1413103	1107	10	gi|747050487|ref|XP_011071319.1|pyruvate dehydrogenase (acetyl-transferring) kinase, mitochondrial [Sesamum indicum];gi|1009163757|ref|XP_015900132.1|PREDICTED: pyruvate dehydrogenase (acetyl-transferring) kinase, mitochondrial [Ziziphus jujuba];gi|848852566|ref|XP_012839991.1|PREDICTED: pyruvate dehydrogenase (acetyl-transferring) kinase, mitochondrial [Erythranthe guttata]/gi|604347207|gb|EYU45…	XP_011071319;XP_015900132;XP_012839991/EYU45459;XP_012453453/KJB12702;XP_014521788;XP_003546545/KRH12705/AAT02656/KRH12704/KHN44699;XP_017642901;XP_014521787;XP_020267199/ONK67646;XP_016189238	gi|747050487|ref|XP_011071319.1|pyruvate dehydrogenase (acetyl-transferring) kinase, mitochondrial [Sesamum indicum]	Sesamum indicum	747050487	XP_011071319	LOC106778344;100785344;A4U43_C05F2240;100785344;A4U43_C05F2240;MIMGU_mgv1a008701mg;D0Y65_041346;A4U43_C05F2240;MIMGU_mgv1a008701mg;D0Y65_041346;LOC106778344;A4U43_C05F2240;A4U43_C05F2240;MIMGU_mgv1a008701mg;B456_002G032100;MIMGU_mgv1a008701mg;LOC106778344;LOC106778344;LOC106778344;MIMGU_mgv1a008701mg;A4U43_C05F2240;MIMGU_mgv1a008701mg;100785344;MIMGU_mgv1a008701mg;A4U43_C05F2240;LOC106778344;MIMG…	3916;3847;4686;3847;4686;4155;3848;4686;4155;3848;3916;4686;4686;4155;29730;4155;3916;3916;3916;4155;4686;4155;3847;4155;4686;3916;4155;3848;4182;29730;3847;29730;4182;3916;3847;29730;4182;3847;3847;4155;4155;29730;4155;3848;3848;3847;3848;4155;3848;4182;3847;3848;3848;3916;3916;3916;4686;3847;3848;3848;4155;3916;29730;29730;3916;4155;4686;29730;4155;29730;4686;3847;3847;29730;4155;3916;4155;3847…	GO:0000166-IEA;GO:0009927-IEA;GO:0005759-IEA;GO:0005739-IBA;GO:0005739-IEA;GO:0042593-IBA;GO:0016310-IEA;GO:0016772-IEA;GO:0016740-IEA;GO:0016301-IEA;GO:1904183-IBA;GO:0042803-IEA;GO:0046777-IEA;GO:0004672-IEA;GO:0004674-IBA;GO:0005524-IEA;GO:0006468-IEA	nucleotide binding-IEA;histidine phosphotransfer kinase activity-IEA;mitochondrial matrix-IEA;mitochondrion-IBA;mitochondrion-IEA;glucose homeostasis-IBA;phosphorylation-IEA;transferase activity, transferring phosphorus-containing groups-IEA;transferase activity-IEA;kinase activity-IEA;negative regulation of pyruvate dehydrogenase activity-IBA;protein homodimerization activity-IEA;protein autopho…	Molecular Function-IEA;Molecular Function-IEA;Cellular Component-IEA;Cellular Component-IBA;Cellular Component-IEA;Biological Process-IBA;Biological Process-IEA;Molecular Function-IEA;Molecular Function-IEA;Molecular Function-IEA;Biological Process-IBA;Molecular Function-IEA;Biological Process-IEA;Molecular Function-IEA;Molecular Function-IBA;Molecular Function-IEA;Biological Process-IEA							IPR003594;IPR036890;IPR036784;IPR003594;IPR018955;noIPR;IPR039028;IPR005467;noIPR;IPR036890;IPR036784	DOMAIN;HOMOLOGOUS_SUPERFAMILY;HOMOLOGOUS_SUPERFAMILY;DOMAIN;DOMAIN;DOMAIN;FAMILY;DOMAIN;DOMAIN;HOMOLOGOUS_SUPERFAMILY;HOMOLOGOUS_SUPERFAMILY	Histidine kinase/HSP90-like ATPase;Histidine kinase/HSP90-like ATPase superfamily;Alpha-ketoacid/pyruvate dehydrogenase kinase, N-terminal domain superfamily;Histidine kinase/HSP90-like ATPase;Branched-chain alpha-ketoacid dehydrogenase kinase/Pyruvate dehydrogenase kinase, N-terminal;Branched-chain alpha-ketoacid dehydrogenase kinase/Pyruvate dehydrogenase kinase, N-terminal;PDK/BCKDK protein ki…	SM00387 (SMART);G3DSA:3.30.565.10 (GENE3D);G3DSA:1.20.140.20 (GENE3D);PF02518 (PFAM);PF10436 (PFAM);PTHR11947:SF41 (PANTHER);PTHR11947 (PANTHER);PS50109 (PROSITE_PROFILES);cd16929 (CDD);SSF55874 (SUPERFAMILY);SSF69012 (SUPERFAMILY)	;;;;;;GO:0004672;;;;	;;;;;;protein kinase activity;;;;	;;;;;;Molecular Function;;;;
Vcev1_p0	Chr02	Vcev1_p0.Chr02.02971.mRNA	RING-H2 finger protein ATL22-like	1423179	1424852	831	10	gi|657964366|ref|XP_008373804.1|PREDICTED: RING-H2 finger protein ATL22-like [Malus domestica];gi|147792820|emb|CAN68814.1|hypothetical protein VITISV_001086 [Vitis vinifera];gi|470128884|ref|XP_004300363.1|PREDICTED: RING-H2 finger protein ATL22-like isoform X1 [Fragaria vesca subsp. vesca];gi|1098720462|ref|XP_018839508.1|PREDICTED: RING-H2 finger protein ATL20-like [Juglans regia];gi|702325704…	XP_008373804;CAN68814;XP_004300363;XP_018839508;XP_010053509/KCW77820;KCW77821/XP_018727854;XP_009369044;XP_019226143/OIT32198;XP_009785786;XP_016512465	gi|657964366|ref|XP_008373804.1|PREDICTED: RING-H2 finger protein ATL22-like [Malus domestica]	Malus domestica	657964366	XP_008373804	VITISV_001086;LOC104234000;ATL22_1;EUGRSUZ_D02108;LOC109005158;ATL22_1;LOC107829526;LOC109005158;EUGRSUZ_D02108;VITISV_001086;ATL22_1;EUGRSUZ_D02108;LOC109005158;LOC107829526;LOC109005158;LOC107829526;VITISV_001086;VITISV_001086;ATL22_1;EUGRSUZ_D02108;LOC104234000;LOC107829526;VITISV_001086;LOC104234000;EUGRSUZ_D02108;EUGRSUZ_D02108;EUGRSUZ_D02108;LOC109005158;LOC107829526;EUGRSUZ_D02108;LOC10423…	29760;4096;49451;71139;51240;49451;4097;51240;71139;29760;49451;71139;51240;4097;51240;4097;29760;29760;49451;71139;4096;4097;29760;4096;71139;71139;71139;51240;4097;71139;4096;71139;71139;49451;51240;4097;71139;49451;4096;4096;29760;71139;29760;29760	GO:0016020-IEA;GO:0016021-IEA;GO:0030247-IEA;GO:0016787-IEA	membrane-IEA;integral component of membrane-IEA;polysaccharide binding-IEA;hydrolase activity-IEA	Cellular Component-IEA;Cellular Component-IEA;Molecular Function-IEA;Molecular Function-IEA							IPR025287;noIPR;noIPR;noIPR;noIPR	DOMAIN;DOMAIN;DOMAIN;DOMAIN;DOMAIN	Wall-associated receptor kinase, galacturonan-binding domain;Wall-associated receptor kinase, galacturonan-binding domain;Wall-associated receptor kinase, galacturonan-binding domain;Wall-associated receptor kinase, galacturonan-binding domain;Wall-associated receptor kinase, galacturonan-binding domain	PF13947 (PFAM);PTHR46279:SF12 (PANTHER);PTHR46279 (PANTHER);SignalP-noTM (SIGNALP_EUK);TMhelix (TMHMM)	GO:0030247;;;;	polysaccharide binding;;;;	Molecular Function;;;;
Vcev1_p0	Chr02	Vcev1_p0.Chr02.02972.mRNA	deSI-like protein At4g17486 isoform X2	1429241	1434155	651	10	gi|1137184192|gb|OMO59587.1|hypothetical protein CCACVL1_24745 [Corchorus capsularis];gi|1137173877|gb|OMO52592.1|hypothetical protein COLO4_37086 [Corchorus olitorius];gi|1009157320|ref|XP_015896700.1|PREDICTED: deSI-like protein At4g17486 isoform X2 [Ziziphus jujuba];gi|1063479634|ref|XP_017973643.1|PREDICTED: deSI-like protein At4g17486 [Theobroma cacao]/gi|508776988|gb|EOY24244.1|PPPDE thiol …	OMO59587;OMO52592;XP_015896700;EOY24244/XP_017973643;XP_012475858/KJB25510/KJB25511/KJB25517/KJB25513/XP_016716270;XP_015896699;OAY56756;XP_012475856/XP_016716267;XP_011031933;EEE79276/XP_002304297	gi|1137184192|gb|OMO59587.1|hypothetical protein CCACVL1_24745 [Corchorus capsularis]	Corchorus capsularis	1137184192	OMO59587	TCM_015907;B456_004G195500;COLO4_37086;POPTR_003G080300;TCM_015907;TCM_015907;B456_004G195500;LOC107929378;COLO4_37086;CCACVL1_24745;TCM_015907;TCM_015907;TCM_015907;POPTR_003G080300;POPTR_003G080300;POPTR_003G080300;POPTR_003G080300;POPTR_003G080300;POPTR_003G080300;LOC107929378;CCACVL1_24745;MANES_02G042200;TCM_015907;MANES_02G042200;POPTR_003G080300;TCM_015907;LOC107929378;LOC107929378	3641;29730;93759;3694;3641;3641;29730;3635;93759;210143;3641;3641;3641;3694;3694;3694;3694;3694;3694;3635;210143;3983;3641;3983;3694;3641;3635;3635	GO:0101005-IBA;GO:0070646-IBA;GO:0016787-IEA;GO:0016579-IBA	ubiquitinyl hydrolase activity-IBA;protein modification by small protein removal-IBA;hydrolase activity-IEA;protein deubiquitination-IBA	Molecular Function-IBA;Biological Process-IBA;Molecular Function-IEA;Biological Process-IBA							IPR008580;IPR042266;IPR008580;noIPR;IPR008580;noIPR;IPR008580	DOMAIN;HOMOLOGOUS_SUPERFAMILY;DOMAIN;DOMAIN;DOMAIN;DOMAIN;DOMAIN	PPPDE peptidase domain;PPPDE putative peptidase domain superfamily;PPPDE peptidase domain;PPPDE peptidase domain;PPPDE peptidase domain;PPPDE peptidase domain;PPPDE peptidase domain	SM01179 (SMART);G3DSA:3.90.1720.30 (GENE3D);PF05903 (PFAM);mobidb-lite (MOBIDB_LITE);PTHR12378 (PANTHER);PTHR12378:SF53 (PANTHER);PS51858 (PROSITE_PROFILES)	GO:0008233;;GO:0008233;;GO:0008233;;GO:0008233	peptidase activity;;peptidase activity;;peptidase activity;;peptidase activity	Molecular Function;;Molecular Function;;Molecular Function;;Molecular Function
Vcev1_p0	Chr02	Vcev1_p0.Chr02.02973.mRNA	ethylene-responsive transcription factor 5-like	1459657	1460658	1002	10	gi|720062192|ref|XP_010275423.1|PREDICTED: ethylene-responsive transcription factor ERF105-like [Nelumbo nucifera];gi|720008943|ref|XP_010258783.1|PREDICTED: ethylene-responsive transcription factor 5 [Nelumbo nucifera];gi|970046047|ref|XP_015084517.1|PREDICTED: ethylene-responsive transcription factor 5-like [Solanum pennellii];gi|1039290957|ref|NP_001315543.1|ethylene-responsive transcription f…	XP_010275423;XP_010258783;XP_015084517;NP_001315543;XP_006359240;XP_012070058/KDP39920;CDP10017;AAR37423;KCW77824;XP_009609421	gi|720062192|ref|XP_010275423.1|PREDICTED: ethylene-responsive transcription factor ERF105-like [Nelumbo nucifera]	Nelumbo nucifera	720062192	XP_010275423	JCGZ_03451;GSCOC_T00030555001;GSCOC_T00030555001;LOC104598426;EUGRSUZ_D02111;LOC104610488;Q6RZW7;LOC104610488;EUGRSUZ_D02111;LOC104598426;LOC104598426;EUGRSUZ_D02111;JCGZ_03451;LOC104598426;JCGZ_03451;GSCOC_T00030555001;JCGZ_03451;JCGZ_03451;LOC104598426;GSCOC_T00030555001;Q6RZW7;EUGRSUZ_D02111;101267548;Q6RZW7;JCGZ_03451;101267548;LOC104598426;101267548;GSCOC_T00030555001;GSCOC_T00030555001;1012…	180498;49390;49390;4432;71139;4432;3605;4432;71139;4432;4432;71139;180498;4432;180498;49390;180498;180498;4432;49390;3605;71139;4081;3605;180498;4081;4432;4081;49390;49390;4081;4432;49390;4432;4432;71139;3605;71139;71139;4081;4081;3605;3605;4432;4432;4081;4081;4432;180498;4081;71139;49390;4081;4432;4432;180498;3605;3605;49390;49390	GO:0003677-IEA;GO:0003700-IEA;GO:0006355-IEA;GO:0005634-IEA;GO:0006952-IEA	DNA binding-IEA;DNA-binding transcription factor activity-IEA;regulation of transcription, DNA-templated-IEA;nucleus-IEA;defense response-IEA	Molecular Function-IEA;Molecular Function-IEA;Biological Process-IEA;Cellular Component-IEA;Biological Process-IEA							IPR001471;IPR001471;IPR036955;IPR001471;noIPR;noIPR;noIPR;noIPR;noIPR;IPR001471;IPR001471;IPR016177	DOMAIN;DOMAIN;HOMOLOGOUS_SUPERFAMILY;DOMAIN;DOMAIN;DOMAIN;DOMAIN;DOMAIN;DOMAIN;DOMAIN;DOMAIN;HOMOLOGOUS_SUPERFAMILY	AP2/ERF domain;AP2/ERF domain;AP2/ERF domain superfamily;AP2/ERF domain;AP2/ERF domain;AP2/ERF domain;AP2/ERF domain;AP2/ERF domain;AP2/ERF domain;AP2/ERF domain;AP2/ERF domain;DNA-binding domain superfamily	PR00367 (PRINTS);SM00380 (SMART);G3DSA:3.30.730.10 (GENE3D);PF00847 (PFAM);mobidb-lite (MOBIDB_LITE);mobidb-lite (MOBIDB_LITE);mobidb-lite (MOBIDB_LITE);PTHR31677 (PANTHER);PTHR31677:SF64 (PANTHER);PS51032 (PROSITE_PROFILES);cd00018 (CDD);SSF54171 (SUPERFAMILY)	GO:0003700/GO:0006355;GO:0003700/GO:0006355;GO:0003700/GO:0006355;GO:0003700/GO:0006355;;;;;;GO:0003700/GO:0006355;GO:0003700/GO:0006355;GO:0003677	DNA-binding transcription factor activity/regulation of transcription, DNA-templated;DNA-binding transcription factor activity/regulation of transcription, DNA-templated;DNA-binding transcription factor activity/regulation of transcription, DNA-templated;DNA-binding transcription factor activity/regulation of transcription, DNA-templated;;;;;;DNA-binding transcription factor activity/regulation o…	Molecular Function/Biological Process;Molecular Function/Biological Process;Molecular Function/Biological Process;Molecular Function/Biological Process;;;;;;Molecular Function/Biological Process;Molecular Function/Biological Process;Molecular Function
Vcev1_p0	Chr02	Vcev1_p0.Chr02.02974.mRNA	ethylene-responsive transcription factor 5-like	1485356	1486342	987	10	gi|720008943|ref|XP_010258783.1|PREDICTED: ethylene-responsive transcription factor 5 [Nelumbo nucifera];gi|40060533|gb|AAR37423.1|putative ethylene response factor 5 [Vitis aestivalis];gi|720062192|ref|XP_010275423.1|PREDICTED: ethylene-responsive transcription factor ERF105-like [Nelumbo nucifera];gi|300079022|gb|ADJ67442.1|ethylene response factor 13 [Actinidia deliciosa];gi|697111081|ref|XP_0…	XP_010258783;AAR37423;XP_010275423;ADJ67442;XP_009609421;XP_016481040;XP_019252820/OIT08704/XP_019252422;NP_001311976/AAG43545;XP_018824977;EOY24239	gi|720008943|ref|XP_010258783.1|PREDICTED: ethylene-responsive transcription factor 5 [Nelumbo nucifera]	Nelumbo nucifera	720008943	XP_010258783	LOC104598426;LOC107802111;LOC108994292;LOC104610488;Q6RZW7;ERF13;LOC104610488;LOC107802111;ERF5_5;LOC108994292;ERF5_5;ERF5_5;LOC104598426;LOC104598426;LOC107802111;ERF13;LOC104598426;ERF13;ERF13;LOC107802111;ERF13;ACRE1;ERF13;TCM_015902;TCM_015902;LOC104598426;Q6RZW7;LOC107802111;LOC108994292;Q6RZW7;TCM_015902;LOC107802111;LOC108994292;LOC104598426;ERF5_5;LOC108994292;TCM_015902;LOC104598426;ACRE…	4432;4097;51240;4432;3605;3627;4432;4097;49451;51240;49451;49451;4432;4432;4097;3627;4432;3627;3627;4097;3627;4097;3627;3641;3641;4432;3605;4097;51240;3605;3641;4097;51240;4432;49451;51240;3641;4432;4097;4432;4097;3627;49451;4097;4097;4432;51240;3605;3641;51240;49451;4097;49451;4097;3627;51240;4097;4097;3605;49451;4097;49451;3605;4432;49451;4097;4432;4432;3627;4097;3627;4097;3641;4097;4097;49451;…	GO:0003677-IEA;GO:0003700-IEA;GO:0006355-IEA;GO:0009873-IEA;GO:0005634-IEA;GO:0006952-IEA	DNA binding-IEA;DNA-binding transcription factor activity-IEA;regulation of transcription, DNA-templated-IEA;ethylene-activated signaling pathway-IEA;nucleus-IEA;defense response-IEA	Molecular Function-IEA;Molecular Function-IEA;Biological Process-IEA;Biological Process-IEA;Cellular Component-IEA;Biological Process-IEA							IPR001471;IPR001471;IPR036955;IPR001471;noIPR;noIPR;noIPR;noIPR;noIPR;IPR001471;IPR001471;IPR016177	DOMAIN;DOMAIN;HOMOLOGOUS_SUPERFAMILY;DOMAIN;DOMAIN;DOMAIN;DOMAIN;DOMAIN;DOMAIN;DOMAIN;DOMAIN;HOMOLOGOUS_SUPERFAMILY	AP2/ERF domain;AP2/ERF domain;AP2/ERF domain superfamily;AP2/ERF domain;AP2/ERF domain;AP2/ERF domain;AP2/ERF domain;AP2/ERF domain;AP2/ERF domain;AP2/ERF domain;AP2/ERF domain;DNA-binding domain superfamily	PR00367 (PRINTS);SM00380 (SMART);G3DSA:3.30.730.10 (GENE3D);PF00847 (PFAM);mobidb-lite (MOBIDB_LITE);mobidb-lite (MOBIDB_LITE);mobidb-lite (MOBIDB_LITE);PTHR31677:SF64 (PANTHER);PTHR31677 (PANTHER);PS51032 (PROSITE_PROFILES);cd00018 (CDD);SSF54171 (SUPERFAMILY)	GO:0006355/GO:0003700;GO:0006355/GO:0003700;GO:0006355/GO:0003700;GO:0006355/GO:0003700;;;;;;GO:0006355/GO:0003700;GO:0006355/GO:0003700;GO:0003677	regulation of transcription, DNA-templated/DNA-binding transcription factor activity;regulation of transcription, DNA-templated/DNA-binding transcription factor activity;regulation of transcription, DNA-templated/DNA-binding transcription factor activity;regulation of transcription, DNA-templated/DNA-binding transcription factor activity;;;;;;regulation of transcription, DNA-templated/DNA-binding…	Biological Process/Molecular Function;Biological Process/Molecular Function;Biological Process/Molecular Function;Biological Process/Molecular Function;;;;;;Biological Process/Molecular Function;Biological Process/Molecular Function;Molecular Function
Vcev1_p0	Chr02	Vcev1_p0.Chr02.02975.mRNA	ethylene-responsive transcription factor 2-like	1516657	1517340	684	10	gi|727648789|ref|XP_010494952.1|PREDICTED: ethylene-responsive transcription factor 2-like [Camelina sativa];gi|729336263|ref|XP_010538473.1|PREDICTED: ethylene-responsive transcription factor 1A-like [Tarenaya hassleriana];gi|661886654|emb|CDP10018.1|unnamed protein product [Coffea canephora];gi|923819265|ref|XP_013693573.1|PREDICTED: ethylene-responsive transcription factor 2-like [Brassica nap…	XP_010494952;XP_010538473;CDP10018;XP_013693573/CDX77750/XP_013703691;XP_013594196;ACY74382;XP_017609746/XP_016677202;XP_011031947;XP_010441485;XP_002304302/EEE79281	gi|727648789|ref|XP_010494952.1|PREDICTED: ethylene-responsive transcription factor 2-like [Camelina sativa]	Camelina sativa	727648789	XP_010494952	GSCOC_T00030556001;LOC107896526;POPTR_003G081200;POPTR_003G081200;ERF2.2;LOC107896526;GSCOC_T00030556001;POPTR_003G081200;POPTR_003G081200;ERF2.2;GSCOC_T00030556001;ERF2.2;LOC107896526;GSCOC_T00030556001;ERF2.2;POPTR_003G081200;POPTR_003G081200;LOC107896526;LOC107896526;GSCOC_T00030556001;ERF2.2;GSCOC_T00030556001;ERF2.2;GSCOC_T00030556001;GSCOC_T00030556001;LOC107896526;LOC107896526;LOC107896526…	49390;3635;3694;3694;52824;3635;49390;3694;3694;52824;49390;52824;3635;49390;52824;3694;3694;3635;3635;49390;52824;49390;52824;49390;49390;3635;3635;3635;49390;52824;52824;3694;49390;3694	GO:0003677-IEA;GO:0003700-IEA;GO:0006355-IEA;GO:0005634-IEA;GO:0006952-IEA	DNA binding-IEA;DNA-binding transcription factor activity-IEA;regulation of transcription, DNA-templated-IEA;nucleus-IEA;defense response-IEA	Molecular Function-IEA;Molecular Function-IEA;Biological Process-IEA;Cellular Component-IEA;Biological Process-IEA							IPR001471;IPR001471;IPR001471;IPR036955;noIPR;noIPR;noIPR;IPR001471;IPR001471;IPR016177	DOMAIN;DOMAIN;DOMAIN;HOMOLOGOUS_SUPERFAMILY;HOMOLOGOUS_SUPERFAMILY;HOMOLOGOUS_SUPERFAMILY;HOMOLOGOUS_SUPERFAMILY;DOMAIN;DOMAIN;HOMOLOGOUS_SUPERFAMILY	AP2/ERF domain;AP2/ERF domain;AP2/ERF domain;AP2/ERF domain superfamily;AP2/ERF domain superfamily;AP2/ERF domain superfamily;AP2/ERF domain superfamily;AP2/ERF domain;AP2/ERF domain;DNA-binding domain superfamily	PR00367 (PRINTS);SM00380 (SMART);PF00847 (PFAM);G3DSA:3.30.730.10 (GENE3D);mobidb-lite (MOBIDB_LITE);PTHR31190 (PANTHER);PTHR31190:SF128 (PANTHER);PS51032 (PROSITE_PROFILES);cd00018 (CDD);SSF54171 (SUPERFAMILY)	GO:0003700/GO:0006355;GO:0003700/GO:0006355;GO:0003700/GO:0006355;GO:0003700/GO:0006355;;;;GO:0003700/GO:0006355;GO:0003700/GO:0006355;GO:0003677	DNA-binding transcription factor activity/regulation of transcription, DNA-templated;DNA-binding transcription factor activity/regulation of transcription, DNA-templated;DNA-binding transcription factor activity/regulation of transcription, DNA-templated;DNA-binding transcription factor activity/regulation of transcription, DNA-templated;;;;DNA-binding transcription factor activity/regulation of …	Molecular Function/Biological Process;Molecular Function/Biological Process;Molecular Function/Biological Process;Molecular Function/Biological Process;;;;Molecular Function/Biological Process;Molecular Function/Biological Process;Molecular Function
Vcev1_p0	Chr02	Vcev1_p0.Chr02.02976.mRNA	ubiquitin carboxyl-terminal hydrolase 3-like	1532851	1543707	699	10	gi|1098837025|ref|XP_018825134.1|PREDICTED: ubiquitin carboxyl-terminal hydrolase 3-like [Juglans regia]/gi|1098837027|ref|XP_018825135.1|PREDICTED: ubiquitin carboxyl-terminal hydrolase 3-like [Juglans regia];gi|747069128|ref|XP_011081345.1|ubiquitin carboxyl-terminal hydrolase 3 [Sesamum indicum];gi|645265975|ref|XP_008238409.1|PREDICTED: ubiquitin carboxyl-terminal hydrolase 3 [Prunus mume];gi…	XP_018825135/XP_018825134;XP_011081345;XP_008238409;XP_009369132/XP_009369143;XP_016434234/XP_009613999;XP_007209546/ONI06452;XP_016446249/XP_009610909;XP_009333691;OAY56763;XP_015582809/XP_002532357/EEF30030	gi|1098837027|ref|XP_018825135.1|PREDICTED: ubiquitin carboxyl-terminal hydrolase 3-like [Juglans regia]/gi|1098837025|ref|XP_018825134.1|PREDICTED: ubiquitin carboxyl-terminal hydrolase 3-like [Juglans regia]	Juglans regia	1098837027;1098837025	XP_018825135;XP_018825134	PRUPE_5G061500;LOC107771406;RCOM_0191600;LOC108994395;RCOM_0191600;LOC107771406;LOC107771406;LOC105164399;PRUPE_5G061500;RCOM_0191600;MANES_02G042700;MANES_02G042700;PRUPE_5G061500;RCOM_0191600;MANES_02G042700;MANES_02G042700;LOC108994395;MANES_02G042700;RCOM_0191600;RCOM_0191600;LOC107771406;LOC107760663;LOC108994395;RCOM_0191600;PRUPE_5G061500;PRUPE_5G061500;LOC107760663;LOC107760663;MANES_02G0…	3760;4097;3988;51240;3988;4097;4097;4182;3760;3988;3983;3983;3760;3988;3983;3983;51240;3983;3988;3988;4097;4097;51240;3988;3760;3760;4097;4097;3983;4097;4097;4097;51240;4097;51240;4097;3760;51240;51240;3983;3988;4097;3983;51240;3983;3760;3760;4097;3760;3760;3988;3983;4097;3760;3988;3988;4097;4097;3988;3983;51240;3983;4097;51240;51240;3988;4097;51240;3983;4182;3983;51240;3760;3983;3760;4097;3760;4…	GO:0004843-IBA;GO:0004843-IEA;GO:0005737-IBA;GO:0008233-IEA;GO:0006508-IEA;GO:0008234-IEA;GO:0006511-IEA;GO:0016787-IEA;GO:0016579-IBA	thiol-dependent ubiquitin-specific protease activity-IBA;thiol-dependent ubiquitin-specific protease activity-IEA;cytoplasm-IBA;peptidase activity-IEA;proteolysis-IEA;cysteine-type peptidase activity-IEA;ubiquitin-dependent protein catabolic process-IEA;hydrolase activity-IEA;protein deubiquitination-IBA	Molecular Function-IBA;Molecular Function-IEA;Cellular Component-IBA;Molecular Function-IEA;Biological Process-IEA;Molecular Function-IEA;Biological Process-IEA;Molecular Function-IEA;Biological Process-IBA							IPR001578;IPR001578;IPR036959;IPR001578;noIPR;noIPR;IPR038765	DOMAIN;DOMAIN;HOMOLOGOUS_SUPERFAMILY;DOMAIN;DOMAIN;DOMAIN;HOMOLOGOUS_SUPERFAMILY	Peptidase C12, ubiquitin carboxyl-terminal hydrolase;Peptidase C12, ubiquitin carboxyl-terminal hydrolase;Peptidase C12, ubiquitin carboxyl-terminal hydrolase superfamily;Peptidase C12, ubiquitin carboxyl-terminal hydrolase;Peptidase C12, ubiquitin carboxyl-terminal hydrolase;Peptidase C12, ubiquitin carboxyl-terminal hydrolase;Papain-like cysteine peptidase superfamily	PR00707 (PRINTS);PF01088 (PFAM);G3DSA:3.40.532.10 (GENE3D);PTHR10589 (PANTHER);PTHR10589:SF44 (PANTHER);cd09616 (CDD);SSF54001 (SUPERFAMILY)	GO:0004843/GO:0006511;GO:0004843/GO:0006511;GO:0004843/GO:0006511;GO:0004843/GO:0006511;;;	thiol-dependent ubiquitin-specific protease activity/ubiquitin-dependent protein catabolic process;thiol-dependent ubiquitin-specific protease activity/ubiquitin-dependent protein catabolic process;thiol-dependent ubiquitin-specific protease activity/ubiquitin-dependent protein catabolic process;thiol-dependent ubiquitin-specific protease activity/ubiquitin-dependent protein catabolic process;;;	Molecular Function/Biological Process;Molecular Function/Biological Process;Molecular Function/Biological Process;Molecular Function/Biological Process;;;
Vcev1_p0	Chr02	Vcev1_p0.Chr02.02977.mRNA	ubiquitin carboxyl-terminal hydrolase 3-like	1546705	1552124	696	10	gi|645265975|ref|XP_008238409.1|PREDICTED: ubiquitin carboxyl-terminal hydrolase 3 [Prunus mume];gi|595848528|ref|XP_007209546.1|ubiquitin carboxyl-terminal hydrolase 3 [Prunus persica]/gi|1139771980|gb|ONI06452.1|hypothetical protein PRUPE_5G061500 [Prunus persica];gi|694313977|ref|XP_009369132.1|PREDICTED: ubiquitin carboxyl-terminal hydrolase 3-like [Pyrus x bretschneideri]/gi|694313979|ref|XP…	XP_008238409;XP_007209546/ONI06452;XP_009369132/XP_009369143;XP_009333691;XP_018825135/XP_018825134;XP_015902749;OAY56763;XP_015902259/XP_015902262;XP_015582809/XP_002532357/EEF30030;XP_012858944/EYU19478	gi|645265975|ref|XP_008238409.1|PREDICTED: ubiquitin carboxyl-terminal hydrolase 3 [Prunus mume]	Prunus mume	645265975	XP_008238409	MANES_02G042700;PRUPE_5G061500;MIMGU_mgv1a013013mg;PRUPE_5G061500;RCOM_0191600;RCOM_0191600;RCOM_0191600;MIMGU_mgv1a013013mg;LOC108994395;MIMGU_mgv1a013013mg;RCOM_0191600;MANES_02G042700;RCOM_0191600;LOC108994395;MIMGU_mgv1a013013mg;PRUPE_5G061500;RCOM_0191600;MANES_02G042700;MANES_02G042700;MANES_02G042700;PRUPE_5G061500;RCOM_0191600;MANES_02G042700;MANES_02G042700;MIMGU_mgv1a013013mg;LOC1089943…	3983;3760;4155;3760;3988;3988;3988;4155;51240;4155;3988;3983;3988;51240;4155;3760;3988;3983;3983;3983;3760;3988;3983;3983;4155;51240;51240;3983;3988;3988;51240;51240;3988;4155;3988;3760;4155;4155;51240;3983;3983;51240;4155;3760;3983;3760;3760;3983;4155;4155;3760;3988;51240;3760;4155;3983;3988;3760;51240;4155;51240;3988;3988;51240;3983;3760;4155;51240;3983;51240;51240;3983;3760;3988;4155;4155;3983…	GO:0004843-IBA;GO:0004843-IEA;GO:0005737-IBA;GO:0008233-IEA;GO:0006508-IEA;GO:0008234-IEA;GO:0016787-IEA;GO:0006511-IEA;GO:0016579-IBA	thiol-dependent ubiquitin-specific protease activity-IBA;thiol-dependent ubiquitin-specific protease activity-IEA;cytoplasm-IBA;peptidase activity-IEA;proteolysis-IEA;cysteine-type peptidase activity-IEA;hydrolase activity-IEA;ubiquitin-dependent protein catabolic process-IEA;protein deubiquitination-IBA	Molecular Function-IBA;Molecular Function-IEA;Cellular Component-IBA;Molecular Function-IEA;Biological Process-IEA;Molecular Function-IEA;Molecular Function-IEA;Biological Process-IEA;Biological Process-IBA							IPR001578;IPR001578;IPR036959;noIPR;IPR001578;noIPR;IPR038765	DOMAIN;DOMAIN;HOMOLOGOUS_SUPERFAMILY;HOMOLOGOUS_SUPERFAMILY;DOMAIN;DOMAIN;HOMOLOGOUS_SUPERFAMILY	Peptidase C12, ubiquitin carboxyl-terminal hydrolase;Peptidase C12, ubiquitin carboxyl-terminal hydrolase;Peptidase C12, ubiquitin carboxyl-terminal hydrolase superfamily;Peptidase C12, ubiquitin carboxyl-terminal hydrolase superfamily;Peptidase C12, ubiquitin carboxyl-terminal hydrolase;Peptidase C12, ubiquitin carboxyl-terminal hydrolase;Papain-like cysteine peptidase superfamily	PR00707 (PRINTS);PF01088 (PFAM);G3DSA:3.40.532.10 (GENE3D);PTHR10589:SF44 (PANTHER);PTHR10589 (PANTHER);cd09616 (CDD);SSF54001 (SUPERFAMILY)	GO:0006511/GO:0004843;GO:0006511/GO:0004843;GO:0004843/GO:0006511;;GO:0006511/GO:0004843;;	ubiquitin-dependent protein catabolic process/thiol-dependent ubiquitin-specific protease activity;ubiquitin-dependent protein catabolic process/thiol-dependent ubiquitin-specific protease activity;thiol-dependent ubiquitin-specific protease activity/ubiquitin-dependent protein catabolic process;;ubiquitin-dependent protein catabolic process/thiol-dependent ubiquitin-specific protease activity;;	Biological Process/Molecular Function;Biological Process/Molecular Function;Molecular Function/Biological Process;;Biological Process/Molecular Function;;
Vcev1_p0	Chr02	Vcev1_p0.Chr02.02978.mRNA	ubiquitin-60S ribosomal protein L40	1554831	1557514	387	10	gi|508776404|gb|EOY23660.1|Ubiquitin supergroup,Ribosomal protein L40e [Theobroma cacao];gi|821324966|ref|NP_001295699.1|ubiquitin-60S ribosomal protein L40-like [Jatropha curcas]/gi|255578906|ref|XP_002530306.1|PREDICTED: ubiquitin-60S ribosomal protein L40 [Ricinus communis]/gi|255578975|ref|XP_002530340.1|PREDICTED: ubiquitin-60S ribosomal protein L40 isoform X1 [Ricinus communis]/gi|356509194…	EOY23660;XP_009782560/XP_009785771/XP_009796884/XP_016444799/XP_016500340/XP_016442439/XP_016468352/XP_016478166/AFK46422/XP_009591639/XP_009611807/ABR17437/XP_003523336/KRG96204/KRH53585/XP_003526741/XP_003554448/KRH67947/KRH64348/XP_020110117/XP_020089777/KHN23324/KHN18789/XP_018478513/XP_018441409/XP_018463246/XP_018436908/XP_018474609/OAY31857/OAY46622/OAY42926/OAY40842/NP_001295699/XP_012072…	gi|508776404|gb|EOY23660.1|Ubiquitin supergroup,Ribosomal protein L40e [Theobroma cacao]	Theobroma cacao	508776404	EOY23660	F511_10448;LOC107759736;UBICEP52-7;I3T1N0;VIT_08s0007g03030;L484_001656;TCM_015479;RCOM_0293400;LOC107951713;LOC105160295;RCOM_0293400;LR48_Vigan04g084200;COLO4_14341;I3T1N0;RCOM_0293400;LOC107759736;LOC107759736;106340542;102580286;LOC107759736;PHAVU_009G049400g;101264240;D6BR61;VIT_08s0007g03030;Vigan.02G164100;101264240;LOC106775784;GSCOC_T00027666001;DVH24_019215;C6T080;ZOSMA_106G00180;VIT_08…	472368;4097;4096;34305;29760;981085;3641;3988;3635;4182;3988;3914;93759;34305;3988;4097;4097;109376;4113;4097;3885;4081;180498;29760;157739;4081;3916;49390;3750;3847;29655;29760;29760;49451;3635;180498;3916;214687;3656;49451;3818;4113;29760;29655;4097;472368;85681;4113;3635;981085;157739;49390;214687;180498;3988;4097;214687;85681;3641;157739;4097;3847;3635;29729;214687;3983;180498;3641;3641;42345…	GO:0005737-IBA;GO:0005737-IEA;GO:0031625-IBA;GO:0003735-IEA;GO:0003729-IEA;GO:0031386-IBA;GO:0019941-IBA;GO:0022625-IEA;GO:0005840-IEA;GO:0005730-IEA;GO:0006412-IEA;GO:0005634-IBA;GO:0005634-IEA;GO:0016567-IBA	cytoplasm-IBA;cytoplasm-IEA;ubiquitin protein ligase binding-IBA;structural constituent of ribosome-IEA;mRNA binding-IEA;protein tag-IBA;modification-dependent protein catabolic process-IBA;cytosolic large ribosomal subunit-IEA;ribosome-IEA;nucleolus-IEA;translation-IEA;nucleus-IBA;nucleus-IEA;protein ubiquitination-IBA	Cellular Component-IBA;Cellular Component-IEA;Molecular Function-IBA;Molecular Function-IEA;Molecular Function-IEA;Molecular Function-IBA;Biological Process-IBA;Cellular Component-IEA;Cellular Component-IEA;Cellular Component-IEA;Biological Process-IEA;Cellular Component-IBA;Cellular Component-IEA;Biological Process-IBA							IPR019956;IPR001975;IPR000626;noIPR;IPR001975;IPR038587;IPR000626;noIPR;noIPR;IPR000626;noIPR;IPR011332;IPR029071	DOMAIN;DOMAIN;DOMAIN;DOMAIN;DOMAIN;HOMOLOGOUS_SUPERFAMILY;DOMAIN;DOMAIN;DOMAIN;DOMAIN;DOMAIN;HOMOLOGOUS_SUPERFAMILY;HOMOLOGOUS_SUPERFAMILY	Ubiquitin domain;Ribosomal protein L40e;Ubiquitin-like domain;Ubiquitin-like domain;Ribosomal protein L40e;Ribosomal protein L40e superfamily;Ubiquitin-like domain;Ubiquitin-like domain;Ubiquitin-like domain;Ubiquitin-like domain;Ubiquitin-like domain;Zinc-binding ribosomal protein;Ubiquitin-like domain superfamily	PR00348 (PRINTS);SM01377 (SMART);SM00213 (SMART);G3DSA:3.10.20.90 (GENE3D);PF01020 (PFAM);G3DSA:2.20.28.70 (GENE3D);PF00240 (PFAM);PTHR10666:SF342 (PANTHER);PTHR10666 (PANTHER);PS50053 (PROSITE_PROFILES);cd01803 (CDD);SSF57829 (SUPERFAMILY);SSF54236 (SUPERFAMILY)	;GO:0005840/GO:0006412/GO:0003735;GO:0005515;;GO:0005840/GO:0006412/GO:0003735;;GO:0005515;;;GO:0005515;;GO:0006412;	;ribosome/translation/structural constituent of ribosome;protein binding;;ribosome/translation/structural constituent of ribosome;;protein binding;;;protein binding;;translation;	;Cellular Component/Biological Process/Molecular Function;Molecular Function;;Cellular Component/Biological Process/Molecular Function;;Molecular Function;;;Molecular Function;;Biological Process;
Vcev1_p0	Chr02	Vcev1_p0.Chr02.02979.mRNA	vacuolar protein sorting-associated protein 8 homolog isoform X1	1560109	1578097	5910	10	gi|731420761|ref|XP_002267626.3|PREDICTED: vacuolar protein sorting-associated protein 8 homolog isoform X1 [Vitis vinifera];gi|296089008|emb|CBI38711.3|unnamed protein product, partial [Vitis vinifera];gi|1098832572|ref|XP_018822782.1|PREDICTED: vacuolar protein sorting-associated protein 8 homolog [Juglans regia];gi|743790622|ref|XP_011039285.1|PREDICTED: vacuolar protein sorting-associated pro…	XP_002267626;CBI38711;XP_018822782;XP_011039285;XP_006491365;XP_006444731/ESR57971;KDO86613;EOX95586;EOX95587;XP_017985202	gi|731420761|ref|XP_002267626.3|PREDICTED: vacuolar protein sorting-associated protein 8 homolog isoform X1 [Vitis vinifera]	Vitis vinifera	731420761	XP_002267626	LOC108992639;CICLE_v10018449mg;VIT_15s0048g02590;TCM_005038;CICLE_v10018449mg;VIT_15s0048g02590;TCM_005038;CISIN_1g000170mg;TCM_005038;LOC108992639;TCM_005038;CISIN_1g000170mg;VIT_15s0048g02590;VIT_15s0048g02590;LOC108992639;VIT_15s0048g02590;VIT_15s0048g02590;CISIN_1g000170mg;VIT_15s0048g02590;TCM_005038;LOC108992639;VIT_15s0048g02590;TCM_005038;LOC108992639;CISIN_1g000170mg;CISIN_1g000170mg;LOC…	51240;85681;29760;3641;85681;29760;3641;2711;3641;51240;3641;2711;29760;29760;51240;29760;29760;2711;29760;3641;51240;29760;3641;51240;2711;2711;51240;3641;2711;29760;2711;3641;85681;3641;3641;51240;3641;29760;3641;29760;3641;85681;2711;29760;3641;29760;2711;51240;2711;2711;3641;3641;51240;2711;3641;51240;29760;3641;85681;2711;51240;29760;29760;51240;51240;51240;85681;3641;3641;2711	GO:0016192-IEA;GO:0034058-IBA;GO:0005770-IBA;GO:0009555-IEA;GO:0006623-IBA;GO:0017137-IBA;GO:0006886-IEA;GO:0030897-IBA	vesicle-mediated transport-IEA;endosomal vesicle fusion-IBA;late endosome-IBA;pollen development-IEA;protein targeting to vacuole-IBA;small GTPase binding-IBA;intracellular protein transport-IEA;HOPS complex-IBA	Biological Process-IEA;Biological Process-IBA;Cellular Component-IBA;Biological Process-IEA;Biological Process-IBA;Molecular Function-IBA;Biological Process-IEA;Cellular Component-IBA							IPR015943;IPR025941;IPR024977;IPR000547;noIPR;noIPR;noIPR;noIPR;noIPR;IPR017986;IPR001680;IPR001841;IPR036322	HOMOLOGOUS_SUPERFAMILY;DOMAIN;DOMAIN;REPEAT;REPEAT;REPEAT;REPEAT;REPEAT;REPEAT;DOMAIN;REPEAT;DOMAIN;HOMOLOGOUS_SUPERFAMILY	WD40/YVTN repeat-like-containing domain superfamily;Vacuolar protein sorting-associated protein 8, central domain;Anaphase-promoting complex subunit 4, WD40 domain;Clathrin, heavy chain/VPS, 7-fold repeat;Clathrin, heavy chain/VPS, 7-fold repeat;Clathrin, heavy chain/VPS, 7-fold repeat;Clathrin, heavy chain/VPS, 7-fold repeat;Clathrin, heavy chain/VPS, 7-fold repeat;Clathrin, heavy chain/VPS, 7-f…	G3DSA:2.130.10.10 (GENE3D);PF12816 (PFAM);PF12894 (PFAM);PF00637 (PFAM);mobidb-lite (MOBIDB_LITE);mobidb-lite (MOBIDB_LITE);mobidb-lite (MOBIDB_LITE);PTHR12616:SF10 (PANTHER);PTHR12616 (PANTHER);PS50294 (PROSITE_PROFILES);PS50082 (PROSITE_PROFILES);PS50089 (PROSITE_PROFILES);SSF50978 (SUPERFAMILY)	GO:0005515;;;GO:0016192/GO:0006886;;;;;;GO:0005515;GO:0005515;;GO:0005515	protein binding;;;vesicle-mediated transport/intracellular protein transport;;;;;;protein binding;protein binding;;protein binding	Molecular Function;;;Biological Process/Biological Process;;;;;;Molecular Function;Molecular Function;;Molecular Function
Vcev1_p0	Chr02	Vcev1_p0.Chr02.02980.mRNA	GRIP and coiled-coil domain-containing protein 2 isoform X1	1582933	1597692	8058	10	gi|731386353|ref|XP_010648850.1|PREDICTED: GRIP and coiled-coil domain-containing protein 2 isoform X4 [Vitis vinifera];gi|731386351|ref|XP_010648849.1|PREDICTED: GRIP and coiled-coil domain-containing protein 2 isoform X3 [Vitis vinifera];gi|731386345|ref|XP_010648845.1|PREDICTED: GRIP and coiled-coil domain-containing protein 2 isoform X1 [Vitis vinifera]/gi|731386347|ref|XP_010648846.1|PREDICT…	XP_010648850;XP_010648849;XP_010648845/XP_019074931/XP_010648846;XP_010648847;XP_010648852/XP_010648851;XP_010648853;GAV62539;XP_018845623;XP_018845624;XP_018845625	gi|731386353|ref|XP_010648850.1|PREDICTED: GRIP and coiled-coil domain-containing protein 2 isoform X4 [Vitis vinifera]	Vitis vinifera	731386353	XP_010648850	VIT_04s0069g00870;LOC109009559;LOC109009559;LOC109009559;LOC109009559;LOC109009559;LOC109009559;LOC109009559;LOC109009559;LOC109009559;LOC109009559;LOC109009559;LOC109009559;VIT_04s0069g00870	29760;51240;51240;51240;51240;51240;51240;51240;51240;51240;51240;51240;51240;29760	GO:0016020-IEA;GO:0016021-IEA;GO:0009506-IEA	membrane-IEA;integral component of membrane-IEA;plasmodesma-IEA	Cellular Component-IEA;Cellular Component-IEA;Cellular Component-IEA							noIPR;noIPR;noIPR;noIPR;noIPR;noIPR;noIPR;noIPR	null;null;null;null;null;null;null;null	null;null;null;null;null;null;null;null	mobidb-lite (MOBIDB_LITE);mobidb-lite (MOBIDB_LITE);mobidb-lite (MOBIDB_LITE);mobidb-lite (MOBIDB_LITE);PTHR43939 (PANTHER);PTHR43939:SF50 (PANTHER);SSF57997 (SUPERFAMILY);SSF57997 (SUPERFAMILY)	;;;;;;;	;;;;;;;	;;;;;;;
Vcev1_p0	Chr02	Vcev1_p0.Chr02.02981.mRNA	dehydrogenase/reductase SDR family member on chromosome X isoform X1	1604074	1613343	1113	10	gi|1063482037|ref|XP_007035941.2|PREDICTED: dehydrogenase/reductase SDR family member on chromosome X isoform X1 [Theobroma cacao];gi|508714970|gb|EOY06867.1|Rossmann-fold NAD(P)-binding domain-containing protein isoform 1 [Theobroma cacao];gi|568822732|ref|XP_006465780.1|PREDICTED: dehydrogenase/reductase SDR family member on chromosome X isoform X1 [Citrus sinensis]/gi|641825088|gb|KDO44376.1|h…	XP_007035941;EOY06867;XP_006465780/KDO44376;XP_006465781/KDO44377;XP_010056087/KCW72655/XP_010056085/XP_018729319;CDP17324;GAV77358;XP_010648449;KJB28813/XP_012482267;XP_016693881	gi|1063482037|ref|XP_007035941.2|PREDICTED: dehydrogenase/reductase SDR family member on chromosome X isoform X1 [Theobroma cacao]	Theobroma cacao	1063482037	XP_007035941	CISIN_1g017580mg;CISIN_1g017580mg;TCM_021462;EUGRSUZ_E01111;B456_005G070800;CFOL_v3_20829;B456_005G070800;EUGRSUZ_E01111;TCM_021462;TCM_021462;GSCOC_T00004079001;B456_005G070800;CFOL_v3_20829;TCM_021462;CISIN_1g017580mg;GSCOC_T00004079001;B456_005G070800;EUGRSUZ_E01111;TCM_021462;EUGRSUZ_E01111;LOC107910537;LOC107910537;EUGRSUZ_E01111;LOC107910537;B456_005G070800;LOC107910537;LOC107910537;EUGRSUZ…	2711;2711;3641;71139;29730;3775;29730;71139;3641;3641;49390;29730;3775;3641;2711;49390;29730;71139;3641;71139;3635;3635;71139;3635;29730;3635;3635;71139;2711;3775;3635;3641;29730	GO:0016020-IEA;GO:0016021-IEA;GO:0055114-IEA	membrane-IEA;integral component of membrane-IEA;obsolete oxidation-reduction process-IEA	Cellular Component-IEA;Cellular Component-IEA;Biological Process-IEA							IPR002347;IPR002347;noIPR;noIPR;noIPR;IPR036291;noIPR;noIPR	FAMILY;FAMILY;FAMILY;FAMILY;FAMILY;HOMOLOGOUS_SUPERFAMILY;HOMOLOGOUS_SUPERFAMILY;HOMOLOGOUS_SUPERFAMILY	Short-chain dehydrogenase/reductase SDR;Short-chain dehydrogenase/reductase SDR;Short-chain dehydrogenase/reductase SDR;Short-chain dehydrogenase/reductase SDR;Short-chain dehydrogenase/reductase SDR;NAD(P)-binding domain superfamily;NAD(P)-binding domain superfamily;NAD(P)-binding domain superfamily	PR00081 (PRINTS);PF00106 (PFAM);G3DSA:3.40.50.720 (GENE3D);PTHR24320 (PANTHER);PTHR24320:SF185 (PANTHER);SSF51735 (SUPERFAMILY);TMhelix (TMHMM);TMhelix (TMHMM)	GO:0016491;GO:0016491;;;;;;	oxidoreductase activity;oxidoreductase activity;;;;;;	Molecular Function;Molecular Function;;;;;;
Vcev1_p0	Chr02	Vcev1_p0.Chr02.02982.mRNA	probable enoyl-CoA hydratase 2, mitochondrial	1614466	1620084	951	10	gi|1098837076|ref|XP_018825161.1|PREDICTED: probable enoyl-CoA hydratase 2, mitochondrial [Juglans regia];gi|720008902|ref|XP_010258770.1|PREDICTED: probable enoyl-CoA hydratase 2, mitochondrial [Nelumbo nucifera];gi|747046163|ref|XP_011097990.1|probable enoyl-CoA hydratase 2, mitochondrial isoform X1 [Sesamum indicum];gi|802582648|ref|XP_012070065.1|probable enoyl-CoA hydratase 2, mitochondrial …	XP_018825161;XP_010258770;XP_011097990;XP_012070065/KDP39925;KNA21413;GAV58605;XP_010677106/KMT11790;XP_006359233;XP_010657894;EEF30028/XP_002532355	gi|1098837076|ref|XP_018825161.1|PREDICTED: probable enoyl-CoA hydratase 2, mitochondrial [Juglans regia]	Juglans regia	1098837076	XP_018825161	RCOM_0191380;LOC108994410;LOC108994410;LOC104598420;RCOM_0191380;VIT_02s0234g00080;LOC108994410;CFOL_v3_02138;RCOM_0191380;102597786;SOVF_043480;LOC108994410;SOVF_043480;RCOM_0191380;102597786;VIT_02s0234g00080;102597786;LOC104598420;LOC108994410;102597786;102597786;VIT_02s0234g00080;RCOM_0191380;LOC104598420;SOVF_043480;SOVF_043480;VIT_02s0234g00080;RCOM_0191380;102597786;VIT_02s0234g00080;LOC10…	3988;51240;51240;4432;3988;29760;51240;3775;3988;4113;3562;51240;3562;3988;4113;29760;4113;4432;51240;4113;4113;29760;3988;4432;3562;3562;29760;3988;4113;29760;51240;4113;3562;4432;4113;3988;4432;29760;3988;4113;3988;51240;29760;3562;180498;29760;3988;4432;3562;51240;4113;4113;4432;3562;180498;3988;4113;4432;3988	GO:0009507-IEA;GO:0003824-IEA;GO:0005739-IBA;GO:0004490-IEA;GO:0016829-IEA;GO:0006635-IBA;GO:0004300-IBA;GO:0009536-IEA	chloroplast-IEA;catalytic activity-IEA;mitochondrion-IBA;methylglutaconyl-CoA hydratase activity-IEA;lyase activity-IEA;fatty acid beta-oxidation-IBA;enoyl-CoA hydratase activity-IBA;plastid-IEA	Cellular Component-IEA;Molecular Function-IEA;Cellular Component-IBA;Molecular Function-IEA;Molecular Function-IEA;Biological Process-IBA;Molecular Function-IBA;Cellular Component-IEA							IPR014748;IPR001753;noIPR;noIPR;noIPR;noIPR;IPR029045	HOMOLOGOUS_SUPERFAMILY;FAMILY;FAMILY;FAMILY;FAMILY;FAMILY;HOMOLOGOUS_SUPERFAMILY	Enoyl-CoA hydratase, C-terminal;Enoyl-CoA hydratase/isomerase;Enoyl-CoA hydratase/isomerase;Enoyl-CoA hydratase/isomerase;Enoyl-CoA hydratase/isomerase;Enoyl-CoA hydratase/isomerase;ClpP/crotonase-like domain superfamily	G3DSA:1.10.12.10 (GENE3D);PF00378 (PFAM);G3DSA:3.90.226.10 (GENE3D);PTHR11941 (PANTHER);PTHR11941:SF105 (PANTHER);cd06558 (CDD);SSF52096 (SUPERFAMILY)	;GO:0003824;;;;;	;catalytic activity;;;;;	;Molecular Function;;;;;
Vcev1_p0	Chr02	Vcev1_p0.Chr02.02983.mRNA	Acyl-CoA N-acyltransferase with RING/FYVE/PHD-type zinc finger protein	1627175	1628449	939	10	gi|604299601|gb|EYU19475.1|hypothetical protein MIMGU_mgv1a021030mg, partial [Erythranthe guttata];gi|1024050844|gb|KZV50814.1|hypothetical protein F511_09872 [Dorcoceras hygrometricum];gi|1130826353|dbj|GAV88999.1|PHD domain-containing protein [Cephalotus follicularis];gi|1040832688|ref|XP_017230495.1|PREDICTED: increased DNA methylation 1-like isoform X1 [Daucus carota subsp. sativus]/gi|104083…	EYU19475;KZV50814;GAV88999;XP_017230495/XP_017230496;KZN11947;XP_016570355;XP_008373735;NP_001329378/ANM67555;NP_193228/BAH30519/NP_001329379/AEE83523/ANM67556;XP_009370020	gi|604299601|gb|EYU19475.1|hypothetical protein MIMGU_mgv1a021030mg, partial [Erythranthe guttata]	Erythranthe guttata	604299601	EYU19475	MIMGU_mgv1a021030mg;At4g14920;At4g14920;DCAR_004603;LOC107868236;F511_09872;DCAR_004603;CFOL_v3_32420;DCAR_004603;LOC107868236;At4g14920;MIMGU_mgv1a021030mg;DCAR_004603;DCAR_004603;At4g14920;At4g14920;F511_09872;At4g14920;DCAR_004603;At4g14920;F511_09872;F511_09872;MIMGU_mgv1a021030mg;DCAR_004603;DCAR_004603;LOC107868236;CFOL_v3_32420;MIMGU_mgv1a021030mg;At4g14920;F511_09872;LOC107868236;LOC10786…	4155;3702;3702;79200;4072;472368;79200;3775;79200;4072;3702;4155;79200;79200;3702;3702;472368;3702;79200;3702;472368;472368;4155;79200;79200;4072;3775;4155;3702;472368;4072;4072;3702;3702;3775;4072;472368;4155;3702;79200;79200;4155;3702	GO:0016746-IEA;GO:0046872-IEA;GO:0003714-IEA;GO:0045892-IEA;GO:0016740-IEA;GO:0008080-IEA	transferase activity, transferring acyl groups-IEA;metal ion binding-IEA;transcription corepressor activity-IEA;negative regulation of transcription, DNA-templated-IEA;transferase activity-IEA;N-acetyltransferase activity-IEA	Molecular Function-IEA;Molecular Function-IEA;Molecular Function-IEA;Biological Process-IEA;Molecular Function-IEA;Molecular Function-IEA							IPR001965;IPR032308;IPR013083;noIPR;noIPR;noIPR;noIPR;IPR042163;IPR019787;IPR011011	DOMAIN;DOMAIN;HOMOLOGOUS_SUPERFAMILY;HOMOLOGOUS_SUPERFAMILY;HOMOLOGOUS_SUPERFAMILY;HOMOLOGOUS_SUPERFAMILY;HOMOLOGOUS_SUPERFAMILY;FAMILY;DOMAIN;HOMOLOGOUS_SUPERFAMILY	Zinc finger, PHD-type;Jas TPL-binding domain;Zinc finger, RING/FYVE/PHD-type;Zinc finger, RING/FYVE/PHD-type;Zinc finger, RING/FYVE/PHD-type;Zinc finger, RING/FYVE/PHD-type;Zinc finger, RING/FYVE/PHD-type;PHD finger protein 12;Zinc finger, PHD-finger;Zinc finger, FYVE/PHD-type	SM00249 (SMART);PF16135 (PFAM);G3DSA:3.30.40.10 (GENE3D);mobidb-lite (MOBIDB_LITE);mobidb-lite (MOBIDB_LITE);mobidb-lite (MOBIDB_LITE);PTHR46309:SF5 (PANTHER);PTHR46309 (PANTHER);PS50016 (PROSITE_PROFILES);SSF57903 (SUPERFAMILY)	;;;;;;;GO:0045892/GO:0003714;;	;;;;;;;negative regulation of transcription, DNA-templated/transcription corepressor activity;;	;;;;;;;Biological Process/Molecular Function;;
Vcev1_p0	Chr02	Vcev1_p0.Chr02.02984.mRNA	increased DNA methylation 1-like	1629439	1631966	723	10	gi|1024050844|gb|KZV50814.1|hypothetical protein F511_09872 [Dorcoceras hygrometricum];gi|661888246|emb|CDP08363.1|unnamed protein product [Coffea canephora];gi|1105482321|ref|XP_019081627.1|PREDICTED: increased DNA methylation 1 [Vitis vinifera];gi|1025061172|ref|XP_016449609.1|PREDICTED: increased DNA methylation 1-like [Nicotiana tabacum];gi|698528035|ref|XP_009760866.1|PREDICTED: uncharacteri…	KZV50814;CDP08363;XP_019081627;XP_016449609;XP_009760866;XP_017230499;XP_015169798;XP_015084778;CAN63176;XP_004246163/XP_010325513	gi|1024050844|gb|KZV50814.1|hypothetical protein F511_09872 [Dorcoceras hygrometricum]	Dorcoceras hygrometricum	1024050844	KZV50814	LOC107774564;LOC107774564;VITISV_029947;GSCOC_T00027169001;F511_09872;GSCOC_T00027169001;GSCOC_T00027169001;GSCOC_T00027169001;F511_09872;F511_09872;F511_09872;LOC107774564;VITISV_029947;GSCOC_T00027169001;F511_09872;GSCOC_T00027169001;LOC104213129;LOC104213129;F511_09872;LOC107774564;LOC107774564;LOC107774564;LOC104213129;LOC104213129;LOC104213129;LOC104213129	4097;4097;29760;49390;472368;49390;49390;49390;472368;472368;472368;4097;29760;49390;472368;49390;4096;4096;472368;4097;4097;4097;4096;4096;4096;4096	GO:0046872-IEA;GO:0003714-IEA;GO:0045892-IEA	metal ion binding-IEA;transcription corepressor activity-IEA;negative regulation of transcription, DNA-templated-IEA	Molecular Function-IEA;Molecular Function-IEA;Biological Process-IEA							noIPR;noIPR;noIPR;IPR000182;noIPR;IPR016181	null;null;null;DOMAIN;DOMAIN;HOMOLOGOUS_SUPERFAMILY	null;null;null;GNAT domain;GNAT domain;Acyl-CoA N-acyltransferase	G3DSA:3.40.630.30 (GENE3D);PTHR46508:SF3 (PANTHER);PTHR46508 (PANTHER);PS51186 (PROSITE_PROFILES);cd04301 (CDD);SSF55729 (SUPERFAMILY)	;;;GO:0008080;;	;;;N-acetyltransferase activity;;	;;;Molecular Function;;
Vcev1_p0	Chr02	Vcev1_p0.Chr02.02985.mRNA	vacuolar protein sorting-associated protein 8 homolog isoform X1	1663760	1687707	5892	10	gi|731420761|ref|XP_002267626.3|PREDICTED: vacuolar protein sorting-associated protein 8 homolog isoform X1 [Vitis vinifera];gi|296089008|emb|CBI38711.3|unnamed protein product, partial [Vitis vinifera];gi|1098832572|ref|XP_018822782.1|PREDICTED: vacuolar protein sorting-associated protein 8 homolog [Juglans regia];gi|567904486|ref|XP_006444731.1|hypothetical protein CICLE_v10018449mg [Citrus cle…	XP_002267626;CBI38711;XP_018822782;XP_006444731/ESR57971;XP_006491365;KDO86613;XP_011039285;EOX95586;EOX95587;XP_017985202	gi|731420761|ref|XP_002267626.3|PREDICTED: vacuolar protein sorting-associated protein 8 homolog isoform X1 [Vitis vinifera]	Vitis vinifera	731420761	XP_002267626	LOC108992639;CICLE_v10018449mg;VIT_15s0048g02590;TCM_005038;CICLE_v10018449mg;VIT_15s0048g02590;TCM_005038;CISIN_1g000170mg;TCM_005038;LOC108992639;TCM_005038;CISIN_1g000170mg;VIT_15s0048g02590;VIT_15s0048g02590;LOC108992639;VIT_15s0048g02590;VIT_15s0048g02590;CISIN_1g000170mg;VIT_15s0048g02590;TCM_005038;LOC108992639;VIT_15s0048g02590;TCM_005038;LOC108992639;CISIN_1g000170mg;CISIN_1g000170mg;LOC…	51240;85681;29760;3641;85681;29760;3641;2711;3641;51240;3641;2711;29760;29760;51240;29760;29760;2711;29760;3641;51240;29760;3641;51240;2711;2711;51240;3641;2711;29760;2711;3641;85681;3641;3641;51240;3641;29760;3641;29760;3641;85681;2711;29760;3641;29760;2711;51240;2711;2711;3641;3641;51240;2711;3641;51240;29760;3641;85681;2711;51240;29760;29760;51240;51240;51240;85681;3641;3641;2711	GO:0016192-IEA;GO:0034058-IBA;GO:0005770-IBA;GO:0009555-IEA;GO:0006623-IBA;GO:0017137-IBA;GO:0006886-IEA;GO:0030897-IBA	vesicle-mediated transport-IEA;endosomal vesicle fusion-IBA;late endosome-IBA;pollen development-IEA;protein targeting to vacuole-IBA;small GTPase binding-IBA;intracellular protein transport-IEA;HOPS complex-IBA	Biological Process-IEA;Biological Process-IBA;Cellular Component-IBA;Biological Process-IEA;Biological Process-IBA;Molecular Function-IBA;Biological Process-IEA;Cellular Component-IBA							IPR000547;IPR025941;IPR015943;IPR024977;noIPR;noIPR;noIPR;noIPR;noIPR;noIPR;noIPR;IPR001680;IPR017986;IPR001841;IPR036322	REPEAT;DOMAIN;HOMOLOGOUS_SUPERFAMILY;DOMAIN;DOMAIN;DOMAIN;DOMAIN;DOMAIN;DOMAIN;DOMAIN;DOMAIN;REPEAT;DOMAIN;DOMAIN;HOMOLOGOUS_SUPERFAMILY	Clathrin, heavy chain/VPS, 7-fold repeat;Vacuolar protein sorting-associated protein 8, central domain;WD40/YVTN repeat-like-containing domain superfamily;Anaphase-promoting complex subunit 4, WD40 domain;Anaphase-promoting complex subunit 4, WD40 domain;Anaphase-promoting complex subunit 4, WD40 domain;Anaphase-promoting complex subunit 4, WD40 domain;Anaphase-promoting complex subunit 4, WD40 d…	PF00637 (PFAM);PF12816 (PFAM);G3DSA:2.130.10.10 (GENE3D);PF12894 (PFAM);mobidb-lite (MOBIDB_LITE);mobidb-lite (MOBIDB_LITE);mobidb-lite (MOBIDB_LITE);mobidb-lite (MOBIDB_LITE);mobidb-lite (MOBIDB_LITE);PTHR12616:SF10 (PANTHER);PTHR12616 (PANTHER);PS50082 (PROSITE_PROFILES);PS50294 (PROSITE_PROFILES);PS50089 (PROSITE_PROFILES);SSF50978 (SUPERFAMILY)	GO:0016192/GO:0006886;;GO:0005515;;;;;;;;;GO:0005515;GO:0005515;;GO:0005515	vesicle-mediated transport/intracellular protein transport;;protein binding;;;;;;;;;protein binding;protein binding;;protein binding	Biological Process/Biological Process;;Molecular Function;;;;;;;;;Molecular Function;Molecular Function;;Molecular Function
Vcev1_p0	Chr02	Vcev1_p0.Chr02.02986.mRNA	Copia protein	1676801	1680337	852	10	gi|1109250258|ref|XP_019199893.1|PREDICTED: uncharacterized protein LOC109193507 [Ipomoea nil];gi|1109285117|ref|XP_019166979.1|PREDICTED: uncharacterized protein LOC109162750 [Ipomoea nil];gi|1109209435|ref|XP_019179162.1|PREDICTED: uncharacterized protein LOC109174378 [Ipomoea nil];gi|1012365757|gb|KYP76939.1|Copia protein [Cajanus cajan];gi|1012350939|gb|KYP62128.1|hypothetical protein KK1_016…	XP_019199893;XP_019166979;XP_019179162;KYP76939;KYP62128;XP_019056190;XP_020230207;XP_020226197;CAN66306;XP_020230624	gi|1109250258|ref|XP_019199893.1|PREDICTED: uncharacterized protein LOC109193507 [Ipomoea nil]	Ipomoea nil	1109250258	XP_019199893												IPR013103;noIPR;noIPR;IPR043502;noIPR	DOMAIN;DOMAIN;DOMAIN;HOMOLOGOUS_SUPERFAMILY;HOMOLOGOUS_SUPERFAMILY	Reverse transcriptase, RNA-dependent DNA polymerase;Reverse transcriptase, RNA-dependent DNA polymerase;Reverse transcriptase, RNA-dependent DNA polymerase;DNA/RNA polymerase superfamily;DNA/RNA polymerase superfamily	PF07727 (PFAM);PTHR11439:SF344 (PANTHER);PTHR11439 (PANTHER);SSF56672 (SUPERFAMILY);TMhelix (TMHMM)	;;;;	;;;;	;;;;
Vcev1_p0	Chr02	Vcev1_p0.Chr02.02987.mRNA	GRIP and coiled-coil domain-containing protein 2 isoform X1	1691735	1707297	8076	10	gi|731386353|ref|XP_010648850.1|PREDICTED: GRIP and coiled-coil domain-containing protein 2 isoform X4 [Vitis vinifera];gi|731386351|ref|XP_010648849.1|PREDICTED: GRIP and coiled-coil domain-containing protein 2 isoform X3 [Vitis vinifera];gi|731386345|ref|XP_010648845.1|PREDICTED: GRIP and coiled-coil domain-containing protein 2 isoform X1 [Vitis vinifera]/gi|731386347|ref|XP_010648846.1|PREDICT…	XP_010648850;XP_010648849;XP_010648845/XP_019074931/XP_010648846;XP_010648847;XP_010648852/XP_010648851;XP_010648853;GAV62539;XP_018845625;XP_018845624;XP_018845623	gi|731386353|ref|XP_010648850.1|PREDICTED: GRIP and coiled-coil domain-containing protein 2 isoform X4 [Vitis vinifera]	Vitis vinifera	731386353	XP_010648850	VIT_04s0069g00870;LOC109009559;LOC109009559;LOC109009559;LOC109009559;LOC109009559;LOC109009559;LOC109009559;LOC109009559;LOC109009559;LOC109009559;LOC109009559;LOC109009559;VIT_04s0069g00870	29760;51240;51240;51240;51240;51240;51240;51240;51240;51240;51240;51240;51240;29760	GO:0016020-IEA;GO:0016021-IEA;GO:0009506-IEA	membrane-IEA;integral component of membrane-IEA;plasmodesma-IEA	Cellular Component-IEA;Cellular Component-IEA;Cellular Component-IEA							noIPR;noIPR;noIPR;noIPR;noIPR;noIPR;noIPR;noIPR;noIPR	null;null;null;null;null;null;null;null;null	null;null;null;null;null;null;null;null;null	mobidb-lite (MOBIDB_LITE);mobidb-lite (MOBIDB_LITE);mobidb-lite (MOBIDB_LITE);mobidb-lite (MOBIDB_LITE);mobidb-lite (MOBIDB_LITE);PTHR43939 (PANTHER);PTHR43939:SF50 (PANTHER);SSF57997 (SUPERFAMILY);SSF57997 (SUPERFAMILY)	;;;;;;;;	;;;;;;;;	;;;;;;;;
Vcev1_p0	Chr02	Vcev1_p0.Chr02.02988.mRNA	dehydrogenase/reductase SDR family member on chromosome X isoform X1	1713647	1723314	1128	10	gi|1063482037|ref|XP_007035941.2|PREDICTED: dehydrogenase/reductase SDR family member on chromosome X isoform X1 [Theobroma cacao];gi|508714970|gb|EOY06867.1|Rossmann-fold NAD(P)-binding domain-containing protein isoform 1 [Theobroma cacao];gi|568822732|ref|XP_006465780.1|PREDICTED: dehydrogenase/reductase SDR family member on chromosome X isoform X1 [Citrus sinensis]/gi|641825088|gb|KDO44376.1|h…	XP_007035941;EOY06867;XP_006465780/KDO44376;XP_006465781/KDO44377;CDP17324;XP_010648449;XP_012074837;XP_010056087/KCW72655/XP_010056085/XP_018729319;XP_010276437;XP_016693881	gi|1063482037|ref|XP_007035941.2|PREDICTED: dehydrogenase/reductase SDR family member on chromosome X isoform X1 [Theobroma cacao]	Theobroma cacao	1063482037	XP_007035941	CISIN_1g017580mg;CISIN_1g017580mg;TCM_021462;EUGRSUZ_E01111;EUGRSUZ_E01111;TCM_021462;TCM_021462;GSCOC_T00004079001;TCM_021462;CISIN_1g017580mg;GSCOC_T00004079001;EUGRSUZ_E01111;TCM_021462;EUGRSUZ_E01111;LOC107910537;LOC107910537;EUGRSUZ_E01111;LOC107910537;LOC107910537;LOC104611179;LOC107910537;EUGRSUZ_E01111;CISIN_1g017580mg;LOC107910537;LOC104611179;TCM_021462	2711;2711;3641;71139;71139;3641;3641;49390;3641;2711;49390;71139;3641;71139;3635;3635;71139;3635;3635;4432;3635;71139;2711;3635;4432;3641	GO:0016020-IEA;GO:0016021-IEA;GO:0055114-IEA	membrane-IEA;integral component of membrane-IEA;obsolete oxidation-reduction process-IEA	Cellular Component-IEA;Cellular Component-IEA;Biological Process-IEA							IPR002347;noIPR;IPR002347;noIPR;noIPR;IPR036291;noIPR;noIPR	FAMILY;FAMILY;FAMILY;FAMILY;FAMILY;HOMOLOGOUS_SUPERFAMILY;HOMOLOGOUS_SUPERFAMILY;HOMOLOGOUS_SUPERFAMILY	Short-chain dehydrogenase/reductase SDR;Short-chain dehydrogenase/reductase SDR;Short-chain dehydrogenase/reductase SDR;Short-chain dehydrogenase/reductase SDR;Short-chain dehydrogenase/reductase SDR;NAD(P)-binding domain superfamily;NAD(P)-binding domain superfamily;NAD(P)-binding domain superfamily	PR00081 (PRINTS);G3DSA:3.40.50.720 (GENE3D);PF00106 (PFAM);PTHR24320 (PANTHER);PTHR24320:SF185 (PANTHER);SSF51735 (SUPERFAMILY);TMhelix (TMHMM);TMhelix (TMHMM)	GO:0016491;;GO:0016491;;;;;	oxidoreductase activity;;oxidoreductase activity;;;;;	Molecular Function;;Molecular Function;;;;;
Vcev1_p0	Chr02	Vcev1_p0.Chr02.02989.mRNA	probable enoyl-CoA hydratase 2, mitochondrial	1724535	1730222	951	10	gi|1098837076|ref|XP_018825161.1|PREDICTED: probable enoyl-CoA hydratase 2, mitochondrial [Juglans regia];gi|720008902|ref|XP_010258770.1|PREDICTED: probable enoyl-CoA hydratase 2, mitochondrial [Nelumbo nucifera];gi|747046163|ref|XP_011097990.1|probable enoyl-CoA hydratase 2, mitochondrial isoform X1 [Sesamum indicum];gi|802582648|ref|XP_012070065.1|probable enoyl-CoA hydratase 2, mitochondrial …	XP_018825161;XP_010258770;XP_011097990;XP_012070065/KDP39925;GAV58605;KNA21413;XP_010677106/KMT11790;XP_006359233;EEF30028/XP_002532355;XP_010657894	gi|1098837076|ref|XP_018825161.1|PREDICTED: probable enoyl-CoA hydratase 2, mitochondrial [Juglans regia]	Juglans regia	1098837076	XP_018825161	RCOM_0191380;LOC108994410;LOC108994410;LOC104598420;RCOM_0191380;VIT_02s0234g00080;LOC108994410;CFOL_v3_02138;RCOM_0191380;102597786;SOVF_043480;LOC108994410;SOVF_043480;RCOM_0191380;102597786;VIT_02s0234g00080;102597786;LOC104598420;LOC108994410;102597786;102597786;VIT_02s0234g00080;RCOM_0191380;LOC104598420;SOVF_043480;SOVF_043480;VIT_02s0234g00080;RCOM_0191380;102597786;VIT_02s0234g00080;LOC10…	3988;51240;51240;4432;3988;29760;51240;3775;3988;4113;3562;51240;3562;3988;4113;29760;4113;4432;51240;4113;4113;29760;3988;4432;3562;3562;29760;3988;4113;29760;51240;4113;3562;4432;4113;3988;4432;29760;3988;4113;3988;51240;29760;3562;180498;29760;3988;4432;3562;51240;4113;4113;4432;3562;180498;3988;4113;4432;3988	GO:0009507-IEA;GO:0003824-IEA;GO:0005739-IBA;GO:0004490-IEA;GO:0016829-IEA;GO:0006635-IBA;GO:0004300-IBA;GO:0009536-IEA	chloroplast-IEA;catalytic activity-IEA;mitochondrion-IBA;methylglutaconyl-CoA hydratase activity-IEA;lyase activity-IEA;fatty acid beta-oxidation-IBA;enoyl-CoA hydratase activity-IBA;plastid-IEA	Cellular Component-IEA;Molecular Function-IEA;Cellular Component-IBA;Molecular Function-IEA;Molecular Function-IEA;Biological Process-IBA;Molecular Function-IBA;Cellular Component-IEA							IPR001753;IPR014748;noIPR;noIPR;noIPR;noIPR;IPR029045	FAMILY;HOMOLOGOUS_SUPERFAMILY;HOMOLOGOUS_SUPERFAMILY;HOMOLOGOUS_SUPERFAMILY;HOMOLOGOUS_SUPERFAMILY;HOMOLOGOUS_SUPERFAMILY;HOMOLOGOUS_SUPERFAMILY	Enoyl-CoA hydratase/isomerase;Enoyl-CoA hydratase, C-terminal;Enoyl-CoA hydratase, C-terminal;Enoyl-CoA hydratase, C-terminal;Enoyl-CoA hydratase, C-terminal;Enoyl-CoA hydratase, C-terminal;ClpP/crotonase-like domain superfamily	PF00378 (PFAM);G3DSA:1.10.12.10 (GENE3D);G3DSA:3.90.226.10 (GENE3D);PTHR11941 (PANTHER);PTHR11941:SF105 (PANTHER);cd06558 (CDD);SSF52096 (SUPERFAMILY)	GO:0003824;;;;;;	catalytic activity;;;;;;	Molecular Function;;;;;;
Vcev1_p0	Chr02	Vcev1_p0.Chr02.02990.mRNA	---NA---	1748979	1749290	312																			IPR008502;noIPR;noIPR;noIPR	DOMAIN;DOMAIN;DOMAIN;DOMAIN	Prolamin-like domain;Prolamin-like domain;Prolamin-like domain;Prolamin-like domain	PF05617 (PFAM);SignalP-TM (SIGNALP_GRAM_POSITIVE);SignalP-noTM (SIGNALP_EUK);TMhelix (TMHMM)	;;;	;;;	;;;
Vcev1_p0	Chr02	Vcev1_p0.Chr02.02991.mRNA	PREDICTED: uncharacterized protein At2g29880-like	1795296	1796362	549	10	gi|568873869|ref|XP_006490048.1|PREDICTED: uncharacterized protein At2g29880-like [Citrus sinensis];gi|641838289|gb|KDO57233.1|hypothetical protein CISIN_1g022123mg [Citrus sinensis]/gi|641838290|gb|KDO57234.1|hypothetical protein CISIN_1g022123mg [Citrus sinensis];gi|1130861498|dbj|GAV59016.1|hypothetical protein CFOL_v3_02549 [Cephalotus follicularis];gi|1040818547|ref|XP_017237477.1|PREDICTED:…	XP_006490048;KDO57234/KDO57233;GAV59016;XP_017237484/XP_017237502/XP_017237477/XP_017237493;KDO57232;XP_017970224;XP_017982527;XP_017970223;EOY00794;EOY33229	gi|568873869|ref|XP_006490048.1|PREDICTED: uncharacterized protein At2g29880-like [Citrus sinensis]	Citrus sinensis	568873869	XP_006490048												noIPR	null	null	PTHR46250 (PANTHER)
Vcev1_p0	Chr02	Vcev1_p0.Chr02.02992.mRNA	increased DNA methylation 1-like isoform X1	1802349	1803625	936	10	gi|604299601|gb|EYU19475.1|hypothetical protein MIMGU_mgv1a021030mg, partial [Erythranthe guttata];gi|1024050844|gb|KZV50814.1|hypothetical protein F511_09872 [Dorcoceras hygrometricum];gi|1040832688|ref|XP_017230495.1|PREDICTED: increased DNA methylation 1-like isoform X1 [Daucus carota subsp. sativus]/gi|1040832691|ref|XP_017230496.1|PREDICTED: increased DNA methylation 1-like isoform X1 [Daucu…	EYU19475;KZV50814;XP_017230495/XP_017230496;GAV88999;XP_008373735;XP_019081627;CAN63176;XP_009370020;KZN11947;XP_016731870	gi|604299601|gb|EYU19475.1|hypothetical protein MIMGU_mgv1a021030mg, partial [Erythranthe guttata]	Erythranthe guttata	604299601	EYU19475	VITISV_029947;MIMGU_mgv1a021030mg;LOC107942676;DCAR_004603;F511_09872;DCAR_004603;CFOL_v3_32420;DCAR_004603;MIMGU_mgv1a021030mg;DCAR_004603;DCAR_004603;F511_09872;DCAR_004603;F511_09872;F511_09872;MIMGU_mgv1a021030mg;DCAR_004603;DCAR_004603;LOC107942676;VITISV_029947;CFOL_v3_32420;MIMGU_mgv1a021030mg;F511_09872;CFOL_v3_32420;F511_09872;MIMGU_mgv1a021030mg;DCAR_004603;DCAR_004603;MIMGU_mgv1a021030…	29760;4155;3635;79200;472368;79200;3775;79200;4155;79200;79200;472368;79200;472368;472368;4155;79200;79200;3635;29760;3775;4155;472368;3775;472368;4155;79200;79200;4155	GO:0046872-IEA;GO:0003714-IEA;GO:0045892-IEA;GO:0016740-IEA;GO:0008080-IEA	metal ion binding-IEA;transcription corepressor activity-IEA;negative regulation of transcription, DNA-templated-IEA;transferase activity-IEA;N-acetyltransferase activity-IEA	Molecular Function-IEA;Molecular Function-IEA;Biological Process-IEA;Molecular Function-IEA;Molecular Function-IEA							IPR001965;IPR032308;IPR013083;noIPR;noIPR;noIPR;noIPR;IPR042163;IPR019787;IPR011011	DOMAIN;DOMAIN;HOMOLOGOUS_SUPERFAMILY;HOMOLOGOUS_SUPERFAMILY;HOMOLOGOUS_SUPERFAMILY;HOMOLOGOUS_SUPERFAMILY;HOMOLOGOUS_SUPERFAMILY;FAMILY;DOMAIN;HOMOLOGOUS_SUPERFAMILY	Zinc finger, PHD-type;Jas TPL-binding domain;Zinc finger, RING/FYVE/PHD-type;Zinc finger, RING/FYVE/PHD-type;Zinc finger, RING/FYVE/PHD-type;Zinc finger, RING/FYVE/PHD-type;Zinc finger, RING/FYVE/PHD-type;PHD finger protein 12;Zinc finger, PHD-finger;Zinc finger, FYVE/PHD-type	SM00249 (SMART);PF16135 (PFAM);G3DSA:3.30.40.10 (GENE3D);mobidb-lite (MOBIDB_LITE);mobidb-lite (MOBIDB_LITE);mobidb-lite (MOBIDB_LITE);PTHR46309:SF5 (PANTHER);PTHR46309 (PANTHER);PS50016 (PROSITE_PROFILES);SSF57903 (SUPERFAMILY)	;;;;;;;GO:0045892/GO:0003714;;	;;;;;;;negative regulation of transcription, DNA-templated/transcription corepressor activity;;	;;;;;;;Biological Process/Molecular Function;;
Vcev1_p0	Chr02	Vcev1_p0.Chr02.02993.mRNA	increased DNA methylation 1-like	1804587	1807080	792	10	gi|1024050844|gb|KZV50814.1|hypothetical protein F511_09872 [Dorcoceras hygrometricum];gi|661888246|emb|CDP08363.1|unnamed protein product [Coffea canephora];gi|1105482321|ref|XP_019081627.1|PREDICTED: increased DNA methylation 1 [Vitis vinifera];gi|1040832700|ref|XP_017230499.1|PREDICTED: increased DNA methylation 1-like isoform X4 [Daucus carota subsp. sativus];gi|698528035|ref|XP_009760866.1|P…	KZV50814;CDP08363;XP_019081627;XP_017230499;XP_009760866;CAN63176;XP_016449609;XP_015169798;XP_017230495/XP_017230496;XP_015084778	gi|1024050844|gb|KZV50814.1|hypothetical protein F511_09872 [Dorcoceras hygrometricum]	Dorcoceras hygrometricum	1024050844	KZV50814	LOC107774564;LOC107774564;VITISV_029947;GSCOC_T00027169001;F511_09872;GSCOC_T00027169001;GSCOC_T00027169001;GSCOC_T00027169001;F511_09872;F511_09872;F511_09872;LOC107774564;VITISV_029947;GSCOC_T00027169001;F511_09872;GSCOC_T00027169001;LOC104213129;LOC104213129;F511_09872;LOC107774564;LOC107774564;LOC107774564;LOC104213129;LOC104213129;LOC104213129;LOC104213129	4097;4097;29760;49390;472368;49390;49390;49390;472368;472368;472368;4097;29760;49390;472368;49390;4096;4096;472368;4097;4097;4097;4096;4096;4096;4096	GO:0046872-IEA;GO:0003714-IEA;GO:0045892-IEA	metal ion binding-IEA;transcription corepressor activity-IEA;negative regulation of transcription, DNA-templated-IEA	Molecular Function-IEA;Molecular Function-IEA;Biological Process-IEA							noIPR;noIPR;noIPR;IPR000182;noIPR;IPR016181	null;null;null;DOMAIN;DOMAIN;HOMOLOGOUS_SUPERFAMILY	null;null;null;GNAT domain;GNAT domain;Acyl-CoA N-acyltransferase	G3DSA:3.40.630.30 (GENE3D);PTHR46508:SF3 (PANTHER);PTHR46508 (PANTHER);PS51186 (PROSITE_PROFILES);cd04301 (CDD);SSF55729 (SUPERFAMILY)	;;;GO:0008080;;	;;;N-acetyltransferase activity;;	;;;Molecular Function;;
Vcev1_p0	Chr02	Vcev1_p0.Chr02.02994.mRNA	phospholipase A1-Ibeta2, chloroplastic	1845709	1847337	1629	10	gi|731438944|ref|XP_010647255.1|PREDICTED: phospholipase A1-Ibeta2, chloroplastic [Vitis vinifera];gi|661888245|emb|CDP08362.1|unnamed protein product [Coffea canephora];gi|147799455|emb|CAN77244.1|hypothetical protein VITISV_035465 [Vitis vinifera];gi|747069100|ref|XP_011081332.1|phospholipase A1-Ibeta2, chloroplastic [Sesamum indicum];gi|703131201|ref|XP_010104824.1|Phospholipase A1-Ibeta2 [Mor…	XP_010647255;CDP08362;CAN77244;XP_011081332;XP_010104824/EXC02060;XP_015902013/XP_015902014;XP_012858927/EYU19471;XP_015902015;EOY24224;XP_007039723	gi|731438944|ref|XP_010647255.1|PREDICTED: phospholipase A1-Ibeta2, chloroplastic [Vitis vinifera]	Vitis vinifera	731438944	XP_010647255	GSCOC_T00027167001;L484_024024;VITISV_035465;MIMGU_mgv1a004169mg;L484_024024;GSCOC_T00027167001;TCM_015889;TCM_015889;VvCHDh000358_0;VITISV_035465;GSCOC_T00027167001;TCM_015889;MIMGU_mgv1a004169mg;VvCHDh000358_0;VIT_00s0620g00010;VIT_00s0620g00010;TCM_015889;MIMGU_mgv1a004169mg;VIT_00s0620g00010;VIT_00s0620g00010;GSCOC_T00027167001;MIMGU_mgv1a004169mg;TCM_015889;TCM_015889	49390;981085;29760;4155;981085;49390;3641;3641;29760;29760;49390;3641;4155;29760;29760;29760;3641;4155;29760;29760;49390;4155;3641;3641	GO:0006629-IEA;GO:0009820-IEA;GO:0004620-IBA;GO:0016787-IEA	lipid metabolic process-IEA;alkaloid metabolic process-IEA;phospholipase activity-IBA;hydrolase activity-IEA	Biological Process-IEA;Biological Process-IEA;Molecular Function-IBA;Molecular Function-IEA							IPR002921;noIPR;noIPR;noIPR;noIPR;IPR029058	DOMAIN;DOMAIN;DOMAIN;DOMAIN;DOMAIN;HOMOLOGOUS_SUPERFAMILY	Fungal lipase-like domain;Fungal lipase-like domain;Fungal lipase-like domain;Fungal lipase-like domain;Fungal lipase-like domain;Alpha/Beta hydrolase fold	PF01764 (PFAM);G3DSA:3.40.50.12520 (GENE3D);PTHR31403:SF55 (PANTHER);PTHR31403 (PANTHER);cd00519 (CDD);SSF53474 (SUPERFAMILY)	GO:0006629;;;;;	lipid metabolic process;;;;;	Biological Process;;;;;
Vcev1_p0	Chr02	Vcev1_p0.Chr02.02995.mRNA	nuclear RNA-binding family protein	1857058	1861715	1164	10	gi|747069008|ref|XP_011081281.1|RGG repeats nuclear RNA binding protein A isoform X1 [Sesamum indicum];gi|743864572|ref|XP_011031954.1|PREDICTED: plasminogen activator inhibitor 1 RNA-binding protein-like [Populus euphratica];gi|1130859030|dbj|GAV61312.1|HABP4_PAI-RBP1 domain-containing protein/Stm1_N domain-containing protein [Cephalotus follicularis];gi|566161474|ref|XP_002303373.2|nuclear RNA-…	XP_011081281;XP_011031954;GAV61312;EEE78352/XP_002303373;KVH89765;XP_011081284;XP_018825127;CBI29539/XP_002266051;CAN75176;XP_008369209	gi|747069008|ref|XP_011081281.1|RGG repeats nuclear RNA binding protein A isoform X1 [Sesamum indicum]	Sesamum indicum	747069008	XP_011081281	CFOL_v3_04839;LOC108994390;LOC108994390;VIT_00s0620g00020;VIT_00s0620g00020;VITISV_016687;Ccrd_008238;VIT_00s0620g00020;LOC108994390;VIT_00s0620g00020;VITISV_016687;VIT_00s0620g00020;LOC108994390;VIT_00s0620g00020;VIT_00s0620g00020;LOC108994390;LOC108994390;LOC108994390;Ccrd_008238;VIT_00s0620g00020;LOC108994390	3775;51240;51240;29760;29760;29760;59895;29760;51240;29760;29760;29760;51240;29760;29760;51240;51240;51240;59895;29760;51240	GO:0003723-IBA;GO:0003723-IEA;GO:0005737-IBA;GO:0005634-IBA	RNA binding-IBA;RNA binding-IEA;cytoplasm-IBA;nucleus-IBA	Molecular Function-IBA;Molecular Function-IEA;Cellular Component-IBA;Cellular Component-IBA							IPR006861;IPR019084;IPR006861;noIPR;noIPR;noIPR;noIPR;noIPR;noIPR;noIPR;noIPR;noIPR;noIPR;IPR039764;IPR039764	DOMAIN;DOMAIN;DOMAIN;DOMAIN;DOMAIN;DOMAIN;DOMAIN;DOMAIN;DOMAIN;DOMAIN;DOMAIN;DOMAIN;DOMAIN;FAMILY;FAMILY	Hyaluronan/mRNA-binding protein;Stm1-like, N-terminal;Hyaluronan/mRNA-binding protein;Hyaluronan/mRNA-binding protein;Hyaluronan/mRNA-binding protein;Hyaluronan/mRNA-binding protein;Hyaluronan/mRNA-binding protein;Hyaluronan/mRNA-binding protein;Hyaluronan/mRNA-binding protein;Hyaluronan/mRNA-binding protein;Hyaluronan/mRNA-binding protein;Hyaluronan/mRNA-binding protein;Hyaluronan/mRNA-binding p…	SM01233 (SMART);PF09598 (PFAM);PF04774 (PFAM);mobidb-lite (MOBIDB_LITE);mobidb-lite (MOBIDB_LITE);mobidb-lite (MOBIDB_LITE);mobidb-lite (MOBIDB_LITE);mobidb-lite (MOBIDB_LITE);mobidb-lite (MOBIDB_LITE);mobidb-lite (MOBIDB_LITE);mobidb-lite (MOBIDB_LITE);mobidb-lite (MOBIDB_LITE);PTHR12299:SF64 (PANTHER);PTHR12299 (PANTHER);PTHR12299 (PANTHER)	;;;;;;;;;;;;;GO:0003723;GO:0003723	;;;;;;;;;;;;;RNA binding;RNA binding	;;;;;;;;;;;;;Molecular Function;Molecular Function
Vcev1_p0	Chr02	Vcev1_p0.Chr02.02996.mRNA.1	GTP-binding protein YPTM2	1865946	1868693	669	10	gi|224074217|ref|XP_002304305.1|GTP-binding family protein [Populus trichocarpa]/gi|118485751|gb|ABK94725.1|unknown [Populus trichocarpa]/gi|222841737|gb|EEE79284.1|GTP-binding family protein [Populus trichocarpa];gi|743864584|ref|XP_011031957.1|PREDICTED: GTP-binding protein YPTM2 [Populus euphratica];gi|731437701|ref|XP_010647493.1|PREDICTED: GTP-binding protein YPTM2 [Vitis vinifera];gi|802582…	EEE79284/XP_002304305/ABK94725;XP_011031957;XP_010647493;XP_012070072/KDP39933;CBI23542;XP_007039720/EOY24221;XP_002531780/EEF30594;XP_010275460;XP_010055432/KCW71909;GAV61315	gi|222841737|gb|EEE79284.1|GTP-binding family protein [Populus trichocarpa]/gi|224074217|ref|XP_002304305.1|GTP-binding family protein [Populus trichocarpa]/gi|118485751|gb|ABK94725.1|unknown [Populus trichocarpa]	Populus trichocarpa	222841737;224074217;118485751	EEE79284;XP_002304305;ABK94725	POPTR_003G081800;TCM_015886;RCOM_0192270;VIT_00s1372g00020;CFOL_v3_04842;RCOM_0192270;RCOM_0192270;EUGRSUZ_E00370;JCGZ_03464;EUGRSUZ_E00370;RCOM_0192270;TCM_015886;LOC104610508;POPTR_003G081800;JCGZ_03464;RCOM_0192270;VIT_00s1372g00020;POPTR_003G081800;TCM_015886;CFOL_v3_04842;RCOM_0192270;RCOM_0192270;LOC104610508;EUGRSUZ_E00370;RCOM_0192270;VIT_00s1372g00020;RCOM_0192270;RCOM_0192270;JCGZ_03464…	3694;3641;3988;29760;3775;3988;3988;71139;180498;71139;3988;3641;4432;3694;180498;3988;29760;3694;3641;3775;3988;3988;4432;71139;3988;29760;3988;3988;180498;71139;3988;4432;4432;3694;180498;3988;29760;3641	GO:0005525-IEA;GO:0003924-IBA;GO:0003924-IEA;GO:0012505-IBA;GO:0016787-IEA;GO:0006886-IBA	GTP binding-IEA;GTPase activity-IBA;GTPase activity-IEA;endomembrane system-IBA;hydrolase activity-IEA;intracellular protein transport-IBA	Molecular Function-IEA;Molecular Function-IBA;Molecular Function-IEA;Cellular Component-IBA;Molecular Function-IEA;Biological Process-IBA							noIPR;noIPR;noIPR;noIPR;noIPR;noIPR;IPR005225;noIPR;IPR001806;noIPR;noIPR;noIPR;noIPR;noIPR;IPR027417	null;null;null;null;null;null;DOMAIN;DOMAIN;FAMILY;FAMILY;FAMILY;FAMILY;FAMILY;FAMILY;HOMOLOGOUS_SUPERFAMILY	null;null;null;null;null;null;Small GTP-binding protein domain;Small GTP-binding protein domain;Small GTPase;Small GTPase;Small GTPase;Small GTPase;Small GTPase;Small GTPase;P-loop containing nucleoside triphosphate hydrolase	PR00449 (PRINTS);SM00173 (SMART);SM00175 (SMART);SM00174 (SMART);SM00176 (SMART);SM00177 (SMART);TIGR00231 (TIGRFAM);G3DSA:3.40.50.300 (GENE3D);PF00071 (PFAM);mobidb-lite (MOBIDB_LITE);PTHR47977 (PANTHER);PTHR47977:SF6 (PANTHER);PS51419 (PROSITE_PROFILES);cd01869 (CDD);SSF52540 (SUPERFAMILY)	;;;;;;GO:0005525;;GO:0005525/GO:0003924;;;;;;	;;;;;;GTP binding;;GTP binding/GTPase activity;;;;;;	;;;;;;Molecular Function;;Molecular Function/Molecular Function;;;;;;
Vcev1_p0	Chr02	Vcev1_p0.Chr02.02996.mRNA.2	GTP-binding protein YPTM2	1865946	1868251	636	10	gi|224074217|ref|XP_002304305.1|GTP-binding family protein [Populus trichocarpa]/gi|118485751|gb|ABK94725.1|unknown [Populus trichocarpa]/gi|222841737|gb|EEE79284.1|GTP-binding family protein [Populus trichocarpa];gi|296083547|emb|CBI23542.3|unnamed protein product, partial [Vitis vinifera];gi|743864584|ref|XP_011031957.1|PREDICTED: GTP-binding protein YPTM2 [Populus euphratica];gi|731437701|ref|…	EEE79284/XP_002304305/ABK94725;CBI23542;XP_011031957;XP_010647493;XP_012070072/KDP39933;XP_007039720/EOY24221;OMO95781;XP_002531780/EEF30594;XP_010275460;XP_010055432/KCW71909	gi|222841737|gb|EEE79284.1|GTP-binding family protein [Populus trichocarpa]/gi|224074217|ref|XP_002304305.1|GTP-binding family protein [Populus trichocarpa]/gi|118485751|gb|ABK94725.1|unknown [Populus trichocarpa]	Populus trichocarpa	222841737;224074217;118485751	EEE79284;XP_002304305;ABK94725	CCACVL1_05255;POPTR_003G081800;TCM_015886;RCOM_0192270;VIT_00s1372g00020;RCOM_0192270;RCOM_0192270;EUGRSUZ_E00370;JCGZ_03464;EUGRSUZ_E00370;RCOM_0192270;TCM_015886;CCACVL1_05255;LOC104610508;POPTR_003G081800;JCGZ_03464;RCOM_0192270;VIT_00s1372g00020;CCACVL1_05255;POPTR_003G081800;TCM_015886;RCOM_0192270;RCOM_0192270;LOC104610508;EUGRSUZ_E00370;RCOM_0192270;VIT_00s1372g00020;RCOM_0192270;RCOM_0192…	210143;3694;3641;3988;29760;3988;3988;71139;180498;71139;3988;3641;210143;4432;3694;180498;3988;29760;210143;3694;3641;3988;3988;4432;71139;3988;29760;3988;3988;180498;210143;71139;3988;4432;4432;3694;180498;3988;29760;3641	GO:0005525-IEA;GO:0003924-IBA;GO:0003924-IEA;GO:0012505-IBA;GO:0016787-IEA;GO:0006886-IBA	GTP binding-IEA;GTPase activity-IBA;GTPase activity-IEA;endomembrane system-IBA;hydrolase activity-IEA;intracellular protein transport-IBA	Molecular Function-IEA;Molecular Function-IBA;Molecular Function-IEA;Cellular Component-IBA;Molecular Function-IEA;Biological Process-IBA							noIPR;noIPR;noIPR;noIPR;noIPR;noIPR;IPR001806;noIPR;IPR005225;noIPR;noIPR;noIPR;noIPR;noIPR;IPR027417	null;null;null;null;null;null;FAMILY;FAMILY;DOMAIN;DOMAIN;DOMAIN;DOMAIN;DOMAIN;DOMAIN;HOMOLOGOUS_SUPERFAMILY	null;null;null;null;null;null;Small GTPase;Small GTPase;Small GTP-binding protein domain;Small GTP-binding protein domain;Small GTP-binding protein domain;Small GTP-binding protein domain;Small GTP-binding protein domain;Small GTP-binding protein domain;P-loop containing nucleoside triphosphate hydrolase	PR00449 (PRINTS);SM00176 (SMART);SM00175 (SMART);SM00177 (SMART);SM00173 (SMART);SM00174 (SMART);PF00071 (PFAM);G3DSA:3.40.50.300 (GENE3D);TIGR00231 (TIGRFAM);mobidb-lite (MOBIDB_LITE);PTHR47977:SF6 (PANTHER);PTHR47977 (PANTHER);PS51419 (PROSITE_PROFILES);cd01869 (CDD);SSF52540 (SUPERFAMILY)	;;;;;;GO:0005525/GO:0003924;;GO:0005525;;;;;;	;;;;;;GTP binding/GTPase activity;;GTP binding;;;;;;	;;;;;;Molecular Function/Molecular Function;;Molecular Function;;;;;;
Vcev1_p0	Chr02	Vcev1_p0.Chr02.02997.mRNA	PREDICTED: uncharacterized protein LOC100253628 isoform X1	1880883	1882579	384	10	gi|225469844|ref|XP_002265824.1|PREDICTED: uncharacterized protein LOC100253628 isoform X1 [Vitis vinifera];gi|1130846884|dbj|GAV72650.1|hypothetical protein CFOL_v3_16138, partial [Cephalotus follicularis];gi|720010195|ref|XP_010259170.1|PREDICTED: uncharacterized protein LOC104598687 [Nelumbo nucifera];gi|731438898|ref|XP_010647175.1|PREDICTED: uncharacterized protein LOC100253628 isoform X2 [V…	XP_002265824;GAV72650;XP_010259170;XP_010647175/CBI29520;CDP05388;XP_015877634;XP_019200368;XP_007220128/ONI24954;XP_008234452;JAT59527	gi|225469844|ref|XP_002265824.1|PREDICTED: uncharacterized protein LOC100253628 isoform X1 [Vitis vinifera]	Vitis vinifera	225469844	XP_002265824	GSCOC_T00020404001;GSCOC_T00020404001;GSCOC_T00020404001;LOC104598687;CFOL_v3_16138;VIT_00s0533g00010;CFOL_v3_16138;LOC104598687;PRUPE_2G271700;g.20904;PRUPE_2G271700;VIT_00s0533g00010;CFOL_v3_16138;CK203_009244;LOC104598687;g.20904;VIT_00s0533g00010;CK203_009244;PRUPE_2G271700;VIT_00s0533g00010;CK203_009244;PRUPE_2G271700;CFOL_v3_16138;LOC104598687;GSCOC_T00020404001;CK203_009244	49390;49390;49390;4432;3775;29760;3775;4432;3760;1678845;3760;29760;3775;29760;4432;1678845;29760;29760;3760;29760;29760;3760;3775;4432;49390;29760	GO:0016020-IEA;GO:0016021-IEA;GO:0097502-IEA;GO:0004377-IEA	membrane-IEA;integral component of membrane-IEA;mannosylation-IEA;GDP-Man:Man3GlcNAc2-PP-Dol alpha-1,2-mannosyltransferase activity-IEA	Cellular Component-IEA;Cellular Component-IEA;Biological Process-IEA;Molecular Function-IEA							noIPR;noIPR;noIPR;noIPR;noIPR	null;null;null;null;null	null;null;null;null;null	mobidb-lite (MOBIDB_LITE);mobidb-lite (MOBIDB_LITE);PTHR34189 (PANTHER);PTHR34189:SF4 (PANTHER);TMhelix (TMHMM)	;;;;	;;;;	;;;;
Vcev1_p0	Chr02	Vcev1_p0.Chr02.02998.mRNA	Zeaxanthin epoxidase	1882783	1890848	1293	10	gi|1104503790|ref|XP_002265622.4|PREDICTED: uncharacterized protein LOC100253528 [Vitis vinifera];gi|296085721|emb|CBI29521.3|unnamed protein product, partial [Vitis vinifera];gi|703131228|ref|XP_010104831.1|Zeaxanthin epoxidase [Morus notabilis]/gi|587914288|gb|EXC02067.1|Zeaxanthin epoxidase [Morus notabilis];gi|1040816267|ref|XP_017230123.1|PREDICTED: FAD-dependent urate hydroxylase-like isofo…	XP_002265622;CBI29521;XP_010104831/EXC02067;XP_017230123;KZN07979;XP_011047582;XP_010538404;XP_007209130/ONI06427;XP_010538403;XP_015080187	gi|1104503790|ref|XP_002265622.4|PREDICTED: uncharacterized protein LOC100253528 [Vitis vinifera]	Vitis vinifera	1104503790	XP_002265622	PRUPE_5G059700;L484_024032;PRUPE_5G059700;VIT_00s0533g00020;VIT_00s0533g00020;DCAR_000648;L484_024032;DCAR_000648	3760;981085;3760;29760;29760;79200;981085;79200	GO:0071949-IEA	FAD binding-IEA	Molecular Function-IEA							noIPR;noIPR;IPR036188;IPR002938;IPR044560;noIPR;IPR036188	null;null;HOMOLOGOUS_SUPERFAMILY;DOMAIN;FAMILY;FAMILY;HOMOLOGOUS_SUPERFAMILY	null;null;FAD/NAD(P)-binding domain superfamily;FAD-binding domain;Monooxygenase/2-heptyl-3-hydroxy-4(1H)-quinolone synthase;Monooxygenase/2-heptyl-3-hydroxy-4(1H)-quinolone synthase;FAD/NAD(P)-binding domain superfamily	PR00420 (PRINTS);G3DSA:3.30.9.30 (GENE3D);G3DSA:3.50.50.60 (GENE3D);PF01494 (PFAM);PTHR45934 (PANTHER);PTHR45934:SF9 (PANTHER);SSF51905 (SUPERFAMILY)	;;;GO:0071949;;;	;;;FAD binding;;;	;;;Molecular Function;;;
Vcev1_p0	Chr02	Vcev1_p0.Chr02.02999.mRNA	Zeaxanthin epoxidase	1894330	1900646	1323	10	gi|1104503790|ref|XP_002265622.4|PREDICTED: uncharacterized protein LOC100253528 [Vitis vinifera];gi|296085721|emb|CBI29521.3|unnamed protein product, partial [Vitis vinifera];gi|802582849|ref|XP_012070074.1|uncharacterized protein LOC105632332 isoform X1 [Jatropha curcas]/gi|643732945|gb|KDP39934.1|hypothetical protein JCGZ_03465 [Jatropha curcas];gi|595846424|ref|XP_007209130.1|uncharacterized …	XP_002265622;CBI29521;KDP39934/XP_012070074;XP_007209130/ONI06427;XP_010104831/EXC02067;XP_011047582;XP_017230123;XP_002531782/EEF30596;ERP65530/XP_006368961;KZN07979	gi|1104503790|ref|XP_002265622.4|PREDICTED: uncharacterized protein LOC100253528 [Vitis vinifera]	Vitis vinifera	1104503790	XP_002265622	RCOM_0192390;RCOM_0192390;L484_024032;PRUPE_5G059700;RCOM_0192390;RCOM_0192390;VIT_00s0533g00020;RCOM_0192390;DCAR_000648;RCOM_0192390;JCGZ_03465;PRUPE_5G059700;RCOM_0192390;RCOM_0192390;RCOM_0192390;RCOM_0192390;VIT_00s0533g00020;RCOM_0192390;DCAR_000648;L484_024032;JCGZ_03465;RCOM_0192390	3988;3988;981085;3760;3988;3988;29760;3988;79200;3988;180498;3760;3988;3988;3988;3988;29760;3988;79200;981085;180498;3988	GO:0071949-IEA;GO:0052662-IEA;GO:0016491-IEA;GO:0052663-IEA;GO:0009540-IEA;GO:0055114-IEA	FAD binding-IEA;zeaxanthin epoxidase activity-IEA;oxidoreductase activity-IEA;antheraxanthin epoxidase activity-IEA;zeaxanthin epoxidase [overall] activity-IEA;obsolete oxidation-reduction process-IEA	Molecular Function-IEA;Molecular Function-IEA;Molecular Function-IEA;Molecular Function-IEA;Molecular Function-IEA;Biological Process-IEA							noIPR;IPR002938;IPR036188;IPR044560;noIPR;IPR036188	null;DOMAIN;HOMOLOGOUS_SUPERFAMILY;FAMILY;FAMILY;HOMOLOGOUS_SUPERFAMILY	null;FAD-binding domain;FAD/NAD(P)-binding domain superfamily;Monooxygenase/2-heptyl-3-hydroxy-4(1H)-quinolone synthase;Monooxygenase/2-heptyl-3-hydroxy-4(1H)-quinolone synthase;FAD/NAD(P)-binding domain superfamily	PR00420 (PRINTS);PF01494 (PFAM);G3DSA:3.50.50.60 (GENE3D);PTHR45934 (PANTHER);PTHR45934:SF9 (PANTHER);SSF51905 (SUPERFAMILY)	;GO:0071949;;;;	;FAD binding;;;;	;Molecular Function;;;;
Vcev1_p0	Chr02	Vcev1_p0.Chr02.03000.mRNA	PREDICTED: uncharacterized protein LOC103337027 isoform X1	1901797	1905611	801	10	gi|645265930|ref|XP_008238387.1|PREDICTED: uncharacterized protein LOC103337027 isoform X1 [Prunus mume];gi|1162560459|ref|XP_020420487.1|uncharacterized protein LOC18775801 isoform X1 [Prunus persica]/gi|1139771945|gb|ONI06417.1|hypothetical protein PRUPE_5G059200 [Prunus persica];gi|1139771946|gb|ONI06418.1|hypothetical protein PRUPE_5G059200 [Prunus persica];gi|1098731648|ref|XP_018826749.1|PR…	XP_008238387;ONI06417/XP_020420487;ONI06418;XP_018826749;ONI06416;XP_004301734;XP_009343922;XP_015867083;GAV67611;XP_008238388	gi|645265930|ref|XP_008238387.1|PREDICTED: uncharacterized protein LOC103337027 isoform X1 [Prunus mume]	Prunus mume	645265930	XP_008238387												noIPR;noIPR;noIPR;noIPR;noIPR	null;null;null;null;null	null;null;null;null;null	mobidb-lite (MOBIDB_LITE);mobidb-lite (MOBIDB_LITE);PTHR36051 (PANTHER);PS51257 (PROSITE_PROFILES);TMhelix (TMHMM)	;;;;	;;;;	;;;;
Vcev1_p0	Chr02	Vcev1_p0.Chr02.03001.mRNA	---NA---	1909693	1910232	540																			noIPR;noIPR;noIPR;noIPR;noIPR;noIPR	null;null;null;null;null;null	null;null;null;null;null;null	mobidb-lite (MOBIDB_LITE);mobidb-lite (MOBIDB_LITE);mobidb-lite (MOBIDB_LITE);SignalP-noTM (SIGNALP_EUK);SignalP-TM (SIGNALP_GRAM_POSITIVE);SignalP-noTM (SIGNALP_GRAM_NEGATIVE)	;;;;;	;;;;;	;;;;;
Vcev1_p0	Chr02	Vcev1_p0.Chr02.03002.mRNA	vesicle-associated protein 2-1-like isoform X2	1928595	1936828	663	10	gi|1098836979|ref|XP_018825108.1|PREDICTED: vesicle-associated protein 2-1-like isoform X4 [Juglans regia];gi|1098836977|ref|XP_018825107.1|PREDICTED: vesicle-associated protein 2-1-like isoform X3 [Juglans regia];gi|694433241|ref|XP_009343920.1|PREDICTED: vesicle-associated protein 2-1-like isoform X2 [Pyrus x bretschneideri];gi|694391014|ref|XP_009371055.1|PREDICTED: vesicle-associated protein …	XP_018825108;XP_018825107;XP_009343920;XP_009371055;XP_008356469;XP_018825106;XP_009343919;XP_009371054;KDP39940/XP_012070082;XP_015896712	gi|1098836979|ref|XP_018825108.1|PREDICTED: vesicle-associated protein 2-1-like isoform X4 [Juglans regia]	Juglans regia	1098836979	XP_018825108	LOC108994382;LOC108994382;LOC108994382;JCGZ_03471;LOC108994382;JCGZ_03471;LOC108994382;JCGZ_03471;LOC108994382;LOC108994382;LOC108994382;LOC108994382;LOC108994382;JCGZ_03471;LOC108994382;LOC108994382;JCGZ_03471;LOC108994382;LOC108994382;JCGZ_03471;LOC108994382;LOC108994382;LOC108994382;LOC108994382	51240;51240;51240;180498;51240;180498;51240;180498;51240;51240;51240;51240;51240;180498;51240;51240;180498;51240;51240;180498;51240;51240;51240;51240	GO:0005789-IEA;GO:0016020-IEA;GO:0016021-IEA	endoplasmic reticulum membrane-IEA;membrane-IEA;integral component of membrane-IEA	Cellular Component-IEA;Cellular Component-IEA;Cellular Component-IEA							IPR016763;IPR000535;IPR013783;noIPR;IPR016763;noIPR;IPR000535;IPR008962;noIPR	FAMILY;DOMAIN;HOMOLOGOUS_SUPERFAMILY;HOMOLOGOUS_SUPERFAMILY;FAMILY;FAMILY;DOMAIN;HOMOLOGOUS_SUPERFAMILY;HOMOLOGOUS_SUPERFAMILY	Vesicle-associated membrane-protein-associated protein;Major sperm protein (MSP) domain;Immunoglobulin-like fold;Immunoglobulin-like fold;Vesicle-associated membrane-protein-associated protein;Vesicle-associated membrane-protein-associated protein;Major sperm protein (MSP) domain;PapD-like superfamily;PapD-like superfamily	PIRSF019693 (PIRSF);PF00635 (PFAM);G3DSA:2.60.40.10 (GENE3D);mobidb-lite (MOBIDB_LITE);PTHR10809 (PANTHER);PTHR10809:SF42 (PANTHER);PS50202 (PROSITE_PROFILES);SSF49354 (SUPERFAMILY);TMhelix (TMHMM)	GO:0005789;;;;GO:0005789;;;;	endoplasmic reticulum membrane;;;;endoplasmic reticulum membrane;;;;	Cellular Component;;;;Cellular Component;;;;
Vcev1_p0	Chr02	Vcev1_p0.Chr02.03003.mRNA	bax inhibitor 1-like	1946788	1950793	744	10	gi|747048500|ref|XP_011070265.1|bax inhibitor 1-like [Sesamum indicum];gi|1024055124|gb|KZV53282.1|Bax inhibitor [Dorcoceras hygrometricum];gi|147792835|emb|CAN77748.1|hypothetical protein VITISV_012451 [Vitis vinifera];gi|526117657|ref|NP_001268081.1|bax inhibitor 1-like [Vitis vinifera]/gi|391357943|gb|AFM43629.1|Bax inhibitor 1 [Vitis vinifera];gi|661888228|emb|CDP08345.1|unnamed protein produ…	XP_011070265;KZV53282;CAN77748;NP_001268081/AFM43629;CDP08345;NP_001305552/AIT42145;XP_015085716;AOS59869;NP_001234450/AAR28754;XP_015085714	gi|747048500|ref|XP_011070265.1|bax inhibitor 1-like [Sesamum indicum]	Sesamum indicum	747048500	XP_011070265	F511_07576;A0A097H0Z9;A0A097H0Z9;A0A1D8BM90;VITISV_012451;VITISV_012451;BI-1;GSCOC_T00027147001;A0A097H0Z9;A0A1D8BM90;A0A097H0Z9;BI-1;GSCOC_T00027147001;I6RDX4;A0A1D8BM90;VITISV_012451;F511_07576;VITISV_012451;BI-1;I6RDX4;GSCOC_T00027147001;F511_07576;I6RDX4;A0A1D8BM90;GSCOC_T00027147001;BI-1;F511_07576;I6RDX4	472368;4113;4113;4108;29760;29760;4081;49390;4113;4108;4113;4081;49390;29760;4108;29760;472368;29760;4081;29760;49390;472368;29760;4108;49390;4081;472368;29760	GO:0016020-IEA;GO:0016021-IEA	membrane-IEA;integral component of membrane-IEA	Cellular Component-IEA;Cellular Component-IEA							IPR006214;noIPR;IPR006214;noIPR;noIPR;noIPR;noIPR;noIPR;noIPR;noIPR;noIPR	FAMILY;FAMILY;FAMILY;FAMILY;FAMILY;FAMILY;FAMILY;FAMILY;FAMILY;FAMILY;FAMILY	Bax inhibitor 1-related;Bax inhibitor 1-related;Bax inhibitor 1-related;Bax inhibitor 1-related;Bax inhibitor 1-related;Bax inhibitor 1-related;Bax inhibitor 1-related;Bax inhibitor 1-related;Bax inhibitor 1-related;Bax inhibitor 1-related;Bax inhibitor 1-related	PF01027 (PFAM);PTHR23291:SF96 (PANTHER);PTHR23291 (PANTHER);cd10430 (CDD);TMhelix (TMHMM);TMhelix (TMHMM);TMhelix (TMHMM);TMhelix (TMHMM);TMhelix (TMHMM);TMhelix (TMHMM);TMhelix (TMHMM)	;;;;;;;;;;	;;;;;;;;;;	;;;;;;;;;;
Vcev1_p0	Chr02	Vcev1_p0.Chr02.03004.mRNA	pentatricopeptide repeat-containing protein At3g18020	1957352	1959364	2013	10	gi|1098808515|ref|XP_018810236.1|PREDICTED: pentatricopeptide repeat-containing protein At3g18020 [Juglans regia]/gi|1098808517|ref|XP_018810237.1|PREDICTED: pentatricopeptide repeat-containing protein At3g18020 [Juglans regia];gi|645270081|ref|XP_008240292.1|PREDICTED: pentatricopeptide repeat-containing protein At3g18020 [Prunus mume];gi|1162556018|ref|XP_007208935.2|pentatricopeptide repeat-co…	XP_018810237/XP_018810236;XP_008240292;ONI09329/XP_007208935;XP_002271048;XP_019077832;XP_015901028;CBI35789;KDP23918/XP_012088542;XP_010097570/EXB69102;OAY46536	gi|1098808517|ref|XP_018810237.1|PREDICTED: pentatricopeptide repeat-containing protein At3g18020 [Juglans regia]/gi|1098808515|ref|XP_018810236.1|PREDICTED: pentatricopeptide repeat-containing protein At3g18020 [Juglans regia]	Juglans regia	1098808517;1098808515	XP_018810237;XP_018810236												IPR011990;IPR011990;IPR002885;IPR002885;IPR011990;IPR002885;noIPR;noIPR;IPR002885;IPR002885;IPR002885;IPR002885;IPR002885;IPR002885;IPR002885;IPR002885;IPR002885;IPR002885;IPR002885;IPR002885;IPR002885;IPR002885;IPR002885;IPR002885;IPR002885	HOMOLOGOUS_SUPERFAMILY;HOMOLOGOUS_SUPERFAMILY;REPEAT;REPEAT;HOMOLOGOUS_SUPERFAMILY;REPEAT;REPEAT;REPEAT;REPEAT;REPEAT;REPEAT;REPEAT;REPEAT;REPEAT;REPEAT;REPEAT;REPEAT;REPEAT;REPEAT;REPEAT;REPEAT;REPEAT;REPEAT;REPEAT;REPEAT	Tetratricopeptide-like helical domain superfamily;Tetratricopeptide-like helical domain superfamily;Pentatricopeptide repeat;Pentatricopeptide repeat;Tetratricopeptide-like helical domain superfamily;Pentatricopeptide repeat;Pentatricopeptide repeat;Pentatricopeptide repeat;Pentatricopeptide repeat;Pentatricopeptide repeat;Pentatricopeptide repeat;Pentatricopeptide repeat;Pentatricopeptide repeat…	G3DSA:1.25.40.10 (GENE3D);G3DSA:1.25.40.10 (GENE3D);TIGR00756 (TIGRFAM);PF01535 (PFAM);G3DSA:1.25.40.10 (GENE3D);PF13041 (PFAM);PTHR47942 (PANTHER);PTHR47942:SF37 (PANTHER);PS51375 (PROSITE_PROFILES);PS51375 (PROSITE_PROFILES);PS51375 (PROSITE_PROFILES);PS51375 (PROSITE_PROFILES);PS51375 (PROSITE_PROFILES);PS51375 (PROSITE_PROFILES);PS51375 (PROSITE_PROFILES);PS51375 (PROSITE_PROFILES);PS51375 (P…	GO:0005515;GO:0005515;;;GO:0005515;;;;;;;;;;;;;;;;;;;;	protein binding;protein binding;;;protein binding;;;;;;;;;;;;;;;;;;;;	Molecular Function;Molecular Function;;;Molecular Function;;;;;;;;;;;;;;;;;;;;
Vcev1_p0	Chr02	Vcev1_p0.Chr02.03005.mRNA	hypothetical protein MANES_02G044300	1960761	1963308	462	10	gi|1035927194|gb|OAY56781.1|hypothetical protein MANES_02G044300 [Manihot esculenta]/gi|1035927195|gb|OAY56782.1|hypothetical protein MANES_02G044300 [Manihot esculenta];gi|255581988|ref|XP_002531792.1|PREDICTED: uncharacterized protein LOC8267958 [Ricinus communis]/gi|1000941985|ref|XP_015582456.1|PREDICTED: uncharacterized protein LOC8267958 [Ricinus communis]/gi|223528585|gb|EEF30606.1|conserv…	OAY56782/OAY56781;XP_015582456/XP_002531792/EEF30606;XP_015896707/XP_015896708;XP_012070088/KDP39943/XP_012070089;XP_017232339/XP_017232338/XP_017232337/KZN04744;CDP00015;XP_010053536/KCW77852;XP_010246104/XP_010246103;XP_006440185/ESR53425/XP_006477096/KDO57063;XP_017973574	gi|1035927195|gb|OAY56782.1|hypothetical protein MANES_02G044300 [Manihot esculenta]/gi|1035927194|gb|OAY56781.1|hypothetical protein MANES_02G044300 [Manihot esculenta]	Manihot esculenta	1035927194;1035927195	OAY56782;OAY56781												noIPR;noIPR;noIPR;noIPR	null;null;null;null	null;null;null;null	mobidb-lite (MOBIDB_LITE);mobidb-lite (MOBIDB_LITE);PTHR35749 (PANTHER);PTHR35749:SF3 (PANTHER)	;;;	;;;	;;;
Vcev1_p0	Chr02	Vcev1_p0.Chr02.03006.mRNA	Zeaxanthin epoxidase	1971912	1973800	966	10	gi|1104503790|ref|XP_002265622.4|PREDICTED: uncharacterized protein LOC100253528 [Vitis vinifera];gi|296085721|emb|CBI29521.3|unnamed protein product, partial [Vitis vinifera];gi|1040816267|ref|XP_017230123.1|PREDICTED: FAD-dependent urate hydroxylase-like isoform X1 [Daucus carota subsp. sativus];gi|702325779|ref|XP_010053524.1|PREDICTED: uncharacterized protein LOC104441954 isoform X2 [Eucalypt…	XP_002265622;CBI29521;XP_017230123;XP_010053524;KZN07979;XP_010053523;XP_010104831/EXC02067;XP_010538404;XP_011047582;XP_017230131	gi|1104503790|ref|XP_002265622.4|PREDICTED: uncharacterized protein LOC100253528 [Vitis vinifera]	Vitis vinifera	1104503790	XP_002265622	VIT_00s0533g00020;VIT_00s0533g00020;DCAR_000648;L484_024032;L484_024032;DCAR_000648	29760;29760;79200;981085;981085;79200	GO:0071949-IEA	FAD binding-IEA	Molecular Function-IEA							noIPR;IPR002938;IPR036188;IPR044560;noIPR;IPR036188	null;DOMAIN;HOMOLOGOUS_SUPERFAMILY;FAMILY;FAMILY;HOMOLOGOUS_SUPERFAMILY	null;FAD-binding domain;FAD/NAD(P)-binding domain superfamily;Monooxygenase/2-heptyl-3-hydroxy-4(1H)-quinolone synthase;Monooxygenase/2-heptyl-3-hydroxy-4(1H)-quinolone synthase;FAD/NAD(P)-binding domain superfamily	PR00420 (PRINTS);PF01494 (PFAM);G3DSA:3.50.50.60 (GENE3D);PTHR45934 (PANTHER);PTHR45934:SF9 (PANTHER);SSF51905 (SUPERFAMILY)	;GO:0071949;;;;	;FAD binding;;;;	;Molecular Function;;;;
Vcev1_p0	Chr02	Vcev1_p0.Chr02.03007.mRNA	PREDICTED: uncharacterized protein LOC103337027 isoform X1	1974937	1978777	894	10	gi|645265930|ref|XP_008238387.1|PREDICTED: uncharacterized protein LOC103337027 isoform X1 [Prunus mume];gi|1162560459|ref|XP_020420487.1|uncharacterized protein LOC18775801 isoform X1 [Prunus persica]/gi|1139771945|gb|ONI06417.1|hypothetical protein PRUPE_5G059200 [Prunus persica];gi|1139771946|gb|ONI06418.1|hypothetical protein PRUPE_5G059200 [Prunus persica];gi|1139771944|gb|ONI06416.1|hypothe…	XP_008238387;ONI06417/XP_020420487;ONI06418;ONI06416;XP_018826749;XP_004301734;GAV67611;XP_015867083;XP_008238388;XP_009343922	gi|645265930|ref|XP_008238387.1|PREDICTED: uncharacterized protein LOC103337027 isoform X1 [Prunus mume]	Prunus mume	645265930	XP_008238387												noIPR;noIPR;noIPR	null;null;null	null;null;null	PTHR36051 (PANTHER);PS51257 (PROSITE_PROFILES);TMhelix (TMHMM)	;;	;;	;;
Vcev1_p0	Chr02	Vcev1_p0.Chr02.03008.mRNA.1	putative glycerol-3-phosphate transporter 4	1991480	1994263	1641	10	gi|1130852367|dbj|GAV67604.1|MFS_1 domain-containing protein [Cephalotus follicularis];gi|731440519|ref|XP_010647248.1|PREDICTED: putative glycerol-3-phosphate transporter 4 [Vitis vinifera]/gi|731440521|ref|XP_010647249.1|PREDICTED: putative glycerol-3-phosphate transporter 4 [Vitis vinifera]/gi|731440523|ref|XP_010647250.1|PREDICTED: putative glycerol-3-phosphate transporter 4 [Vitis vinifera]/…	GAV67604;XP_010647249/XP_010647248/XP_010647250/XP_019074144;XP_018824980;OIT37085/XP_019263524;XP_009626899;XP_017972186;XP_016462027;EOY24210;XP_009772121/XP_016494466;XP_010275470/XP_010275469	gi|1130852367|dbj|GAV67604.1|MFS_1 domain-containing protein [Cephalotus follicularis]	Cephalotus follicularis	1130852367	GAV67604	LOC104610513;LOC104610513;LOC104222577;A4A49_29505;LOC104222577;LOC107785276;LOC104610513;CFOL_v3_11109;LOC107785276;LOC107813689;LOC107813689;A4A49_29505;A4A49_29505;LOC104222577;LOC108994297;LOC108994297;LOC107785276;TCM_015879;LOC104222577;TCM_015879;LOC107785276;LOC107813689;TCM_015879;LOC104222577;LOC104610513;LOC104610513;A4A49_29505;TCM_015879;LOC104610513;CFOL_v3_11109;A4A49_29505;TCM_015…	4432;4432;4096;49451;4096;4097;4432;3775;4097;4097;4097;49451;49451;4096;51240;51240;4097;3641;4096;3641;4097;4097;3641;4096;4432;4432;49451;3641;4432;3775;49451;3641;4097;3641;49451;3641;4097;4097;51240;4097;4097;4432;4432;4097;4097;4097;4097;4097;4097;51240;51240;49451;3641;4432;4096;49451;4097;4432;51240;49451;4096;4097;51240;4097;4097;3775;3641;4097;4096;3641;3775;4097;51240;49451;51240;51240…	GO:0055062-IBA;GO:0055085-IEA;GO:0016020-IEA;GO:0016021-IEA;GO:0006817-IEA;GO:0022857-IEA	phosphate ion homeostasis-IBA;transmembrane transport-IEA;membrane-IEA;integral component of membrane-IEA;phosphate ion transport-IEA;transmembrane transporter activity-IEA	Biological Process-IBA;Biological Process-IEA;Cellular Component-IEA;Cellular Component-IEA;Biological Process-IEA;Molecular Function-IEA							IPR000849;noIPR;IPR011701;noIPR;noIPR;IPR020846;noIPR;IPR036259;noIPR;noIPR;noIPR;noIPR;noIPR;noIPR;noIPR;noIPR;noIPR;noIPR;noIPR;noIPR	FAMILY;FAMILY;FAMILY;FAMILY;FAMILY;DOMAIN;DOMAIN;HOMOLOGOUS_SUPERFAMILY;HOMOLOGOUS_SUPERFAMILY;HOMOLOGOUS_SUPERFAMILY;HOMOLOGOUS_SUPERFAMILY;HOMOLOGOUS_SUPERFAMILY;HOMOLOGOUS_SUPERFAMILY;HOMOLOGOUS_SUPERFAMILY;HOMOLOGOUS_SUPERFAMILY;HOMOLOGOUS_SUPERFAMILY;HOMOLOGOUS_SUPERFAMILY;HOMOLOGOUS_SUPERFAMILY;HOMOLOGOUS_SUPERFAMILY;HOMOLOGOUS_SUPERFAMILY	Sugar phosphate transporter;Sugar phosphate transporter;Major facilitator superfamily;Major facilitator superfamily;Major facilitator superfamily;Major facilitator superfamily domain;Major facilitator superfamily domain;MFS transporter superfamily;MFS transporter superfamily;MFS transporter superfamily;MFS transporter superfamily;MFS transporter superfamily;MFS transporter superfamily;MFS transpo…	PIRSF002808 (PIRSF);G3DSA:1.20.1250.20 (GENE3D);PF07690 (PFAM);PTHR43184 (PANTHER);PTHR43184:SF23 (PANTHER);PS50850 (PROSITE_PROFILES);cd17344 (CDD);SSF103473 (SUPERFAMILY);TMhelix (TMHMM);TMhelix (TMHMM);TMhelix (TMHMM);TMhelix (TMHMM);TMhelix (TMHMM);TMhelix (TMHMM);TMhelix (TMHMM);TMhelix (TMHMM);TMhelix (TMHMM);TMhelix (TMHMM);TMhelix (TMHMM);TMhelix (TMHMM)	GO:0022857/GO:0016021/GO:0055085;;GO:0022857/GO:0055085;;;GO:0022857;;;;;;;;;;;;;;	transmembrane transporter activity/integral component of membrane/transmembrane transport;;transmembrane transporter activity/transmembrane transport;;;transmembrane transporter activity;;;;;;;;;;;;;;	Molecular Function/Cellular Component/Biological Process;;Molecular Function/Biological Process;;;Molecular Function;;;;;;;;;;;;;;
Vcev1_p0	Chr02	Vcev1_p0.Chr02.03008.mRNA.2	putative glycerol-3-phosphate transporter 4	1991480	1994242	1620	10	gi|1130852367|dbj|GAV67604.1|MFS_1 domain-containing protein [Cephalotus follicularis];gi|731440519|ref|XP_010647248.1|PREDICTED: putative glycerol-3-phosphate transporter 4 [Vitis vinifera]/gi|731440521|ref|XP_010647249.1|PREDICTED: putative glycerol-3-phosphate transporter 4 [Vitis vinifera]/gi|731440523|ref|XP_010647250.1|PREDICTED: putative glycerol-3-phosphate transporter 4 [Vitis vinifera]/…	GAV67604;XP_010647249/XP_010647248/XP_010647250/XP_019074144;XP_018824980;OIT37085/XP_019263524;XP_009626899;XP_016462027;XP_009772121/XP_016494466;XP_017972186;EOY24210;XP_010275470/XP_010275469	gi|1130852367|dbj|GAV67604.1|MFS_1 domain-containing protein [Cephalotus follicularis]	Cephalotus follicularis	1130852367	GAV67604	LOC104610513;LOC104610513;LOC104222577;A4A49_29505;LOC104222577;LOC107785276;LOC104610513;CFOL_v3_11109;LOC107785276;LOC107813689;LOC107813689;A4A49_29505;A4A49_29505;LOC104222577;LOC108994297;LOC108994297;LOC107785276;TCM_015879;LOC104222577;TCM_015879;LOC107785276;LOC107813689;TCM_015879;LOC104222577;LOC104610513;LOC104610513;A4A49_29505;TCM_015879;LOC104610513;CFOL_v3_11109;A4A49_29505;TCM_015…	4432;4432;4096;49451;4096;4097;4432;3775;4097;4097;4097;49451;49451;4096;51240;51240;4097;3641;4096;3641;4097;4097;3641;4096;4432;4432;49451;3641;4432;3775;49451;3641;4097;3641;49451;3641;4097;4097;51240;4097;4097;4432;4432;4097;4097;4097;4097;4097;4097;51240;51240;49451;3641;4432;4096;49451;4097;4432;51240;49451;4096;4097;51240;4097;4097;3775;3641;4097;4096;3641;3775;4097;51240;49451;51240;51240…	GO:0055062-IBA;GO:0055085-IEA;GO:0016020-IEA;GO:0016021-IEA;GO:0006817-IEA;GO:0022857-IEA	phosphate ion homeostasis-IBA;transmembrane transport-IEA;membrane-IEA;integral component of membrane-IEA;phosphate ion transport-IEA;transmembrane transporter activity-IEA	Biological Process-IBA;Biological Process-IEA;Cellular Component-IEA;Cellular Component-IEA;Biological Process-IEA;Molecular Function-IEA							noIPR;IPR011701;IPR000849;noIPR;noIPR;IPR020846;noIPR;IPR036259;noIPR;noIPR;noIPR;noIPR;noIPR;noIPR;noIPR;noIPR;noIPR;noIPR;noIPR;noIPR	null;FAMILY;FAMILY;FAMILY;FAMILY;DOMAIN;DOMAIN;HOMOLOGOUS_SUPERFAMILY;HOMOLOGOUS_SUPERFAMILY;HOMOLOGOUS_SUPERFAMILY;HOMOLOGOUS_SUPERFAMILY;HOMOLOGOUS_SUPERFAMILY;HOMOLOGOUS_SUPERFAMILY;HOMOLOGOUS_SUPERFAMILY;HOMOLOGOUS_SUPERFAMILY;HOMOLOGOUS_SUPERFAMILY;HOMOLOGOUS_SUPERFAMILY;HOMOLOGOUS_SUPERFAMILY;HOMOLOGOUS_SUPERFAMILY;HOMOLOGOUS_SUPERFAMILY	null;Major facilitator superfamily;Sugar phosphate transporter;Sugar phosphate transporter;Sugar phosphate transporter;Major facilitator superfamily domain;Major facilitator superfamily domain;MFS transporter superfamily;MFS transporter superfamily;MFS transporter superfamily;MFS transporter superfamily;MFS transporter superfamily;MFS transporter superfamily;MFS transporter superfamily;MFS transp…	G3DSA:1.20.1250.20 (GENE3D);PF07690 (PFAM);PIRSF002808 (PIRSF);PTHR43184:SF23 (PANTHER);PTHR43184 (PANTHER);PS50850 (PROSITE_PROFILES);cd17344 (CDD);SSF103473 (SUPERFAMILY);TMhelix (TMHMM);TMhelix (TMHMM);TMhelix (TMHMM);TMhelix (TMHMM);TMhelix (TMHMM);TMhelix (TMHMM);TMhelix (TMHMM);TMhelix (TMHMM);TMhelix (TMHMM);TMhelix (TMHMM);TMhelix (TMHMM);TMhelix (TMHMM)	;GO:0022857/GO:0055085;GO:0055085/GO:0022857/GO:0016021;;;GO:0022857;;;;;;;;;;;;;;	;transmembrane transporter activity/transmembrane transport;transmembrane transport/transmembrane transporter activity/integral component of membrane;;;transmembrane transporter activity;;;;;;;;;;;;;;	;Molecular Function/Biological Process;Biological Process/Molecular Function/Cellular Component;;;Molecular Function;;;;;;;;;;;;;;
Vcev1_p0	Chr02	Vcev1_p0.Chr02.03009.mRNA	vesicle-associated protein 2-1-like isoform X2	2001082	2009320	663	10	gi|1098836979|ref|XP_018825108.1|PREDICTED: vesicle-associated protein 2-1-like isoform X4 [Juglans regia];gi|1098836977|ref|XP_018825107.1|PREDICTED: vesicle-associated protein 2-1-like isoform X3 [Juglans regia];gi|694433241|ref|XP_009343920.1|PREDICTED: vesicle-associated protein 2-1-like isoform X2 [Pyrus x bretschneideri];gi|694391014|ref|XP_009371055.1|PREDICTED: vesicle-associated protein …	XP_018825108;XP_018825107;XP_009343920;XP_009371055;XP_008356469;XP_018825106;XP_009343919;XP_009371054;KDP39940/XP_012070082;XP_015896712	gi|1098836979|ref|XP_018825108.1|PREDICTED: vesicle-associated protein 2-1-like isoform X4 [Juglans regia]	Juglans regia	1098836979	XP_018825108	LOC108994382;LOC108994382;LOC108994382;JCGZ_03471;LOC108994382;JCGZ_03471;LOC108994382;JCGZ_03471;LOC108994382;LOC108994382;LOC108994382;LOC108994382;LOC108994382;JCGZ_03471;LOC108994382;LOC108994382;JCGZ_03471;LOC108994382;LOC108994382;JCGZ_03471;LOC108994382;LOC108994382;LOC108994382;LOC108994382	51240;51240;51240;180498;51240;180498;51240;180498;51240;51240;51240;51240;51240;180498;51240;51240;180498;51240;51240;180498;51240;51240;51240;51240	GO:0005789-IEA;GO:0016020-IEA;GO:0016021-IEA	endoplasmic reticulum membrane-IEA;membrane-IEA;integral component of membrane-IEA	Cellular Component-IEA;Cellular Component-IEA;Cellular Component-IEA							IPR016763;IPR000535;IPR013783;noIPR;IPR016763;noIPR;IPR000535;IPR008962;noIPR	FAMILY;DOMAIN;HOMOLOGOUS_SUPERFAMILY;HOMOLOGOUS_SUPERFAMILY;FAMILY;FAMILY;DOMAIN;HOMOLOGOUS_SUPERFAMILY;HOMOLOGOUS_SUPERFAMILY	Vesicle-associated membrane-protein-associated protein;Major sperm protein (MSP) domain;Immunoglobulin-like fold;Immunoglobulin-like fold;Vesicle-associated membrane-protein-associated protein;Vesicle-associated membrane-protein-associated protein;Major sperm protein (MSP) domain;PapD-like superfamily;PapD-like superfamily	PIRSF019693 (PIRSF);PF00635 (PFAM);G3DSA:2.60.40.10 (GENE3D);mobidb-lite (MOBIDB_LITE);PTHR10809 (PANTHER);PTHR10809:SF42 (PANTHER);PS50202 (PROSITE_PROFILES);SSF49354 (SUPERFAMILY);TMhelix (TMHMM)	GO:0005789;;;;GO:0005789;;;;	endoplasmic reticulum membrane;;;;endoplasmic reticulum membrane;;;;	Cellular Component;;;;Cellular Component;;;;
Vcev1_p0	Chr02	Vcev1_p0.Chr02.03010.mRNA	bax inhibitor 1-like	2017775	2021782	744	10	gi|747048500|ref|XP_011070265.1|bax inhibitor 1-like [Sesamum indicum];gi|1024055124|gb|KZV53282.1|Bax inhibitor [Dorcoceras hygrometricum];gi|147792835|emb|CAN77748.1|hypothetical protein VITISV_012451 [Vitis vinifera];gi|526117657|ref|NP_001268081.1|bax inhibitor 1-like [Vitis vinifera]/gi|391357943|gb|AFM43629.1|Bax inhibitor 1 [Vitis vinifera];gi|661888228|emb|CDP08345.1|unnamed protein produ…	XP_011070265;KZV53282;CAN77748;NP_001268081/AFM43629;CDP08345;NP_001305552/AIT42145;XP_015085716;AOS59869;NP_001234450/AAR28754;XP_015085714	gi|747048500|ref|XP_011070265.1|bax inhibitor 1-like [Sesamum indicum]	Sesamum indicum	747048500	XP_011070265	F511_07576;A0A097H0Z9;A0A097H0Z9;A0A1D8BM90;VITISV_012451;VITISV_012451;BI-1;GSCOC_T00027147001;A0A097H0Z9;A0A1D8BM90;A0A097H0Z9;BI-1;GSCOC_T00027147001;I6RDX4;A0A1D8BM90;VITISV_012451;F511_07576;VITISV_012451;BI-1;I6RDX4;GSCOC_T00027147001;F511_07576;I6RDX4;A0A1D8BM90;GSCOC_T00027147001;BI-1;F511_07576;I6RDX4	472368;4113;4113;4108;29760;29760;4081;49390;4113;4108;4113;4081;49390;29760;4108;29760;472368;29760;4081;29760;49390;472368;29760;4108;49390;4081;472368;29760	GO:0016020-IEA;GO:0016021-IEA	membrane-IEA;integral component of membrane-IEA	Cellular Component-IEA;Cellular Component-IEA							IPR006214;noIPR;IPR006214;noIPR;noIPR;noIPR;noIPR;noIPR;noIPR;noIPR;noIPR	FAMILY;FAMILY;FAMILY;FAMILY;FAMILY;FAMILY;FAMILY;FAMILY;FAMILY;FAMILY;FAMILY	Bax inhibitor 1-related;Bax inhibitor 1-related;Bax inhibitor 1-related;Bax inhibitor 1-related;Bax inhibitor 1-related;Bax inhibitor 1-related;Bax inhibitor 1-related;Bax inhibitor 1-related;Bax inhibitor 1-related;Bax inhibitor 1-related;Bax inhibitor 1-related	PF01027 (PFAM);PTHR23291:SF96 (PANTHER);PTHR23291 (PANTHER);cd10430 (CDD);TMhelix (TMHMM);TMhelix (TMHMM);TMhelix (TMHMM);TMhelix (TMHMM);TMhelix (TMHMM);TMhelix (TMHMM);TMhelix (TMHMM)	;;;;;;;;;;	;;;;;;;;;;	;;;;;;;;;;
Vcev1_p0	Chr02	Vcev1_p0.Chr02.03011.mRNA	pentatricopeptide repeat-containing protein At3g18020	2025133	2027145	2013	10	gi|1098808515|ref|XP_018810236.1|PREDICTED: pentatricopeptide repeat-containing protein At3g18020 [Juglans regia]/gi|1098808517|ref|XP_018810237.1|PREDICTED: pentatricopeptide repeat-containing protein At3g18020 [Juglans regia];gi|645270081|ref|XP_008240292.1|PREDICTED: pentatricopeptide repeat-containing protein At3g18020 [Prunus mume];gi|1162556018|ref|XP_007208935.2|pentatricopeptide repeat-co…	XP_018810237/XP_018810236;XP_008240292;ONI09329/XP_007208935;XP_002271048;CBI35789;XP_019077832;KDP23918/XP_012088542;XP_015901028;XP_010097570/EXB69102;OAY46536	gi|1098808517|ref|XP_018810237.1|PREDICTED: pentatricopeptide repeat-containing protein At3g18020 [Juglans regia]/gi|1098808515|ref|XP_018810236.1|PREDICTED: pentatricopeptide repeat-containing protein At3g18020 [Juglans regia]	Juglans regia	1098808517;1098808515	XP_018810237;XP_018810236												IPR002885;IPR002885;IPR002885;IPR011990;IPR011990;IPR011990;IPR002885;noIPR;noIPR;IPR002885;IPR002885;IPR002885;IPR002885;IPR002885;IPR002885;IPR002885;IPR002885;IPR002885;IPR002885;IPR002885;IPR002885;IPR002885;IPR002885;IPR002885;IPR002885;IPR002885	REPEAT;REPEAT;REPEAT;HOMOLOGOUS_SUPERFAMILY;HOMOLOGOUS_SUPERFAMILY;HOMOLOGOUS_SUPERFAMILY;REPEAT;REPEAT;REPEAT;REPEAT;REPEAT;REPEAT;REPEAT;REPEAT;REPEAT;REPEAT;REPEAT;REPEAT;REPEAT;REPEAT;REPEAT;REPEAT;REPEAT;REPEAT;REPEAT;REPEAT	Pentatricopeptide repeat;Pentatricopeptide repeat;Pentatricopeptide repeat;Tetratricopeptide-like helical domain superfamily;Tetratricopeptide-like helical domain superfamily;Tetratricopeptide-like helical domain superfamily;Pentatricopeptide repeat;Pentatricopeptide repeat;Pentatricopeptide repeat;Pentatricopeptide repeat;Pentatricopeptide repeat;Pentatricopeptide repeat;Pentatricopeptide repeat…	PF01535 (PFAM);PF13041 (PFAM);PF12854 (PFAM);G3DSA:1.25.40.10 (GENE3D);G3DSA:1.25.40.10 (GENE3D);G3DSA:1.25.40.10 (GENE3D);TIGR00756 (TIGRFAM);PTHR47942 (PANTHER);PTHR47942:SF37 (PANTHER);PS51375 (PROSITE_PROFILES);PS51375 (PROSITE_PROFILES);PS51375 (PROSITE_PROFILES);PS51375 (PROSITE_PROFILES);PS51375 (PROSITE_PROFILES);PS51375 (PROSITE_PROFILES);PS51375 (PROSITE_PROFILES);PS51375 (PROSITE_PROFI…	;;;GO:0005515;GO:0005515;GO:0005515;;;;;;;;;;;;;;;;;;;;	;;;protein binding;protein binding;protein binding;;;;;;;;;;;;;;;;;;;;	;;;Molecular Function;Molecular Function;Molecular Function;;;;;;;;;;;;;;;;;;;;
Vcev1_p0	Chr02	Vcev1_p0.Chr02.03012.mRNA	hypothetical protein MANES_02G044300	2028573	2032375	462	10	gi|1035927194|gb|OAY56781.1|hypothetical protein MANES_02G044300 [Manihot esculenta]/gi|1035927195|gb|OAY56782.1|hypothetical protein MANES_02G044300 [Manihot esculenta];gi|255581988|ref|XP_002531792.1|PREDICTED: uncharacterized protein LOC8267958 [Ricinus communis]/gi|1000941985|ref|XP_015582456.1|PREDICTED: uncharacterized protein LOC8267958 [Ricinus communis]/gi|223528585|gb|EEF30606.1|conserv…	OAY56782/OAY56781;XP_015582456/XP_002531792/EEF30606;XP_015896707/XP_015896708;CDP00015;XP_017232339/XP_017232338/XP_017232337/KZN04744;XP_012070088/KDP39943/XP_012070089;KZV42472;XP_010053536/KCW77852;XP_010246104/XP_010246103;XP_006440185/ESR53425/XP_006477096/KDO57063	gi|1035927195|gb|OAY56782.1|hypothetical protein MANES_02G044300 [Manihot esculenta]/gi|1035927194|gb|OAY56781.1|hypothetical protein MANES_02G044300 [Manihot esculenta]	Manihot esculenta	1035927194;1035927195	OAY56782;OAY56781												noIPR;noIPR;noIPR;noIPR	null;null;null;null	null;null;null;null	mobidb-lite (MOBIDB_LITE);mobidb-lite (MOBIDB_LITE);PTHR35749 (PANTHER);PTHR35749:SF3 (PANTHER)	;;;	;;;	;;;
Vcev1_p0	Chr02	Vcev1_p0.Chr02.03013.mRNA	ubiquitin-NEDD8-like protein RUB2	2039924	2040998	459	10	gi|1098818864|ref|XP_018815608.1|PREDICTED: ubiquitin-NEDD8-like protein RUB2 [Juglans regia];gi|565475046|ref|XP_006295164.1|hypothetical protein CARUB_v10024242mg [Capsella rubella]/gi|727446997|ref|XP_010505083.1|PREDICTED: ubiquitin-NEDD8-like protein RUB2 [Camelina sativa]/gi|482563872|gb|EOA28062.1|hypothetical protein CARUB_v10024242mg [Capsella rubella];gi|672195186|ref|XP_008776486.1|PRE…	XP_018815608;EOA28062/XP_006295164/XP_010505083;XP_010906872/XP_010906871/XP_010908251/XP_008776486;XP_010942084;XP_010516760;AIC33058;XP_008226114;XP_008456305;CDP04258;ONH95703/XP_007202716/XP_008241145	gi|1098818864|ref|XP_018815608.1|PREDICTED: ubiquitin-NEDD8-like protein RUB2 [Juglans regia]	Juglans regia	1098818864	XP_018815608	PRUPE_7G086300;PRUPE_7G086300;LOC103696589;LOC108987188;LOC108987188;PRUPE_7G086300;LOC103696589;PRUPE_7G086300;LOC108987188;LOC103696589;LOC103696589;LOC103696589;PRUPE_7G086300;LOC103696589;LOC103696589;PRUPE_7G086300;LOC108987188;LOC103696589;PRUPE_7G086300;LOC108987188;LOC103696589;LOC108987188;LOC108987188;PRUPE_7G086300;LOC108987188;PRUPE_7G086300;LOC103696589;LOC108987188;PRUPE_7G086300;PR…	3760;3760;42345;51240;51240;3760;42345;3760;51240;42345;42345;42345;3760;42345;42345;3760;51240;42345;3760;51240;42345;51240;51240;3760;51240;3760;42345;51240;3760;3760;42345;3760;42345;51240;51240;42345;42345;42345;42345;51240	GO:0005737-IBA;GO:0005737-IEA;GO:0031625-IBA;GO:0019941-IBA;GO:0031386-IBA;GO:0005634-IBA;GO:0005634-IEA;GO:0016567-IBA	cytoplasm-IBA;cytoplasm-IEA;ubiquitin protein ligase binding-IBA;modification-dependent protein catabolic process-IBA;protein tag-IBA;nucleus-IBA;nucleus-IEA;protein ubiquitination-IBA	Cellular Component-IBA;Cellular Component-IEA;Molecular Function-IBA;Biological Process-IBA;Molecular Function-IBA;Cellular Component-IBA;Cellular Component-IEA;Biological Process-IBA							IPR019956;IPR000626;noIPR;noIPR;IPR000626;noIPR;noIPR;IPR000626;IPR000626;IPR038738;IPR029071;IPR029071	DOMAIN;DOMAIN;DOMAIN;DOMAIN;DOMAIN;DOMAIN;DOMAIN;DOMAIN;DOMAIN;DOMAIN;HOMOLOGOUS_SUPERFAMILY;HOMOLOGOUS_SUPERFAMILY	Ubiquitin domain;Ubiquitin-like domain;Ubiquitin-like domain;Ubiquitin-like domain;Ubiquitin-like domain;Ubiquitin-like domain;Ubiquitin-like domain;Ubiquitin-like domain;Ubiquitin-like domain;Nedd8-like ubiquitin;Ubiquitin-like domain superfamily;Ubiquitin-like domain superfamily	PR00348 (PRINTS);SM00213 (SMART);G3DSA:3.10.20.90 (GENE3D);G3DSA:3.10.20.90 (GENE3D);PF00240 (PFAM);PTHR10666:SF325 (PANTHER);PTHR10666 (PANTHER);PS50053 (PROSITE_PROFILES);PS50053 (PROSITE_PROFILES);cd01806 (CDD);SSF54236 (SUPERFAMILY);SSF54236 (SUPERFAMILY)	;GO:0005515;;;GO:0005515;;;GO:0005515;GO:0005515;;;	;protein binding;;;protein binding;;;protein binding;protein binding;;;	;Molecular Function;;;Molecular Function;;;Molecular Function;Molecular Function;;;
Vcev1_p0	Chr02	Vcev1_p0.Chr02.03014.mRNA	GATA transcription factor 26	2058389	2068250	1632	10	gi|147795773|emb|CAN76534.1|hypothetical protein VITISV_006083 [Vitis vinifera];gi|567895390|ref|XP_006440183.1|hypothetical protein CICLE_v10019614mg [Citrus clementina]/gi|567895392|ref|XP_006440184.1|hypothetical protein CICLE_v10019614mg [Citrus clementina]/gi|557542445|gb|ESR53423.1|hypothetical protein CICLE_v10019614mg [Citrus clementina]/gi|557542446|gb|ESR53424.1|hypothetical protein CIC…	CAN76534;XP_006440184/ESR53424/XP_006440183/ESR53423;CDP08344;KDO57060/KDO57059;XP_006477095;XP_015870165;KDO57058/KDO57057;XP_008238376;EEF31151/XP_002531215;XP_007209875/ONI06393	gi|147795773|emb|CAN76534.1|hypothetical protein VITISV_006083 [Vitis vinifera]	Vitis vinifera	147795773	CAN76534	CISIN_1g009155mg;CISIN_1g009155mg;CISIN_1g009155mg;CISIN_1g009155mg;CISIN_1g009155mg;GSCOC_T00027146001;RCOM_0120660;RCOM_0120660;CISIN_1g009155mg;GSCOC_T00027146001;CISIN_1g009155mg;PRUPE_5G058300;PRUPE_5G058300;GSCOC_T00027146001;VITISV_006083;CISIN_1g009155mg;PRUPE_5G058300;CISIN_1g009155mg;PRUPE_5G058300;CISIN_1g009155mg;PRUPE_5G058300;PRUPE_5G058300;RCOM_0120660;RCOM_0120660;PRUPE_5G058300;P…	2711;2711;2711;2711;2711;49390;3988;3988;2711;49390;2711;3760;3760;49390;29760;2711;3760;2711;3760;2711;3760;3760;3988;3988;3760;3760;29760;85681;2711;49390;29760;85681;85681;3760;85681;85681;49390;2711;49390;29760;2711;85681;3988;2711;2711;2711;29760;85681;3988;2711;2711;85681;2711;2711;85681;49390;29760;29760;29760;3988;3988;49390;49390;3760;3988;29760;29760;85681;3988;49390	GO:0008270-IEA;GO:0046872-IEA;GO:0006355-IEA;GO:0043565-IEA;GO:0005634-IEA	zinc ion binding-IEA;metal ion binding-IEA;regulation of transcription, DNA-templated-IEA;sequence-specific DNA binding-IEA;nucleus-IEA	Molecular Function-IEA;Molecular Function-IEA;Biological Process-IEA;Molecular Function-IEA;Cellular Component-IEA							IPR000679;IPR013088;IPR000679;IPR038108;IPR028020;noIPR;noIPR;noIPR;IPR044589;IPR000679;IPR000679;noIPR	DOMAIN;HOMOLOGOUS_SUPERFAMILY;DOMAIN;HOMOLOGOUS_SUPERFAMILY;DOMAIN;DOMAIN;DOMAIN;DOMAIN;FAMILY;DOMAIN;DOMAIN;DOMAIN	Zinc finger, GATA-type;Zinc finger, NHR/GATA-type;Zinc finger, GATA-type;UCH-binding domain superfamily;ASX homology domain;ASX homology domain;ASX homology domain;ASX homology domain;GATA transcription factor 26/27;Zinc finger, GATA-type;Zinc finger, GATA-type;Zinc finger, GATA-type	SM00401 (SMART);G3DSA:3.30.50.10 (GENE3D);PF00320 (PFAM);G3DSA:3.40.190.140 (GENE3D);PF13919 (PFAM);mobidb-lite (MOBIDB_LITE);mobidb-lite (MOBIDB_LITE);PTHR46855:SF14 (PANTHER);PTHR46855 (PANTHER);PS50114 (PROSITE_PROFILES);cd00202 (CDD);SSF57716 (SUPERFAMILY)	GO:0008270/GO:0043565/GO:0006355;GO:0008270/GO:0006355;GO:0008270/GO:0043565/GO:0006355;;;;;;;GO:0008270/GO:0043565/GO:0006355;GO:0008270/GO:0043565/GO:0006355;	zinc ion binding/sequence-specific DNA binding/regulation of transcription, DNA-templated;zinc ion binding/regulation of transcription, DNA-templated;zinc ion binding/sequence-specific DNA binding/regulation of transcription, DNA-templated;;;;;;;zinc ion binding/sequence-specific DNA binding/regulation of transcription, DNA-templated;zinc ion binding/sequence-specific DNA binding/regulation of tr…	Molecular Function/Molecular Function/Biological Process;Molecular Function/Biological Process;Molecular Function/Molecular Function/Biological Process;;;;;;;Molecular Function/Molecular Function/Biological Process;Molecular Function/Molecular Function/Biological Process;
Vcev1_p0	Chr02	Vcev1_p0.Chr02.03015.mRNA	PREDICTED: uncharacterized protein LOC108198320	2125007	2127238	2232	10	gi|1040918519|ref|XP_017221568.1|PREDICTED: uncharacterized protein LOC108198320 [Daucus carota subsp. sativus];gi|848915919|ref|XP_012855624.1|PREDICTED: uncharacterized protein LOC105975005 [Erythranthe guttata];gi|747052104|ref|XP_011072157.1|uncharacterized protein LOC105157447 [Sesamum indicum];gi|1098721769|ref|XP_018846779.1|PREDICTED: uncharacterized protein LOC109010402 [Juglans regia];g…	XP_017221568;XP_012855624;XP_011072157;XP_018846779;XP_011072156;GAV83436;XP_004295141;XP_012855521;XP_012069959/KDP39857;EYU22137	gi|1040918519|ref|XP_017221568.1|PREDICTED: uncharacterized protein LOC108198320 [Daucus carota subsp. sativus]	Daucus carota subsp. sativus	1040918519	XP_017221568	JCGZ_03388;JCGZ_03388;LOC109010402;CFOL_v3_26883;LOC109010402;MIMGU_mgv1a001781mg;MIMGU_mgv1a001781mg;MIMGU_mgv1a001781mg;JCGZ_03388;LOC109010402;LOC109010402;MIMGU_mgv1a001781mg;CFOL_v3_26883;JCGZ_03388	180498;180498;51240;3775;51240;4155;4155;4155;180498;51240;51240;4155;3775;180498	GO:0016020-IEA;GO:0016021-IEA	membrane-IEA;integral component of membrane-IEA	Cellular Component-IEA;Cellular Component-IEA							noIPR;noIPR;noIPR;noIPR;noIPR;noIPR;noIPR;noIPR;noIPR;noIPR;noIPR	null;null;null;null;null;null;null;null;null;null;null	null;null;null;null;null;null;null;null;null;null;null	mobidb-lite (MOBIDB_LITE);PTHR35307 (PANTHER);PTHR35307:SF3 (PANTHER);TMhelix (TMHMM);TMhelix (TMHMM);TMhelix (TMHMM);TMhelix (TMHMM);TMhelix (TMHMM);TMhelix (TMHMM);TMhelix (TMHMM);TMhelix (TMHMM)	;;;;;;;;;;	;;;;;;;;;;	;;;;;;;;;;
Vcev1_p0	Chr02	Vcev1_p0.Chr02.03016.mRNA	PREDICTED: uncharacterized protein LOC105975005	2149793	2152003	2211	10	gi|848915919|ref|XP_012855624.1|PREDICTED: uncharacterized protein LOC105975005 [Erythranthe guttata];gi|747052104|ref|XP_011072157.1|uncharacterized protein LOC105157447 [Sesamum indicum];gi|1040918519|ref|XP_017221568.1|PREDICTED: uncharacterized protein LOC108198320 [Daucus carota subsp. sativus];gi|1098721769|ref|XP_018846779.1|PREDICTED: uncharacterized protein LOC109010402 [Juglans regia];g…	XP_012855624;XP_011072157;XP_017221568;XP_018846779;XP_012069959/KDP39857;XP_004295141;XP_018846789;XP_002266701;XP_012855520;XP_011072156	gi|848915919|ref|XP_012855624.1|PREDICTED: uncharacterized protein LOC105975005 [Erythranthe guttata]	Erythranthe guttata	848915919	XP_012855624	JCGZ_03388;LOC109010409;VIT_02s0154g00410;JCGZ_03388;LOC109010409;LOC109010402;LOC109010402;VIT_02s0154g00410;CK203_074487;CK203_074487;LOC109010409;VIT_02s0154g00410;VIT_02s0154g00410;JCGZ_03388;LOC109010402;LOC109010402;CK203_074487;CK203_074487;JCGZ_03388;LOC109010409	180498;51240;29760;180498;51240;51240;51240;29760;29760;29760;51240;29760;29760;180498;51240;51240;29760;29760;180498;51240	GO:0016020-IEA;GO:0016021-IEA	membrane-IEA;integral component of membrane-IEA	Cellular Component-IEA;Cellular Component-IEA							noIPR;noIPR;noIPR;noIPR;noIPR;noIPR;noIPR;noIPR;noIPR;noIPR	null;null;null;null;null;null;null;null;null;null	null;null;null;null;null;null;null;null;null;null	mobidb-lite (MOBIDB_LITE);PTHR35307 (PANTHER);PTHR35307:SF3 (PANTHER);TMhelix (TMHMM);TMhelix (TMHMM);TMhelix (TMHMM);TMhelix (TMHMM);TMhelix (TMHMM);TMhelix (TMHMM);TMhelix (TMHMM)	;;;;;;;;;	;;;;;;;;;	;;;;;;;;;
Vcev1_p0	Chr02	Vcev1_p0.Chr02.03017.mRNA.1	receptor-like protein kinase HSL1	2226483	2229745	3078	10	gi|255550970|ref|XP_002516533.1|PREDICTED: receptor-like protein kinase HSL1 [Ricinus communis]/gi|223544353|gb|EEF45874.1|serine-threonine protein kinase, plant-type, putative [Ricinus communis];gi|645226614|ref|XP_008220120.1|PREDICTED: receptor-like protein kinase HSL1 [Prunus mume];gi|1009136302|ref|XP_015885459.1|PREDICTED: receptor-like protein kinase HSL1 [Ziziphus jujuba];gi|802633292|ref…	XP_002516533/EEF45874;XP_008220120;XP_015885459;KDP34178/XP_012077398;XP_009367420;XP_020419944/ONI33754;XP_009350259;XP_016547791;KDO79910;XP_006475995	gi|255550970|ref|XP_002516533.1|PREDICTED: receptor-like protein kinase HSL1 [Ricinus communis]/gi|223544353|gb|EEF45874.1|serine-threonine protein kinase, plant-type, putative [Ricinus communis]	Ricinus communis	255550970;223544353	XP_002516533;EEF45874	JCGZ_07749;JCGZ_07749;CISIN_1g001706mg;LOC107847804;RCOM_0801630;T459_21498;RCOM_0801630;LOC107847804;T459_21498;PRUPE_1G444700;RCOM_0801630;T459_21498;CISIN_1g001706mg;T459_21498;RCOM_0801630;RCOM_0801630;RCOM_0801630;JCGZ_07749;LOC107847804;LOC107847804;RCOM_0801630;PRUPE_1G444700;PRUPE_1G444700;CISIN_1g001706mg;RCOM_0801630;LOC107847804;T459_21498;CISIN_1g001706mg;LOC107847804;RCOM_0801630;T45…	180498;180498;2711;4072;3988;4072;3988;4072;4072;3760;3988;4072;2711;4072;3988;3988;3988;180498;4072;4072;3988;3760;3760;2711;3988;4072;4072;2711;4072;3988;4072;4072;3988;3760;180498;4072;180498;4072;2711;4072;3760;4072;4072;4072;3988;3988;3988;2711;180498;2711;3760;3988;3760;180498;4072;4072;2711;2711;3988;4072;3988;3988;2711;4072;4072;180498;3760;3760;3760;3988;180498;4072;3760;2711;180498;4072…	GO:0000166-IEA;GO:0000165-IEA;GO:0000186-IEA;GO:0016491-IEA;GO:0016020-IEA;GO:0016021-IEA;GO:0004709-IEA;GO:0055114-IEA;GO:0016310-IEA;GO:0016740-IEA;GO:0016301-IEA;GO:0032440-IEA;GO:0004672-IEA;GO:0005524-IEA;GO:0006468-IEA;GO:0005886-IEA	nucleotide binding-IEA;MAPK cascade-IEA;activation of MAPKK activity-IEA;oxidoreductase activity-IEA;membrane-IEA;integral component of membrane-IEA;MAP kinase kinase kinase activity-IEA;obsolete oxidation-reduction process-IEA;phosphorylation-IEA;transferase activity-IEA;kinase activity-IEA;2-alkenal reductase [NAD(P)+] activity-IEA;protein kinase activity-IEA;ATP binding-IEA;protein phosphoryla…	Molecular Function-IEA;Biological Process-IEA;Biological Process-IEA;Molecular Function-IEA;Cellular Component-IEA;Cellular Component-IEA;Molecular Function-IEA;Biological Process-IEA;Biological Process-IEA;Molecular Function-IEA;Molecular Function-IEA;Molecular Function-IEA;Molecular Function-IEA;Molecular Function-IEA;Biological Process-IEA;Cellular Component-IEA							IPR003591;IPR000719;noIPR;noIPR;IPR001611;IPR032675;IPR032675;IPR013210;IPR001611;IPR000719;noIPR;noIPR;IPR000719;noIPR;IPR011009;noIPR;noIPR;noIPR	REPEAT;DOMAIN;DOMAIN;DOMAIN;REPEAT;HOMOLOGOUS_SUPERFAMILY;HOMOLOGOUS_SUPERFAMILY;DOMAIN;REPEAT;DOMAIN;DOMAIN;DOMAIN;DOMAIN;DOMAIN;HOMOLOGOUS_SUPERFAMILY;HOMOLOGOUS_SUPERFAMILY;HOMOLOGOUS_SUPERFAMILY;HOMOLOGOUS_SUPERFAMILY	Leucine-rich repeat, typical subtype;Protein kinase domain;Protein kinase domain;Protein kinase domain;Leucine-rich repeat;Leucine-rich repeat domain superfamily;Leucine-rich repeat domain superfamily;Leucine-rich repeat-containing N-terminal, plant-type;Leucine-rich repeat;Protein kinase domain;Protein kinase domain;Protein kinase domain;Protein kinase domain;Protein kinase domain;Protein kinase…	SM00369 (SMART);SM00220 (SMART);G3DSA:1.10.510.10 (GENE3D);G3DSA:3.30.200.20 (GENE3D);PF13855 (PFAM);G3DSA:3.80.10.10 (GENE3D);G3DSA:3.80.10.10 (GENE3D);PF08263 (PFAM);PF00560 (PFAM);PF00069 (PFAM);PTHR48054:SF21 (PANTHER);PTHR48054 (PANTHER);PS50011 (PROSITE_PROFILES);SignalP-noTM (SIGNALP_EUK);SSF56112 (SUPERFAMILY);SSF52058 (SUPERFAMILY);SSF52047 (SUPERFAMILY);TMhelix (TMHMM)	;GO:0006468/GO:0005524/GO:0004672;;;GO:0005515;;;;GO:0005515;GO:0006468/GO:0005524/GO:0004672;;;GO:0006468/GO:0005524/GO:0004672;;;;;	;protein phosphorylation/ATP binding/protein kinase activity;;;protein binding;;;;protein binding;protein phosphorylation/ATP binding/protein kinase activity;;;protein phosphorylation/ATP binding/protein kinase activity;;;;;	;Biological Process/Molecular Function/Molecular Function;;;Molecular Function;;;;Molecular Function;Biological Process/Molecular Function/Molecular Function;;;Biological Process/Molecular Function/Molecular Function;;;;;
Vcev1_p0	Chr02	Vcev1_p0.Chr02.03017.mRNA.2	receptor-like protein kinase HSL1	2226549	2229745	3012	10	gi|255550970|ref|XP_002516533.1|PREDICTED: receptor-like protein kinase HSL1 [Ricinus communis]/gi|223544353|gb|EEF45874.1|serine-threonine protein kinase, plant-type, putative [Ricinus communis];gi|645226614|ref|XP_008220120.1|PREDICTED: receptor-like protein kinase HSL1 [Prunus mume];gi|1009136302|ref|XP_015885459.1|PREDICTED: receptor-like protein kinase HSL1 [Ziziphus jujuba];gi|802633292|ref…	XP_002516533/EEF45874;XP_008220120;XP_015885459;KDP34178/XP_012077398;XP_009367420;XP_020419944/ONI33754;KDO79910;XP_006475995;XP_009350259;XP_016547791	gi|255550970|ref|XP_002516533.1|PREDICTED: receptor-like protein kinase HSL1 [Ricinus communis]/gi|223544353|gb|EEF45874.1|serine-threonine protein kinase, plant-type, putative [Ricinus communis]	Ricinus communis	255550970;223544353	XP_002516533;EEF45874	JCGZ_07749;JCGZ_07749;CISIN_1g001706mg;LOC107847804;RCOM_0801630;T459_21498;RCOM_0801630;LOC107847804;T459_21498;PRUPE_1G444700;RCOM_0801630;T459_21498;CISIN_1g001706mg;T459_21498;RCOM_0801630;RCOM_0801630;RCOM_0801630;JCGZ_07749;LOC107847804;LOC107847804;RCOM_0801630;PRUPE_1G444700;PRUPE_1G444700;CISIN_1g001706mg;RCOM_0801630;LOC107847804;T459_21498;CISIN_1g001706mg;LOC107847804;RCOM_0801630;T45…	180498;180498;2711;4072;3988;4072;3988;4072;4072;3760;3988;4072;2711;4072;3988;3988;3988;180498;4072;4072;3988;3760;3760;2711;3988;4072;4072;2711;4072;3988;4072;4072;3988;3760;180498;4072;180498;4072;2711;4072;3760;4072;4072;4072;3988;3988;3988;2711;180498;2711;3760;3988;3760;180498;4072;4072;2711;2711;3988;4072;3988;3988;2711;4072;4072;180498;3760;3760;3760;3988;180498;4072;3760;2711;180498;4072…	GO:0000166-IEA;GO:0000165-IEA;GO:0000186-IEA;GO:0016491-IEA;GO:0016020-IEA;GO:0016021-IEA;GO:0004709-IEA;GO:0055114-IEA;GO:0016310-IEA;GO:0016740-IEA;GO:0016301-IEA;GO:0032440-IEA;GO:0004672-IEA;GO:0005524-IEA;GO:0006468-IEA;GO:0005886-IEA	nucleotide binding-IEA;MAPK cascade-IEA;activation of MAPKK activity-IEA;oxidoreductase activity-IEA;membrane-IEA;integral component of membrane-IEA;MAP kinase kinase kinase activity-IEA;obsolete oxidation-reduction process-IEA;phosphorylation-IEA;transferase activity-IEA;kinase activity-IEA;2-alkenal reductase [NAD(P)+] activity-IEA;protein kinase activity-IEA;ATP binding-IEA;protein phosphoryla…	Molecular Function-IEA;Biological Process-IEA;Biological Process-IEA;Molecular Function-IEA;Cellular Component-IEA;Cellular Component-IEA;Molecular Function-IEA;Biological Process-IEA;Biological Process-IEA;Molecular Function-IEA;Molecular Function-IEA;Molecular Function-IEA;Molecular Function-IEA;Molecular Function-IEA;Biological Process-IEA;Cellular Component-IEA							IPR003591;IPR000719;IPR032675;IPR013210;noIPR;IPR001611;IPR000719;noIPR;IPR032675;IPR032675;IPR001611;IPR032675;noIPR;noIPR;IPR000719;noIPR;noIPR;IPR011009;noIPR	REPEAT;DOMAIN;HOMOLOGOUS_SUPERFAMILY;DOMAIN;DOMAIN;REPEAT;DOMAIN;DOMAIN;HOMOLOGOUS_SUPERFAMILY;HOMOLOGOUS_SUPERFAMILY;REPEAT;HOMOLOGOUS_SUPERFAMILY;HOMOLOGOUS_SUPERFAMILY;HOMOLOGOUS_SUPERFAMILY;DOMAIN;DOMAIN;DOMAIN;HOMOLOGOUS_SUPERFAMILY;HOMOLOGOUS_SUPERFAMILY	Leucine-rich repeat, typical subtype;Protein kinase domain;Leucine-rich repeat domain superfamily;Leucine-rich repeat-containing N-terminal, plant-type;Leucine-rich repeat-containing N-terminal, plant-type;Leucine-rich repeat;Protein kinase domain;Protein kinase domain;Leucine-rich repeat domain superfamily;Leucine-rich repeat domain superfamily;Leucine-rich repeat;Leucine-rich repeat domain supe…	SM00369 (SMART);SM00220 (SMART);G3DSA:3.80.10.10 (GENE3D);PF08263 (PFAM);G3DSA:1.10.510.10 (GENE3D);PF00560 (PFAM);PF00069 (PFAM);G3DSA:3.30.200.20 (GENE3D);G3DSA:3.80.10.10 (GENE3D);G3DSA:3.80.10.10 (GENE3D);PF13855 (PFAM);G3DSA:3.80.10.10 (GENE3D);PTHR48054:SF21 (PANTHER);PTHR48054 (PANTHER);PS50011 (PROSITE_PROFILES);SSF52047 (SUPERFAMILY);SSF52058 (SUPERFAMILY);SSF56112 (SUPERFAMILY);TMhelix …	;GO:0005524/GO:0006468/GO:0004672;;;;GO:0005515;GO:0005524/GO:0006468/GO:0004672;;;;GO:0005515;;;;GO:0005524/GO:0006468/GO:0004672;;;;	;ATP binding/protein phosphorylation/protein kinase activity;;;;protein binding;ATP binding/protein phosphorylation/protein kinase activity;;;;protein binding;;;;ATP binding/protein phosphorylation/protein kinase activity;;;;	;Molecular Function/Biological Process/Molecular Function;;;;Molecular Function;Molecular Function/Biological Process/Molecular Function;;;;Molecular Function;;;;Molecular Function/Biological Process/Molecular Function;;;;
Vcev1_p0	Chr02	Vcev1_p0.Chr02.03018.mRNA	nuclear poly(A) polymerase 4 isoform X2	2233068	2239885	2130	10	gi|720035704|ref|XP_010267123.1|PREDICTED: nuclear poly(A) polymerase 4-like isoform X2 [Nelumbo nucifera];gi|720035696|ref|XP_010267122.1|PREDICTED: nuclear poly(A) polymerase 4-like isoform X1 [Nelumbo nucifera];gi|763739962|gb|KJB07461.1|hypothetical protein B456_001G025900 [Gossypium raimondii];gi|823120686|ref|XP_012434911.1|PREDICTED: nuclear poly(A) polymerase 4 isoform X2 [Gossypium raimo…	XP_010267123;XP_010267122;KJB07461;KJB07466/XP_012434982/XP_012434911/KJB07459/KJB07460;KJB07465/XP_012435194/XP_012435268/KJB07458;XP_012435128/XP_012435059/KJB07464;KJB07463/XP_012434772/XP_012434842;XP_010267124;KJB07462;XP_012435284	gi|720035704|ref|XP_010267123.1|PREDICTED: nuclear poly(A) polymerase 4-like isoform X2 [Nelumbo nucifera]	Nelumbo nucifera	720035704	XP_010267123	LOC104604476;B456_001G025900;LOC104604476;B456_001G025900;LOC104604476;B456_001G025900;LOC104604476;LOC104604476;LOC104604476;B456_001G025900;B456_001G025900;LOC104604476;B456_001G025900;B456_001G025900;B456_001G025900;LOC104604476;B456_001G025900;LOC104604476;LOC104604476;B456_001G025900;B456_001G025900;B456_001G025900;B456_001G025900;B456_001G025900;LOC104604476;LOC104604476;LOC104604476;B456_0…	4432;29730;4432;29730;4432;29730;4432;4432;4432;29730;29730;4432;29730;29730;29730;4432;29730;4432;4432;29730;29730;29730;29730;29730;4432;4432;4432;29730;29730;4432;29730;29730;29730;29730;4432;4432;29730;29730;4432;29730;29730;4432;29730;29730;29730;29730;29730;29730;29730;29730;29730;29730;29730;29730;4432;4432;4432;29730;29730;4432;29730;29730;29730;29730;29730;29730;29730;4432;29730;29730;29…	GO:0000166-IEA;GO:0016779-IEA;GO:0003723-IEA;GO:0006378-IBA;GO:0006397-IEA;GO:0043631-IEA;GO:0031123-IEA;GO:0016740-IEA;GO:0004652-IBA;GO:0004652-IEA;GO:0005634-IBA;GO:0005634-IEA;GO:0005524-IEA	nucleotide binding-IEA;nucleotidyltransferase activity-IEA;RNA binding-IEA;mRNA polyadenylation-IBA;mRNA processing-IEA;RNA polyadenylation-IEA;RNA 3'-end processing-IEA;transferase activity-IEA;polynucleotide adenylyltransferase activity-IBA;polynucleotide adenylyltransferase activity-IEA;nucleus-IBA;nucleus-IEA;ATP binding-IEA	Molecular Function-IEA;Molecular Function-IEA;Molecular Function-IEA;Biological Process-IBA;Biological Process-IEA;Biological Process-IEA;Biological Process-IEA;Molecular Function-IEA;Molecular Function-IBA;Molecular Function-IEA;Cellular Component-IBA;Cellular Component-IEA;Molecular Function-IEA							noIPR;IPR043519;IPR007012;IPR007010;IPR014492;noIPR;IPR002934;noIPR;noIPR;noIPR;noIPR;noIPR;noIPR;noIPR;IPR043519;IPR011068;noIPR	null;HOMOLOGOUS_SUPERFAMILY;DOMAIN;DOMAIN;FAMILY;FAMILY;DOMAIN;DOMAIN;DOMAIN;DOMAIN;DOMAIN;DOMAIN;DOMAIN;DOMAIN;HOMOLOGOUS_SUPERFAMILY;HOMOLOGOUS_SUPERFAMILY;HOMOLOGOUS_SUPERFAMILY	null;Nucleotidyltransferase superfamily;Poly(A) polymerase, central domain;Poly(A) polymerase, RNA-binding domain;Poly(A) polymerase;Poly(A) polymerase;Polymerase, nucleotidyl transferase domain;Polymerase, nucleotidyl transferase domain;Polymerase, nucleotidyl transferase domain;Polymerase, nucleotidyl transferase domain;Polymerase, nucleotidyl transferase domain;Polymerase, nucleotidyl transfer…	G3DSA:3.30.70.590 (GENE3D);G3DSA:3.30.460.10 (GENE3D);PF04928 (PFAM);PF04926 (PFAM);PIRSF018425 (PIRSF);G3DSA:1.10.1410.10 (GENE3D);PF01909 (PFAM);mobidb-lite (MOBIDB_LITE);mobidb-lite (MOBIDB_LITE);mobidb-lite (MOBIDB_LITE);mobidb-lite (MOBIDB_LITE);PTHR10682 (PANTHER);PTHR10682:SF36 (PANTHER);cd05402 (CDD);SSF81301 (SUPERFAMILY);SSF55003 (SUPERFAMILY);SSF81631 (SUPERFAMILY)	;;GO:0004652/GO:0043631;GO:0043631/GO:0003723;GO:0005634/GO:0004652/GO:0043631;;GO:0016779;;;;;;;;;GO:0031123/GO:0016779/GO:0003723;	;;polynucleotide adenylyltransferase activity/RNA polyadenylation;RNA polyadenylation/RNA binding;nucleus/polynucleotide adenylyltransferase activity/RNA polyadenylation;;nucleotidyltransferase activity;;;;;;;;;RNA 3'-end processing/nucleotidyltransferase activity/RNA binding;	;;Molecular Function/Biological Process;Biological Process/Molecular Function;Cellular Component/Molecular Function/Biological Process;;Molecular Function;;;;;;;;;Biological Process/Molecular Function/Molecular Function;
Vcev1_p0	Chr02	Vcev1_p0.Chr02.03019.mRNA	ubiquitin-NEDD8-like protein RUB2	2248604	2249678	459	10	gi|1098818864|ref|XP_018815608.1|PREDICTED: ubiquitin-NEDD8-like protein RUB2 [Juglans regia];gi|565475046|ref|XP_006295164.1|hypothetical protein CARUB_v10024242mg [Capsella rubella]/gi|727446997|ref|XP_010505083.1|PREDICTED: ubiquitin-NEDD8-like protein RUB2 [Camelina sativa]/gi|482563872|gb|EOA28062.1|hypothetical protein CARUB_v10024242mg [Capsella rubella];gi|672195186|ref|XP_008776486.1|PRE…	XP_018815608;EOA28062/XP_006295164/XP_010505083;XP_010906872/XP_010906871/XP_010908251/XP_008776486;XP_010942084;XP_010516760;AIC33058;XP_008226114;XP_008456305;CDP04258;ONH95703/XP_007202716/XP_008241145	gi|1098818864|ref|XP_018815608.1|PREDICTED: ubiquitin-NEDD8-like protein RUB2 [Juglans regia]	Juglans regia	1098818864	XP_018815608	PRUPE_7G086300;PRUPE_7G086300;LOC103696589;LOC108987188;LOC108987188;PRUPE_7G086300;LOC103696589;PRUPE_7G086300;LOC108987188;LOC103696589;LOC103696589;LOC103696589;PRUPE_7G086300;LOC103696589;LOC103696589;PRUPE_7G086300;LOC108987188;LOC103696589;PRUPE_7G086300;LOC108987188;LOC103696589;LOC108987188;LOC108987188;PRUPE_7G086300;LOC108987188;PRUPE_7G086300;LOC103696589;LOC108987188;PRUPE_7G086300;PR…	3760;3760;42345;51240;51240;3760;42345;3760;51240;42345;42345;42345;3760;42345;42345;3760;51240;42345;3760;51240;42345;51240;51240;3760;51240;3760;42345;51240;3760;3760;42345;3760;42345;51240;51240;42345;42345;42345;42345;51240	GO:0005737-IBA;GO:0005737-IEA;GO:0031625-IBA;GO:0019941-IBA;GO:0031386-IBA;GO:0005634-IBA;GO:0005634-IEA;GO:0016567-IBA	cytoplasm-IBA;cytoplasm-IEA;ubiquitin protein ligase binding-IBA;modification-dependent protein catabolic process-IBA;protein tag-IBA;nucleus-IBA;nucleus-IEA;protein ubiquitination-IBA	Cellular Component-IBA;Cellular Component-IEA;Molecular Function-IBA;Biological Process-IBA;Molecular Function-IBA;Cellular Component-IBA;Cellular Component-IEA;Biological Process-IBA							IPR019956;IPR000626;noIPR;noIPR;IPR000626;noIPR;noIPR;IPR000626;IPR000626;IPR038738;IPR029071;IPR029071	DOMAIN;DOMAIN;DOMAIN;DOMAIN;DOMAIN;DOMAIN;DOMAIN;DOMAIN;DOMAIN;DOMAIN;HOMOLOGOUS_SUPERFAMILY;HOMOLOGOUS_SUPERFAMILY	Ubiquitin domain;Ubiquitin-like domain;Ubiquitin-like domain;Ubiquitin-like domain;Ubiquitin-like domain;Ubiquitin-like domain;Ubiquitin-like domain;Ubiquitin-like domain;Ubiquitin-like domain;Nedd8-like ubiquitin;Ubiquitin-like domain superfamily;Ubiquitin-like domain superfamily	PR00348 (PRINTS);SM00213 (SMART);G3DSA:3.10.20.90 (GENE3D);G3DSA:3.10.20.90 (GENE3D);PF00240 (PFAM);PTHR10666 (PANTHER);PTHR10666:SF325 (PANTHER);PS50053 (PROSITE_PROFILES);PS50053 (PROSITE_PROFILES);cd01806 (CDD);SSF54236 (SUPERFAMILY);SSF54236 (SUPERFAMILY)	;GO:0005515;;;GO:0005515;;;GO:0005515;GO:0005515;;;	;protein binding;;;protein binding;;;protein binding;protein binding;;;	;Molecular Function;;;Molecular Function;;;Molecular Function;Molecular Function;;;
Vcev1_p0	Chr02	Vcev1_p0.Chr02.03020.mRNA	GATA transcription factor 26	2266203	2276061	1575	10	gi|147795773|emb|CAN76534.1|hypothetical protein VITISV_006083 [Vitis vinifera];gi|567895390|ref|XP_006440183.1|hypothetical protein CICLE_v10019614mg [Citrus clementina]/gi|567895392|ref|XP_006440184.1|hypothetical protein CICLE_v10019614mg [Citrus clementina]/gi|557542445|gb|ESR53423.1|hypothetical protein CICLE_v10019614mg [Citrus clementina]/gi|557542446|gb|ESR53424.1|hypothetical protein CIC…	CAN76534;XP_006440184/ESR53424/XP_006440183/ESR53423;KDO57060/KDO57059;XP_006477095;CDP08344;XP_015870165;KDO57058/KDO57057;EEF31151/XP_002531215;XP_008238376;OAY56783	gi|147795773|emb|CAN76534.1|hypothetical protein VITISV_006083 [Vitis vinifera]	Vitis vinifera	147795773	CAN76534	CISIN_1g009155mg;CISIN_1g009155mg;CISIN_1g009155mg;CISIN_1g009155mg;CISIN_1g009155mg;MANES_02G044400;MANES_02G044400;GSCOC_T00027146001;MANES_02G044400;MANES_02G044400;RCOM_0120660;RCOM_0120660;CISIN_1g009155mg;GSCOC_T00027146001;CISIN_1g009155mg;MANES_02G044400;GSCOC_T00027146001;VITISV_006083;CISIN_1g009155mg;CISIN_1g009155mg;CISIN_1g009155mg;RCOM_0120660;RCOM_0120660;MANES_02G044400;VITISV_006…	2711;2711;2711;2711;2711;3983;3983;49390;3983;3983;3988;3988;2711;49390;2711;3983;49390;29760;2711;2711;2711;3988;3988;3983;29760;3983;85681;2711;49390;29760;85681;85681;85681;85681;49390;2711;49390;29760;2711;3983;85681;3988;2711;2711;2711;29760;85681;3988;2711;2711;85681;2711;2711;85681;49390;29760;29760;29760;3988;3988;49390;49390;3988;3983;3983;29760;29760;85681;3988;49390	GO:0008270-IEA;GO:0046872-IEA;GO:0006355-IEA;GO:0043565-IEA;GO:0005634-IEA	zinc ion binding-IEA;metal ion binding-IEA;regulation of transcription, DNA-templated-IEA;sequence-specific DNA binding-IEA;nucleus-IEA	Molecular Function-IEA;Molecular Function-IEA;Biological Process-IEA;Molecular Function-IEA;Cellular Component-IEA							IPR000679;IPR000679;IPR013088;IPR038108;IPR028020;noIPR;noIPR;noIPR;IPR044589;IPR000679;IPR000679;noIPR	DOMAIN;DOMAIN;HOMOLOGOUS_SUPERFAMILY;HOMOLOGOUS_SUPERFAMILY;DOMAIN;DOMAIN;DOMAIN;DOMAIN;FAMILY;DOMAIN;DOMAIN;DOMAIN	Zinc finger, GATA-type;Zinc finger, GATA-type;Zinc finger, NHR/GATA-type;UCH-binding domain superfamily;ASX homology domain;ASX homology domain;ASX homology domain;ASX homology domain;GATA transcription factor 26/27;Zinc finger, GATA-type;Zinc finger, GATA-type;Zinc finger, GATA-type	SM00401 (SMART);PF00320 (PFAM);G3DSA:3.30.50.10 (GENE3D);G3DSA:3.40.190.140 (GENE3D);PF13919 (PFAM);mobidb-lite (MOBIDB_LITE);mobidb-lite (MOBIDB_LITE);PTHR46855:SF14 (PANTHER);PTHR46855 (PANTHER);PS50114 (PROSITE_PROFILES);cd00202 (CDD);SSF57716 (SUPERFAMILY)	GO:0006355/GO:0008270/GO:0043565;GO:0006355/GO:0008270/GO:0043565;GO:0006355/GO:0008270;;;;;;;GO:0006355/GO:0008270/GO:0043565;GO:0006355/GO:0008270/GO:0043565;	regulation of transcription, DNA-templated/zinc ion binding/sequence-specific DNA binding;regulation of transcription, DNA-templated/zinc ion binding/sequence-specific DNA binding;regulation of transcription, DNA-templated/zinc ion binding;;;;;;;regulation of transcription, DNA-templated/zinc ion binding/sequence-specific DNA binding;regulation of transcription, DNA-templated/zinc ion binding/seq…	Biological Process/Molecular Function/Molecular Function;Biological Process/Molecular Function/Molecular Function;Biological Process/Molecular Function;;;;;;;Biological Process/Molecular Function/Molecular Function;Biological Process/Molecular Function/Molecular Function;
Vcev1_p0	Chr02	Vcev1_p0.Chr02.03021.mRNA	PREDICTED: uncharacterized protein LOC105975005	2331587	2333797	2211	10	gi|848915919|ref|XP_012855624.1|PREDICTED: uncharacterized protein LOC105975005 [Erythranthe guttata];gi|747052104|ref|XP_011072157.1|uncharacterized protein LOC105157447 [Sesamum indicum];gi|1098721769|ref|XP_018846779.1|PREDICTED: uncharacterized protein LOC109010402 [Juglans regia];gi|470118020|ref|XP_004295141.1|PREDICTED: uncharacterized protein LOC101302817 [Fragaria vesca subsp. vesca];gi|…	XP_012855624;XP_011072157;XP_018846779;XP_004295141;XP_008238552;XP_011072156;GAV83436;XP_008238554;XP_017221568;XP_012069959/KDP39857	gi|848915919|ref|XP_012855624.1|PREDICTED: uncharacterized protein LOC105975005 [Erythranthe guttata]	Erythranthe guttata	848915919	XP_012855624	JCGZ_03388;JCGZ_03388;LOC109010402;JCGZ_03388;CFOL_v3_26883;LOC109010402;LOC109010402;LOC109010402;CFOL_v3_26883;JCGZ_03388	180498;180498;51240;180498;3775;51240;51240;51240;3775;180498	GO:0016020-IEA;GO:0016021-IEA	membrane-IEA;integral component of membrane-IEA	Cellular Component-IEA;Cellular Component-IEA							noIPR;noIPR;noIPR;noIPR;noIPR;noIPR;noIPR;noIPR	null;null;null;null;null;null;null;null	null;null;null;null;null;null;null;null	PTHR35307:SF3 (PANTHER);PTHR35307 (PANTHER);TMhelix (TMHMM);TMhelix (TMHMM);TMhelix (TMHMM);TMhelix (TMHMM);TMhelix (TMHMM);TMhelix (TMHMM)	;;;;;;;	;;;;;;;	;;;;;;;
Vcev1_p0	Chr02	Vcev1_p0.Chr02.03022.mRNA	F-box/kelch-repeat protein At3g23880-like	2347326	2347502	177	10	gi|697185052|ref|XP_009601546.1|PREDICTED: F-box/kelch-repeat protein At3g23880-like [Nicotiana tomentosiformis];gi|1025029865|ref|XP_016467354.1|PREDICTED: F-box/kelch-repeat protein At3g23880-like [Nicotiana tabacum];gi|1111072034|ref|XP_019241436.1|PREDICTED: F-box/kelch-repeat protein At3g23880-like [Nicotiana attenuata];gi|848889382|ref|XP_012844855.1|PREDICTED: F-box/kelch-repeat protein At…	XP_009601546;XP_016467354;XP_019241436;XP_012844855/EYU30756;XP_011082973;XP_007021324;EOY12850/EOY12848/EOY12849;OIT27918/XP_019232635;XP_010688548;XP_004288523	gi|697185052|ref|XP_009601546.1|PREDICTED: F-box/kelch-repeat protein At3g23880-like [Nicotiana tomentosiformis]	Nicotiana tomentosiformis	697185052	XP_009601546												IPR001810;IPR001810;noIPR;noIPR;noIPR;IPR001810;IPR036047	DOMAIN;DOMAIN;DOMAIN;DOMAIN;DOMAIN;DOMAIN;HOMOLOGOUS_SUPERFAMILY	F-box domain;F-box domain;F-box domain;F-box domain;F-box domain;F-box domain;F-box-like domain superfamily	SM00256 (SMART);PF00646 (PFAM);G3DSA:1.20.1280.50 (GENE3D);PTHR31111 (PANTHER);PTHR31111:SF22 (PANTHER);PS50181 (PROSITE_PROFILES);SSF81383 (SUPERFAMILY)	GO:0005515;GO:0005515;;;;GO:0005515;GO:0005515	protein binding;protein binding;;;;protein binding;protein binding	Molecular Function;Molecular Function;;;;Molecular Function;Molecular Function
Vcev1_p0	Chr02	Vcev1_p0.Chr02.03023.mRNA	uncharacterized protein LOC105157447	2372678	2374921	2244	10	gi|747052104|ref|XP_011072157.1|uncharacterized protein LOC105157447 [Sesamum indicum];gi|848915919|ref|XP_012855624.1|PREDICTED: uncharacterized protein LOC105975005 [Erythranthe guttata];gi|747052102|ref|XP_011072156.1|uncharacterized protein LOC105157446 [Sesamum indicum];gi|1098721769|ref|XP_018846779.1|PREDICTED: uncharacterized protein LOC109010402 [Juglans regia];gi|848915594|ref|XP_012855…	XP_011072157;XP_012855624;XP_011072156;XP_018846779;XP_012855521;XP_008238552;EYU22137;XP_004295141;KZV52154;XP_012855520	gi|747052104|ref|XP_011072157.1|uncharacterized protein LOC105157447 [Sesamum indicum]	Sesamum indicum	747052104	XP_011072157	MIMGU_mgv1a001781mg;LOC109010402;LOC109010402;LOC109010402;LOC109010402;MIMGU_mgv1a001781mg;MIMGU_mgv1a001781mg;MIMGU_mgv1a001781mg	4155;51240;51240;51240;51240;4155;4155;4155	GO:0016020-IEA;GO:0016021-IEA	membrane-IEA;integral component of membrane-IEA	Cellular Component-IEA;Cellular Component-IEA							noIPR;noIPR;noIPR;noIPR;noIPR;noIPR;noIPR;noIPR;noIPR;noIPR;noIPR	null;null;null;null;null;null;null;null;null;null;null	null;null;null;null;null;null;null;null;null;null;null	mobidb-lite (MOBIDB_LITE);PTHR35307:SF3 (PANTHER);PTHR35307 (PANTHER);TMhelix (TMHMM);TMhelix (TMHMM);TMhelix (TMHMM);TMhelix (TMHMM);TMhelix (TMHMM);TMhelix (TMHMM);TMhelix (TMHMM);TMhelix (TMHMM)	;;;;;;;;;;	;;;;;;;;;;	;;;;;;;;;;
Vcev1_p0	Chr02	Vcev1_p0.Chr02.03024.mRNA	PREDICTED: uncharacterized protein LOC108198320	2388987	2391206	2220	10	gi|1040918519|ref|XP_017221568.1|PREDICTED: uncharacterized protein LOC108198320 [Daucus carota subsp. sativus];gi|1098721769|ref|XP_018846779.1|PREDICTED: uncharacterized protein LOC109010402 [Juglans regia];gi|747052104|ref|XP_011072157.1|uncharacterized protein LOC105157447 [Sesamum indicum];gi|848915919|ref|XP_012855624.1|PREDICTED: uncharacterized protein LOC105975005 [Erythranthe guttata];g…	XP_017221568;XP_018846779;XP_011072157;XP_012855624;XP_004295141;XP_018852741;XP_018846789;GAV83436;EYU22136;XP_012069959/KDP39857	gi|1040918519|ref|XP_017221568.1|PREDICTED: uncharacterized protein LOC108198320 [Daucus carota subsp. sativus]	Daucus carota subsp. sativus	1040918519	XP_017221568	JCGZ_03388;LOC109010409;MIMGU_mgv1a002226mg;JCGZ_03388;MIMGU_mgv1a002226mg;LOC109010409;LOC109010402;LOC109014702;CFOL_v3_26883;LOC109010402;LOC109014702;LOC109010409;MIMGU_mgv1a002226mg;JCGZ_03388;LOC109010402;LOC109010402;LOC109014702;CFOL_v3_26883;MIMGU_mgv1a002226mg;LOC109014702;JCGZ_03388;LOC109010409	180498;51240;4155;180498;4155;51240;51240;51240;3775;51240;51240;51240;4155;180498;51240;51240;51240;3775;4155;51240;180498;51240	GO:0016020-IEA;GO:0016021-IEA	membrane-IEA;integral component of membrane-IEA	Cellular Component-IEA;Cellular Component-IEA							noIPR;noIPR;noIPR;noIPR;noIPR;noIPR;noIPR;noIPR;noIPR;noIPR	null;null;null;null;null;null;null;null;null;null	null;null;null;null;null;null;null;null;null;null	PTHR35307:SF3 (PANTHER);PTHR35307 (PANTHER);TMhelix (TMHMM);TMhelix (TMHMM);TMhelix (TMHMM);TMhelix (TMHMM);TMhelix (TMHMM);TMhelix (TMHMM);TMhelix (TMHMM);TMhelix (TMHMM)	;;;;;;;;;	;;;;;;;;;	;;;;;;;;;
Vcev1_p0	Chr02	Vcev1_p0.Chr02.03025.mRNA	PREDICTED: uncharacterized protein LOC105975005	2395374	2397584	2211	10	gi|848915919|ref|XP_012855624.1|PREDICTED: uncharacterized protein LOC105975005 [Erythranthe guttata];gi|470118020|ref|XP_004295141.1|PREDICTED: uncharacterized protein LOC101302817 [Fragaria vesca subsp. vesca];gi|1040918519|ref|XP_017221568.1|PREDICTED: uncharacterized protein LOC108198320 [Daucus carota subsp. sativus];gi|1130834222|dbj|GAV83436.1|hypothetical protein CFOL_v3_26883 [Cephalotus…	XP_012855624;XP_004295141;XP_017221568;GAV83436;XP_008238552;XP_011072157;XP_008238554;XP_012069959/KDP39857;XP_018846779;XP_007210341/ONI06636	gi|848915919|ref|XP_012855624.1|PREDICTED: uncharacterized protein LOC105975005 [Erythranthe guttata]	Erythranthe guttata	848915919	XP_012855624	PRUPE_5G071700;JCGZ_03388;JCGZ_03388;LOC109010402;CFOL_v3_26883;PRUPE_5G071700;LOC109010402;JCGZ_03388;PRUPE_5G071700;LOC109010402;LOC109010402;PRUPE_5G071700;CFOL_v3_26883;JCGZ_03388	3760;180498;180498;51240;3775;3760;51240;180498;3760;51240;51240;3760;3775;180498	GO:0016020-IEA;GO:0016021-IEA	membrane-IEA;integral component of membrane-IEA	Cellular Component-IEA;Cellular Component-IEA							noIPR;noIPR;noIPR;noIPR;noIPR;noIPR;noIPR;noIPR;noIPR;noIPR	null;null;null;null;null;null;null;null;null;null	null;null;null;null;null;null;null;null;null;null	PTHR35307 (PANTHER);PTHR35307:SF3 (PANTHER);TMhelix (TMHMM);TMhelix (TMHMM);TMhelix (TMHMM);TMhelix (TMHMM);TMhelix (TMHMM);TMhelix (TMHMM);TMhelix (TMHMM);TMhelix (TMHMM)	;;;;;;;;;	;;;;;;;;;	;;;;;;;;;
Vcev1_p0	Chr02	Vcev1_p0.Chr02.03026.mRNA	uncharacterized protein LOC105157447	2403374	2404852	1479	10	gi|747052104|ref|XP_011072157.1|uncharacterized protein LOC105157447 [Sesamum indicum];gi|470118020|ref|XP_004295141.1|PREDICTED: uncharacterized protein LOC101302817 [Fragaria vesca subsp. vesca];gi|1024053352|gb|KZV52154.1|hypothetical protein F511_07109 [Dorcoceras hygrometricum];gi|645266304|ref|XP_008238554.1|PREDICTED: uncharacterized protein LOC103337181 [Prunus mume];gi|645266300|ref|XP_0…	XP_011072157;XP_004295141;KZV52154;XP_008238554;XP_008238552;XP_007210343/ONI06638;XP_011072156;XP_007210341/ONI06636;XP_009342770;KDO61470	gi|747052104|ref|XP_011072157.1|uncharacterized protein LOC105157447 [Sesamum indicum]	Sesamum indicum	747052104	XP_011072157	PRUPE_5G071700;CISIN_1g048800mg;PRUPE_5G071700;PRUPE_5G071900;PRUPE_5G071700;PRUPE_5G071700;PRUPE_5G071900;CISIN_1g048800mg;PRUPE_5G071900;CISIN_1g048800mg;PRUPE_5G071900;CISIN_1g048800mg	3760;2711;3760;3760;3760;3760;3760;2711;3760;2711;3760;2711	GO:0016020-IEA;GO:0016021-IEA	membrane-IEA;integral component of membrane-IEA	Cellular Component-IEA;Cellular Component-IEA							noIPR;noIPR;noIPR;noIPR;noIPR;noIPR;noIPR;noIPR;noIPR;noIPR	null;null;null;null;null;null;null;null;null;null	null;null;null;null;null;null;null;null;null;null	PTHR35307 (PANTHER);PTHR35307:SF3 (PANTHER);TMhelix (TMHMM);TMhelix (TMHMM);TMhelix (TMHMM);TMhelix (TMHMM);TMhelix (TMHMM);TMhelix (TMHMM);TMhelix (TMHMM);TMhelix (TMHMM)	;;;;;;;;;	;;;;;;;;;	;;;;;;;;;
Vcev1_p0	Chr02	Vcev1_p0.Chr02.03027.mRNA	receptor-like protein kinase HSL1	2492496	2495754	2988	10	gi|255550970|ref|XP_002516533.1|PREDICTED: receptor-like protein kinase HSL1 [Ricinus communis]/gi|223544353|gb|EEF45874.1|serine-threonine protein kinase, plant-type, putative [Ricinus communis];gi|645226614|ref|XP_008220120.1|PREDICTED: receptor-like protein kinase HSL1 [Prunus mume];gi|802633292|ref|XP_012077398.1|receptor-like protein kinase HSL1 [Jatropha curcas]/gi|643724977|gb|KDP34178.1|h…	XP_002516533/EEF45874;XP_008220120;KDP34178/XP_012077398;XP_015885459;XP_020419944/ONI33754;XP_009367420;XP_009350259;XP_016547791;KJB54766/XP_012443223;KDO79910	gi|255550970|ref|XP_002516533.1|PREDICTED: receptor-like protein kinase HSL1 [Ricinus communis]/gi|223544353|gb|EEF45874.1|serine-threonine protein kinase, plant-type, putative [Ricinus communis]	Ricinus communis	255550970;223544353	XP_002516533;EEF45874	JCGZ_07749;JCGZ_07749;CISIN_1g001706mg;LOC107847804;RCOM_0801630;T459_21498;RCOM_0801630;LOC107847804;B456_009G048200;T459_21498;PRUPE_1G444700;RCOM_0801630;T459_21498;CISIN_1g001706mg;T459_21498;RCOM_0801630;RCOM_0801630;RCOM_0801630;JCGZ_07749;LOC107847804;LOC107847804;RCOM_0801630;PRUPE_1G444700;PRUPE_1G444700;CISIN_1g001706mg;RCOM_0801630;LOC107847804;T459_21498;CISIN_1g001706mg;LOC107847804;…	180498;180498;2711;4072;3988;4072;3988;4072;29730;4072;3760;3988;4072;2711;4072;3988;3988;3988;180498;4072;4072;3988;3760;3760;2711;3988;4072;4072;2711;4072;3988;29730;4072;4072;3988;3760;180498;4072;180498;4072;2711;4072;29730;3760;29730;4072;4072;29730;4072;3988;29730;3988;3988;2711;180498;2711;29730;3760;3988;29730;3760;180498;4072;4072;2711;2711;3988;4072;3988;3988;29730;2711;4072;4072;180498…	GO:0000166-IEA;GO:0000165-IEA;GO:0000186-IEA;GO:0016491-IEA;GO:0016020-IEA;GO:0016021-IEA;GO:0004709-IEA;GO:0055114-IEA;GO:0016310-IEA;GO:0016740-IEA;GO:0016301-IEA;GO:0032440-IEA;GO:0004672-IEA;GO:0005524-IEA;GO:0006468-IEA;GO:0005886-IEA	nucleotide binding-IEA;MAPK cascade-IEA;activation of MAPKK activity-IEA;oxidoreductase activity-IEA;membrane-IEA;integral component of membrane-IEA;MAP kinase kinase kinase activity-IEA;obsolete oxidation-reduction process-IEA;phosphorylation-IEA;transferase activity-IEA;kinase activity-IEA;2-alkenal reductase [NAD(P)+] activity-IEA;protein kinase activity-IEA;ATP binding-IEA;protein phosphoryla…	Molecular Function-IEA;Biological Process-IEA;Biological Process-IEA;Molecular Function-IEA;Cellular Component-IEA;Cellular Component-IEA;Molecular Function-IEA;Biological Process-IEA;Biological Process-IEA;Molecular Function-IEA;Molecular Function-IEA;Molecular Function-IEA;Molecular Function-IEA;Molecular Function-IEA;Biological Process-IEA;Cellular Component-IEA							IPR000719;IPR003591;IPR032675;IPR032675;noIPR;IPR013210;noIPR;IPR000719;IPR001611;IPR001611;IPR032675;noIPR;noIPR;IPR000719;noIPR;noIPR;IPR011009;noIPR	DOMAIN;REPEAT;HOMOLOGOUS_SUPERFAMILY;HOMOLOGOUS_SUPERFAMILY;HOMOLOGOUS_SUPERFAMILY;DOMAIN;DOMAIN;DOMAIN;REPEAT;REPEAT;HOMOLOGOUS_SUPERFAMILY;HOMOLOGOUS_SUPERFAMILY;HOMOLOGOUS_SUPERFAMILY;DOMAIN;DOMAIN;DOMAIN;HOMOLOGOUS_SUPERFAMILY;HOMOLOGOUS_SUPERFAMILY	Protein kinase domain;Leucine-rich repeat, typical subtype;Leucine-rich repeat domain superfamily;Leucine-rich repeat domain superfamily;Leucine-rich repeat domain superfamily;Leucine-rich repeat-containing N-terminal, plant-type;Leucine-rich repeat-containing N-terminal, plant-type;Protein kinase domain;Leucine-rich repeat;Leucine-rich repeat;Leucine-rich repeat domain superfamily;Leucine-rich r…	SM00220 (SMART);SM00369 (SMART);G3DSA:3.80.10.10 (GENE3D);G3DSA:3.80.10.10 (GENE3D);G3DSA:1.10.510.10 (GENE3D);PF08263 (PFAM);G3DSA:3.30.200.20 (GENE3D);PF00069 (PFAM);PF00560 (PFAM);PF13855 (PFAM);G3DSA:3.80.10.10 (GENE3D);PTHR48054 (PANTHER);PTHR48054:SF21 (PANTHER);PS50011 (PROSITE_PROFILES);SignalP-noTM (SIGNALP_EUK);SSF52047 (SUPERFAMILY);SSF56112 (SUPERFAMILY);TMhelix (TMHMM)	GO:0004672/GO:0006468/GO:0005524;;;;;;;GO:0004672/GO:0006468/GO:0005524;GO:0005515;GO:0005515;;;;GO:0004672/GO:0006468/GO:0005524;;;;	protein kinase activity/protein phosphorylation/ATP binding;;;;;;;protein kinase activity/protein phosphorylation/ATP binding;protein binding;protein binding;;;;protein kinase activity/protein phosphorylation/ATP binding;;;;	Molecular Function/Biological Process/Molecular Function;;;;;;;Molecular Function/Biological Process/Molecular Function;Molecular Function;Molecular Function;;;;Molecular Function/Biological Process/Molecular Function;;;;
Vcev1_p0	Chr02	Vcev1_p0.Chr02.03028.mRNA.1	nuclear poly(A) polymerase 4 isoform X2	2499288	2505591	1587	10	gi|823120686|ref|XP_012434911.1|PREDICTED: nuclear poly(A) polymerase 4 isoform X2 [Gossypium raimondii]/gi|823120688|ref|XP_012434982.1|PREDICTED: nuclear poly(A) polymerase 4 isoform X2 [Gossypium raimondii]/gi|763739960|gb|KJB07459.1|hypothetical protein B456_001G025900 [Gossypium raimondii]/gi|763739961|gb|KJB07460.1|hypothetical protein B456_001G025900 [Gossypium raimondii]/gi|763739967|gb|K…	KJB07466/XP_012434982/XP_012434911/KJB07459/KJB07460;XP_010267122;KJB07463/XP_012434772/XP_012434842;XP_010267123;XP_012435128/XP_012435059/KJB07464;KJB07465/XP_012435194/XP_012435268/KJB07458;KJB07462;KJB07461;XP_012435284;XP_010267124	gi|823120688|ref|XP_012434982.1|PREDICTED: nuclear poly(A) polymerase 4 isoform X2 [Gossypium raimondii]/gi|763739960|gb|KJB07459.1|hypothetical protein B456_001G025900 [Gossypium raimondii]/gi|823120686|ref|XP_012434911.1|PREDICTED: nuclear poly(A) polymerase 4 isoform X2 [Gossypium raimondii]/gi|763739961|gb|KJB07460.1|hypothetical protein B456_001G025900 [Gossypium raimondii]/gi|763739967|gb|K…	Gossypium raimondii	823120686;763739967;763739961;763739960;823120688	KJB07466;XP_012434982;XP_012434911;KJB07459;KJB07460	LOC104604476;B456_001G025900;LOC104604476;B456_001G025900;LOC104604476;B456_001G025900;LOC104604476;LOC104604476;LOC104604476;B456_001G025900;B456_001G025900;LOC104604476;B456_001G025900;B456_001G025900;B456_001G025900;LOC104604476;B456_001G025900;LOC104604476;LOC104604476;B456_001G025900;B456_001G025900;B456_001G025900;B456_001G025900;B456_001G025900;LOC104604476;LOC104604476;LOC104604476;B456_0…	4432;29730;4432;29730;4432;29730;4432;4432;4432;29730;29730;4432;29730;29730;29730;4432;29730;4432;4432;29730;29730;29730;29730;29730;4432;4432;4432;29730;29730;4432;29730;29730;29730;29730;4432;4432;29730;29730;4432;29730;29730;4432;29730;29730;29730;29730;29730;29730;29730;29730;29730;29730;29730;29730;4432;4432;4432;29730;29730;4432;29730;29730;29730;29730;29730;29730;29730;4432;29730;29730;29…	GO:0000166-IEA;GO:0016779-IEA;GO:0003723-IEA;GO:0006378-IBA;GO:0006397-IEA;GO:0043631-IEA;GO:0031123-IEA;GO:0016740-IEA;GO:0004652-IBA;GO:0004652-IEA;GO:0005634-IBA;GO:0005634-IEA;GO:0005524-IEA	nucleotide binding-IEA;nucleotidyltransferase activity-IEA;RNA binding-IEA;mRNA polyadenylation-IBA;mRNA processing-IEA;RNA polyadenylation-IEA;RNA 3'-end processing-IEA;transferase activity-IEA;polynucleotide adenylyltransferase activity-IBA;polynucleotide adenylyltransferase activity-IEA;nucleus-IBA;nucleus-IEA;ATP binding-IEA	Molecular Function-IEA;Molecular Function-IEA;Molecular Function-IEA;Biological Process-IBA;Biological Process-IEA;Biological Process-IEA;Biological Process-IEA;Molecular Function-IEA;Molecular Function-IBA;Molecular Function-IEA;Cellular Component-IBA;Cellular Component-IEA;Molecular Function-IEA							IPR043519;noIPR;IPR007012;IPR007010;IPR014492;IPR002934;noIPR;noIPR;noIPR;noIPR;noIPR;noIPR;IPR011068;IPR043519;noIPR	HOMOLOGOUS_SUPERFAMILY;HOMOLOGOUS_SUPERFAMILY;DOMAIN;DOMAIN;FAMILY;DOMAIN;DOMAIN;DOMAIN;DOMAIN;DOMAIN;DOMAIN;DOMAIN;HOMOLOGOUS_SUPERFAMILY;HOMOLOGOUS_SUPERFAMILY;HOMOLOGOUS_SUPERFAMILY	Nucleotidyltransferase superfamily;Nucleotidyltransferase superfamily;Poly(A) polymerase, central domain;Poly(A) polymerase, RNA-binding domain;Poly(A) polymerase;Polymerase, nucleotidyl transferase domain;Polymerase, nucleotidyl transferase domain;Polymerase, nucleotidyl transferase domain;Polymerase, nucleotidyl transferase domain;Polymerase, nucleotidyl transferase domain;Polymerase, nucleotid…	G3DSA:3.30.460.10 (GENE3D);G3DSA:3.30.70.590 (GENE3D);PF04928 (PFAM);PF04926 (PFAM);PIRSF018425 (PIRSF);PF01909 (PFAM);G3DSA:1.10.1410.10 (GENE3D);mobidb-lite (MOBIDB_LITE);mobidb-lite (MOBIDB_LITE);PTHR10682 (PANTHER);PTHR10682:SF36 (PANTHER);cd05402 (CDD);SSF55003 (SUPERFAMILY);SSF81301 (SUPERFAMILY);SSF81631 (SUPERFAMILY)	;;GO:0004652/GO:0043631;GO:0003723/GO:0043631;GO:0004652/GO:0005634/GO:0043631;GO:0016779;;;;;;;GO:0016779/GO:0003723/GO:0031123;;	;;polynucleotide adenylyltransferase activity/RNA polyadenylation;RNA binding/RNA polyadenylation;polynucleotide adenylyltransferase activity/nucleus/RNA polyadenylation;nucleotidyltransferase activity;;;;;;;nucleotidyltransferase activity/RNA binding/RNA 3'-end processing;;	;;Molecular Function/Biological Process;Molecular Function/Biological Process;Molecular Function/Cellular Component/Biological Process;Molecular Function;;;;;;;Molecular Function/Molecular Function/Biological Process;;
Vcev1_p0	Chr02	Vcev1_p0.Chr02.03028.mRNA.2	nuclear poly(A) polymerase 4-like isoform X2	2497909	2505591	1659	10	gi|720035704|ref|XP_010267123.1|PREDICTED: nuclear poly(A) polymerase 4-like isoform X2 [Nelumbo nucifera];gi|720035696|ref|XP_010267122.1|PREDICTED: nuclear poly(A) polymerase 4-like isoform X1 [Nelumbo nucifera];gi|823120682|ref|XP_012434772.1|PREDICTED: nuclear poly(A) polymerase 4 isoform X1 [Gossypium raimondii]/gi|823120684|ref|XP_012434842.1|PREDICTED: nuclear poly(A) polymerase 4 isoform …	XP_010267123;XP_010267122;KJB07463/XP_012434772/XP_012434842;KJB07466/XP_012434982/XP_012434911/KJB07459/KJB07460;XP_012435128/XP_012435059/KJB07464;KJB07465/XP_012435194/XP_012435268/KJB07458;KJB07462;XP_012435284;XP_010267124;XP_017603798/XP_017603792	gi|720035704|ref|XP_010267123.1|PREDICTED: nuclear poly(A) polymerase 4-like isoform X2 [Nelumbo nucifera]	Nelumbo nucifera	720035704	XP_010267123	LOC104604476;B456_001G025900;LOC104604476;B456_001G025900;LOC104604476;LOC104604476;LOC104604476;LOC104604476;B456_001G025900;B456_001G025900;LOC104604476;B456_001G025900;B456_001G025900;B456_001G025900;LOC104604476;B456_001G025900;LOC104604476;LOC104604476;B456_001G025900;B456_001G025900;B456_001G025900;B456_001G025900;LOC104604476;LOC104604476;LOC104604476;B456_001G025900;B456_001G025900;LOC104…	4432;29730;4432;29730;4432;4432;4432;4432;29730;29730;4432;29730;29730;29730;4432;29730;4432;4432;29730;29730;29730;29730;4432;4432;4432;29730;29730;4432;29730;29730;29730;29730;4432;4432;29730;4432;29730;29730;4432;29730;29730;29730;29730;29730;29730;29730;29730;29730;4432;4432;4432;29730;29730;4432;29730;29730;29730;29730;29730;29730;29730;4432;29730;29730;29730;4432;4432;4432;29730;4432;4432;2…	GO:0000166-IEA;GO:0016779-IEA;GO:0003723-IEA;GO:0006378-IBA;GO:0006397-IEA;GO:0043631-IEA;GO:0031123-IEA;GO:0016740-IEA;GO:0004652-IBA;GO:0004652-IEA;GO:0005634-IBA;GO:0005634-IEA;GO:0005524-IEA	nucleotide binding-IEA;nucleotidyltransferase activity-IEA;RNA binding-IEA;mRNA polyadenylation-IBA;mRNA processing-IEA;RNA polyadenylation-IEA;RNA 3'-end processing-IEA;transferase activity-IEA;polynucleotide adenylyltransferase activity-IBA;polynucleotide adenylyltransferase activity-IEA;nucleus-IBA;nucleus-IEA;ATP binding-IEA	Molecular Function-IEA;Molecular Function-IEA;Molecular Function-IEA;Biological Process-IBA;Biological Process-IEA;Biological Process-IEA;Biological Process-IEA;Molecular Function-IEA;Molecular Function-IBA;Molecular Function-IEA;Cellular Component-IBA;Cellular Component-IEA;Molecular Function-IEA							IPR007010;IPR014492;IPR007012;IPR002934;IPR043519;noIPR;noIPR;noIPR;noIPR;noIPR;noIPR;noIPR;IPR043519;noIPR;IPR011068	DOMAIN;FAMILY;DOMAIN;DOMAIN;HOMOLOGOUS_SUPERFAMILY;HOMOLOGOUS_SUPERFAMILY;HOMOLOGOUS_SUPERFAMILY;HOMOLOGOUS_SUPERFAMILY;HOMOLOGOUS_SUPERFAMILY;HOMOLOGOUS_SUPERFAMILY;HOMOLOGOUS_SUPERFAMILY;HOMOLOGOUS_SUPERFAMILY;HOMOLOGOUS_SUPERFAMILY;HOMOLOGOUS_SUPERFAMILY;HOMOLOGOUS_SUPERFAMILY	Poly(A) polymerase, RNA-binding domain;Poly(A) polymerase;Poly(A) polymerase, central domain;Polymerase, nucleotidyl transferase domain;Nucleotidyltransferase superfamily;Nucleotidyltransferase superfamily;Nucleotidyltransferase superfamily;Nucleotidyltransferase superfamily;Nucleotidyltransferase superfamily;Nucleotidyltransferase superfamily;Nucleotidyltransferase superfamily;Nucleotidyltransfe…	PF04926 (PFAM);PIRSF018425 (PIRSF);PF04928 (PFAM);PF01909 (PFAM);G3DSA:3.30.460.10 (GENE3D);G3DSA:1.10.1410.10 (GENE3D);G3DSA:3.30.70.590 (GENE3D);mobidb-lite (MOBIDB_LITE);mobidb-lite (MOBIDB_LITE);PTHR10682:SF36 (PANTHER);PTHR10682 (PANTHER);cd05402 (CDD);SSF81301 (SUPERFAMILY);SSF81631 (SUPERFAMILY);SSF55003 (SUPERFAMILY)	GO:0003723/GO:0043631;GO:0043631/GO:0005634/GO:0004652;GO:0043631/GO:0004652;GO:0016779;;;;;;;;;;;GO:0003723/GO:0031123/GO:0016779	RNA binding/RNA polyadenylation;RNA polyadenylation/nucleus/polynucleotide adenylyltransferase activity;RNA polyadenylation/polynucleotide adenylyltransferase activity;nucleotidyltransferase activity;;;;;;;;;;;RNA binding/RNA 3'-end processing/nucleotidyltransferase activity	Molecular Function/Biological Process;Biological Process/Cellular Component/Molecular Function;Biological Process/Molecular Function;Molecular Function;;;;;;;;;;;Molecular Function/Biological Process/Molecular Function
Vcev1_p0	Chr02	Vcev1_p0.Chr02.03029.mRNA	Cof protein	2514549	2526391	1734	10	gi|848923032|ref|XP_012857908.1|PREDICTED: uncharacterized protein LOC105977170 [Erythranthe guttata]/gi|604300587|gb|EYU20405.1|hypothetical protein MIMGU_mgv1a003287mg [Erythranthe guttata];gi|568844226|ref|XP_006475994.1|PREDICTED: uncharacterized protein LOC102620354 isoform X2 [Citrus sinensis]/gi|641861243|gb|KDO79931.1|hypothetical protein CISIN_1g007600mg [Citrus sinensis];gi|1109210093|r…	EYU20405/XP_012857908;XP_006475994/KDO79931;XP_019179484;XP_006475992/KDO79930;OMO66894;XP_018837556;KJB65628/XP_012451417;XP_012077400;KDP34180;XP_016683035	gi|848923032|ref|XP_012857908.1|PREDICTED: uncharacterized protein LOC105977170 [Erythranthe guttata]/gi|604300587|gb|EYU20405.1|hypothetical protein MIMGU_mgv1a003287mg [Erythranthe guttata]	Erythranthe guttata	848923032;604300587	EYU20405;XP_012857908	B456_010G104100;MIMGU_mgv1a003287mg;MIMGU_mgv1a003287mg;MIMGU_mgv1a003287mg;CCACVL1_20954;MIMGU_mgv1a003287mg;MIMGU_mgv1a003287mg;B456_010G104100;CCACVL1_20954;B456_010G104100;CISIN_1g007600mg;MIMGU_mgv1a003287mg;CISIN_1g007600mg;CCACVL1_20954;JCGZ_07751;B456_010G104100;JCGZ_07751;LOC107901508;B456_010G104100;CISIN_1g007600mg;JCGZ_07751;B456_010G104100;MIMGU_mgv1a003287mg;CISIN_1g007600mg;MIMGU_m…	29730;4155;4155;4155;210143;4155;4155;29730;210143;29730;2711;4155;2711;210143;180498;29730;180498;3635;29730;2711;180498;29730;4155;2711;4155;2711;180498;29730;3635;210143;3635;210143;2711;51240;29730;51240;2711;51240;4155;2711;2711;51240;210143;180498;2711;3635;29730;210143;2711;2711;4155;2711;29730;51240;2711;2711;29730;180498;180498;2711;3635;3635;210143;2711;2711;51240;2711;3635;180498;2711;…	GO:0090305-IEA;GO:0046872-IEA;GO:0004518-IEA;GO:0006508-IEA;GO:0004519-IEA;GO:0004222-IEA;GO:0006364-IEA;GO:0016787-IEA	nucleic acid phosphodiester bond hydrolysis-IEA;metal ion binding-IEA;nuclease activity-IEA;proteolysis-IEA;endonuclease activity-IEA;metalloendopeptidase activity-IEA;rRNA processing-IEA;hydrolase activity-IEA	Biological Process-IEA;Molecular Function-IEA;Molecular Function-IEA;Biological Process-IEA;Molecular Function-IEA;Molecular Function-IEA;Biological Process-IEA;Molecular Function-IEA							IPR023214;IPR000150;noIPR;IPR006379;noIPR;IPR002036;IPR002036;IPR023091;noIPR;IPR002036;IPR002036;noIPR;IPR036412	HOMOLOGOUS_SUPERFAMILY;FAMILY;FAMILY;FAMILY;FAMILY;FAMILY;FAMILY;HOMOLOGOUS_SUPERFAMILY;HOMOLOGOUS_SUPERFAMILY;FAMILY;FAMILY;FAMILY;HOMOLOGOUS_SUPERFAMILY	HAD superfamily;Cof family;Cof family;HAD-superfamily hydrolase, subfamily IIB;HAD-superfamily hydrolase, subfamily IIB;Endoribonuclease YbeY;Endoribonuclease YbeY;Metalloprotease catalytic domain superfamily, predicted;Metalloprotease catalytic domain superfamily, predicted;Endoribonuclease YbeY;Endoribonuclease YbeY;Endoribonuclease YbeY;HAD-like superfamily	G3DSA:3.40.50.1000 (GENE3D);TIGR00099 (TIGRFAM);G3DSA:3.30.1240.10 (GENE3D);TIGR01484 (TIGRFAM);PF08282 (PFAM);TIGR00043 (TIGRFAM);PF02130 (PFAM);G3DSA:3.40.390.30 (GENE3D);PTHR46986:SF1 (PANTHER);PTHR46986 (PANTHER);MF_00009 (HAMAP);SSF55486 (SUPERFAMILY);SSF56784 (SUPERFAMILY)	;GO:0016787;;;;GO:0004222/GO:0006364;GO:0004222/GO:0006364;GO:0004222;;GO:0004222/GO:0006364;GO:0004222/GO:0006364;;	;hydrolase activity;;;;metalloendopeptidase activity/rRNA processing;metalloendopeptidase activity/rRNA processing;metalloendopeptidase activity;;metalloendopeptidase activity/rRNA processing;metalloendopeptidase activity/rRNA processing;;	;Molecular Function;;;;Molecular Function/Biological Process;Molecular Function/Biological Process;Molecular Function;;Molecular Function/Biological Process;Molecular Function/Biological Process;;
Vcev1_p0	Chr02	Vcev1_p0.Chr02.03030.mRNA	profilin	2527685	2530651	453	10	gi|75305887|sp|Q93YI9.1|PROF_CAPANRecName: Full=Profilin AltName: Full=Minor food allergen Cap a 2 AltName: Allergen=Cap a 2/gi|16555785|emb|CAD10376.1|profilin [Capsicum annuum];gi|1026057687|ref|XP_016573240.1|PREDICTED: profilin [Capsicum annuum];gi|3914437|sp|O65812.1|PROF1_HEVBRRecName: Full=Profilin-1 AltName: Full=Pollen allergen Hev b 8.0101 AltName: Allergen=Hev b 8.0101/gi|3183706|emb|C…	Q93YI9/CAD10376;XP_016573240;CAA75312/O65812;XP_016188756;XP_004291152;ADB93072/NP_001295719/KDP33778;XP_018846356;XP_010526418;XP_010541007;XP_006340251	gi|75305887|sp|Q93YI9.1|PROF_CAPANRecName: Full=Profilin AltName: Full=Minor food allergen Cap a 2 AltName: Allergen=Cap a 2/gi|16555785|emb|CAD10376.1|profilin [Capsicum annuum]	Capsicum annuum	75305887;16555785	Q93YI9;CAD10376	102582238;102582238;JCGZ_07349;LOC109010092;Q93YI9;102582238;Q93YI9;LOC109010092;102582238;102582238;LOC109010092;T459_28891;JCGZ_07349;Q93YI9;LOC109010092;T459_28891;LOC109010092;LOC107871006;O65812;O65812;102582238;102582238;LOC107871006;O65812;102582238;LOC107871006;102582238;LOC109010092;Q93YI9;102582238;O65812;102582238;JCGZ_07349;O65812;LOC109010092;O65812;LOC109010092;Q93YI9;Q93YI9;1025822…	4113;4113;180498;51240;4072;4113;4072;51240;4113;4113;51240;4072;180498;4072;51240;4072;51240;4072;3981;3981;4113;4113;4072;3981;4113;4072;4113;51240;4072;4113;3981;4113;180498;3981;51240;3981;51240;4072;4072;4113;51240;4072;51240;4072;4072;51240;51240;180498;4072;4072;180498;4072;4072;180498	GO:0005856-IEA;GO:0042989-IBA;GO:0005737-IEA;GO:0003779-IEA;GO:0005938-IBA;GO:0003785-IBA	cytoskeleton-IEA;sequestering of actin monomers-IBA;cytoplasm-IEA;actin binding-IEA;cell cortex-IBA;actin monomer binding-IBA	Cellular Component-IEA;Biological Process-IBA;Cellular Component-IEA;Molecular Function-IEA;Cellular Component-IBA;Molecular Function-IBA							IPR005455;IPR005455;IPR005455;IPR005455;noIPR;IPR005455;noIPR;IPR005455;IPR036140;noIPR	FAMILY;FAMILY;FAMILY;FAMILY;FAMILY;FAMILY;FAMILY;FAMILY;HOMOLOGOUS_SUPERFAMILY;HOMOLOGOUS_SUPERFAMILY	Profilin;Profilin;Profilin;Profilin;Profilin;Profilin;Profilin;Profilin;Profilin superfamily;Profilin superfamily	PR01640 (PRINTS);PR00392 (PRINTS);SM00392 (SMART);PF00235 (PFAM);G3DSA:3.30.450.30 (GENE3D);PTHR11604 (PANTHER);PTHR11604:SF44 (PANTHER);cd00148 (CDD);SSF55770 (SUPERFAMILY);TMhelix (TMHMM)	GO:0003779;GO:0003779;GO:0003779;GO:0003779;;GO:0003779;;GO:0003779;;	actin binding;actin binding;actin binding;actin binding;;actin binding;;actin binding;;	Molecular Function;Molecular Function;Molecular Function;Molecular Function;;Molecular Function;;Molecular Function;;
Vcev1_p0	Chr02	Vcev1_p0.Chr02.03031.mRNA	oleosin 1	2544491	2544715	225	10	gi|225429404|ref|XP_002275496.1|PREDICTED: oleosin 1 [Vitis vinifera]/gi|147799031|emb|CAN74835.1|hypothetical protein VITISV_023324 [Vitis vinifera];gi|1098764675|ref|XP_018845470.1|PREDICTED: oleosin 1 [Juglans regia];gi|823239416|ref|XP_012452367.1|PREDICTED: oleosin 1 [Gossypium raimondii]/gi|763798665|gb|KJB65620.1|hypothetical protein B456_010G103700 [Gossypium raimondii];gi|1029038501|ref|…	XP_002275496/CAN74835;XP_018845470;KJB65620/XP_012452367;XP_016683032;XP_017645965;AFR46652;XP_002516493;XP_016677911;ALB76830;KZN10417/XP_017233537	gi|225429404|ref|XP_002275496.1|PREDICTED: oleosin 1 [Vitis vinifera]/gi|147799031|emb|CAN74835.1|hypothetical protein VITISV_023324 [Vitis vinifera]	Vitis vinifera	225429404;147799031	XP_002275496;CAN74835	DCAR_003073;DCAR_003073;B456_010G103700;A0A0M4C354;LOC107897083;B456_010G103700;VIT_04s0008g00540;ole1;VIT_04s0008g00540;DCAR_003073;LOC109009462;ole1;LOC109009462;A0A0M4C354;ole1;LOC107901505;B456_010G103700;DCAR_003073;LOC107897083;LOC109009462;ole1;OLE16_1;LOC107901505;DCAR_003073;B456_010G103700;OLE16_1;VIT_04s0008g00540;LOC107901505;LOC107901505;ole1;ole1;DCAR_003073;A0A0M4C354;ole1;B456_010…	79200;79200;29730;180498;3635;29730;29760;316893;29760;79200;51240;316893;51240;180498;316893;3635;29730;79200;3635;51240;316893;29760;3635;79200;29730;29760;29760;3635;3635;316893;316893;79200;180498;316893;29730;29760;180498;29760;3635;51240;3635;29730;3635;29760;180498;51240;29730;29760;3635;180498;180498;79200;29760;3635;29760;316893;51240;51240;3635;3635;29760;3635;3635;3635;79200;51240;2976…	GO:0005811-IEA;GO:0019915-IBA;GO:0016020-IEA;GO:0016021-IEA;GO:0012511-IEA	lipid droplet-IEA;lipid storage-IBA;membrane-IEA;integral component of membrane-IEA;monolayer-surrounded lipid storage body-IEA	Cellular Component-IEA;Biological Process-IBA;Cellular Component-IEA;Cellular Component-IEA;Cellular Component-IEA							IPR000136;noIPR;IPR000136;noIPR	FAMILY;FAMILY;FAMILY;FAMILY	Oleosin;Oleosin;Oleosin;Oleosin	PF01277 (PFAM);PTHR33203:SF24 (PANTHER);PTHR33203 (PANTHER);TMhelix (TMHMM)	GO:0016021/GO:0012511;;GO:0016021/GO:0012511;	integral component of membrane/monolayer-surrounded lipid storage body;;integral component of membrane/monolayer-surrounded lipid storage body;	Cellular Component/Cellular Component;;Cellular Component/Cellular Component;
Vcev1_p0	Chr02	Vcev1_p0.Chr02.03032.mRNA	unnamed protein product, partial	2547723	2563288	5679	10	gi|296081595|emb|CBI20600.3|unnamed protein product, partial [Vitis vinifera];gi|731384866|ref|XP_010648303.1|PREDICTED: uncharacterized protein LOC100254195 isoform X2 [Vitis vinifera];gi|1139801114|gb|ONI33732.1|hypothetical protein PRUPE_1G443500 [Prunus persica];gi|1162511049|ref|XP_007225484.2|uncharacterized protein LOC18793878 [Prunus persica]/gi|1139801113|gb|ONI33731.1|hypothetical prote…	CBI20600;XP_010648303;ONI33732;ONI33731/XP_007225484;XP_017982641;XP_007012204;XP_008220140;XP_015885481;XP_015885480;XP_015885482	gi|296081595|emb|CBI20600.3|unnamed protein product, partial [Vitis vinifera]	Vitis vinifera	296081595	CBI20600	VIT_04s0008g00560;PRUPE_1G443500;PRUPE_1G443500;PRUPE_1G443500;VIT_04s0008g00560;PRUPE_1G443500;PRUPE_1G443500;VIT_04s0008g00560;PRUPE_ppa000095mg;PRUPE_1G443500;VIT_04s0008g00560;PRUPE_1G443500;PRUPE_1G443500;VIT_04s0008g00560;VIT_04s0008g00560;PRUPE_1G443500;VIT_04s0008g00560;PRUPE_1G443500;PRUPE_1G443500;PRUPE_1G443500;VIT_04s0008g00560;PRUPE_1G443500;VIT_04s0008g00560;PRUPE_1G443500;VIT_04s00…	29760;3760;3760;3760;29760;3760;3760;29760;3760;3760;29760;3760;3760;29760;29760;3760;29760;3760;3760;3760;29760;3760;29760;3760;29760;3760	GO:0031491-IBA;GO:0005634-IBA;GO:0005634-IEA;GO:0006336-IBA;GO:0006336-IEA	nucleosome binding-IBA;nucleus-IBA;nucleus-IEA;DNA replication-independent nucleosome assembly-IBA;DNA replication-independent nucleosome assembly-IEA	Molecular Function-IBA;Cellular Component-IBA;Cellular Component-IEA;Biological Process-IBA;Biological Process-IEA							IPR011990;noIPR;IPR033053;IPR013026;IPR011990;noIPR	HOMOLOGOUS_SUPERFAMILY;HOMOLOGOUS_SUPERFAMILY;FAMILY;DOMAIN;HOMOLOGOUS_SUPERFAMILY;HOMOLOGOUS_SUPERFAMILY	Tetratricopeptide-like helical domain superfamily;Tetratricopeptide-like helical domain superfamily;Histone transcription regulator 3/CABIN1;Tetratricopeptide repeat-containing domain;Tetratricopeptide-like helical domain superfamily;Tetratricopeptide-like helical domain superfamily	G3DSA:1.25.40.10 (GENE3D);mobidb-lite (MOBIDB_LITE);PTHR15502 (PANTHER);PS50293 (PROSITE_PROFILES);SSF48452 (SUPERFAMILY);TMhelix (TMHMM)	GO:0005515;;GO:0006336;GO:0005515;GO:0005515;	protein binding;;DNA replication-independent nucleosome assembly;protein binding;protein binding;	Molecular Function;;Biological Process;Molecular Function;Molecular Function;
Vcev1_p0	Chr02	Vcev1_p0.Chr02.03033.mRNA	PREDICTED: uncharacterized protein LOC109227305	2566832	2567209	282	10	gi|1111073888|ref|XP_019248001.1|PREDICTED: uncharacterized protein LOC109227305 [Nicotiana attenuata]/gi|1102150869|gb|OIT07128.1|hypothetical protein A4A49_22711 [Nicotiana attenuata];gi|698587220|ref|XP_009779122.1|PREDICTED: uncharacterized protein LOC104228368 [Nicotiana sylvestris]/gi|1025333786|ref|XP_016511803.1|PREDICTED: uncharacterized protein LOC107828922 [Nicotiana tabacum];gi|460370…	XP_019248001/OIT07128;XP_009779122/XP_016511803;XP_004230977;XP_015159782/XP_015159781/XP_006365109;XP_015061566/XP_015061423/XP_015061497/XP_015061641;XP_016512704/XP_009601359/XP_009601358;XP_008236903/XP_008236904;XP_012070113/XP_012070105/XP_012070130/KDP46258/XP_012070122;XP_016582407;XP_007201905/ONH91153/ONH91154/ONH91151/ONH91152	gi|1102150869|gb|OIT07128.1|hypothetical protein A4A49_22711 [Nicotiana attenuata]/gi|1111073888|ref|XP_019248001.1|PREDICTED: uncharacterized protein LOC109227305 [Nicotiana attenuata]	Nicotiana attenuata	1102150869;1111073888	XP_019248001;OIT07128												noIPR;noIPR;noIPR	null;null;null	null;null;null	mobidb-lite (MOBIDB_LITE);PTHR33622 (PANTHER);PTHR33622:SF10 (PANTHER)	;;	;;	;;
Vcev1_p0	Chr02	Vcev1_p0.Chr02.03034.mRNA.1	PREDICTED: uncharacterized protein LOC100243932 isoform X2	2585753	2609142	4275	10	gi|731384877|ref|XP_010648308.1|PREDICTED: uncharacterized protein LOC100243932 isoform X2 [Vitis vinifera]/gi|296081597|emb|CBI20602.3|unnamed protein product, partial [Vitis vinifera];gi|731384875|ref|XP_010648307.1|PREDICTED: uncharacterized protein LOC100243932 isoform X1 [Vitis vinifera];gi|1139801107|gb|ONI33725.1|hypothetical protein PRUPE_1G443300 [Prunus persica];gi|1162514204|ref|XP_020…	XP_010648308/CBI20602;XP_010648307;ONI33725;XP_020421550/ONI33724;XP_018845460;XP_020421547;XP_018845459;EEF45831;XP_010047304;XP_015573122	gi|296081597|emb|CBI20602.3|unnamed protein product, partial [Vitis vinifera]/gi|731384877|ref|XP_010648308.1|PREDICTED: uncharacterized protein LOC100243932 isoform X2 [Vitis vinifera]	Vitis vinifera	731384877;296081597	XP_010648308;CBI20602	RCOM_0799000;RCOM_0799000;PRUPE_1G443300;LOC109009459;LOC109009459;PRUPE_1G443300;PRUPE_1G443300;LOC109009459;RCOM_0799000;PRUPE_1G443300;LOC109009459;RCOM_0799000;PRUPE_1G443300;PRUPE_1G443300;LOC109009459;PRUPE_1G443300;LOC109009459;LOC109009459;LOC109009459;PRUPE_1G443300	3988;3988;3760;51240;51240;3760;3760;51240;3988;3760;51240;3988;3760;3760;51240;3760;51240;51240;51240;3760	GO:0016020-IEA;GO:0016021-IEA	membrane-IEA;integral component of membrane-IEA	Cellular Component-IEA;Cellular Component-IEA							noIPR;noIPR;noIPR;noIPR;noIPR;noIPR;noIPR;noIPR;noIPR;noIPR;noIPR;noIPR;noIPR;noIPR;noIPR;noIPR;noIPR	null;null;null;null;null;null;null;null;null;null;null;null;null;null;null;null;null	null;null;null;null;null;null;null;null;null;null;null;null;null;null;null;null;null	SM01411 (SMART);mobidb-lite (MOBIDB_LITE);mobidb-lite (MOBIDB_LITE);mobidb-lite (MOBIDB_LITE);mobidb-lite (MOBIDB_LITE);mobidb-lite (MOBIDB_LITE);mobidb-lite (MOBIDB_LITE);mobidb-lite (MOBIDB_LITE);PTHR31513 (PANTHER);PTHR31513:SF12 (PANTHER);SignalP-noTM (SIGNALP_EUK);SignalP-TM (SIGNALP_GRAM_POSITIVE);TMhelix (TMHMM);TMhelix (TMHMM);TMhelix (TMHMM);TMhelix (TMHMM);TMhelix (TMHMM)	;;;;;;;;;;;;;;;;	;;;;;;;;;;;;;;;;	;;;;;;;;;;;;;;;;
Vcev1_p0	Chr02	Vcev1_p0.Chr02.03034.mRNA.2	PREDICTED: uncharacterized protein LOC100243932 isoform X2	2585753	2609142	4269	10	gi|731384877|ref|XP_010648308.1|PREDICTED: uncharacterized protein LOC100243932 isoform X2 [Vitis vinifera]/gi|296081597|emb|CBI20602.3|unnamed protein product, partial [Vitis vinifera];gi|731384875|ref|XP_010648307.1|PREDICTED: uncharacterized protein LOC100243932 isoform X1 [Vitis vinifera];gi|1098764657|ref|XP_018845460.1|PREDICTED: uncharacterized protein LOC109009459 isoform X2 [Juglans regi…	XP_010648308/CBI20602;XP_010648307;XP_018845460;XP_018845459;EEF45831;XP_015573122;OAY26813;EYU20394;XP_012077340/XP_012077341;KDP34141/XP_012077342	gi|296081597|emb|CBI20602.3|unnamed protein product, partial [Vitis vinifera]/gi|731384877|ref|XP_010648308.1|PREDICTED: uncharacterized protein LOC100243932 isoform X2 [Vitis vinifera]	Vitis vinifera	731384877;296081597	XP_010648308;CBI20602	RCOM_0799000;MANES_16G076600;JCGZ_07712;RCOM_0799000;JCGZ_07712;MIMGU_mgv1a000210mg;LOC109009459;MIMGU_mgv1a000210mg;LOC109009459;LOC109009459;RCOM_0799000;LOC109009459;MANES_16G076600;JCGZ_07712;MANES_16G076600;MIMGU_mgv1a000210mg;MIMGU_mgv1a000210mg;RCOM_0799000;JCGZ_07712;LOC109009459;MANES_16G076600;LOC109009459;LOC109009459;LOC109009459	3988;3983;180498;3988;180498;4155;51240;4155;51240;51240;3988;51240;3983;180498;3983;4155;4155;3988;180498;51240;3983;51240;51240;51240	GO:0016020-IEA;GO:0016021-IEA	membrane-IEA;integral component of membrane-IEA	Cellular Component-IEA;Cellular Component-IEA							noIPR;noIPR;noIPR;noIPR;noIPR;noIPR;noIPR;noIPR;noIPR;noIPR;noIPR;noIPR;noIPR;noIPR;noIPR;noIPR;noIPR	null;null;null;null;null;null;null;null;null;null;null;null;null;null;null;null;null	null;null;null;null;null;null;null;null;null;null;null;null;null;null;null;null;null	SM01411 (SMART);mobidb-lite (MOBIDB_LITE);mobidb-lite (MOBIDB_LITE);mobidb-lite (MOBIDB_LITE);mobidb-lite (MOBIDB_LITE);mobidb-lite (MOBIDB_LITE);mobidb-lite (MOBIDB_LITE);mobidb-lite (MOBIDB_LITE);PTHR31513 (PANTHER);PTHR31513:SF12 (PANTHER);SignalP-TM (SIGNALP_GRAM_POSITIVE);SignalP-noTM (SIGNALP_EUK);TMhelix (TMHMM);TMhelix (TMHMM);TMhelix (TMHMM);TMhelix (TMHMM);TMhelix (TMHMM)	;;;;;;;;;;;;;;;;	;;;;;;;;;;;;;;;;	;;;;;;;;;;;;;;;;
Vcev1_p0	Chr02	Vcev1_p0.Chr02.03035.mRNA	oxygenase-related family protein	2624427	2630866	1149	10	gi|747052654|ref|XP_011072454.1|inositol oxygenase 1-like isoform X1 [Sesamum indicum];gi|747052656|ref|XP_011072455.1|inositol oxygenase 1-like isoform X2 [Sesamum indicum];gi|566183959|ref|XP_002311571.2|oxygenase-related family protein [Populus trichocarpa]/gi|550333067|gb|EEE88938.2|oxygenase-related family protein [Populus trichocarpa];gi|743785500|ref|XP_011025349.1|PREDICTED: inositol oxyg…	XP_011072454;XP_011072455;XP_002311571/EEE88938;XP_011025349;XP_010924477;XP_020265239;XP_010066969/KCW65033;OAY53106;KCW65035;EOY01412	gi|747052654|ref|XP_011072454.1|inositol oxygenase 1-like isoform X1 [Sesamum indicum]	Sesamum indicum	747052654	XP_011072454	TCM_011308;MANES_04G136300;EUGRSUZ_G02560;MANES_04G136300;EUGRSUZ_G02560;MANES_04G136300;MANES_04G136300;EUGRSUZ_G02560;MANES_04G136300;MANES_04G136300;EUGRSUZ_G02560;MANES_04G136300;EUGRSUZ_G02560;EUGRSUZ_G02560;EUGRSUZ_G02560;TCM_011308;EUGRSUZ_G02560;TCM_011308;TCM_011308;EUGRSUZ_G02560;MANES_04G136300;MANES_04G136300;EUGRSUZ_G02560;EUGRSUZ_G02560;EUGRSUZ_G02560;EUGRSUZ_G02560;TCM_011308;EUGRS…	3641;3983;71139;3983;71139;3983;3983;71139;3983;3983;71139;3983;71139;71139;71139;3641;71139;3641;3641;71139;3983;3983;71139;71139;71139;71139;3641;71139;71139;71139;3641;71139;71139;3641;3983;3641;71139;71139;71139;3983;3983;3641;71139;3983;71139;3641;3983;3983;3983;71139;71139;3641;71139;71139;3983;3641;71139;71139;3983;71139;71139;71139;71139;3641;3641;3641;71139;3641;3983;71139;3983;71139	GO:0050113-IBA;GO:0050113-IEA;GO:0005737-IEA;GO:0005506-IEA;GO:0016491-IEA;GO:0046872-IEA;GO:0019310-IBA;GO:0019310-IEA;GO:0055114-IEA;GO:0019853-IEA	inositol oxygenase activity-IBA;inositol oxygenase activity-IEA;cytoplasm-IEA;iron ion binding-IEA;oxidoreductase activity-IEA;metal ion binding-IEA;inositol catabolic process-IBA;inositol catabolic process-IEA;obsolete oxidation-reduction process-IEA;L-ascorbic acid biosynthetic process-IEA	Molecular Function-IBA;Molecular Function-IEA;Cellular Component-IEA;Molecular Function-IEA;Molecular Function-IEA;Molecular Function-IEA;Biological Process-IBA;Biological Process-IEA;Biological Process-IEA;Biological Process-IEA							IPR007828;IPR007828;noIPR;noIPR	FAMILY;FAMILY;FAMILY;FAMILY	Inositol oxygenase;Inositol oxygenase;Inositol oxygenase;Inositol oxygenase	PF05153 (PFAM);PTHR12588 (PANTHER);PTHR12588:SF12 (PANTHER);SSF109604 (SUPERFAMILY)	GO:0050113/GO:0005737/GO:0019310/GO:0005506;GO:0050113/GO:0005737/GO:0019310/GO:0005506;;	inositol oxygenase activity/cytoplasm/inositol catabolic process/iron ion binding;inositol oxygenase activity/cytoplasm/inositol catabolic process/iron ion binding;;	Molecular Function/Cellular Component/Biological Process/Molecular Function;Molecular Function/Cellular Component/Biological Process/Molecular Function;;
Vcev1_p0	Chr02	Vcev1_p0.Chr02.03036.mRNA	F-box protein At2g26160-like	2631607	2632290	684	10	gi|661886407|emb|CDP09771.1|unnamed protein product [Coffea canephora];gi|1111033542|ref|XP_019223560.1|PREDICTED: F-box protein SKIP23-like [Nicotiana attenuata]/gi|1111070023|ref|XP_019240909.1|PREDICTED: F-box protein SKIP23-like [Nicotiana attenuata];gi|413968580|gb|AFW90627.1|hypothetical protein [Solanum tuberosum];gi|1025336694|ref|XP_016507143.1|PREDICTED: F-box protein At2g26160-like, pa…	CDP09771;XP_019240909/XP_019223560;AFW90627;XP_016507143;XP_006343858;XP_016555795/XP_016555794;CDP07851;XP_015068485;XP_016441776;XP_015069127	gi|661886407|emb|CDP09771.1|unnamed protein product [Coffea canephora]	Coffea canephora	661886407	CDP09771												IPR001810;noIPR;noIPR;noIPR	DOMAIN;DOMAIN;DOMAIN;DOMAIN	F-box domain;F-box domain;F-box domain;F-box domain	PF00646 (PFAM);G3DSA:1.20.1280.50 (GENE3D);PTHR44259 (PANTHER);PTHR44259:SF59 (PANTHER)	GO:0005515;;;	protein binding;;;	Molecular Function;;;
Vcev1_p0	Chr02	Vcev1_p0.Chr02.03037.mRNA	inositol oxygenase 1-like	2635610	2640164	1056	10	gi|747052654|ref|XP_011072454.1|inositol oxygenase 1-like isoform X1 [Sesamum indicum];gi|747052656|ref|XP_011072455.1|inositol oxygenase 1-like isoform X2 [Sesamum indicum];gi|566183959|ref|XP_002311571.2|oxygenase-related family protein [Populus trichocarpa]/gi|550333067|gb|EEE88938.2|oxygenase-related family protein [Populus trichocarpa];gi|743785500|ref|XP_011025349.1|PREDICTED: inositol oxyg…	XP_011072454;XP_011072455;XP_002311571/EEE88938;XP_011025349;XP_020265239;OAY36563;OAY53106;XP_018808799/XP_018859350;XP_010066969/KCW65033;KCW65035	gi|747052654|ref|XP_011072454.1|inositol oxygenase 1-like isoform X1 [Sesamum indicum]	Sesamum indicum	747052654	XP_011072454	MANES_04G136300;EUGRSUZ_G02560;MANES_11G030400;MANES_11G030400;MANES_04G136300;EUGRSUZ_G02560;LOC109021208;MANES_04G136300;LOC109021208;MANES_04G136300;EUGRSUZ_G02560;MANES_04G136300;MANES_04G136300;EUGRSUZ_G02560;LOC109021208;MANES_04G136300;EUGRSUZ_G02560;EUGRSUZ_G02560;MANES_11G030400;EUGRSUZ_G02560;LOC109021208;LOC109021208;EUGRSUZ_G02560;MANES_11G030400;LOC109021208;MANES_11G030400;EUGRSUZ_G…	3983;71139;3983;3983;3983;71139;51240;3983;51240;3983;71139;3983;3983;71139;51240;3983;71139;71139;3983;71139;51240;51240;71139;3983;51240;3983;71139;3983;3983;3983;3983;71139;71139;71139;51240;71139;51240;71139;71139;3983;71139;3983;71139;71139;3983;71139;71139;71139;51240;3983;3983;3983;51240;71139;51240;3983;71139;3983;51240;3983;51240;3983;3983;51240;3983;51240;71139;51240;71139;71139;71139;3…	GO:0050113-IBA;GO:0050113-IEA;GO:0005506-IEA;GO:0005737-IEA;GO:0016491-IEA;GO:0046872-IEA;GO:0019310-IBA;GO:0019310-IEA;GO:0055114-IEA;GO:0019853-IEA	inositol oxygenase activity-IBA;inositol oxygenase activity-IEA;iron ion binding-IEA;cytoplasm-IEA;oxidoreductase activity-IEA;metal ion binding-IEA;inositol catabolic process-IBA;inositol catabolic process-IEA;obsolete oxidation-reduction process-IEA;L-ascorbic acid biosynthetic process-IEA	Molecular Function-IBA;Molecular Function-IEA;Molecular Function-IEA;Cellular Component-IEA;Molecular Function-IEA;Molecular Function-IEA;Biological Process-IBA;Biological Process-IEA;Biological Process-IEA;Biological Process-IEA							IPR007828;noIPR;IPR007828;noIPR	FAMILY;FAMILY;FAMILY;FAMILY	Inositol oxygenase;Inositol oxygenase;Inositol oxygenase;Inositol oxygenase	PF05153 (PFAM);PTHR12588:SF12 (PANTHER);PTHR12588 (PANTHER);SSF109604 (SUPERFAMILY)	GO:0019310/GO:0050113/GO:0005506/GO:0005737;;GO:0019310/GO:0050113/GO:0005506/GO:0005737;	inositol catabolic process/inositol oxygenase activity/iron ion binding/cytoplasm;;inositol catabolic process/inositol oxygenase activity/iron ion binding/cytoplasm;	Biological Process/Molecular Function/Molecular Function/Cellular Component;;Biological Process/Molecular Function/Molecular Function/Cellular Component;
Vcev1_p0	Chr02	Vcev1_p0.Chr02.03038.mRNA	---NA---	2641246	2643872	261
Vcev1_p0	Chr02	Vcev1_p0.Chr02.03039.mRNA	AAA-ATPase ASD, mitochondrial-like	2670953	2672455	1503	10	gi|1109251770|ref|XP_019149743.1|PREDICTED: AAA-ATPase At3g28580-like [Ipomoea nil];gi|702508041|ref|XP_010040090.1|PREDICTED: AAA-ATPase ASD, mitochondrial-like [Eucalyptus grandis];gi|1104594223|ref|XP_019080324.1|PREDICTED: AAA-ATPase At3g28580 [Vitis vinifera]/gi|1104594231|ref|XP_019080325.1|PREDICTED: AAA-ATPase At3g28580 [Vitis vinifera]/gi|1104594236|ref|XP_019080326.1|PREDICTED: AAA-ATPa…	XP_019149743;XP_010040090;XP_019080325/XP_019080324/XP_019080326;EEF44983/XP_002517441;XP_010255848;XP_009795973/XP_009795974;XP_009614445;XP_016484592;XP_016484590/XP_016484591;XP_015945996	gi|1109251770|ref|XP_019149743.1|PREDICTED: AAA-ATPase At3g28580-like [Ipomoea nil]	Ipomoea nil	1109251770	XP_019149743	RCOM_0853490;LOC104242597;LOC107805115;LOC107805115;RCOM_0853490;RCOM_0853490;LOC107805115;LOC104242597;LOC107805115;LOC104596399;LOC104596399;LOC104596399;RCOM_0853490;LOC107805115;LOC107805115;VIT_14s0066g02050;LOC104596399;LOC104242597;LOC107805115;RCOM_0853490;LOC107805115;VIT_14s0066g02050;VIT_14s0066g02050;VIT_14s0066g02050;VIT_14s0066g02050;LOC107805115;LOC104596399;LOC104596399;RCOM_08534…	3988;4096;4097;4097;3988;3988;4097;4096;4097;4432;4432;4432;3988;4097;4097;29760;4432;4096;4097;3988;4097;29760;29760;29760;29760;4097;4432;4432;3988;29760;29760;4097;4432;4432;3988;4432;3988;4097;29760;4432;4097;29760;4096;4096;4096;3988;3988;29760	GO:0000166-IEA;GO:0016020-IEA;GO:0016021-IEA;GO:0005524-IEA;GO:0016887-IEA	nucleotide binding-IEA;membrane-IEA;integral component of membrane-IEA;ATP binding-IEA;ATPase activity-IEA	Molecular Function-IEA;Cellular Component-IEA;Cellular Component-IEA;Molecular Function-IEA;Molecular Function-IEA							IPR003593;IPR003959;IPR025753;noIPR;noIPR;noIPR;noIPR;noIPR;IPR027417	DOMAIN;DOMAIN;DOMAIN;DOMAIN;DOMAIN;DOMAIN;DOMAIN;DOMAIN;HOMOLOGOUS_SUPERFAMILY	AAA+ ATPase domain;ATPase, AAA-type, core;AAA-type ATPase, N-terminal domain;AAA-type ATPase, N-terminal domain;AAA-type ATPase, N-terminal domain;AAA-type ATPase, N-terminal domain;AAA-type ATPase, N-terminal domain;AAA-type ATPase, N-terminal domain;P-loop containing nucleoside triphosphate hydrolase	SM00382 (SMART);PF00004 (PFAM);PF14363 (PFAM);G3DSA:3.40.50.300 (GENE3D);mobidb-lite (MOBIDB_LITE);PTHR23070:SF167 (PANTHER);PTHR23070 (PANTHER);cd00009 (CDD);SSF52540 (SUPERFAMILY)	;GO:0005524/GO:0016887;;;;;;;	;ATP binding/ATPase activity;;;;;;;	;Molecular Function/Molecular Function;;;;;;;
Vcev1_p0	Chr02	Vcev1_p0.Chr02.03040.mRNA	zinc finger CCCH domain-containing protein 20-like	2711900	2713018	1119	10	gi|147865633|emb|CAN83255.1|hypothetical protein VITISV_036981 [Vitis vinifera];gi|225429416|ref|XP_002275926.1|PREDICTED: zinc finger CCCH domain-containing protein 23 [Vitis vinifera];gi|1111057665|ref|XP_019235505.1|PREDICTED: zinc finger CCCH domain-containing protein 20 [Nicotiana attenuata]/gi|1102276746|gb|OIT25718.1|zinc finger ccch domain-containing protein 49 [Nicotiana attenuata];gi|69…	CAN83255;XP_002275926;OIT25718/XP_019235505;XP_009784195/XP_016462296;XP_016487977/XP_009610482;XP_016537589;XP_015885103;XP_012077337/KDP34137;OAY54211;XP_010244375	gi|147865633|emb|CAN83255.1|hypothetical protein VITISV_036981 [Vitis vinifera]	Vitis vinifera	147865633	CAN83255	T459_21382;LOC104232637;LOC107838865;LOC107785486;MANES_03G057100;LOC107808012;LOC107808012;LOC104588228;LOC107838865;VITISV_036981;A4A49_30024;VIT_04s0008g00610;LOC104232637;JCGZ_07708;LOC104588228;JCGZ_07708;VITISV_036981;LOC104588228;LOC104588228;A4A49_30024;T459_21382;VIT_04s0008g00610;MANES_03G057100;LOC107808012;LOC107808012;LOC107785486	4072;4096;4072;4097;3983;4097;4097;4432;4072;29760;49451;29760;4096;180498;4432;180498;29760;4432;4432;49451;4072;29760;3983;4097;4097;4097	GO:0003677-IEA;GO:0046872-IEA	DNA binding-IEA;metal ion binding-IEA	Molecular Function-IEA;Molecular Function-IEA							IPR000571;noIPR;noIPR;noIPR;noIPR;IPR000571;IPR000571	DOMAIN;DOMAIN;DOMAIN;DOMAIN;DOMAIN;DOMAIN;DOMAIN	Zinc finger, CCCH-type;Zinc finger, CCCH-type;Zinc finger, CCCH-type;Zinc finger, CCCH-type;Zinc finger, CCCH-type;Zinc finger, CCCH-type;Zinc finger, CCCH-type	SM00356 (SMART);G3DSA:4.10.1000.10 (GENE3D);mobidb-lite (MOBIDB_LITE);PTHR14493 (PANTHER);PTHR14493:SF116 (PANTHER);PS50103 (PROSITE_PROFILES);PS50103 (PROSITE_PROFILES)	GO:0046872;;;;;GO:0046872;GO:0046872	metal ion binding;;;;;metal ion binding;metal ion binding	Molecular Function;;;;;Molecular Function;Molecular Function
Vcev1_p0	Chr02	Vcev1_p0.Chr02.03041.mRNA	transcription factor RAX2-like	2730579	2732526	873	10	gi|1023981963|gb|KZV21624.1|hypothetical protein F511_17649 [Dorcoceras hygrometricum];gi|508782584|gb|EOY29840.1|Myb domain protein 84, putative [Theobroma cacao];gi|1063491036|ref|XP_007012221.2|PREDICTED: myb-related protein Myb4 [Theobroma cacao];gi|1150160610|ref|XP_020222814.1|transcription factor RAX2-like [Cajanus cajan];gi|743795453|ref|XP_010924471.1|PREDICTED: transcription factor RAX2…	KZV21624;EOY29840;XP_007012221;XP_020222814;XP_010924471;XP_009395049;XP_016162963;XP_009387448;XP_016497782/XP_009600706;XP_011019548/XP_011015974	gi|1023981963|gb|KZV21624.1|hypothetical protein F511_17649 [Dorcoceras hygrometricum]	Dorcoceras hygrometricum	1023981963	KZV21624	TCM_037245;F511_17649;LOC107816569;LOC107816569;TCM_037245;F511_17649	3641;472368;4097;4097;3641;472368	GO:0005634-IEA	nucleus-IEA	Cellular Component-IEA							IPR001005;IPR001005;noIPR;noIPR;noIPR;noIPR;IPR017930;IPR017930;noIPR;noIPR;IPR009057	DOMAIN;DOMAIN;DOMAIN;DOMAIN;DOMAIN;DOMAIN;DOMAIN;DOMAIN;DOMAIN;DOMAIN;HOMOLOGOUS_SUPERFAMILY	SANT/Myb domain;SANT/Myb domain;SANT/Myb domain;SANT/Myb domain;SANT/Myb domain;SANT/Myb domain;Myb domain;Myb domain;Myb domain;Myb domain;Homeobox-like domain superfamily	SM00717 (SMART);PF00249 (PFAM);G3DSA:1.10.10.60 (GENE3D);G3DSA:1.10.10.60 (GENE3D);PTHR48000 (PANTHER);PTHR48000:SF36 (PANTHER);PS51294 (PROSITE_PROFILES);PS51294 (PROSITE_PROFILES);cd00167 (CDD);cd00167 (CDD);SSF46689 (SUPERFAMILY)	;;;;;;;;;;	;;;;;;;;;;	;;;;;;;;;;
Vcev1_p0	Chr02	Vcev1_p0.Chr02.03042.mRNA	protein EARLY FLOWERING 3-like isoform X1	2743124	2747972	1815	10	gi|296081604|emb|CBI20609.3|unnamed protein product, partial [Vitis vinifera];gi|1109209788|ref|XP_019179335.1|PREDICTED: protein EARLY FLOWERING 3 isoform X1 [Ipomoea nil];gi|255550864|ref|XP_002516480.1|PREDICTED: protein EARLY FLOWERING 3 [Ricinus communis]/gi|223544300|gb|EEF45821.1|conserved hypothetical protein [Ricinus communis];gi|684650698|gb|AIN75607.1|EARLY FLOWERING 3 [Dimocarpus long…	CBI20609;XP_019179335;EEF45821/XP_002516480;AIN75607;XP_019179336;XP_016513813;XP_009629367/XP_009629366;XP_015167788;XP_016513806;XP_018634309	gi|296081604|emb|CBI20609.3|unnamed protein product, partial [Vitis vinifera]	Vitis vinifera	296081604	CBI20609	LOC107830690;A0A088PY80;RCOM_0798500;A0A088PY80;LOC107830690;RCOM_0798500;LOC107830690;102601288;102601288;LOC107830690	4097;128017;3988;128017;4097;3988;4097;4113;4113;4097	GO:2000028-IEA	regulation of photoperiodism, flowering-IEA	Biological Process-IEA							noIPR;noIPR;noIPR;noIPR;noIPR;noIPR;noIPR;IPR039319	null;null;null;null;null;null;null;FAMILY	null;null;null;null;null;null;null;Protein EARLY FLOWERING 3-like	mobidb-lite (MOBIDB_LITE);mobidb-lite (MOBIDB_LITE);mobidb-lite (MOBIDB_LITE);mobidb-lite (MOBIDB_LITE);mobidb-lite (MOBIDB_LITE);mobidb-lite (MOBIDB_LITE);mobidb-lite (MOBIDB_LITE);PTHR34281 (PANTHER)	;;;;;;;GO:2000028	;;;;;;;regulation of photoperiodism, flowering	;;;;;;;Biological Process
Vcev1_p0	Chr02	Vcev1_p0.Chr02.03043.mRNA	UDP-glycosyltransferase 73B4-like	2761603	2764485	1440	10	gi|743903275|ref|XP_011044981.1|PREDICTED: UDP-glycosyltransferase 73B4-like [Populus euphratica];gi|224143404|ref|XP_002324944.1|hypothetical protein POPTR_0018s03400g [Populus trichocarpa]/gi|222866378|gb|EEF03509.1|hypothetical protein POPTR_0018s03400g [Populus trichocarpa];gi|224143406|ref|XP_002324945.1|hypothetical protein POPTR_0018s03410g [Populus trichocarpa]/gi|222866379|gb|EEF03510.1|…	XP_011044981;XP_002324944/EEF03509;EEF03510/XP_002324945;XP_006382136/ERP59933;ERP59932/XP_006382135;XP_011031383;OAY27553;XP_012076363/KDP33462;XP_019054656;XP_011031382	gi|743903275|ref|XP_011044981.1|PREDICTED: UDP-glycosyltransferase 73B4-like [Populus euphratica]	Populus euphratica	743903275	XP_011044981	POPTR_018G009000;POPTR_018G008900;POPTR_018G009000;POPTR_018G008900;MANES_16G134100;POPTR_018G008900;LOC104605452;MANES_16G134100;POPTR_018G008900;JCGZ_07033;POPTR_018G008900;POPTR_018G009000;MANES_16G134100;MANES_16G134100;JCGZ_07033;JCGZ_07033;POPTR_018G008900;MANES_16G134100;POPTR_018G009000;JCGZ_07033;POPTR_018G009000;POPTR_018G009000;LOC104605452;JCGZ_07033;POPTR_006G272600;POPTR_018G008900;…	3694;3694;3694;3694;3983;3694;4432;3983;3694;180498;3694;3694;3983;3983;180498;180498;3694;3983;3694;180498;3694;3694;4432;180498;3694;3694;180498;3694;3694;3694;180498;180498;3694;3694;3983;4432;3694;3694;3694;3694;3694;3694;3694;3694;3694;4432;4432;3694;3694;4432;3694;3694;180498;3694;180498;3694;3694;3983;3983;3983;3694;3694;3694;3694;3983;3694	GO:0009718-IEA;GO:0016757-IEA;GO:0008194-IEA;GO:0047213-IEA;GO:0016740-IEA	anthocyanin-containing compound biosynthetic process-IEA;transferase activity, transferring glycosyl groups-IEA;UDP-glycosyltransferase activity-IEA;anthocyanidin 3-O-glucosyltransferase activity-IEA;transferase activity-IEA	Biological Process-IEA;Molecular Function-IEA;Molecular Function-IEA;Molecular Function-IEA;Molecular Function-IEA							noIPR;noIPR;IPR002213;noIPR;noIPR;noIPR;noIPR	null;null;FAMILY;FAMILY;FAMILY;FAMILY;FAMILY	null;null;UDP-glucuronosyl/UDP-glucosyltransferase;UDP-glucuronosyl/UDP-glucosyltransferase;UDP-glucuronosyl/UDP-glucosyltransferase;UDP-glucuronosyl/UDP-glucosyltransferase;UDP-glucuronosyl/UDP-glucosyltransferase	G3DSA:3.40.50.2000 (GENE3D);G3DSA:3.40.50.2000 (GENE3D);PF00201 (PFAM);PTHR48047 (PANTHER);PTHR48047:SF26 (PANTHER);cd03784 (CDD);SSF53756 (SUPERFAMILY)	;;GO:0008194;;;;	;;UDP-glycosyltransferase activity;;;;	;;Molecular Function;;;;
Vcev1_p0	Chr02	Vcev1_p0.Chr02.03044.mRNA	UDP-glycosyltransferase 73B4-like	2771253	2774928	1485	10	gi|224143406|ref|XP_002324945.1|hypothetical protein POPTR_0018s03410g [Populus trichocarpa]/gi|222866379|gb|EEF03510.1|hypothetical protein POPTR_0018s03410g [Populus trichocarpa];gi|743903275|ref|XP_011044981.1|PREDICTED: UDP-glycosyltransferase 73B4-like [Populus euphratica];gi|224143404|ref|XP_002324944.1|hypothetical protein POPTR_0018s03400g [Populus trichocarpa]/gi|222866378|gb|EEF03509.1|…	EEF03510/XP_002324945;XP_011044981;XP_002324944/EEF03509;XP_006382136/ERP59933;ERP59932/XP_006382135;XP_011031383;OAY27553;XP_012076363/KDP33462;XP_008219953;XP_007226828/ONI34003	gi|224143406|ref|XP_002324945.1|hypothetical protein POPTR_0018s03410g [Populus trichocarpa]/gi|222866379|gb|EEF03510.1|hypothetical protein POPTR_0018s03410g [Populus trichocarpa]	Populus trichocarpa	224143406;222866379	EEF03510;XP_002324945	POPTR_018G009000;POPTR_018G008900;POPTR_018G009000;POPTR_018G008900;MANES_16G134100;POPTR_018G008900;MANES_16G134100;POPTR_018G008900;JCGZ_07033;POPTR_018G008900;POPTR_018G009000;MANES_16G134100;MANES_16G134100;JCGZ_07033;JCGZ_07033;POPTR_018G008900;MANES_16G134100;POPTR_018G009000;JCGZ_07033;POPTR_018G009000;POPTR_018G009000;JCGZ_07033;POPTR_006G272600;POPTR_018G008900;POPTR_006G272600;JCGZ_0703…	3694;3694;3694;3694;3983;3694;3983;3694;180498;3694;3694;3983;3983;180498;180498;3694;3983;3694;180498;3694;3694;180498;3694;3694;3694;180498;3694;3694;180498;180498;3760;3760;3694;3694;3983;3694;3694;3760;3760;3694;3694;3694;3694;3694;3694;3694;3694;3694;3760;3694;3694;180498;3694;180498;3760;3694;3694;3983;3983;3983;3694;3694;3694;3694;3983;3694	GO:0009718-IEA;GO:0016757-IEA;GO:0008194-IEA;GO:0047213-IEA;GO:0016740-IEA	anthocyanin-containing compound biosynthetic process-IEA;transferase activity, transferring glycosyl groups-IEA;UDP-glycosyltransferase activity-IEA;anthocyanidin 3-O-glucosyltransferase activity-IEA;transferase activity-IEA	Biological Process-IEA;Molecular Function-IEA;Molecular Function-IEA;Molecular Function-IEA;Molecular Function-IEA							IPR002213;noIPR;noIPR;noIPR;noIPR;noIPR;noIPR	FAMILY;FAMILY;FAMILY;FAMILY;FAMILY;FAMILY;FAMILY	UDP-glucuronosyl/UDP-glucosyltransferase;UDP-glucuronosyl/UDP-glucosyltransferase;UDP-glucuronosyl/UDP-glucosyltransferase;UDP-glucuronosyl/UDP-glucosyltransferase;UDP-glucuronosyl/UDP-glucosyltransferase;UDP-glucuronosyl/UDP-glucosyltransferase;UDP-glucuronosyl/UDP-glucosyltransferase	PF00201 (PFAM);G3DSA:3.40.50.2000 (GENE3D);G3DSA:3.40.50.2000 (GENE3D);PTHR48047:SF26 (PANTHER);PTHR48047 (PANTHER);cd03784 (CDD);SSF53756 (SUPERFAMILY)	GO:0008194;;;;;;	UDP-glycosyltransferase activity;;;;;;	Molecular Function;;;;;;
Vcev1_p0	Chr02	Vcev1_p0.Chr02.03045.mRNA	Putative non-structural 4	2788738	2793593	1200	10	gi|720088128|ref|XP_010244358.1|PREDICTED: uncharacterized protein LOC104588211 [Nelumbo nucifera];gi|460399189|ref|XP_004245124.1|PREDICTED: uncharacterized protein LOC101267146 [Solanum lycopersicum];gi|823221247|ref|XP_012443314.1|PREDICTED: uncharacterized protein LOC105768113 [Gossypium raimondii]/gi|823221249|ref|XP_012443315.1|PREDICTED: uncharacterized protein LOC105768113 [Gossypium raim…	XP_010244358;XP_004245124;KJB54740/KJB54739/XP_012443314/XP_012443315;XP_015083485;XP_007012231;XP_016689650;XP_016730974;XP_006355313;KHG10617/XP_017607917;XP_016508154/XP_009601239	gi|720088128|ref|XP_010244358.1|PREDICTED: uncharacterized protein LOC104588211 [Nelumbo nucifera]	Nelumbo nucifera	720088128	XP_010244358	F383_16467;B456_009G047200;A0A3Q7IJS1;F383_16467;LOC107825756;LOC107941866;LOC104588211;LOC104588211;LOC107941866;A0A3Q7IJS1;LOC104588211;A0A3Q7IJS1;A0A3Q7IJS1;LOC107941866;B456_009G047200;LOC107941866;B456_009G047200;LOC107825756;LOC107906987;B456_009G047200;LOC107906987;F383_16467;LOC107825756;LOC107825756;LOC107906987;B456_009G047200;LOC107941866;LOC104588211;A0A3Q7IJS1;LOC107825756;LOC1079069…	29729;29730;4081;29729;4097;3635;4432;4432;3635;4081;4432;4081;4081;3635;29730;3635;29730;4097;3635;29730;3635;29729;4097;4097;3635;29730;3635;4432;4081;4097;3635;3635;4081;4081;4097;4432;29730;29730;3635;4432;29729;29730;4097;3635;3635;3635;29729;29729;3635;4081;4432;4097;29729;3635;29729;4432	GO:0016757-IEA;GO:0016020-IEA;GO:0016021-IEA;GO:0016740-IEA	transferase activity, transferring glycosyl groups-IEA;membrane-IEA;integral component of membrane-IEA;transferase activity-IEA	Molecular Function-IEA;Cellular Component-IEA;Cellular Component-IEA;Molecular Function-IEA							IPR003406;noIPR;IPR044174;noIPR	FAMILY;FAMILY;FAMILY;FAMILY	Glycosyl transferase, family 14;Glycosyl transferase, family 14;Glycosyltransferase BC10-like;Glycosyltransferase BC10-like	PF02485 (PFAM);PTHR31042:SF84 (PANTHER);PTHR31042 (PANTHER);TMhelix (TMHMM)	GO:0016757/GO:0016020;;GO:0016757;	transferase activity, transferring glycosyl groups/membrane;;transferase activity, transferring glycosyl groups;	Molecular Function/Cellular Component;;Molecular Function;
Vcev1_p0	Chr02	Vcev1_p0.Chr02.03046.mRNA	---NA---	2798655	2798858	204																			noIPR;noIPR;noIPR;noIPR;noIPR	null;null;null;null;null	null;null;null;null;null	SignalP-TM (SIGNALP_GRAM_NEGATIVE);SignalP-TM (SIGNALP_EUK);SignalP-TM (SIGNALP_GRAM_POSITIVE);TMhelix (TMHMM);TMhelix (TMHMM)	;;;;	;;;;	;;;;
Vcev1_p0	Chr02	Vcev1_p0.Chr02.03047.mRNA	transmembrane protein 185-like	2807020	2811071	567	10	gi|1025205303|ref|XP_016478151.1|PREDICTED: uncharacterized protein DDB_G0283357-like [Nicotiana tabacum]/gi|1025205306|ref|XP_016478152.1|PREDICTED: uncharacterized protein DDB_G0283357-like [Nicotiana tabacum]/gi|1025205310|ref|XP_016478153.1|PREDICTED: uncharacterized protein DDB_G0283357-like [Nicotiana tabacum]/gi|1025205314|ref|XP_016478154.1|PREDICTED: uncharacterized protein DDB_G0283357-…	XP_016478152/XP_016478151/XP_016478154/XP_016478153/XP_016478155;XP_009804095/XP_009804096/XP_009804094;XP_002516475/EEF45816;XP_019175914;XP_019429531;XP_016508155;XP_018626461;XP_011096005;OAY54073;BAT77959/XP_017421920/KOM42180	gi|1025205303|ref|XP_016478151.1|PREDICTED: uncharacterized protein DDB_G0283357-like [Nicotiana tabacum]/gi|1025205314|ref|XP_016478154.1|PREDICTED: uncharacterized protein DDB_G0283357-like [Nicotiana tabacum]/gi|1025205306|ref|XP_016478152.1|PREDICTED: uncharacterized protein DDB_G0283357-like [Nicotiana tabacum]/gi|1025205310|ref|XP_016478153.1|PREDICTED: uncharacterized protein DDB_G0283357-…	Nicotiana tabacum	1025205306;1025205310;1025205314;1025205303;1025205318	XP_016478152;XP_016478151;XP_016478154;XP_016478153;XP_016478155	LOC105175218;LOC105175218;LOC105175218;LOC104249377;LOC105175218;LOC104249377	4182;4182;4182;4096;4182;4096	GO:0016021-IEA;GO:0016310-IEA;GO:0016301-IEA	integral component of membrane-IEA;phosphorylation-IEA;kinase activity-IEA	Cellular Component-IEA;Biological Process-IEA;Molecular Function-IEA							IPR012438;noIPR;noIPR;noIPR;noIPR;noIPR	FAMILY;FAMILY;FAMILY;FAMILY;FAMILY;FAMILY	Protein of unknown function DUF1639;Protein of unknown function DUF1639;Protein of unknown function DUF1639;Protein of unknown function DUF1639;Protein of unknown function DUF1639;Protein of unknown function DUF1639	PF07797 (PFAM);mobidb-lite (MOBIDB_LITE);mobidb-lite (MOBIDB_LITE);mobidb-lite (MOBIDB_LITE);PTHR33130:SF45 (PANTHER);PTHR33130 (PANTHER)	;;;;;	;;;;;	;;;;;
Vcev1_p0	Chr02	Vcev1_p0.Chr02.03048.mRNA	transmembrane protein 185-like	2822878	2831193	684	10	gi|1117297624|ref|XP_019429531.1|PREDICTED: CAR1 transcription factor-like [Lupinus angustifolius];gi|593269260|ref|XP_007136807.1|hypothetical protein PHAVU_009G075900g [Phaseolus vulgaris]/gi|561009894|gb|ESW08801.1|hypothetical protein PHAVU_009G075900g [Phaseolus vulgaris];gi|1025205303|ref|XP_016478151.1|PREDICTED: uncharacterized protein DDB_G0283357-like [Nicotiana tabacum]/gi|1025205306|r…	XP_019429531;XP_007136807/ESW08801;XP_016478152/XP_016478151/XP_016478154/XP_016478153/XP_016478155;XP_009804095/XP_009804096/XP_009804094;XP_019175914;XP_016508155;XP_018626461;XP_014501200/XP_014501201/XP_014501202/XP_014501199;OAY54073;BAT77959/XP_017421920/KOM42180	gi|1117297624|ref|XP_019429531.1|PREDICTED: CAR1 transcription factor-like [Lupinus angustifolius]	Lupinus angustifolius	1117297624	XP_019429531	LOC104249377;LOC104249377	4096;4096	GO:0016021-IEA	integral component of membrane-IEA	Cellular Component-IEA							IPR012438;noIPR;noIPR;noIPR;noIPR;noIPR;noIPR;noIPR;noIPR	FAMILY;FAMILY;FAMILY;FAMILY;FAMILY;FAMILY;FAMILY;FAMILY;FAMILY	Protein of unknown function DUF1639;Protein of unknown function DUF1639;Protein of unknown function DUF1639;Protein of unknown function DUF1639;Protein of unknown function DUF1639;Protein of unknown function DUF1639;Protein of unknown function DUF1639;Protein of unknown function DUF1639;Protein of unknown function DUF1639	PF07797 (PFAM);mobidb-lite (MOBIDB_LITE);mobidb-lite (MOBIDB_LITE);mobidb-lite (MOBIDB_LITE);mobidb-lite (MOBIDB_LITE);mobidb-lite (MOBIDB_LITE);PTHR33130:SF45 (PANTHER);PTHR33130 (PANTHER);PTHR33130:SF45 (PANTHER)	;;;;;;;;	;;;;;;;;	;;;;;;;;
Vcev1_p0	Chr02	Vcev1_p0.Chr02.03049.mRNA.1	vacuolar-processing enzyme	2844208	2850743	1467	10	gi|508782599|gb|EOY29855.1|Gamma vacuolar processing enzyme [Theobroma cacao];gi|1063495723|ref|XP_007012236.2|PREDICTED: vacuolar-processing enzyme [Theobroma cacao];gi|802632472|ref|XP_012077326.1|vacuolar-processing enzyme [Jatropha curcas]/gi|643724924|gb|KDP34125.1|hypothetical protein JCGZ_07696 [Jatropha curcas];gi|255550848|ref|XP_002516472.1|PREDICTED: vacuolar-processing enzyme [Ricinus…	EOY29855;XP_007012236;XP_012077326/KDP34125;XP_002516472/EEF45813;XP_002276759;CBI20614;OMO66906;ALI93624;CAN70603;ONI33287/XP_007222246	gi|508782599|gb|EOY29855.1|Gamma vacuolar processing enzyme [Theobroma cacao]	Theobroma cacao	508782599	EOY29855	RCOM_0798420;TCM_037257;VIT_04s0008g00720;RCOM_0798420;JCGZ_07696;VIT_04s0008g00720;RCOM_0798420;RCOM_0798420;VIT_04s0008g00720;CCACVL1_20929;PRUPE_1G415000;VIT_04s0008g00720;PRUPE_1G415000;VITISV_040193;CCACVL1_20929;VIT_04s0008g00720;CCACVL1_20929;PRUPE_1G415000;PRUPE_1G415000;RCOM_0798420;PRUPE_1G415000;JCGZ_07696;VIT_04s0008g00720;RCOM_0798420;VITISV_040193;A0A0P0CGL1;TCM_037257;TCM_037257;TC…	3988;3641;29760;3988;180498;29760;3988;3988;29760;210143;3760;29760;3760;29760;210143;29760;210143;3760;3760;3988;3760;180498;29760;3988;29760;231512;3641;3641;3641;180498;231512;3760;3988;3641;29760;29760;29760;3988;210143;3988;29760;3988;29760;3641;29760;3988;231512;29760;3760;29760;29760;3988;210143;3641;3641;3988;29760;3760;3641;3760;29760;3760;180498;3988;180498;210143;231512;3988;180498;364…	GO:0008233-IEA;GO:0006508-IEA;GO:0004197-IBA;GO:0004197-IEA;GO:0005773-IEA;GO:0051603-IBA;GO:0051603-IEA;GO:0006624-IBA;GO:0016787-IEA	peptidase activity-IEA;proteolysis-IEA;cysteine-type endopeptidase activity-IBA;cysteine-type endopeptidase activity-IEA;vacuole-IEA;proteolysis involved in cellular protein catabolic process-IBA;proteolysis involved in cellular protein catabolic process-IEA;vacuolar protein processing-IBA;hydrolase activity-IEA	Molecular Function-IEA;Biological Process-IEA;Molecular Function-IBA;Molecular Function-IEA;Cellular Component-IEA;Biological Process-IBA;Biological Process-IEA;Biological Process-IBA;Molecular Function-IEA							IPR001096;noIPR;IPR001096;noIPR;IPR001096;IPR043577;noIPR;IPR001096;noIPR;noIPR	FAMILY;FAMILY;FAMILY;FAMILY;FAMILY;FAMILY;FAMILY;FAMILY;FAMILY;FAMILY	Peptidase C13, legumain;Peptidase C13, legumain;Peptidase C13, legumain;Peptidase C13, legumain;Peptidase C13, legumain;Asparaginyl endopeptidase;Asparaginyl endopeptidase;Peptidase C13, legumain;Peptidase C13, legumain;Peptidase C13, legumain	PR00776 (PRINTS);G3DSA:3.40.50.1460 (GENE3D);PF01650 (PFAM);G3DSA:1.10.132.130 (GENE3D);PIRSF019663 (PIRSF);PIRSF500139 (PIRSF);PTHR12000:SF31 (PANTHER);PTHR12000 (PANTHER);SignalP-noTM (SIGNALP_EUK);SignalP-noTM (SIGNALP_GRAM_NEGATIVE)	GO:0008233/GO:0006508;;GO:0008233/GO:0006508;;GO:0008233/GO:0006508;GO:0004197/GO:0051603;;GO:0008233/GO:0006508;;	peptidase activity/proteolysis;;peptidase activity/proteolysis;;peptidase activity/proteolysis;cysteine-type endopeptidase activity/proteolysis involved in cellular protein catabolic process;;peptidase activity/proteolysis;;	Molecular Function/Biological Process;;Molecular Function/Biological Process;;Molecular Function/Biological Process;Molecular Function/Biological Process;;Molecular Function/Biological Process;;
Vcev1_p0	Chr02	Vcev1_p0.Chr02.03049.mRNA.2	vacuolar-processing enzyme	2844208	2850743	1410	10	gi|508782599|gb|EOY29855.1|Gamma vacuolar processing enzyme [Theobroma cacao];gi|1063495723|ref|XP_007012236.2|PREDICTED: vacuolar-processing enzyme [Theobroma cacao];gi|802632472|ref|XP_012077326.1|vacuolar-processing enzyme [Jatropha curcas]/gi|643724924|gb|KDP34125.1|hypothetical protein JCGZ_07696 [Jatropha curcas];gi|255550848|ref|XP_002516472.1|PREDICTED: vacuolar-processing enzyme [Ricinus…	EOY29855;XP_007012236;XP_012077326/KDP34125;XP_002516472/EEF45813;OMO66906;XP_002276759;CBI20614;CAN70603;OMO86616;ALI93624	gi|508782599|gb|EOY29855.1|Gamma vacuolar processing enzyme [Theobroma cacao]	Theobroma cacao	508782599	EOY29855	RCOM_0798420;TCM_037257;VIT_04s0008g00720;RCOM_0798420;JCGZ_07696;COLO4_21027;VIT_04s0008g00720;RCOM_0798420;RCOM_0798420;VIT_04s0008g00720;CCACVL1_20929;COLO4_21027;VIT_04s0008g00720;VITISV_040193;CCACVL1_20929;VIT_04s0008g00720;COLO4_21027;CCACVL1_20929;RCOM_0798420;JCGZ_07696;VIT_04s0008g00720;RCOM_0798420;VITISV_040193;A0A0P0CGL1;TCM_037257;TCM_037257;TCM_037257;JCGZ_07696;A0A0P0CGL1;RCOM_079…	3988;3641;29760;3988;180498;93759;29760;3988;3988;29760;210143;93759;29760;29760;210143;29760;93759;210143;3988;180498;29760;3988;29760;231512;3641;3641;3641;180498;231512;3988;3641;29760;29760;93759;93759;29760;3988;210143;3988;29760;3988;29760;3641;29760;3988;231512;29760;29760;29760;3988;210143;3641;3641;3988;29760;3641;29760;180498;3988;180498;210143;231512;3988;180498;3641;29760;210143;3988;…	GO:0008233-IEA;GO:0006508-IEA;GO:0004197-IBA;GO:0004197-IEA;GO:0005773-IEA;GO:0051603-IBA;GO:0051603-IEA;GO:0006624-IBA;GO:0016787-IEA	peptidase activity-IEA;proteolysis-IEA;cysteine-type endopeptidase activity-IBA;cysteine-type endopeptidase activity-IEA;vacuole-IEA;proteolysis involved in cellular protein catabolic process-IBA;proteolysis involved in cellular protein catabolic process-IEA;vacuolar protein processing-IBA;hydrolase activity-IEA	Molecular Function-IEA;Biological Process-IEA;Molecular Function-IBA;Molecular Function-IEA;Cellular Component-IEA;Biological Process-IBA;Biological Process-IEA;Biological Process-IBA;Molecular Function-IEA							IPR001096;IPR043577;IPR001096;noIPR;noIPR;IPR001096;noIPR;IPR001096;noIPR;noIPR	FAMILY;FAMILY;FAMILY;FAMILY;FAMILY;FAMILY;FAMILY;FAMILY;FAMILY;FAMILY	Peptidase C13, legumain;Asparaginyl endopeptidase;Peptidase C13, legumain;Peptidase C13, legumain;Peptidase C13, legumain;Peptidase C13, legumain;Peptidase C13, legumain;Peptidase C13, legumain;Peptidase C13, legumain;Peptidase C13, legumain	PR00776 (PRINTS);PIRSF500139 (PIRSF);PF01650 (PFAM);G3DSA:3.40.50.1460 (GENE3D);G3DSA:1.10.132.130 (GENE3D);PIRSF019663 (PIRSF);PTHR12000:SF31 (PANTHER);PTHR12000 (PANTHER);SignalP-noTM (SIGNALP_EUK);SignalP-noTM (SIGNALP_GRAM_NEGATIVE)	GO:0006508/GO:0008233;GO:0004197/GO:0051603;GO:0006508/GO:0008233;;;GO:0006508/GO:0008233;;GO:0006508/GO:0008233;;	proteolysis/peptidase activity;cysteine-type endopeptidase activity/proteolysis involved in cellular protein catabolic process;proteolysis/peptidase activity;;;proteolysis/peptidase activity;;proteolysis/peptidase activity;;	Biological Process/Molecular Function;Molecular Function/Biological Process;Biological Process/Molecular Function;;;Biological Process/Molecular Function;;Biological Process/Molecular Function;;
Vcev1_p0	Chr02	Vcev1_p0.Chr02.03050.mRNA	RNA-binding domain, putative	2864518	2868392	774	10	gi|747069798|ref|XP_011081707.1|uncharacterized protein LOC105164691 isoform X2 [Sesamum indicum]/gi|747069800|ref|XP_011081708.1|uncharacterized protein LOC105164691 isoform X2 [Sesamum indicum]/gi|747069802|ref|XP_011081709.1|uncharacterized protein LOC105164691 isoform X2 [Sesamum indicum];gi|747069796|ref|XP_011081706.1|uncharacterized protein LOC105164691 isoform X1 [Sesamum indicum];gi|2254…	XP_011081707/XP_011081708/XP_011081709;XP_011081706;XP_002278710;OMP06359;XP_010110045/EXC25063;KZM95815/XP_017249753;XP_012857982/XP_012857981/EYU20378;CBI20615;XP_018852578;EOY29856	gi|747069798|ref|XP_011081707.1|uncharacterized protein LOC105164691 isoform X2 [Sesamum indicum]/gi|747069802|ref|XP_011081709.1|uncharacterized protein LOC105164691 isoform X2 [Sesamum indicum]/gi|747069800|ref|XP_011081708.1|uncharacterized protein LOC105164691 isoform X2 [Sesamum indicum]	Sesamum indicum	747069798;747069802;747069800	XP_011081707;XP_011081708;XP_011081709	DCAR_019057;L484_021935;L484_021935;VIT_04s0008g00730;L484_021935;MIMGU_mgv1a012479mg;VIT_04s0008g00730;LOC109014535;DCAR_019057;MIMGU_mgv1a012479mg;VIT_04s0008g00730;VIT_04s0008g00730;DCAR_019057;TCM_037258;TCM_037258;CCACVL1_01618;VIT_04s0008g00730;LOC109014535;VIT_04s0008g00730;TCM_037258;DCAR_019057;CCACVL1_01618;CCACVL1_01618;VIT_04s0008g00730;LOC109014535;L484_021935;DCAR_019057;LOC10901453…	79200;981085;981085;29760;981085;4155;29760;51240;79200;4155;29760;29760;79200;3641;3641;210143;29760;51240;29760;3641;79200;210143;210143;29760;51240;981085;79200;51240;210143;4155;29760;3641;4155;4155;4155;4155;79200;3641;51240;210143;79200;3641;210143;210143;79200;981085;51240;51240;981085;51240;4155;981085;981085;3641;4155;210143;79200;981085;51240;3641;29760;210143;79200;51240;3641;3641;9810…	GO:0006408-IEA;GO:0005737-IEA;GO:0003723-IEA;GO:0015031-IEA;GO:0005634-IEA	snRNA export from nucleus-IEA;cytoplasm-IEA;RNA binding-IEA;protein transport-IEA;nucleus-IEA	Biological Process-IEA;Cellular Component-IEA;Molecular Function-IEA;Biological Process-IEA;Cellular Component-IEA							IPR019385;IPR038092;noIPR;noIPR;noIPR;noIPR;noIPR;IPR039047	DOMAIN;HOMOLOGOUS_SUPERFAMILY;HOMOLOGOUS_SUPERFAMILY;HOMOLOGOUS_SUPERFAMILY;HOMOLOGOUS_SUPERFAMILY;HOMOLOGOUS_SUPERFAMILY;HOMOLOGOUS_SUPERFAMILY;FAMILY	Phosphorylated adapter RNA export protein, RNA-binding domain;Phosphorylated adapter RNA export protein, RNA-binding domain superfamily;Phosphorylated adapter RNA export protein, RNA-binding domain superfamily;Phosphorylated adapter RNA export protein, RNA-binding domain superfamily;Phosphorylated adapter RNA export protein, RNA-binding domain superfamily;Phosphorylated adapter RNA export protein…	PF10258 (PFAM);G3DSA:1.10.10.1440 (GENE3D);mobidb-lite (MOBIDB_LITE);mobidb-lite (MOBIDB_LITE);mobidb-lite (MOBIDB_LITE);mobidb-lite (MOBIDB_LITE);mobidb-lite (MOBIDB_LITE);PTHR13135 (PANTHER)	;;;;;;;GO:0006408	;;;;;;;snRNA export from nucleus	;;;;;;;Biological Process
Vcev1_p0	Chr02	Vcev1_p0.Chr02.03051.mRNA	---NA---	2870315	2870410	96
Vcev1_p0	Chr02	Vcev1_p0.Chr02.03052.mRNA	mediator-associated protein 1-like	2906827	2907809	948	10	gi|1162535477|ref|XP_020416174.1|STOREKEEPER protein [Prunus persica]/gi|1139784718|gb|ONI18545.1|hypothetical protein PRUPE_3G222100 [Prunus persica];gi|645306047|ref|XP_008245989.1|PREDICTED: nucleolin-like [Prunus mume];gi|1040863849|ref|XP_017242416.1|PREDICTED: mediator-associated protein 1 [Daucus carota subsp. sativus]/gi|1040863851|ref|XP_017242417.1|PREDICTED: mediator-associated protein…	XP_020416174/ONI18545;XP_008245989;XP_017242417/XP_017242416/KZN00941;OAY35155/OAY35154;EXC23161/XP_010109557;EXB31415/XP_010088096;XP_015886154;KGN43550/XP_011658715;XP_019159479;XP_008228265	gi|1162535477|ref|XP_020416174.1|STOREKEEPER protein [Prunus persica]/gi|1139784718|gb|ONI18545.1|hypothetical protein PRUPE_3G222100 [Prunus persica]	Prunus persica	1139784718;1162535477	XP_020416174;ONI18545	L484_018292;Csa_7G044900;L484_014842;L484_018292;PRUPE_3G222100;L484_014842;Csa_7G044900;PRUPE_3G222100;MANES_12G076500;DCAR_009695;DCAR_009695;MANES_12G076500;PRUPE_3G222100;Csa_7G044900;MANES_12G076500;MANES_12G076500;Csa_7G044900;PRUPE_3G222100	981085;3659;981085;981085;3760;981085;3659;3760;3983;79200;79200;3983;3760;3659;3983;3983;3659;3760	GO:0006355-IEA;GO:0005634-IBA	regulation of transcription, DNA-templated-IEA;nucleus-IBA	Biological Process-IEA;Cellular Component-IBA							IPR007592;noIPR;noIPR;noIPR;noIPR;IPR007592;noIPR	FAMILY;FAMILY;FAMILY;FAMILY;FAMILY;FAMILY;FAMILY	GLABROUS1 enhancer-binding protein family;GLABROUS1 enhancer-binding protein family;GLABROUS1 enhancer-binding protein family;GLABROUS1 enhancer-binding protein family;GLABROUS1 enhancer-binding protein family;GLABROUS1 enhancer-binding protein family;GLABROUS1 enhancer-binding protein family	PF04504 (PFAM);mobidb-lite (MOBIDB_LITE);mobidb-lite (MOBIDB_LITE);mobidb-lite (MOBIDB_LITE);mobidb-lite (MOBIDB_LITE);PTHR31662 (PANTHER);PTHR31662:SF75 (PANTHER)	GO:0006355;;;;;GO:0006355;	regulation of transcription, DNA-templated;;;;;regulation of transcription, DNA-templated;	Biological Process;;;;;Biological Process;
Vcev1_p0	Chr02	Vcev1_p0.Chr02.03053.mRNA	putative threonine aspartase isoform X1	2909173	2920463	894	10	gi|567905220|ref|XP_006445098.1|hypothetical protein CICLE_v10024326mg [Citrus clementina]/gi|568875950|ref|XP_006491051.1|PREDICTED: putative threonine aspartase isoform X1 [Citrus sinensis]/gi|557547360|gb|ESR58338.1|hypothetical protein CICLE_v10024326mg [Citrus clementina];gi|359489764|ref|XP_002272417.2|PREDICTED: putative threonine aspartase [Vitis vinifera]/gi|297745229|emb|CBI40309.3|unna…	XP_006445098/ESR58338/XP_006491051;CBI40309/XP_002272417;XP_019189870;XP_015074822;XP_015074821;XP_004240111;XP_008232784;XP_010321534;XP_018849144;XP_010321533	gi|557547360|gb|ESR58338.1|hypothetical protein CICLE_v10024326mg [Citrus clementina]/gi|567905220|ref|XP_006445098.1|hypothetical protein CICLE_v10024326mg [Citrus clementina]/gi|568875950|ref|XP_006491051.1|PREDICTED: putative threonine aspartase isoform X1 [Citrus sinensis]	Citrus clementina/Citrus sinensis	568875950;557547360;567905220	XP_006445098;ESR58338;XP_006491051	CICLE_v10024326mg;LOC109012106;VIT_15s0046g03410;VIT_15s0046g03410;CICLE_v10024326mg;101259636;VIT_15s0046g03410;101259636;101259636;VIT_15s0046g03410;VIT_15s0046g03410;VIT_15s0046g03410;101259636;VIT_15s0046g03410;101259636;VIT_15s0046g03410;101259636;VIT_15s0046g03410;101259636;LOC109012106;101259636;VIT_15s0046g03410;VIT_15s0046g03410;101259636;101259636;CICLE_v10024326mg;CICLE_v10024326mg;LOC…	85681;51240;29760;29760;85681;4081;29760;4081;4081;29760;29760;29760;4081;29760;4081;29760;4081;29760;4081;51240;4081;29760;29760;4081;4081;85681;85681;51240;4081;29760;51240;51240;85681;85681;51240;4081	GO:0005737-IBA;GO:0006508-IEA;GO:0004298-IBA;GO:0004298-IEA;GO:0051604-IBA;GO:0016787-IEA	cytoplasm-IBA;proteolysis-IEA;threonine-type endopeptidase activity-IBA;threonine-type endopeptidase activity-IEA;protein maturation-IBA;hydrolase activity-IEA	Cellular Component-IBA;Biological Process-IEA;Molecular Function-IBA;Molecular Function-IEA;Biological Process-IBA;Molecular Function-IEA							IPR000246;noIPR;IPR000246;IPR037464;IPR029055	FAMILY;FAMILY;FAMILY;FAMILY;HOMOLOGOUS_SUPERFAMILY	Peptidase T2, asparaginase 2;Peptidase T2, asparaginase 2;Peptidase T2, asparaginase 2;Threonine aspartase 1;Nucleophile aminohydrolases, N-terminal	PF01112 (PFAM);PTHR10188:SF8 (PANTHER);PTHR10188 (PANTHER);cd04514 (CDD);SSF56235 (SUPERFAMILY)	GO:0016787;;GO:0016787;GO:0004298;	hydrolase activity;;hydrolase activity;threonine-type endopeptidase activity;	Molecular Function;;Molecular Function;Molecular Function;
Vcev1_p0	Chr02	Vcev1_p0.Chr02.03054.mRNA	probable protein phosphatase 2C 72	2922264	2925118	951	10	gi|731384914|ref|XP_002276954.2|PREDICTED: probable protein phosphatase 2C 72 [Vitis vinifera];gi|1035897228|gb|OAY26830.1|hypothetical protein MANES_16G078000 [Manihot esculenta];gi|1098785763|ref|XP_018852587.1|PREDICTED: probable protein phosphatase 2C 72 [Juglans regia];gi|296081611|emb|CBI20616.3|unnamed protein product, partial [Vitis vinifera];gi|567917582|ref|XP_006450797.1|hypothetical p…	XP_002276954;OAY26830;XP_018852587;CBI20616;XP_006450797/ESR64037/XP_006475963/KDO80016;XP_012077560/KDP34123/XP_020536597;EOY29857;XP_011019530;ABK92447/EEE92102/XP_002308579;CDP08235	gi|731384914|ref|XP_002276954.2|PREDICTED: probable protein phosphatase 2C 72 [Vitis vinifera]	Vitis vinifera	731384914	XP_002276954	CISIN_1g044967mg;POPTR_006G232700;POPTR_006G232700;GSCOC_T00027000001;POPTR_006G232700;CICLE_v10010157mg;JCGZ_07694;TCM_037259;POPTR_006G232700;TCM_037259;CISIN_1g044967mg;MANES_16G078000;POPTR_006G232700;CICLE_v10010157mg;LOC109014541;TCM_037259;GSCOC_T00027000001;VvCHDp000278_0;CISIN_1g044967mg;TCM_037259;MANES_16G078000;POPTR_006G232700;TCM_037259;POPTR_006G232700;CICLE_v10010157mg;VvCHDp00027…	2711;3694;3694;49390;3694;85681;180498;3641;3694;3641;2711;3983;3694;85681;51240;3641;49390;29760;2711;3641;3983;3694;3641;3694;85681;29760;3983;3694;51240;180498;29760;3641;51240;180498;3983;51240;3694;3983;180498;2711;29760;3694;51240;49390;180498;2711;51240;3983;3641;3983;85681;49390;2711;3641;29760;180498;51240;2711;3983;51240;51240;2711;85681;49390;49390;29760;2711;2711;3983;51240;85681;3983…	GO:0004722-IEA;GO:0005829-IBA;GO:0006470-IEA;GO:0016791-IEA;GO:0005634-IBA	protein serine/threonine phosphatase activity-IEA;cytosol-IBA;protein dephosphorylation-IEA;phosphatase activity-IEA;nucleus-IBA	Molecular Function-IEA;Cellular Component-IBA;Biological Process-IEA;Molecular Function-IEA;Cellular Component-IBA							IPR001932;IPR001932;IPR036457;noIPR;noIPR;IPR001932;IPR001932;IPR036457	DOMAIN;DOMAIN;HOMOLOGOUS_SUPERFAMILY;HOMOLOGOUS_SUPERFAMILY;HOMOLOGOUS_SUPERFAMILY;DOMAIN;DOMAIN;HOMOLOGOUS_SUPERFAMILY	PPM-type phosphatase domain;PPM-type phosphatase domain;PPM-type phosphatase domain superfamily;PPM-type phosphatase domain superfamily;PPM-type phosphatase domain superfamily;PPM-type phosphatase domain;PPM-type phosphatase domain;PPM-type phosphatase domain superfamily	SM00332 (SMART);PF00481 (PFAM);G3DSA:3.60.40.10 (GENE3D);PTHR47992:SF57 (PANTHER);PTHR47992 (PANTHER);PS51746 (PROSITE_PROFILES);cd00143 (CDD);SSF81606 (SUPERFAMILY)	GO:0016791;GO:0016791;;;;GO:0016791;GO:0016791;	phosphatase activity;phosphatase activity;;;;phosphatase activity;phosphatase activity;	Molecular Function;Molecular Function;;;;Molecular Function;Molecular Function;
Vcev1_p0	Chr02	Vcev1_p0.Chr02.03055.mRNA	PREDICTED: uncharacterized protein LOC104886487	2929330	2935551	780	10	gi|731317529|ref|XP_010669237.1|PREDICTED: uncharacterized protein LOC104886487 [Beta vulgaris subsp. vulgaris]/gi|870867071|gb|KMT17979.1|hypothetical protein BVRB_2g033250 [Beta vulgaris subsp. vulgaris];gi|970067779|ref|XP_015060997.1|PREDICTED: uncharacterized protein LOC107007036 [Solanum pennellii];gi|1009134342|ref|XP_015884395.1|PREDICTED: uncharacterized protein LOC107420052 [Ziziphus ju…	KMT17979/XP_010669237;XP_015060997;XP_015884395;XP_006342508;XP_004253099;XP_006475962/KDO80017;KVH89919;XP_006450798/ESR64038;XP_002277081;XP_016506725	gi|870867071|gb|KMT17979.1|hypothetical protein BVRB_2g033250 [Beta vulgaris subsp. vulgaris]/gi|731317529|ref|XP_010669237.1|PREDICTED: uncharacterized protein LOC104886487 [Beta vulgaris subsp. vulgaris]	Beta vulgaris subsp. vulgaris	870867071;731317529	KMT17979;XP_010669237	Ccrd_008086;LOC107824468;101267881;CISIN_1g025034mg;BVRB_2g033250;CISIN_1g025034mg;102596388;Ccrd_008086;Ccrd_008086;Ccrd_008086;LOC107824468;102596388;101267881;LOC107824468;101267881;CICLE_v10009241mg;CISIN_1g025034mg;LOC107824468;101267881;Ccrd_008086;101267881;102596388;Ccrd_008086;101267881;BVRB_2g033250;102596388;BVRB_2g033250;101267881;102596388;102596388;CISIN_1g025034mg;CICLE_v10009241mg…	59895;4097;4081;2711;3555;2711;4113;59895;59895;59895;4097;4113;4081;4097;4081;85681;2711;4097;4081;59895;4081;4113;59895;4081;3555;4113;3555;4081;4113;4113;2711;85681;4097;3555;85681;85681;59895;2711;3555;85681;59895;2711;4097;85681;2711;3555;85681;4097;4081;2711;4097;4113;3555;85681;3555;4113	GO:0045739-IEA;GO:0070552-IEA;GO:0070531-IEA;GO:0005634-IEA	positive regulation of DNA repair-IEA;BRISC complex-IEA;BRCA1-A complex-IEA;nucleus-IEA	Biological Process-IEA;Cellular Component-IEA;Cellular Component-IEA;Cellular Component-IEA							IPR036465;noIPR;noIPR;IPR026126;noIPR;IPR036465	HOMOLOGOUS_SUPERFAMILY;HOMOLOGOUS_SUPERFAMILY;HOMOLOGOUS_SUPERFAMILY;FAMILY;FAMILY;HOMOLOGOUS_SUPERFAMILY	von Willebrand factor A-like domain superfamily;von Willebrand factor A-like domain superfamily;von Willebrand factor A-like domain superfamily;BRISC and BRCA1-A complex member 1;BRISC and BRCA1-A complex member 1;von Willebrand factor A-like domain superfamily	G3DSA:3.40.50.410 (GENE3D);mobidb-lite (MOBIDB_LITE);mobidb-lite (MOBIDB_LITE);PTHR15660 (PANTHER);cd00198 (CDD);SSF53300 (SUPERFAMILY)	;;;GO:0045739/GO:0070552/GO:0070531;;	;;;positive regulation of DNA repair/BRISC complex/BRCA1-A complex;;	;;;Biological Process/Cellular Component/Cellular Component;;
Vcev1_p0	Chr02	Vcev1_p0.Chr02.03056.mRNA	PITH domain-containing protein 1	2937113	2943043	615	10	gi|1024031213|gb|KZV42006.1|Thioredoxin family protein [Dorcoceras hygrometricum];gi|747069790|ref|XP_011081702.1|PITH domain-containing protein 1 [Sesamum indicum];gi|698475580|ref|XP_009785157.1|PREDICTED: PITH domain-containing protein 1 [Nicotiana sylvestris]/gi|1025091511|ref|XP_016457136.1|PREDICTED: PITH domain-containing protein 1-like [Nicotiana tabacum];gi|1111033378|ref|XP_019223472.1|…	KZV42006;XP_011081702;XP_009785157/XP_016457136;OIT34021/XP_019223472;XP_002277123/CBI20618;XP_010023966/KCW60357;XP_016432453/XP_009591251;XP_012857886/EYU20373;ACH63232;XP_018844636	gi|1024031213|gb|KZV42006.1|Thioredoxin family protein [Dorcoceras hygrometricum]	Dorcoceras hygrometricum	1024031213	KZV42006												IPR010400;IPR037047;noIPR;noIPR;IPR010400;IPR008979	DOMAIN;HOMOLOGOUS_SUPERFAMILY;HOMOLOGOUS_SUPERFAMILY;HOMOLOGOUS_SUPERFAMILY;DOMAIN;HOMOLOGOUS_SUPERFAMILY	PITH domain;PITH domain superfamily;PITH domain superfamily;PITH domain superfamily;PITH domain;Galactose-binding-like domain superfamily	PF06201 (PFAM);G3DSA:2.60.120.470 (GENE3D);PTHR12175:SF1 (PANTHER);PTHR12175 (PANTHER);PS51532 (PROSITE_PROFILES);SSF49785 (SUPERFAMILY)	;;;;;	;;;;;	;;;;;
Vcev1_p0	Chr02	Vcev1_p0.Chr02.03057.mRNA	serine hydroxymethyltransferase 3, chloroplastic	2947462	2954832	1569	10	gi|225429452|ref|XP_002277146.1|PREDICTED: serine hydroxymethyltransferase 3, chloroplastic [Vitis vinifera]/gi|296081614|emb|CBI20619.3|unnamed protein product, partial [Vitis vinifera];gi|747069788|ref|XP_011081701.1|serine hydroxymethyltransferase 3, chloroplastic [Sesamum indicum]/gi|1173801278|ref|XP_020550423.1|serine hydroxymethyltransferase 3, chloroplastic [Sesamum indicum]/gi|1173801282…	XP_002277146/CBI20619;XP_020550426/XP_020550423/XP_020550424/XP_011081701;AHB32114;XP_018839164;XP_012077319/KDP34120/XP_012077320;XP_018822580/XP_018822579;XP_010243075;EEE93036/XP_002309513;ABO61383;XP_011019519/XP_011019521/XP_011019520	gi|225429452|ref|XP_002277146.1|PREDICTED: serine hydroxymethyltransferase 3, chloroplastic [Vitis vinifera]/gi|296081614|emb|CBI20619.3|unnamed protein product, partial [Vitis vinifera]	Vitis vinifera	225429452;296081614	XP_002277146;CBI20619	VIT_04s0008g00770;VIT_04s0008g00770;JCGZ_07691;LOC104587242;VIT_04s0008g00770;LOC108992466;LOC108992466;LOC108992466;VIT_04s0008g00770;POPTR_006G232300;LOC104587242;JCGZ_07691;LOC104587242;LOC104587242;POPTR_006G232300;SHMT;LOC104587242;LOC109004915;LOC104587242;SHMT;LOC108992466;LOC109004915;LOC108992466;POPTR_006G232300;VIT_04s0008g00770;LOC108992466;JCGZ_07691;LOC108992466;SHMT8;VIT_04s0008g00…	29760;29760;180498;4432;29760;51240;51240;51240;29760;3694;4432;180498;4432;4432;3694;4442;4432;51240;4432;4442;51240;51240;51240;3694;29760;51240;180498;51240;3693;29760;29760;3693;51240;4432;51240;3694;180498;51240;4432;4432;29760;4432;4442;4182;4432;51240;29760;4442;29760;29760;51240;51240;4432;29760;51240;180498;4432;180498;29760;4432;51240;51240;4432;51240;3693;29760;51240;4442;51240;3693;36…	GO:0019264-IBA;GO:0019264-IEA;GO:0003824-IEA;GO:0046653-IBA;GO:0035999-IEA;GO:0016597-IBA;GO:0016740-IEA;GO:1904482-IBA;GO:0032259-IEA;GO:0050897-IBA;GO:0070905-IBA;GO:0030170-IBA;GO:0030170-IEA;GO:0008270-IBA;GO:0004372-IBA;GO:0004372-IEA;GO:0006565-IBA;GO:0006730-IBA;GO:0006730-IEA;GO:0046655-IBA;GO:0008168-IEA;GO:0006544-IBA	glycine biosynthetic process from serine-IBA;glycine biosynthetic process from serine-IEA;catalytic activity-IEA;tetrahydrofolate metabolic process-IBA;tetrahydrofolate interconversion-IEA;amino acid binding-IBA;transferase activity-IEA;cellular response to tetrahydrofolate-IBA;methylation-IEA;cobalt ion binding-IBA;serine binding-IBA;pyridoxal phosphate binding-IBA;pyridoxal phosphate binding-IE…	Biological Process-IBA;Biological Process-IEA;Molecular Function-IEA;Biological Process-IBA;Biological Process-IEA;Molecular Function-IBA;Molecular Function-IEA;Biological Process-IBA;Biological Process-IEA;Molecular Function-IBA;Molecular Function-IBA;Molecular Function-IBA;Molecular Function-IEA;Molecular Function-IBA;Molecular Function-IBA;Molecular Function-IEA;Biological Process-IBA;Biologic…							IPR039429;IPR015421;IPR015422;IPR001085;IPR001085;noIPR;IPR001085;IPR001085;IPR015424	DOMAIN;HOMOLOGOUS_SUPERFAMILY;HOMOLOGOUS_SUPERFAMILY;FAMILY;FAMILY;FAMILY;FAMILY;FAMILY;HOMOLOGOUS_SUPERFAMILY	Serine hydroxymethyltransferase-like domain;Pyridoxal phosphate-dependent transferase, major domain;Pyridoxal phosphate-dependent transferase domain 1;Serine hydroxymethyltransferase;Serine hydroxymethyltransferase;Serine hydroxymethyltransferase;Serine hydroxymethyltransferase;Serine hydroxymethyltransferase;Pyridoxal phosphate-dependent transferase	PF00464 (PFAM);G3DSA:3.40.640.10 (GENE3D);G3DSA:3.90.1150.10 (GENE3D);PIRSF000412 (PIRSF);PTHR11680 (PANTHER);PTHR11680:SF34 (PANTHER);MF_00051 (HAMAP);cd00378 (CDD);SSF53383 (SUPERFAMILY)	;GO:0003824;GO:0003824;GO:0004372/GO:0030170/GO:0019264/GO:0035999;GO:0004372/GO:0030170/GO:0019264/GO:0035999;;GO:0004372/GO:0030170/GO:0019264/GO:0035999;GO:0004372/GO:0030170/GO:0019264/GO:0035999;	;catalytic activity;catalytic activity;glycine hydroxymethyltransferase activity/pyridoxal phosphate binding/glycine biosynthetic process from serine/tetrahydrofolate interconversion;glycine hydroxymethyltransferase activity/pyridoxal phosphate binding/glycine biosynthetic process from serine/tetrahydrofolate interconversion;;glycine hydroxymethyltransferase activity/pyridoxal phosphate binding/g…	;Molecular Function;Molecular Function;Molecular Function/Molecular Function/Biological Process/Biological Process;Molecular Function/Molecular Function/Biological Process/Biological Process;;Molecular Function/Molecular Function/Biological Process/Biological Process;Molecular Function/Molecular Function/Biological Process/Biological Process;
[truncated: 2,092 more rows]
