# Supplementary material for: Trait Mapping of Phenolic Acids in an Interspecific (Vaccinium corymbosum var. caesariense × V. darrowii) Diploid Blueberry Population
Source: Plants (Basel). 2023 Mar 16;12(6):1346. doi: 10.3390/plants12061346 (PMC10057043; doi:10.3390/plants12061346)
Supplement: Supplementary file 1 [file plants-12-01346-s001.zip › Table S5_PathwayGenes.csv]

Table S5. Location of phenylpropanoid biosynthesis pathway genes. Gene models were identified using Pathway Tools on vaccinium.org
Gene ID	Reaction ID	Reaction EC	Sequence Description	Start	End
VCEV1_P0.C031.66449.MRNA	RXN-1125	1.1.1.195	cinnamyl alcohol dehydrogenase 1	36,357	39,856
VCEV1_P0.C031.66449.MRNA	RXN-2602	1.1.1.194/1.1.1.195	cinnamyl alcohol dehydrogenase 1	36,357	39,856
VCEV1_P0.C031.66449.MRNA	RXN-1102	1.1.1.195	cinnamyl alcohol dehydrogenase 1	36,357	39,856
VCEV1_P0.CHR02.03123.MRNA	2.3.1.133-RXN	2.3.1.133	methanol O-anthraniloyltransferase	4,149,032	4,153,084
VCEV1_P0.CHR02.03123.MRNA	RXN-2601	2.3.1.133	methanol O-anthraniloyltransferase	4,149,032	4,153,084
VCEV1_P0.CHR02.03125.MRNA	2.3.1.133-RXN	2.3.1.133	methanol O-anthraniloyltransferase	4,173,298	4,177,371
VCEV1_P0.CHR02.03125.MRNA	RXN-2601	2.3.1.133	methanol O-anthraniloyltransferase	4,173,298	4,177,371
VCEV1_P0.CHR02.03741.MRNA	2.3.1.133-RXN	2.3.1.133	omega-hydroxypalmitate O-feruloyl transferase	18,749,921	18,753,906
VCEV1_P0.CHR02.03741.MRNA	RXN-2601	2.3.1.133	omega-hydroxypalmitate O-feruloyl transferase	18,749,921	18,753,906
VCEV1_P0.CHR02.03864.MRNA	2.3.1.133-RXN	2.3.1.133	omega-hydroxypalmitate O-feruloyl transferase-like	22,898,343	22,901,060
VCEV1_P0.CHR02.03864.MRNA	RXN-2601	2.3.1.133	omega-hydroxypalmitate O-feruloyl transferase-like	22,898,343	22,901,060
VCEV1_P0.CHR02.04342.MRNA	RXN-1125	1.1.1.195	probable cinnamyl alcohol dehydrogenase 1	34,891,729	34,893,936
VCEV1_P0.CHR02.04342.MRNA	RXN-2602	1.1.1.194/1.1.1.195	probable cinnamyl alcohol dehydrogenase 1	34,891,729	34,893,936
VCEV1_P0.CHR02.04342.MRNA	RXN-1102	1.1.1.195	probable cinnamyl alcohol dehydrogenase 1	34,891,729	34,893,936
VCEV1_P0.CHR02.05894.MRNA	RXN-1125	1.1.1.195	cinnamyl alcohol dehydrogenase 1	61,469,419	61,473,216
VCEV1_P0.CHR02.05894.MRNA	RXN-2602	1.1.1.194/1.1.1.195	cinnamyl alcohol dehydrogenase 1	61,469,419	61,473,216
VCEV1_P0.CHR02.05894.MRNA	RXN-1102	1.1.1.195	cinnamyl alcohol dehydrogenase 1	61,469,419	61,473,216
VCEV1_P0.CHR03.08872.MRNA	RXN-1106	1.2.1.44	cinnamoyl-CoA reductase 1-like	49,234,427	49,239,315
VCEV1_P0.CHR03.08872.MRNA	RXN-1101	1.2.1.44	cinnamoyl-CoA reductase 1-like	49,234,427	49,239,315
VCEV1_P0.CHR04.09849.MRNA	RXN-1125	1.1.1.195	probable mannitol dehydrogenase	9,015,577	9,017,825
VCEV1_P0.CHR04.09849.MRNA	RXN-2602	1.1.1.194/1.1.1.195	probable mannitol dehydrogenase	9,015,577	9,017,825
VCEV1_P0.CHR04.09849.MRNA	RXN-1102	1.1.1.195	probable mannitol dehydrogenase	9,015,577	9,017,825
VCEV1_P0.CHR04.09850.MRNA	RXN-1125	1.1.1.195	probable mannitol dehydrogenase	9,022,320	9,025,071
VCEV1_P0.CHR04.09850.MRNA	RXN-2602	1.1.1.194/1.1.1.195	probable mannitol dehydrogenase	9,022,320	9,025,071
VCEV1_P0.CHR04.09850.MRNA	RXN-1102	1.1.1.195	probable mannitol dehydrogenase	9,022,320	9,025,071
VCEV1_P0.CHR04.11527.MRNA	RXN-1125	1.1.1.195	cinnamyl alcohol dehydrogenase	49,935,572	49,946,890
VCEV1_P0.CHR04.11527.MRNA	RXN-2602	1.1.1.194/1.1.1.195	cinnamyl alcohol dehydrogenase	49,935,572	49,946,890
VCEV1_P0.CHR04.11527.MRNA	RXN-1102	1.1.1.195	cinnamyl alcohol dehydrogenase	49,935,572	49,946,890
VCEV1_P0.CHR04.11529.MRNA.1	RXN-1125	1.1.1.195	probable mannitol dehydrogenase	49,969,071	49,972,167
VCEV1_P0.CHR04.11529.MRNA.1	RXN-2602	1.1.1.194/1.1.1.195	probable mannitol dehydrogenase	49,969,071	49,972,167
VCEV1_P0.CHR04.11529.MRNA.1	RXN-1102	1.1.1.195	probable mannitol dehydrogenase	49,969,071	49,972,167
VCEV1_P0.CHR04.11531.MRNA	RXN-1125	1.1.1.195	probable mannitol dehydrogenase	50,038,274	50,041,817
VCEV1_P0.CHR04.11531.MRNA	RXN-2602	1.1.1.194/1.1.1.195	probable mannitol dehydrogenase	50,038,274	50,041,817
VCEV1_P0.CHR04.11531.MRNA	RXN-1102	1.1.1.195	probable mannitol dehydrogenase	50,038,274	50,041,817
VCEV1_P0.CHR04.11532.MRNA	RXN-1125	1.1.1.195	probable mannitol dehydrogenase	50,074,694	50,077,785
VCEV1_P0.CHR04.11532.MRNA	RXN-2602	1.1.1.194/1.1.1.195	probable mannitol dehydrogenase	50,074,694	50,077,785
VCEV1_P0.CHR04.11532.MRNA	RXN-1102	1.1.1.195	probable mannitol dehydrogenase	50,074,694	50,077,785
VCEV1_P0.CHR04.11534.MRNA.1	RXN-1125	1.1.1.195	probable mannitol dehydrogenase	50,372,690	50,377,772
VCEV1_P0.CHR04.11534.MRNA.1	RXN-2602	1.1.1.194/1.1.1.195	probable mannitol dehydrogenase	50,372,690	50,377,772
VCEV1_P0.CHR04.11534.MRNA.1	RXN-1102	1.1.1.195	probable mannitol dehydrogenase	50,372,690	50,377,772
VCEV1_P0.CHR04.11534.MRNA.2	RXN-1125	1.1.1.195	probable mannitol dehydrogenase	50,372,690	50,377,772
VCEV1_P0.CHR04.11534.MRNA.2	RXN-2602	1.1.1.194/1.1.1.195	probable mannitol dehydrogenase	50,372,690	50,377,772
VCEV1_P0.CHR04.11534.MRNA.2	RXN-1102	1.1.1.195	probable mannitol dehydrogenase	50,372,690	50,377,772
VCEV1_P0.CHR04.11535.MRNA	RXN-1125	1.1.1.195	probable mannitol dehydrogenase	50,410,384	50,413,080
VCEV1_P0.CHR04.11535.MRNA	RXN-2602	1.1.1.194/1.1.1.195	probable mannitol dehydrogenase	50,410,384	50,413,080
VCEV1_P0.CHR04.11535.MRNA	RXN-1102	1.1.1.195	probable mannitol dehydrogenase	50,410,384	50,413,080
VCEV1_P0.CHR04.11866.MRNA	2.3.1.133-RXN	2.3.1.133	shikimate O-hydroxycinnamoyltransferase	57,352,519	57,354,692
VCEV1_P0.CHR04.11866.MRNA	RXN-2601	2.3.1.133	shikimate O-hydroxycinnamoyltransferase	57,352,519	57,354,692
VCEV1_P0.CHR04.11877.MRNA	2.3.1.133-RXN	2.3.1.133	shikimate O-hydroxycinnamoyltransferase isoform X3	57,689,647	57,691,608
VCEV1_P0.CHR04.11877.MRNA	RXN-2601	2.3.1.133	shikimate O-hydroxycinnamoyltransferase isoform X3	57,689,647	57,691,608
VCEV1_P0.CHR04.11886.MRNA	2.3.1.133-RXN	2.3.1.133	spermidine hydroxycinnamoyl transferase	57,880,157	57,881,917
VCEV1_P0.CHR04.11886.MRNA	RXN-2601	2.3.1.133	spermidine hydroxycinnamoyl transferase	57,880,157	57,881,917
VCEV1_P0.CHR04.12002.MRNA.1	4-COUMARATE--COA-LIGASE-RXN	6.2.1.12	4-coumarate--CoA ligase 2	60,634,162	60,640,357
VCEV1_P0.CHR04.12002.MRNA.2	4-COUMARATE--COA-LIGASE-RXN	6.2.1.12	4-coumarate--CoA ligase 2-like	60,634,162	60,640,357
VCEV1_P0.CHR06.16021.MRNA	RXN-2602	1.1.1.194/1.1.1.195	berberine bridge enzyme-like 21	35,374,931	35,376,514
VCEV1_P0.CHR06.16023.MRNA	RXN-2602	1.1.1.194/1.1.1.195	tetrahydrocannabinolic acid synthase-like	35,450,178	35,451,791
VCEV1_P0.CHR06.16024.MRNA	RXN-2602	1.1.1.194/1.1.1.195	tetrahydrocannabinolic acid synthase-like	35,482,727	35,484,340
VCEV1_P0.CHR06.16027.MRNA	RXN-2602	1.1.1.194/1.1.1.195	flavin-dependent oxidoreductase FOX1-like	35,529,149	35,530,792
VCEV1_P0.CHR06.16028.MRNA	RXN-2602	1.1.1.194/1.1.1.195	berberine bridge enzyme-like 13	35,548,388	35,550,031
VCEV1_P0.CHR06.16073.MRNA	RXN-1125	1.1.1.195	probable mannitol dehydrogenase	36,334,183	36,337,389
VCEV1_P0.CHR06.16073.MRNA	RXN-2602	1.1.1.194/1.1.1.195	probable mannitol dehydrogenase	36,334,183	36,337,389
VCEV1_P0.CHR06.16073.MRNA	RXN-1102	1.1.1.195	probable mannitol dehydrogenase	36,334,183	36,337,389
VCEV1_P0.CHR06.16075.MRNA	RXN-1125	1.1.1.195	putative mannitol dehydrogenase	36,346,503	36,349,564
VCEV1_P0.CHR06.16075.MRNA	RXN-2602	1.1.1.194/1.1.1.195	putative mannitol dehydrogenase	36,346,503	36,349,564
VCEV1_P0.CHR06.16075.MRNA	RXN-1102	1.1.1.195	putative mannitol dehydrogenase	36,346,503	36,349,564
VCEV1_P0.CHR06.16076.MRNA	RXN-1125	1.1.1.195	probable mannitol dehydrogenase	36,358,725	36,366,283
VCEV1_P0.CHR06.16076.MRNA	RXN-2602	1.1.1.194/1.1.1.195	probable mannitol dehydrogenase	36,358,725	36,366,283
VCEV1_P0.CHR06.16076.MRNA	RXN-1102	1.1.1.195	probable mannitol dehydrogenase	36,358,725	36,366,283
VCEV1_P0.CHR06.16078.MRNA	RXN-1125	1.1.1.195	probable mannitol dehydrogenase	36,438,197	36,444,516
VCEV1_P0.CHR06.16078.MRNA	RXN-2602	1.1.1.194/1.1.1.195	probable mannitol dehydrogenase	36,438,197	36,444,516
VCEV1_P0.CHR06.16078.MRNA	RXN-1102	1.1.1.195	probable mannitol dehydrogenase	36,438,197	36,444,516
VCEV1_P0.CHR08.19868.MRNA.1	RXN-1125	1.1.1.195	probable mannitol dehydrogenase	763,766	769,171
VCEV1_P0.CHR08.19868.MRNA.1	RXN-2602	1.1.1.194/1.1.1.195	probable mannitol dehydrogenase	763,766	769,171
VCEV1_P0.CHR08.19868.MRNA.1	RXN-1102	1.1.1.195	probable mannitol dehydrogenase	763,766	769,171
VCEV1_P0.CHR08.19868.MRNA.2	RXN-1125	1.1.1.195	probable mannitol dehydrogenase	763,766	769,171
VCEV1_P0.CHR08.19868.MRNA.2	RXN-2602	1.1.1.194/1.1.1.195	probable mannitol dehydrogenase	763,766	769,171
VCEV1_P0.CHR08.19868.MRNA.2	RXN-1102	1.1.1.195	probable mannitol dehydrogenase	763,766	769,171
VCEV1_P0.CHR08.22253.MRNA	CAFFEOYL-COA-O-METHYLTRANSFERASE-RXN	2.1.1.104	probable caffeoyl-CoA O-methyltransferase At4g26220	49,712,450	49,714,270
VCEV1_P0.CHR08.22291.MRNA	CAFFEOYL-COA-O-METHYLTRANSFERASE-RXN	2.1.1.104	probable caffeoyl-CoA O-methyltransferase At4g26220	51,680,645	51,682,464
VCEV1_P0.CHR09.24094.MRNA.1	CAFFEOYL-COA-O-METHYLTRANSFERASE-RXN	2.1.1.104	caffeoyl-CoA O-methyltransferase	34,666,456	34,667,904
VCEV1_P0.CHR09.24094.MRNA.2	CAFFEOYL-COA-O-METHYLTRANSFERASE-RXN	2.1.1.104	caffeoyl-CoA O-methyltransferase	34,666,456	34,667,451
VCEV1_P0.CHR09.24624.MRNA.1	2.3.1.133-RXN	2.3.1.133	omega-hydroxypalmitate O-feruloyl transferase-like	44,279,373	44,281,643
VCEV1_P0.CHR09.24624.MRNA.1	RXN-2601	2.3.1.133	omega-hydroxypalmitate O-feruloyl transferase-like	44,279,373	44,281,643
VCEV1_P0.CHR09.24624.MRNA.2	2.3.1.133-RXN	2.3.1.133	omega-hydroxypalmitate O-feruloyl transferase-like	44,279,373	44,281,643
VCEV1_P0.CHR09.24624.MRNA.2	RXN-2601	2.3.1.133	omega-hydroxypalmitate O-feruloyl transferase-like	44,279,373	44,281,643
VCEV1_P0.CHR09.24729.MRNA.1	4-COUMARATE--COA-LIGASE-RXN	6.2.1.12	4-coumarate--CoA ligase 1	45,961,699	45,966,615
VCEV1_P0.CHR09.24729.MRNA.2	4-COUMARATE--COA-LIGASE-RXN	6.2.1.12	4-coumarate--CoA ligase 1	45,961,699	45,966,615
VCEV1_P0.CHR09.24729.MRNA.3	4-COUMARATE--COA-LIGASE-RXN	6.2.1.12	4-coumarate--CoA ligase 1	45,961,699	45,966,615
VCEV1_P0.CHR09.24759.MRNA	2.3.1.133-RXN	2.3.1.133	hydroxycinnamoyl-CoA shikimate/quinate hydroxycinnamoyltransferase	46,390,184	46,395,153
VCEV1_P0.CHR09.24759.MRNA	RXN-2601	2.3.1.133	hydroxycinnamoyl-CoA shikimate/quinate hydroxycinnamoyltransferase	46,390,184	46,395,153
VCEV1_P0.CHR09.24776.MRNA	RXN-1106	1.2.1.44	cinnamoyl-CoA reductase 1-like	46,634,441	46,650,694
VCEV1_P0.CHR09.24776.MRNA	RXN-1101	1.2.1.44	cinnamoyl-CoA reductase 1-like	46,634,441	46,650,694
VCEV1_P0.CHR10.25366.MRNA.1	4-COUMARATE--COA-LIGASE-RXN	6.2.1.12	4-coumarate--CoA ligase 2	404,470	421,767
VCEV1_P0.CHR10.28109.MRNA	RXN-1125	1.1.1.195	probable cinnamyl alcohol dehydrogenase 1	56,142,554	56,145,912
VCEV1_P0.CHR10.28109.MRNA	RXN-2602	1.1.1.194/1.1.1.195	probable cinnamyl alcohol dehydrogenase 1	56,142,554	56,145,912
VCEV1_P0.CHR10.28109.MRNA	RXN-1102	1.1.1.195	probable cinnamyl alcohol dehydrogenase 1	56,142,554	56,145,912
VCEV1_P0.CHR12.32849.MRNA	4-COUMARATE--COA-LIGASE-RXN	6.2.1.12	4-coumarate--CoA ligase-like 7	34,798,328	34,804,479
VCEV1_P0.CHR12.32851.MRNA	4-COUMARATE--COA-LIGASE-RXN	6.2.1.12	4-coumarate--CoA ligase-like 7	34,866,328	34,871,235
VCEV1_P0.CHR12.32852.MRNA	4-COUMARATE--COA-LIGASE-RXN	6.2.1.12	4-coumarate--CoA ligase-like 7	34,892,492	34,896,204
VCEV1_P0.CHR12.32862.MRNA	4-COUMARATE--COA-LIGASE-RXN	6.2.1.12	4-coumarate--CoA ligase-like 7	35,103,644	35,107,356
VCEV1_P0.CHR12.33274.MRNA	RXN-1125	1.1.1.195	probable cinnamyl alcohol dehydrogenase 1 isoform X3	42,323,544	42,326,991
VCEV1_P0.CHR12.33274.MRNA	RXN-2602	1.1.1.194/1.1.1.195	probable cinnamyl alcohol dehydrogenase 1 isoform X3	42,323,544	42,326,991
VCEV1_P0.CHR12.33274.MRNA	RXN-1102	1.1.1.195	probable cinnamyl alcohol dehydrogenase 1 isoform X3	42,323,544	42,326,991
VCEV1_P0.S01.02890.MRNA	RXN-1125	1.1.1.195	probable mannitol dehydrogenase	1,665,796	1,667,931
VCEV1_P0.S01.02890.MRNA	RXN-2602	1.1.1.194/1.1.1.195	probable mannitol dehydrogenase	1,665,796	1,667,931
VCEV1_P0.S01.02890.MRNA	RXN-1102	1.1.1.195	probable mannitol dehydrogenase	1,665,796	1,667,931
VCEV1_P0.S01.02891.MRNA.1	RXN-1125	1.1.1.195	probable mannitol dehydrogenase	1,673,793	1,675,985
VCEV1_P0.S01.02891.MRNA.1	RXN-2602	1.1.1.194/1.1.1.195	probable mannitol dehydrogenase	1,673,793	1,675,985
VCEV1_P0.S01.02891.MRNA.1	RXN-1102	1.1.1.195	probable mannitol dehydrogenase	1,673,793	1,675,985
VCEV1_P0.S01.02891.MRNA.2	RXN-1125	1.1.1.195	probable mannitol dehydrogenase	1,673,793	1,675,985
VCEV1_P0.S01.02891.MRNA.2	RXN-2602	1.1.1.194/1.1.1.195	probable mannitol dehydrogenase	1,673,793	1,675,985
VCEV1_P0.S01.02891.MRNA.2	RXN-1102	1.1.1.195	probable mannitol dehydrogenase	1,673,793	1,675,985
VCEV1_P0.S01.02891.MRNA.3	RXN-1125	1.1.1.195	probable mannitol dehydrogenase	1,673,793	1,675,985
VCEV1_P0.S01.02891.MRNA.3	RXN-2602	1.1.1.194/1.1.1.195	probable mannitol dehydrogenase	1,673,793	1,675,985
VCEV1_P0.S01.02891.MRNA.3	RXN-1102	1.1.1.195	probable mannitol dehydrogenase	1,673,793	1,675,985
