# Supplementary material for: Trait Mapping of Phenolic Acids in an Interspecific (Vaccinium corymbosum var. caesariense × V. darrowii) Diploid Blueberry Population
Source: Plants (Basel). 2023 Mar 16;12(6):1346. doi: 10.3390/plants12061346 (PMC10057043; doi:10.3390/plants12061346)
Supplement: Supplementary file 1 [file plants-12-01346-s001.zip › Table S6_Berry sample collection and extraction.csv]

Table S6. Berry sample collection and extraction.
Population	genotype	plant.num	harvest.yr	harvest.num	extract.num
Grandparent	OPB-15	1	2019	100	50
Grandparent	OPB-15	A	2020	192	51
Grandparent	OPB-15	D (1)	2019	132	66
Grandparent	OPB-15	D (1)	2020	180	84
Grandparent	OPB-15	F	2020	270	78
Grandparent	OPB-15	F	2021	96	27
Grandparent	OPB-8	2	2019	550	150
Grandparent	OPB-8	B	2020	33	30
Grandparent	OPB-8	B	2021	21	15
Grandparent	OPB-8	D	2020	171	21
Grandparent	OPB-8	D	2021	93	33
Grandparent	OPB-8	E (1)	2019	226	107
Grandparent	OPB-8	F	2020	342	78
Grandparent	OPB-8	F	2021	288	27
Grandparent	NJ88-12-41	A (1)	2019	778	285
Grandparent	NJ88-12-41	A (1)	2020	963	186
Grandparent	NJ88-12-41	C (2)	2019	858	327
Grandparent	NJ88-12-41	C (2)	2020	405	99
Grandparent	NJ88-14-03	1	2019	50	25
Grandparent	NJ88-14-03	B	2019	39	18
Grandparent	NJ88-14-03	D (2)	2019	708	204
Grandparent	NJ88-14-03	D (2)	2020	381	93
Grandparent	NJ88-14-03	E	2020	591	147
Grandparent	NJ88-14-03	F	2020	642	117
Parent	BNJ05-218-9	A	2021	321	48
Parent	BNJ05-218-9	B (1)	2019	623	232
Parent	BNJ05-218-9	B (1)	2020	291	84
Parent	BNJ05-218-9	C	2020	288	72
Parent	BNJ05-218-9	C	2021	75	33
Parent	BNJ05-218-9	E	2020	273	96
Parent	BNJ05-218-9	E	2021	117	39
Parent	BNJ05-237-8	A	2020	198	57
Parent	BNJ05-237-8	A	2021	54	27
Parent	BNJ05-237-8	B	2020	39	21
Parent	BNJ05-237-8	C (1)	2019	228	78
Parent	BNJ05-237-8	C (1)	2020	222	69
Parent	BNJ05-237-8	C (1)	2021	153	36
Parent	BNJ05-237-8	D	2019	174	60
BNJ16-4	BNJ16-4-301	301	2019	24	18
BNJ16-4	BNJ16-4-301	301	2020	9	5
BNJ16-4	BNJ16-4-305	305	2019	30	25
BNJ16-4	BNJ16-4-306	306	2019	33	23
BNJ16-4	BNJ16-4-306	306	2020	75	32
BNJ16-4	BNJ16-4-307	307	2019	84	32
BNJ16-4	BNJ16-4-307	307	2020	72	36
BNJ16-4	BNJ16-4-308	308	2019	54	38
BNJ16-4	BNJ16-4-308	308	2020	77	40
BNJ16-4	BNJ16-4-309	309	2019	60	45
BNJ16-4	BNJ16-4-311	311	2019	11	7
BNJ16-4	BNJ16-4-312	312	2019	20	16
BNJ16-4	BNJ16-4-312	312	2020	44	30
BNJ16-4	BNJ16-4-313	313	2019	63	33
BNJ16-4	BNJ16-4-313	313	2020	73	41
BNJ16-4	BNJ16-4-314	314	2019	47	32
BNJ16-4	BNJ16-4-314	314	2020	22	16
BNJ16-4	BNJ16-4-316	316	2019	59	48
BNJ16-4	BNJ16-4-316	316	2020	34	19
BNJ16-4	BNJ16-4-317	317	2019	65	48
BNJ16-4	BNJ16-4-317	317	2020	88	41
BNJ16-4	BNJ16-4-318	318	2019	25	23
BNJ16-4	BNJ16-4-318	318	2020	51	35
BNJ16-4	BNJ16-4-319	319	2019	39	38
BNJ16-4	BNJ16-4-319	319	2020	35	23
BNJ16-4	BNJ16-4-322	322	2019	9	7
BNJ16-4	BNJ16-4-322	322	2020	71	28
BNJ16-4	BNJ16-4-323	323	2019	33	30
BNJ16-4	BNJ16-4-324	324	2019	22	18
BNJ16-4	BNJ16-4-324	324	2020	35	22
BNJ16-4	BNJ16-4-326	326	2019	54	28
BNJ16-4	BNJ16-4-326	326	2020	46	19
BNJ16-4	BNJ16-4-327	327	2019	32	21
BNJ16-4	BNJ16-4-328	328	2019	47	38
BNJ16-4	BNJ16-4-328	328	2020	17	9
BNJ16-4	BNJ16-4-332	332	2019	35	26
BNJ16-4	BNJ16-4-332	332	2020	37	24
BNJ16-4	BNJ16-4-333	333	2019	4	4
BNJ16-4	BNJ16-4-333	333	2020	19	10
BNJ16-4	BNJ16-4-334	334	2019	14	12
BNJ16-4	BNJ16-4-334	334	2020	66	37
BNJ16-4	BNJ16-4-335	335	2019	24	23
BNJ16-4	BNJ16-4-335	335	2020	47	31
BNJ16-4	BNJ16-4-336	336	2019	28	21
BNJ16-4	BNJ16-4-336	336	2020	69	24
BNJ16-4	BNJ16-4-338	338	2019	36	33
BNJ16-4	BNJ16-4-338	338	2020	22	15
BNJ16-4	BNJ16-4-339	339	2019	37	29
BNJ16-4	BNJ16-4-339	339	2020	29	30
BNJ16-4	BNJ16-4-343	343	2019	12	8
BNJ16-4	BNJ16-4-343	343	2020	12	7
BNJ16-4	BNJ16-4-345	345	2019	57	32
BNJ16-4	BNJ16-4-347	347	2019	78	42
BNJ16-4	BNJ16-4-347	347	2020	9	5
BNJ16-4	BNJ16-4-349	349	2019	31	21
BNJ16-4	BNJ16-4-349	349	2020	91	52
BNJ16-4	BNJ16-4-351	351	2019	12	9
BNJ16-4	BNJ16-4-351	351	2020	11	7
BNJ16-4	BNJ16-4-352	352	2019	36	24
BNJ16-4	BNJ16-4-353	353	2019	15	13
BNJ16-4	BNJ16-4-353	353	2020	14	9
BNJ16-4	BNJ16-4-357	357	2019	89	47
BNJ16-4	BNJ16-4-357	357	2020	124	56
BNJ16-4	BNJ16-4-358	358	2019	25	19
BNJ16-4	BNJ16-4-358	358	2020	64	33
BNJ16-4	BNJ16-4-361	361	2019	34	21
BNJ16-4	BNJ16-4-361	361	2020	87	35
BNJ16-4	BNJ16-4-363	363	2019	44	30
BNJ16-4	BNJ16-4-363	363	2020	33	23
BNJ16-4	BNJ16-4-364	364	2019	13	9
BNJ16-4	BNJ16-4-365	365	2019	6	6
BNJ16-4	BNJ16-4-365	365	2020	124	39
BNJ16-4	BNJ16-4-368	368	2019	37	23
BNJ16-4	BNJ16-4-368	368	2020	112	55
BNJ16-4	BNJ16-4-369	369	2019	25	21
BNJ16-4	BNJ16-4-369	369	2020	99	44
BNJ16-4	BNJ16-4-370	370	2020	46	22
BNJ16-4	BNJ16-4-371	371	2019	50	35
BNJ16-4	BNJ16-4-371	371	2020	45	30
BNJ16-4	BNJ16-4-372	372	2019	21	16
BNJ16-4	BNJ16-4-372	372	2020	63	31
BNJ16-4	BNJ16-4-374	374	2019	53	30
BNJ16-4	BNJ16-4-374	374	2020	58	31
BNJ16-4	BNJ16-4-375	375	2019	27	13
BNJ16-4	BNJ16-4-375	375	2020	24	12
BNJ16-4	BNJ16-4-376	376	2019	42	32
BNJ16-4	BNJ16-4-376	376	2020	83	38
BNJ16-4	BNJ16-4-377	377	2019	34	27
BNJ16-4	BNJ16-4-377	377	2020	43	18
BNJ16-4	BNJ16-4-378	378	2019	6	6
BNJ16-4	BNJ16-4-381	381	2019	43	32
BNJ16-4	BNJ16-4-381	381	2020	77	29
BNJ16-4	BNJ16-4-385	385	2019	69	45
BNJ16-4	BNJ16-4-385	385	2020	26	19
BNJ16-4	BNJ16-4-387	387	2019	18	15
BNJ16-4	BNJ16-4-387	387	2020	38	19
BNJ16-4	BNJ16-4-388	388	2019	44	36
BNJ16-4	BNJ16-4-388	388	2020	41	27
BNJ16-4	BNJ16-4-389	389	2019	24	18
BNJ16-4	BNJ16-4-389	389	2020	57	26
BNJ16-4	BNJ16-4-392	392	2019	43	37
BNJ16-4	BNJ16-4-392	392	2020	64	45
BNJ16-4	BNJ16-4-395	395	2019	101	61
BNJ16-4	BNJ16-4-396	396	2019	60	29
BNJ16-4	BNJ16-4-396	396	2020	101	39
BNJ16-4	BNJ16-4-399	399	2019	48	36
BNJ16-4	BNJ16-4-399	399	2020	84	51
BNJ16-4	BNJ16-4-405	405	2020	35	11
BNJ16-4	BNJ16-4-407	407	2019	18	10
BNJ16-4	BNJ16-4-407	407	2020	14	8
BNJ16-4	BNJ16-4-408	408	2019	32	27
BNJ16-4	BNJ16-4-409	409	2019	31	20
BNJ16-4	BNJ16-4-409	409	2020	44	27
BNJ16-4	BNJ16-4-414	414	2019	14	12
BNJ16-4	BNJ16-4-420	420	2020	38	19
BNJ16-4	BNJ16-4-424	424	2019	27	20
BNJ16-4	BNJ16-4-424	424	2020	38	23
BNJ16-4	BNJ16-4-425	425	2019	15	8
BNJ16-4	BNJ16-4-425	425	2020	69	33
BNJ16-4	BNJ16-4-426	426	2019	29	22
BNJ16-4	BNJ16-4-426	426	2020	49	29
BNJ16-4	BNJ16-4-428	428	2020	61	34
BNJ16-4	BNJ16-4-430	430	2019	21	12
BNJ16-4	BNJ16-4-434	434	2019	22	13
BNJ16-4	BNJ16-4-434	434	2020	28	18
BNJ16-4	BNJ16-4-441	441	2019	11	9
BNJ16-4	BNJ16-4-442	442	2019	25	12
BNJ16-4	BNJ16-4-442	442	2020	39	21
BNJ16-4	BNJ16-4-444	444	2019	8	6
BNJ16-4	BNJ16-4-445	445	2019	7	5
BNJ16-4	BNJ16-4-447	447	2020	19	11
BNJ16-4	BNJ16-4-448	448	2020	100	68
BNJ16-4	BNJ16-4-453	453	2019	7	6
BNJ16-4	BNJ16-4-462	462	2019	24	19
BNJ16-4	BNJ16-4-462	462	2020	11	7
BNJ16-4	BNJ16-4-469	469	2019	20	14
BNJ16-4	BNJ16-4-469	469	2020	47	25
BNJ16-4	BNJ16-4-471	471	2019	37	24
BNJ16-4	BNJ16-4-473	473	2019	53	29
BNJ16-4	BNJ16-4-473	473	2020	13	10
BNJ16-4	BNJ16-4-479	479	2019	33	25
BNJ16-4	BNJ16-4-486	486	2019	25	18
BNJ16-4	BNJ16-4-489	489	2019	15	12
BNJ16-4	BNJ16-4-489	489	2020	47	24
BNJ16-4	BNJ16-4-500	500	2020	20	8
BNJ16-4	BNJ16-4-501	501	2019	13	11
BNJ16-4	BNJ16-4-504	504	2019	53	38
BNJ16-4	BNJ16-4-512	512	2019	22	15
BNJ16-4	BNJ16-4-512	512	2020	51	24
BNJ16-4	BNJ16-4-513	513	2019	18	15
BNJ16-4	BNJ16-4-513	513	2020	23	18
BNJ16-4	BNJ16-4-515	515	2019	45	27
BNJ16-4	BNJ16-4-515	515	2020	14	7
BNJ16-4	BNJ16-4-517	517	2019	27	19
BNJ16-4	BNJ16-4-517	517	2020	18	10
BNJ16-4	BNJ16-4-523	523	2019	64	40
BNJ16-4	BNJ16-4-523	523	2020	16	9
BNJ16-4	BNJ16-4-524	524	2019	54	31
BNJ16-4	BNJ16-4-524	524	2020	120	58
BNJ16-4	BNJ16-4-529	529	2019	37	18
BNJ16-4	BNJ16-4-529	529	2020	43	20
BNJ16-4	BNJ16-4-531	531	2019	27	20
BNJ16-4	BNJ16-4-531	531	2020	78	41
BNJ16-4	BNJ16-4-533	533	2019	16	11
BNJ16-4	BNJ16-4-533	533	2020	100	52
BNJ16-4	BNJ16-4-539	539	2019	39	28
BNJ16-4	BNJ16-4-539	539	2020	42	27
BNJ16-4	BNJ16-4-541	541	2019	37	30
BNJ16-4	BNJ16-4-541	541	2020	73	29
BNJ16-4	BNJ16-4-548	548	2019	42	24
BNJ16-4	BNJ16-4-548	548	2020	70	35
BNJ16-4	BNJ16-4-549	549	2019	26	14
BNJ16-4	BNJ16-4-554	554	2019	30	19
BNJ16-4	BNJ16-4-554	554	2020	45	16
BNJ16-4	BNJ16-4-555	555	2019	9	5
BNJ16-4	BNJ16-4-555	555	2020	65	25
BNJ16-4	BNJ16-4-558	558	2019	38	23
BNJ16-4	BNJ16-4-563	563	2019	28	15
BNJ16-4	BNJ16-4-563	563	2020	80	50
BNJ16-4	BNJ16-4-568	568	2019	17	14
BNJ16-4	BNJ16-4-568	568	2020	32	9
BNJ16-4	BNJ16-4-569	569	2019	11	6
BNJ16-4	BNJ16-4-569	569	2020	116	55
BNJ16-4	BNJ16-4-570	570	2019	36	22
BNJ16-4	BNJ16-4-580	580	2019	22	12
BNJ16-4	BNJ16-4-580	580	2020	84	47
BNJ16-4	BNJ16-4-586	586	2020	16	10
BNJ16-4	BNJ16-4-588	588	2019	76	37
BNJ16-4	BNJ16-4-588	588	2020	78	34
BNJ16-4	BNJ16-4-592	592	2019	20	11
BNJ16-4	BNJ16-4-592	592	2020	101	51
BNJ16-4	BNJ16-4-596	596	2019	54	34
BNJ16-4	BNJ16-4-596	596	2020	169	82
BNJ16-4	BNJ16-4-603	603	2019	41	26
BNJ16-4	BNJ16-4-603	603	2020	57	30
BNJ16-4	BNJ16-4-604	604	2019	69	46
BNJ16-4	BNJ16-4-604	604	2020	142	70
BNJ16-4	BNJ16-4-606	606	2019	48	29
BNJ16-4	BNJ16-4-606	606	2020	103	43
BNJ16-4	BNJ16-4-619	619	2019	5	5
BNJ16-4	BNJ16-4-619	619	2020	111	52
BNJ16-4	BNJ16-4-628	628	2019	59	37
BNJ16-4	BNJ16-4-628	628	2020	68	18
BNJ16-4	BNJ16-4-636	636	2019	23	16
BNJ16-4	BNJ16-4-636	636	2020	54	25
BNJ16-4	BNJ16-4-637	637	2019	35	21
BNJ16-4	BNJ16-4-637	637	2020	27	17
BNJ16-4	BNJ16-4-638	638	2019	103	NA
BNJ16-4	BNJ16-4-638	638	2020	121	62
BNJ16-4	BNJ16-4-639	639	2019	32	22
BNJ16-4	BNJ16-4-639	639	2020	18	12
BNJ16-4	BNJ16-4-641	641	2019	28	17
BNJ16-4	BNJ16-4-641	641	2020	18	13
BNJ16-4	BNJ16-4-642	642	2019	24	17
BNJ16-4	BNJ16-4-642	642	2020	24	19
BNJ16-4	BNJ16-4-647	647	2019	9	7
BNJ16-4	BNJ16-4-647	647	2020	29	11
BNJ16-4	BNJ16-4-649	649	2019	40	19
BNJ16-4	BNJ16-4-652	652	2019	20	12
BNJ16-4	BNJ16-4-652	652	2020	31	19
BNJ16-4	BNJ16-4-654	654	2019	23	16
BNJ16-4	BNJ16-4-654	654	2020	22	16
BNJ16-4	BNJ16-4-655	655	2019	134	53
BNJ16-4	BNJ16-4-655	655	2020	88	48
BNJ16-4	BNJ16-4-656	656	2019	25	20
BNJ16-4	BNJ16-4-656	656	2020	45	31
BNJ16-4	BNJ16-4-659	659	2019	53	34
BNJ16-4	BNJ16-4-659	659	2020	85	44
BNJ16-4	BNJ16-4-661	661	2019	33	18
BNJ16-4	BNJ16-4-661	661	2020	14	8
BNJ16-4	BNJ16-4-662	662	2019	33	19
BNJ16-4	BNJ16-4-662	662	2020	28	19
BNJ16-4	BNJ16-4-667	667	2019	34	19
BNJ16-4	BNJ16-4-667	667	2020	90	51
BNJ16-4	BNJ16-4-670	670	2019	40	22
BNJ16-4	BNJ16-4-672	672	2019	24	13
BNJ16-4	BNJ16-4-672	672	2020	14	7
BNJ16-4	BNJ16-4-673	673	2019	23	15
BNJ16-4	BNJ16-4-673	673	2020	56	27
BNJ16-4	BNJ16-4-674	674	2019	49	25
BNJ16-4	BNJ16-4-674	674	2020	53	21
BNJ16-4	BNJ16-4-675	675	2019	9	5
BNJ16-4	BNJ16-4-677	677	2019	36	23
BNJ16-4	BNJ16-4-677	677	2020	81	43
BNJ16-4	BNJ16-4-679	679	2019	36	20
BNJ16-4	BNJ16-4-679	679	2020	32	22
BNJ16-4	BNJ16-4-682	682	2019	8	8
BNJ16-4	BNJ16-4-685	685	2019	5	5
BNJ16-4	BNJ16-4-686	686	2019	19	16
BNJ16-4	BNJ16-4-686	686	2020	30	17
BNJ16-4	BNJ16-4-697	697	2019	51	34
BNJ16-4	BNJ16-4-697	697	2020	46	19
BNJ16-4	BNJ16-4-699	699	2019	39	24
BNJ16-4	BNJ16-4-699	699	2020	77	34
BNJ16-4	BNJ16-4-700	700	2019	44	37
BNJ16-4	BNJ16-4-700	700	2020	48	16
BNJ16-4	BNJ16-4-703	703	2019	53	22
BNJ16-4	BNJ16-4-703	703	2020	119	58
BNJ16-4	BNJ16-4-705	705	2019	35	19
BNJ16-4	BNJ16-4-707	707	2020	84	37
BNJ16-4	BNJ16-4-711	711	2019	69	27
BNJ16-4	BNJ16-4-711	711	2020	93	43
BNJ16-4	BNJ16-4-712	712	2019	44	31
BNJ16-4	BNJ16-4-712	712	2020	20	13
BNJ16-4	BNJ16-4-713	713	2019	21	12
BNJ16-4	BNJ16-4-713	713	2020	49	30
BNJ16-4	BNJ16-4-714	714	2019	16	13
BNJ16-4	BNJ16-4-715	715	2019	29	22
BNJ16-4	BNJ16-4-715	715	2020	22	12
BNJ16-4	BNJ16-4-716	716	2019	43	27
BNJ16-4	BNJ16-4-716	716	2020	73	45
BNJ16-4	BNJ16-4-720	720	2019	22	14
BNJ16-4	BNJ16-4-720	720	2020	184	80
BNJ16-4	BNJ16-4-723	723	2019	13	11
BNJ16-4	BNJ16-4-723	723	2020	94	42
BNJ16-4	BNJ16-4-724	724	2020	26	14
BNJ16-4	BNJ16-4-725	725	2019	36	12
BNJ16-4	BNJ16-4-728	728	2020	38	13
BNJ16-4	BNJ16-4-730	730	2019	36	13
BNJ16-4	BNJ16-4-730	730	2020	50	28
BNJ16-4	BNJ16-4-731	731	2019	35	22
BNJ16-4	BNJ16-4-731	731	2020	41	27
BNJ16-4	BNJ16-4-738	738	2019	32	11
BNJ16-4	BNJ16-4-738	738	2020	53	32
BNJ16-4	BNJ16-4-739	739	2020	129	57
BNJ16-4	BNJ16-4-740	740	2019	29	20
BNJ16-4	BNJ16-4-740	740	2020	19	12
BNJ16-4	BNJ16-4-741	741	2019	10	7
BNJ16-4	BNJ16-4-741	741	2020	52	27
BNJ16-4	BNJ16-4-742	742	2020	92	40
BNJ16-4	BNJ16-4-745	745	2019	62	44
BNJ16-4	BNJ16-4-745	745	2020	142	57
BNJ16-4	BNJ16-4-746	746	2020	18	12
BNJ16-4	BNJ16-4-747	747	2019	23	14
BNJ16-4	BNJ16-4-747	747	2020	77	53
BNJ16-4	BNJ16-4-748	748	2019	20	10
BNJ16-4	BNJ16-4-748	748	2020	46	26
BNJ16-4	BNJ16-4-749	749	2020	28	15
BNJ16-4	BNJ16-4-751	751	2020	126	66
BNJ16-4	BNJ16-4-752	752	2019	32	19
BNJ16-4	BNJ16-4-753	753	2020	66	32
BNJ16-4	BNJ16-4-754	754	2019	80	46
BNJ16-4	BNJ16-4-754	754	2020	36	28
BNJ16-4	BNJ16-4-755	755	2019	22	15
BNJ16-4	BNJ16-4-755	755	2020	25	14
BNJ16-4	BNJ16-4-757	757	2020	68	39
BNJ16-4	BNJ16-4-758	758	2019	40	23
BNJ16-4	BNJ16-4-758	758	2020	17	10
BNJ16-4	BNJ16-4-759	759	2019	23	17
BNJ16-4	BNJ16-4-759	759	2020	40	10
BNJ16-4	BNJ16-4-761	761	2020	134	54
BNJ16-4	BNJ16-4-762	762	2020	47	22
BNJ16-4	BNJ16-4-763	763	2019	17	11
BNJ16-4	BNJ16-4-763	763	2020	10	6
BNJ16-4	BNJ16-4-765	765	2019	20	13
BNJ16-4	BNJ16-4-765	765	2020	49	16
BNJ16-4	BNJ16-4-766	766	2020	24	16
BNJ16-4	BNJ16-4-768	768	2020	19	11
BNJ16-4	BNJ16-4-769	769	2019	44	28
BNJ16-4	BNJ16-4-769	769	2020	26	14
BNJ16-4	BNJ16-4-770	770	2020	65	41
BNJ16-4	BNJ16-4-772	772	2020	27	14
BNJ16-4	BNJ16-4-774	774	2020	8	5
BNJ16-4	BNJ16-4-776	776	2019	36	17
BNJ16-4	BNJ16-4-776	776	2020	51	18
BNJ16-4	BNJ16-4-777	777	2019	29	14
BNJ16-4	BNJ16-4-777	777	2020	19	10
BNJ16-4	BNJ16-4-778	778	2019	6	5
BNJ16-4	BNJ16-4-778	778	2020	20	12
BNJ16-4	BNJ16-4-779	779	2019	38	22
BNJ16-4	BNJ16-4-779	779	2020	58	26
BNJ16-4	BNJ16-4-780	780	2019	27	13
BNJ16-4	BNJ16-4-787	787	2020	11	6
BNJ16-4	BNJ16-4-788	788	2019	48	24
BNJ16-4	BNJ16-4-788	788	2020	57	36
BNJ16-4	BNJ16-4-790	790	2019	20	15
BNJ16-4	BNJ16-4-791	791	2019	15	10
BNJ16-4	BNJ16-4-791	791	2020	10	5
BNJ16-4	BNJ16-4-793	793	2019	43	26
BNJ16-4	BNJ16-4-793	793	2020	14	9
BNJ16-4	BNJ16-4-795	795	2019	44	27
BNJ16-4	BNJ16-4-795	795	2020	90	27
BNJ16-4	BNJ16-4-797	797	2019	4	2
BNJ16-4	BNJ16-4-797	797	2020	21	14
BNJ16-4	BNJ16-4-798	798	2019	39	25
BNJ16-4	BNJ16-4-798	798	2020	43	18
BNJ16-4	BNJ16-4-799	799	2019	19	11
BNJ16-4	BNJ16-4-799	799	2020	21	13
BNJ16-4	BNJ16-4-800	800	2020	74	34
BNJ16-4	BNJ16-4-801	801	2019	42	20
BNJ16-4	BNJ16-4-801	801	2020	28	20
BNJ16-4	BNJ16-4-802	802	2020	26	9
BNJ16-4	BNJ16-4-804	804	2019	17	9
BNJ16-4	BNJ16-4-804	804	2020	44	24
BNJ16-4	BNJ16-4-805	805	2019	23	16
BNJ16-4	BNJ16-4-805	805	2020	111	50
BNJ16-4	BNJ16-4-807	807	2019	9	6
BNJ16-4	BNJ16-4-807	807	2020	46	23
BNJ16-4	BNJ16-4-808	808	2019	45	25
BNJ16-4	BNJ16-4-808	808	2020	20	7
BNJ16-4	BNJ16-4-809	809	2019	23	18
BNJ16-4	BNJ16-4-809	809	2020	50	20
BNJ16-4	BNJ16-4-813	813	2019	12	8
BNJ16-4	BNJ16-4-813	813	2020	21	7
BNJ16-4	BNJ16-4-814	814	2020	55	28
BNJ16-4	BNJ16-4-815	815	2019	18	11
BNJ16-4	BNJ16-4-817	817	2019	14	9
BNJ16-4	BNJ16-4-824	824	2019	9	9
BNJ16-4	BNJ16-4-824	824	2020	136	57
BNJ16-4	BNJ16-4-826	826	2019	42	24
BNJ16-4	BNJ16-4-826	826	2020	23	7
BNJ16-4	BNJ16-4-827	827	2019	38	30
BNJ16-4	BNJ16-4-827	827	2020	111	52
BNJ16-4	BNJ16-4-828	828	2019	22	12
BNJ16-4	BNJ16-4-828	828	2020	48	21
BNJ16-4	BNJ16-4-831	831	2019	31	22
BNJ16-4	BNJ16-4-831	831	2020	37	19
BNJ16-4	BNJ16-4-836	836	2019	15	10
BNJ16-4	BNJ16-4-836	836	2020	15	9
BNJ16-4	BNJ16-4-840	840	2019	60	38
BNJ16-4	BNJ16-4-840	840	2020	189	88
BNJ16-4	BNJ16-4-842	842	2019	26	13
BNJ16-4	BNJ16-4-842	842	2020	38	19
BNJ16-4	BNJ16-4-843	843	2019	113	66
BNJ16-4	BNJ16-4-843	843	2020	95	47
BNJ16-4	BNJ16-4-844	844	2019	18	12
BNJ16-4	BNJ16-4-844	844	2020	19	5
BNJ16-4	BNJ16-4-845	845	2019	17	11
BNJ16-4	BNJ16-4-845	845	2020	28	17
BNJ16-4	BNJ16-4-846	846	2019	141	61
BNJ16-4	BNJ16-4-846	846	2020	73	32
BNJ16-4	BNJ16-4-849	849	2019	39	19
BNJ16-4	BNJ16-4-849	849	2020	61	34
BNJ16-4	BNJ16-4-856	856	2019	17	9
BNJ16-4	BNJ16-4-856	856	2020	16	8
BNJ16-4	BNJ16-4-861	861	2019	48	37
BNJ16-4	BNJ16-4-861	861	2020	18	11
BNJ16-4	BNJ16-4-863	863	2019	61	32
BNJ16-4	BNJ16-4-863	863	2020	138	76
BNJ16-4	BNJ16-4-867	867	2019	64	39
BNJ16-4	BNJ16-4-867	867	2020	119	49
BNJ16-4	BNJ16-4-869	869	2019	41	28
BNJ16-4	BNJ16-4-869	869	2020	64	22
BNJ16-4	BNJ16-4-871	871	2019	8	4
BNJ16-4	BNJ16-4-871	871	2020	28	15
BNJ16-4	BNJ16-4-878	878	2019	44	23
BNJ16-4	BNJ16-4-878	878	2020	26	15
BNJ16-4	BNJ16-4-886	886	2019	14	10
BNJ16-4	BNJ16-4-889	889	2019	49	28
BNJ16-4	BNJ16-4-889	889	2020	129	52
BNJ16-4	BNJ16-4-899	899	2019	37	22
BNJ16-4	BNJ16-4-899	899	2020	43	29
BNJ16-4	BNJ16-4-903	903	2019	34	20
BNJ16-4	BNJ16-4-903	903	2020	44	19
BNJ16-4	BNJ16-4-910	910	2019	36	13
BNJ16-4	BNJ16-4-910	910	2020	36	19
BNJ16-4	BNJ16-4-917	917	2019	25	18
BNJ16-4	BNJ16-4-917	917	2020	60	28
BNJ16-4	BNJ16-4-918	918	2020	233	68
BNJ16-4	BNJ16-4-921	921	2019	24	17
BNJ16-4	BNJ16-4-921	921	2020	97	38
BNJ16-4	BNJ16-4-926	926	2020	115	37
BNJ16-4	BNJ16-4-927	927	2019	19	12
BNJ16-4	BNJ16-4-927	927	2020	34	16
BNJ16-4	BNJ16-4-930	930	2019	56	30
BNJ16-4	BNJ16-4-930	930	2020	52	21
BNJ16-4	BNJ16-4-932	932	2020	94	36
BNJ16-4	BNJ16-4-933	933	2019	10	5
BNJ16-4	BNJ16-4-935	935	2019	39	25
BNJ16-4	BNJ16-4-938	938	2019	48	28
BNJ16-4	BNJ16-4-938	938	2020	73	34
BNJ16-4	BNJ16-4-939	939	2019	42	25
BNJ16-4	BNJ16-4-939	939	2020	75	35
BNJ16-4	BNJ16-4-940	940	2019	54	32
BNJ16-4	BNJ16-4-940	940	2020	71	27
BNJ16-4	BNJ16-4-941	941	2019	30	16
BNJ16-4	BNJ16-4-941	941	2020	18	8
BNJ16-4	BNJ16-4-942	942	2019	11	6
BNJ16-4	BNJ16-4-943	943	2019	48	29
BNJ16-4	BNJ16-4-943	943	2020	88	41
BNJ16-4	BNJ16-4-944	944	2019	35	22
BNJ16-4	BNJ16-4-944	944	2020	47	30
BNJ16-4	BNJ16-4-946	946	2019	12	6
BNJ16-4	BNJ16-4-946	946	2020	30	11
BNJ16-4	BNJ16-4-948	948	2020	94	29
BNJ16-4	BNJ16-4-949	949	2019	37	23
BNJ16-4	BNJ16-4-950	950	2019	39	22
BNJ16-4	BNJ16-4-950	950	2020	44	19
BNJ16-4	BNJ16-4-953	953	2020	16	14
BNJ16-4	BNJ16-4-954	954	2020	65	48
BNJ16-4	BNJ16-4-958	958	2019	19	12
BNJ16-4	BNJ16-4-958	958	2020	117	29
BNJ16-4	BNJ16-4-960	960	2019	59	30
BNJ16-4	BNJ16-4-960	960	2020	84	32
BNJ16-4	BNJ16-4-962	962	2020	18	8
BNJ16-4	BNJ16-4-969	969	2020	89	41
BNJ16-4	BNJ16-4-970	970	2019	21	12
BNJ16-4	BNJ16-4-970	970	2020	76	33
BNJ16-4	BNJ16-4-975	975	2019	76	36
BNJ16-4	BNJ16-4-975	975	2020	19	11
BNJ16-4	BNJ16-4-980	980	2019	30	16
BNJ16-4	BNJ16-4-983	983	2019	14	9
BNJ16-4	BNJ16-4-984	984	2019	30	21
BNJ16-4	BNJ16-4-984	984	2020	24	14
BNJ16-4	BNJ16-4-985	985	2019	14	8
BNJ16-4	BNJ16-4-985	985	2020	38	23
BNJ16-4	BNJ16-4-986	986	2019	7	4
BNJ16-4	BNJ16-4-986	986	2020	9	4
BNJ16-4	BNJ16-4-988	988	2019	65	27
BNJ16-4	BNJ16-4-988	988	2020	7	4
BNJ16-4	BNJ16-4-989	989	2019	25	15
BNJ16-4	BNJ16-4-989	989	2020	12	6
BNJ16-4	BNJ16-4-993	993	2019	20	11
BNJ16-4	BNJ16-4-993	993	2020	13	7
BNJ16-4	BNJ16-4-997	997	2019	36	17
BNJ16-4	BNJ16-4-997	997	2020	84	38
BNJ16-4	BNJ16-4-999	999	2019	40	22
BNJ16-4	BNJ16-4-999	999	2020	26	12
BNJ16-4	BNJ16-4-1002	1002	2020	67	28
BNJ16-4	BNJ16-4-1004	1004	2020	59	25
BNJ16-4	BNJ16-4-1005	1005	2019	45	29
BNJ16-4	BNJ16-4-1005	1005	2020	71	39
BNJ16-4	BNJ16-4-1006	1006	2020	29	18
BNJ16-4	BNJ16-4-1009	1009	2020	61	28
BNJ16-4	BNJ16-4-1011	1011	2020	121	55
BNJ16-4	BNJ16-4-1014	1014	2019	99	42
BNJ16-4	BNJ16-4-1014	1014	2020	15	8
BNJ16-4	BNJ16-4-1016	1016	2019	26	19
BNJ16-4	BNJ16-4-1016	1016	2020	64	20
BNJ16-4	BNJ16-4-1018	1018	2019	24	23
BNJ16-4	BNJ16-4-1019	1019	2019	46	39
BNJ16-4	BNJ16-4-1019	1019	2020	39	24
BNJ16-4	BNJ16-4-1020	1020	2019	38	24
BNJ16-4	BNJ16-4-1020	1020	2020	43	37
BNJ16-4	BNJ16-4-1022	1022	2019	39	24
BNJ16-4	BNJ16-4-1022	1022	2020	100	35
BNJ16-4	BNJ16-4-1024	1024	2019	72	43
BNJ16-4	BNJ16-4-1024	1024	2020	93	42
