# Supplementary material for: Trait Mapping of Phenolic Acids in an Interspecific (Vaccinium corymbosum var. caesariense × V. darrowii) Diploid Blueberry Population
Source: Plants (Basel). 2023 Mar 16;12(6):1346. doi: 10.3390/plants12061346 (PMC10057043; doi:10.3390/plants12061346)
Supplement: Supplementary file 1 [file plants-12-01346-s001.zip › Table S7_16-4-5_geno.loc]

name = 16-4-5
popt = CP
nloc = 2090
nind = 1025
838:537:-	<nnxnp>	{-0}	np	nn	nn	nn	nn	np	nn	np	nn	np	np	nn	nn	nn	np	nn	np	np	np	nn	np	nn	nn	np	np	nn	np	nn	np	np	nn	nn	np	np	nn	np	nn	np	--	nn	np	nn	np	np	np	nn	nn
880:65:+	<nnxnp>	{-0}	np	nn	nn	nn	nn	np	nn	np	nn	np	np	nn	nn	nn	np	nn	np	np	np	nn	np	nn	nn	np	np	nn	np	nn	np	np	nn	nn	np	np	nn	np	nn	np	np	nn	np	nn	np	np	np	nn	nn
2059:421:+	<lmxll>	{0-}	ll	lm	ll	lm	lm	lm	lm	lm	ll	lm	lm	--	ll	lm	lm	ll	lm	ll	ll	lm	ll	lm	lm	ll	ll	ll	ll	lm	ll	ll	lm	ll	ll	lm	lm	ll	--	ll	lm	ll	lm	--	ll	ll	ll	lm	lm
6141:10:+	<nnxnp>	{-1}	nn	np	np	np	np	np	np	nn	np	nn	nn	np	--	np	nn	np	nn	nn	np	np	nn	np	np	nn	nn	np	np	np	nn	nn	np	np	np	nn	np	nn	np	nn	nn	np	nn	np	np	nn	nn	np	np
6542:414:-	<lmxll>	{0-}	ll	lm	ll	lm	lm	lm	ll	lm	lm	lm	lm	lm	ll	lm	lm	ll	lm	ll	ll	lm	ll	lm	lm	ll	ll	ll	ll	--	ll	ll	--	ll	ll	lm	lm	ll	lm	ll	lm	ll	lm	lm	ll	ll	ll	lm	lm
8012:124:-	<nnxnp>	{-0}	np	nn	nn	nn	nn	nn	nn	np	nn	nn	np	np	nn	nn	np	nn	np	np	nn	nn	np	nn	nn	np	np	nn	nn	nn	np	np	nn	nn	nn	np	nn	np	np	np	np	nn	np	nn	nn	np	np	nn	nn
8447:462:+	<hkxhk>	{11}	hk	hk	kk	kk	hk	hk	kk	hh	hk	hk	hh	hh	kk	hk	hh	kk	hh	hk	kk	--	hk	hk	hk	hk	hk	hk	kk	hk	hk	hk	hk	kk	hk	hh	hk	hk	hh	hk	hh	kk	hh	hk	kk	hk	hk	hk	hk
8554:631:-	<lmxll>	{0-}	ll	lm	ll	ll	--	lm	ll	lm	lm	lm	lm	lm	ll	lm	lm	ll	lm	ll	ll	lm	ll	lm	lm	ll	ll	lm	ll	lm	ll	ll	lm	ll	lm	lm	lm	ll	lm	ll	lm	ll	lm	lm	ll	ll	ll	lm	lm
9321:41:+	<nnxnp>	{-1}	nn	np	np	np	np	np	np	nn	--	np	nn	nn	np	np	nn	np	nn	nn	np	--	nn	--	np	nn	nn	np	np	--	nn	nn	--	np	np	nn	np	nn	nn	nn	nn	np	nn	--	np	nn	nn	--	nn
9397:8:+	<nnxnp>	{-1}	nn	np	np	np	np	np	np	nn	np	np	nn	nn	--	np	nn	np	nn	nn	nn	np	nn	np	np	nn	nn	np	np	np	nn	nn	np	np	np	nn	np	nn	nn	nn	nn	np	nn	np	np	nn	nn	np	nn
9727:27:+	<nnxnp>	{-0}	--	nn	nn	nn	nn	nn	nn	np	nn	nn	np	np	nn	nn	np	nn	np	np	nn	nn	np	nn	nn	np	np	nn	nn	nn	np	np	nn	nn	nn	np	nn	np	--	np	np	nn	np	nn	nn	np	np	nn	np
10320:296:+	<nnxnp>	{-1}	nn	np	np	np	np	np	np	nn	np	np	nn	nn	nn	np	nn	np	nn	nn	--	np	nn	np	np	nn	nn	np	np	np	nn	nn	np	np	np	nn	np	nn	nn	nn	nn	np	nn	np	np	nn	nn	np	nn
10428:37:+	<nnxnp>	{-0}	np	nn	nn	nn	nn	nn	nn	np	nn	nn	--	np	np	nn	--	nn	np	np	nn	nn	np	nn	nn	np	np	nn	nn	nn	np	np	nn	nn	nn	np	nn	np	np	np	np	nn	np	nn	nn	np	np	nn	np
11523:205:-	<nnxnp>	{-0}	np	nn	nn	np	nn	nn	nn	np	nn	nn	np	np	np	nn	--	nn	np	np	nn	nn	np	nn	nn	np	np	nn	nn	nn	np	np	nn	nn	nn	np	nn	np	np	np	np	nn	np	nn	nn	np	np	nn	np
11523:110:-	<nnxnp>	{-1}	nn	np	np	nn	np	np	--	nn	np	np	nn	nn	nn	np	nn	np	nn	nn	np	np	nn	np	np	nn	nn	np	np	np	nn	nn	np	np	np	nn	np	nn	nn	nn	nn	np	nn	np	np	nn	nn	np	nn
12180:112:+	<nnxnp>	{-1}	nn	np	np	nn	np	np	np	nn	np	np	nn	nn	nn	np	nn	np	nn	nn	np	np	nn	np	np	nn	nn	np	np	np	nn	nn	np	np	np	nn	np	nn	nn	nn	nn	nn	nn	np	np	nn	nn	np	nn
13375:54:-	<nnxnp>	{-0}	np	nn	nn	np	nn	nn	nn	np	nn	nn	np	np	np	nn	np	nn	np	np	nn	nn	np	nn	nn	np	np	nn	nn	nn	np	np	nn	nn	nn	np	nn	np	np	np	--	np	np	nn	nn	np	np	nn	np
13906:184:-	<nnxnp>	{-1}	nn	np	np	nn	--	np	np	nn	np	np	nn	nn	nn	np	nn	np	nn	nn	np	np	nn	np	np	nn	nn	np	np	np	nn	nn	np	np	np	nn	np	nn	nn	nn	nn	nn	np	--	np	nn	nn	np	nn
14073:83:+	<nnxnp>	{-1}	nn	np	np	nn	np	np	np	nn	np	np	nn	nn	nn	np	nn	np	nn	nn	np	np	nn	np	np	nn	nn	np	np	np	nn	nn	np	np	np	nn	np	nn	nn	nn	nn	nn	np	np	np	nn	nn	np	nn
14309:196:+	<nnxnp>	{-1}	nn	np	np	nn	np	np	np	nn	np	np	nn	nn	nn	np	nn	np	nn	nn	np	np	nn	np	np	nn	nn	np	np	np	nn	nn	np	np	np	nn	np	nn	nn	nn	nn	nn	np	np	np	nn	nn	np	nn
14717:5:-	<nnxnp>	{-0}	np	nn	nn	np	nn	nn	nn	np	nn	nn	np	np	--	nn	np	nn	np	np	nn	nn	--	nn	nn	--	np	nn	nn	nn	np	np	nn	nn	nn	np	nn	np	np	np	np	np	nn	nn	nn	np	np	nn	np
14716:10:+	<nnxnp>	{-0}	np	nn	nn	np	nn	nn	nn	np	nn	nn	np	np	np	nn	np	nn	np	np	nn	nn	np	nn	nn	np	np	nn	nn	nn	np	np	nn	nn	nn	np	nn	np	np	np	np	np	nn	nn	nn	np	np	nn	np
14766:36:+	<nnxnp>	{-0}	np	nn	nn	np	nn	nn	nn	np	nn	nn	np	np	np	nn	np	nn	np	np	nn	nn	np	nn	nn	np	np	nn	nn	nn	--	np	nn	nn	nn	np	nn	np	np	np	np	np	nn	nn	nn	np	np	nn	np
16173:530:-	<lmxll>	{0-}	ll	lm	ll	ll	lm	lm	ll	lm	lm	lm	lm	lm	lm	lm	lm	ll	lm	ll	ll	lm	lm	lm	lm	ll	ll	lm	ll	lm	ll	ll	lm	lm	lm	lm	lm	ll	lm	lm	ll	ll	lm	lm	ll	ll	lm	lm	lm
16883:69:-	<hkxhk>	{01}	hh	kk	hk	hh	kk	kk	hk	hk	kk	kk	hk	hk	hk	kk	hk	hk	hk	hh	hk	kk	hk	kk	kk	hh	hh	kk	hk	kk	hh	hh	kk	kk	kk	hk	kk	hh	hk	hk	hh	hh	hk	kk	hk	hh	kk	kk	hk
16882:383:+	<hkxhk>	{10}	kk	hh	hk	kk	hh	hh	hk	hk	hh	hh	hk	hk	hk	hh	hk	hk	hk	kk	hk	hh	hk	hh	hh	kk	kk	hh	hk	hh	kk	kk	hh	hh	hh	hk	hh	kk	hk	--	kk	kk	hk	hh	hk	kk	hh	hh	hk
17158:568:+	<lmxll>	{0-}	ll	lm	ll	ll	lm	--	ll	lm	lm	lm	lm	lm	lm	lm	lm	ll	lm	ll	ll	lm	lm	lm	lm	ll	ll	lm	ll	lm	ll	ll	lm	--	lm	lm	lm	ll	lm	lm	ll	ll	ll	lm	ll	ll	lm	lm	lm
17377:369:-	<nnxnp>	{-1}	nn	np	np	nn	np	np	np	nn	--	np	nn	nn	nn	np	nn	np	nn	nn	np	np	nn	np	np	nn	nn	np	np	np	nn	nn	np	np	np	nn	np	nn	nn	nn	nn	nn	np	np	np	nn	np	--	nn
17377:80:-	<hkxhk>	{10}	kk	hh	hk	kk	hh	hh	hk	hk	hh	hh	hk	hk	hk	hh	hk	hk	hk	kk	hk	hh	hk	hh	hh	kk	kk	hh	hk	hh	kk	kk	hh	hh	hh	hk	hh	kk	hk	hk	kk	kk	hk	hh	hk	kk	hh	hh	hk
17880:128:+	<nnxnp>	{-1}	nn	np	np	nn	np	np	np	nn	np	np	nn	nn	nn	np	nn	np	nn	nn	np	np	nn	np	np	nn	nn	np	np	np	nn	nn	np	np	np	nn	np	nn	nn	nn	nn	nn	np	np	np	nn	np	nn	nn
25061:581:+	<nnxnp>	{-1}	nn	np	np	nn	nn	np	np	nn	np	np	nn	nn	nn	np	nn	nn	nn	nn	np	np	nn	np	np	nn	nn	np	np	np	np	nn	np	np	np	nn	np	np	nn	nn	nn	nn	np	np	np	nn	np	nn	nn
25061:657:+	<nnxnp>	{-0}	np	nn	nn	np	np	nn	nn	np	nn	nn	np	np	np	nn	np	np	np	np	nn	nn	np	nn	nn	np	np	nn	nn	nn	nn	np	nn	nn	nn	np	nn	nn	np	np	np	np	nn	nn	nn	np	nn	np	np
26253:305:-	<nnxnp>	{-1}	nn	np	np	nn	nn	np	np	nn	np	np	nn	nn	nn	np	nn	nn	nn	nn	np	np	nn	np	nn	nn	nn	np	np	np	np	nn	np	np	np	nn	np	np	nn	nn	nn	nn	np	np	np	nn	np	nn	nn
29386:42:-	<hkxhk>	{00}	hk	kk	hh	hk	kk	hh	hh	kk	hk	hk	kk	kk	kk	hk	kk	hk	kk	kk	hk	hh	hk	hk	kk	hk	kk	hk	hh	hk	hk	hk	hh	kk	hk	kk	hk	hh	kk	kk	--	hk	hh	hk	hh	hh	hk	kk	kk
29579:10:+	<hkxhk>	{00}	--	kk	hh	hk	kk	hk	hh	kk	hk	hk	kk	kk	kk	hk	kk	hk	kk	hk	hk	hh	hk	hk	hk	hk	kk	hk	hh	hk	hk	--	hh	--	hk	kk	hk	hh	kk	kk	hh	hk	hh	hk	hh	hh	hk	kk	kk
30395:566:-	<lmxll>	{0-}	ll	--	ll	ll	lm	ll	ll	lm	lm	lm	lm	lm	lm	lm	lm	ll	lm	ll	lm	ll	ll	--	lm	ll	lm	lm	ll	lm	lm	ll	ll	lm	lm	lm	lm	ll	lm	lm	ll	ll	ll	lm	ll	ll	lm	lm	lm
30602:403:-	<hkxhk>	{11}	hk	hh	hk	--	hh	hk	kk	hh	hk	hk	hh	hh	hh	hk	hh	hk	hh	hk	hk	kk	hk	hk	hk	hk	hh	hk	kk	hk	hk	hk	kk	hk	hk	hh	hk	kk	hh	hh	kk	hk	kk	hk	kk	kk	hk	hh	hh
30803:563:-	<hkxhk>	{11}	hk	hh	hk	hk	hh	hk	kk	hh	hk	hk	hh	hh	hh	hk	hh	hk	hh	--	hk	kk	kk	kk	hk	hk	hh	hk	kk	hk	hk	hk	kk	hk	hk	hh	hk	kk	hh	hh	kk	hk	kk	hk	kk	kk	hk	hh	hh
32829:181:+	<nnxnp>	{-1}	nn	nn	nn	nn	nn	nn	np	nn	np	np	nn	nn	nn	np	nn	nn	nn	nn	np	--	np	np	np	nn	nn	np	np	np	np	nn	np	np	np	nn	--	np	nn	nn	np	nn	np	np	np	np	np	nn	nn
33421:113:+	<lmxll>	{1-}	lm	ll	lm	lm	ll	lm	lm	ll	ll	ll	ll	ll	ll	ll	ll	lm	ll	lm	ll	lm	lm	lm	ll	lm	ll	ll	lm	ll	ll	lm	lm	ll	ll	ll	ll	lm	ll	ll	lm	lm	lm	ll	lm	lm	ll	ll	ll
33594:211:-	<hkxhk>	{00}	hk	kk	hk	hk	kk	hk	hh	kk	hk	--	kk	kk	kk	hk	kk	hk	kk	hk	hk	hh	hh	hh	hk	hk	kk	hk	hh	hk	hk	hk	hh	hk	hk	kk	hk	hh	kk	kk	hh	hk	hh	hk	hh	hh	hk	kk	kk
33594:74:-	<hkxhk>	{11}	hk	hh	hk	hk	hh	hk	kk	hh	hk	--	hh	hh	hh	hk	hh	hk	hh	hk	hk	kk	kk	kk	hk	hk	hh	hk	kk	hk	hk	hk	kk	hk	hk	hh	hk	kk	hh	hh	kk	hk	kk	hk	kk	kk	hk	hh	hh
34269:53:-	<nnxnp>	{-0}	np	np	np	np	np	np	nn	np	nn	nn	np	np	np	nn	nn	np	np	np	nn	nn	nn	nn	nn	np	np	nn	nn	nn	nn	np	nn	nn	nn	np	nn	nn	np	np	nn	np	nn	nn	nn	nn	nn	np	np
34641:115:+	<hkxhk>	{11}	hk	hh	--	hk	hh	hk	kk	hh	hk	hk	hh	hh	hh	hk	hk	hk	hh	hk	hk	kk	kk	kk	hk	hk	hh	hk	kk	hk	--	hk	kk	hk	hk	hh	hk	hk	hh	hh	kk	hk	kk	hk	kk	kk	hk	hh	hh
35162:74:+	<hkxhk>	{00}	hk	kk	hk	hk	kk	hk	hh	kk	hk	hk	kk	kk	kk	hk	hk	hk	kk	hk	hk	hh	hh	--	hk	hk	kk	hk	hh	hk	hk	hk	hh	hk	hk	kk	hk	hk	kk	kk	hh	hk	hh	hk	hh	hh	hk	kk	kk
36076:67:+	<hkxhk>	{00}	hk	kk	hk	hk	kk	hk	hh	kk	hk	hk	kk	kk	kk	hk	hk	hk	kk	hk	hk	hh	hh	hh	hh	hk	kk	hk	hh	hk	hk	hk	hh	hk	hk	kk	hk	hk	kk	hk	hh	hk	hh	hk	hh	hh	hk	kk	kk
36489:113:+	<nnxnp>	{-0}	np	np	np	--	np	np	nn	np	nn	nn	np	np	np	nn	nn	np	np	np	nn	nn	nn	nn	nn	np	np	nn	nn	nn	nn	--	nn	nn	nn	np	nn	nn	np	nn	nn	np	nn	nn	nn	nn	nn	np	np
36584:134:-	<hkxhk>	{00}	hk	kk	hk	hk	kk	hk	hh	kk	hk	hk	kk	kk	kk	hk	hk	hk	kk	hk	hk	hh	hh	hh	hh	hk	kk	hk	hh	hk	hk	hk	hh	hk	hk	kk	hk	hk	kk	hk	hh	hk	hh	hk	hh	hh	hk	kk	kk
36682:386:-	<hkxhk>	{11}	hk	hh	hk	hk	hh	hk	kk	hh	hk	hk	hh	hh	hh	hk	--	hk	hh	hk	hk	kk	kk	kk	kk	hk	hh	hk	kk	hk	hk	hk	kk	--	hk	hh	hk	hk	hh	hk	kk	--	kk	hk	kk	kk	hk	hh	hh
36682:338:-	<hkxhk>	{00}	hk	kk	hk	hk	kk	hk	hh	kk	hk	hk	kk	kk	kk	hk	--	hk	kk	hk	hk	hh	hh	hh	hh	hk	kk	hk	hh	hk	hk	hk	hh	--	hk	kk	hk	hk	kk	hk	hh	--	hh	hk	hh	hh	hk	kk	kk
37146:356:-	<lmxll>	{0-}	ll	lm	ll	ll	lm	ll	ll	lm	lm	lm	lm	lm	lm	lm	lm	ll	lm	ll	lm	ll	ll	ll	ll	ll	lm	lm	ll	lm	lm	ll	ll	--	lm	--	lm	lm	lm	lm	ll	ll	ll	lm	ll	ll	lm	lm	lm
38765:25:-	<hkxhk>	{01}	hh	hk	hh	hh	hk	hh	hk	hk	kk	kk	hk	hk	hk	kk	kk	hh	hk	hh	kk	hk	hk	hk	hk	hh	hk	kk	hk	kk	kk	hh	hk	kk	kk	kk	kk	kk	hk	kk	hk	hh	hk	kk	hk	hk	kk	hk	hk
39508:57:+	<hkxhk>	{11}	hk	hh	hk	hk	hh	hk	kk	hh	hk	hk	hh	hh	hh	hk	hk	hk	hh	--	hk	kk	kk	kk	kk	hk	hh	hk	kk	hk	hk	hk	kk	hk	hk	hk	hk	hk	hh	hk	kk	hk	kk	hk	kk	kk	hk	hh	hh
39515:135:-	<hkxhk>	{00}	hk	kk	hk	hk	kk	--	hh	kk	hk	hk	kk	kk	kk	hk	hk	hk	kk	--	hk	hh	hh	hh	hh	hk	kk	hk	hh	hk	hk	hk	hh	hk	hk	hk	hk	hk	kk	hk	hh	--	hh	hk	hh	hh	hk	kk	kk
39529:78:+	<hkxhk>	{11}	hk	hh	hk	--	hh	hk	kk	hh	hk	hk	hh	hh	hh	--	hk	hk	hh	hk	hk	kk	kk	kk	kk	hk	hh	hk	kk	hk	hk	hk	kk	hk	hk	hk	hk	hk	hh	hk	kk	hk	kk	--	kk	kk	hk	hh	hh
39529:99:+	<hkxhk>	{00}	hk	kk	hk	--	kk	hk	hh	kk	hk	hk	kk	kk	kk	--	hk	hk	kk	hk	hk	hh	hh	hh	hh	hk	kk	hk	hh	hk	hk	hk	hh	hk	hk	hk	hk	hk	kk	hk	hh	hk	hh	--	hh	hh	hk	kk	kk
39803:102:-	<hkxhk>	{11}	hk	hh	hk	hk	hh	hk	kk	hh	hk	hk	hh	hh	hh	hk	hk	hk	hh	hk	hk	kk	kk	kk	kk	hk	hh	hk	kk	hk	hk	hk	kk	hk	hk	hk	hk	hk	hh	hk	kk	hk	kk	hk	kk	kk	hk	hh	hh
39803:87:-	<hkxhk>	{00}	hk	kk	hk	hk	kk	hk	hh	kk	hk	hk	kk	kk	kk	hk	hk	hk	kk	hk	hk	hh	hh	hh	hh	hk	kk	hk	hh	hk	hk	hk	hh	hk	hk	hk	hk	hk	kk	hk	hh	hk	hh	hk	hh	hh	hk	kk	kk
39983:124:-	<hkxhk>	{11}	hk	hh	hk	hk	hh	hk	kk	hh	hk	--	hh	hh	hh	hk	hk	hk	hh	hk	--	kk	kk	kk	kk	hk	hh	hk	kk	hk	hk	hk	kk	hk	hk	hk	hk	hk	hh	hk	kk	hk	kk	hk	kk	kk	hk	hh	hh
42080:437:-	<hkxhk>	{11}	hk	hh	hk	hk	hh	hk	kk	hh	hk	--	hh	hh	hh	hk	--	--	hh	hk	hk	kk	kk	kk	kk	hk	hh	--	kk	hk	hk	hk	kk	hk	--	hk	hk	hk	hh	hk	kk	--	kk	hk	kk	kk	--	hh	hh
42088:44:-	<hkxhk>	{00}	hk	kk	hk	hk	kk	hk	hh	kk	hk	hk	kk	kk	kk	hk	hk	hk	kk	hk	hk	hh	hh	hh	hh	hk	kk	hk	hh	hk	hk	--	hh	hk	hk	hk	hk	hk	kk	hk	hh	hk	hh	hk	hh	hh	hk	kk	kk
44143:32:+	<hkxhk>	{11}	hk	hh	hk	hk	hh	hk	kk	hh	hk	hk	hh	hh	--	hk	hk	hk	hh	hk	hk	--	kk	kk	kk	hk	hh	hk	kk	hk	hk	hk	kk	hk	hk	hk	hk	hk	hh	hk	kk	hk	kk	hk	kk	kk	hk	hh	hh
46023:56:-	<hkxhk>	{11}	hk	hh	hk	hk	hh	hk	kk	hh	--	hk	hh	hh	hh	hk	hk	hk	hh	hk	--	kk	kk	kk	kk	hk	hh	hk	kk	hk	hk	hk	kk	hk	hk	hk	hk	hk	hh	hk	kk	hk	kk	hk	kk	kk	hk	hh	hh
46050:230:+	<hkxhk>	{00}	hk	kk	hk	hk	kk	hk	hh	kk	hk	hk	kk	kk	kk	hk	hk	hk	kk	hk	hk	hh	hh	hh	hh	hk	kk	hk	hh	hk	hk	hk	hh	hk	hk	hk	hk	hk	kk	hk	hh	hk	hh	hk	hh	hh	hk	kk	kk
46728:131:+	<hkxhk>	{11}	hk	hh	hk	hk	hh	hk	kk	hh	hk	hk	hh	hh	hh	hk	hk	hk	hh	hk	hk	kk	kk	kk	kk	hk	hh	hk	kk	hk	hk	hk	kk	hk	hk	hk	hk	hk	hh	hk	kk	hk	kk	hk	kk	kk	hk	hh	hh
47421:360:-	<hkxhk>	{00}	hk	kk	hk	--	kk	hk	hh	kk	hk	hk	kk	kk	kk	hk	hk	hk	kk	hk	hk	hh	hh	hh	hh	hk	kk	hk	hh	hk	hk	hk	hh	hk	--	hk	hk	hk	kk	hk	hh	--	hh	hk	hh	hh	hk	kk	kk
48829:75:-	<hkxhk>	{00}	hk	kk	hk	hk	kk	hk	hh	kk	hk	hk	kk	kk	kk	hk	hk	hk	kk	hk	--	hh	hh	hh	hh	--	kk	hk	hh	hk	hk	hk	hh	hk	hk	hk	hk	--	kk	hk	hh	hk	hh	hk	hh	hh	hk	kk	kk
48913:28:-	<hkxhk>	{00}	hk	kk	hk	hk	kk	hk	hh	kk	hk	hk	kk	kk	kk	hk	hk	hk	kk	hk	hk	hh	hh	hh	hh	hk	kk	hk	hh	hk	hk	hk	hh	hk	hk	hk	hk	--	kk	hk	hh	hk	hh	hk	hh	hh	hk	kk	kk
51483:26:-	<nnxnp>	{-0}	np	np	np	np	np	np	np	np	nn	nn	np	np	np	nn	nn	np	np	np	nn	nn	nn	nn	nn	np	np	nn	nn	nn	nn	np	nn	nn	nn	nn	nn	nn	np	nn	nn	np	nn	nn	nn	nn	nn	np	np
52762:124:+	<hkxhk>	{00}	hk	kk	hk	hk	kk	hk	hk	kk	hk	hk	kk	kk	kk	hk	hk	hk	kk	hk	hk	hk	hh	hh	hh	hk	kk	hk	hh	hk	hk	hk	hh	hk	hk	hk	hk	hk	kk	--	hh	hk	hh	hk	hh	hh	hk	kk	kk
55120:153:-	<hkxhk>	{11}	hk	hh	hk	hk	hh	hk	--	hh	hk	hk	hh	hh	hh	hk	hk	hk	hh	hk	hk	hk	kk	kk	kk	hk	hh	hk	kk	hk	hk	hk	kk	hk	hk	--	hk	hk	hh	hk	--	hk	kk	hk	kk	kk	hk	hh	hh
55525:217:-	<lmxll>	{1-}	lm	ll	lm	lm	ll	--	lm	ll	ll	ll	ll	ll	ll	ll	ll	lm	ll	lm	ll	ll	lm	lm	lm	lm	ll	ll	lm	ll	ll	lm	ll	ll	ll	ll	ll	ll	ll	ll	lm	lm	lm	ll	lm	lm	ll	ll	ll
55966:55:-	<hkxhk>	{00}	hk	kk	hk	hk	kk	hk	hk	kk	hk	hk	kk	kk	kk	hk	hk	hk	kk	hk	hk	hk	hh	hh	hh	hk	kk	hk	hh	hk	hk	hk	hk	hk	hk	hk	hk	hk	kk	hk	hh	hk	hh	hk	hh	hh	hk	kk	kk
56088:51:+	<hkxhk>	{11}	hk	hh	hk	hk	hh	hk	hk	hh	hk	hk	hh	hh	hh	hk	hk	hk	hh	hk	hk	hk	kk	kk	kk	hk	hh	hk	kk	hk	hk	hk	hk	hk	hk	hk	hk	hk	hh	hk	kk	hk	kk	hk	kk	kk	hk	hh	hh
56341:502:+	<hkxhk>	{00}	--	kk	hk	hk	kk	hk	hk	kk	hk	hk	kk	kk	kk	hk	hk	hk	kk	hk	hk	hk	hh	hh	hh	hk	kk	hk	hh	hk	hk	--	hk	hk	hk	--	hk	hk	kk	hk	hh	hk	hh	hk	hh	hh	--	kk	kk
56975:625:+	<lmxll>	{1-}	lm	lm	lm	lm	ll	lm	lm	ll	ll	ll	ll	ll	ll	ll	ll	lm	ll	lm	ll	ll	lm	--	lm	lm	ll	ll	--	ll	ll	lm	ll	ll	ll	ll	ll	ll	ll	ll	ll	lm	--	ll	lm	lm	ll	ll	ll
57762:249:-	<lmxll>	{0-}	ll	ll	ll	ll	lm	ll	ll	lm	ll	lm	lm	lm	lm	lm	lm	ll	lm	ll	lm	lm	ll	ll	ll	ll	lm	lm	ll	lm	lm	ll	lm	lm	lm	lm	lm	--	lm	lm	lm	ll	ll	lm	ll	ll	lm	lm	lm
60207:44:-	<lmxll>	{1-}	lm	lm	lm	lm	ll	lm	lm	ll	--	ll	ll	ll	ll	lm	ll	lm	ll	lm	ll	ll	lm	lm	ll	lm	ll	--	lm	ll	ll	lm	ll	ll	ll	ll	ll	ll	ll	ll	ll	lm	lm	ll	lm	lm	ll	ll	ll
61317:491:-	<lmxll>	{1-}	lm	lm	lm	lm	ll	lm	lm	ll	lm	ll	ll	ll	ll	lm	ll	lm	ll	lm	ll	ll	lm	lm	ll	lm	ll	ll	lm	ll	ll	lm	ll	ll	ll	ll	ll	ll	ll	ll	ll	lm	lm	ll	lm	lm	ll	ll	ll
61316:508:+	<lmxll>	{0-}	ll	ll	ll	ll	lm	ll	ll	lm	ll	lm	lm	lm	lm	ll	lm	ll	lm	ll	lm	lm	ll	ll	lm	ll	lm	--	ll	lm	lm	ll	lm	lm	lm	lm	lm	lm	lm	lm	lm	ll	ll	lm	ll	ll	lm	lm	lm
62178:101:-	<lmxll>	{0-}	ll	ll	ll	ll	lm	ll	ll	lm	ll	lm	lm	lm	lm	ll	lm	ll	lm	ll	lm	lm	ll	ll	lm	ll	lm	--	ll	lm	lm	ll	lm	lm	lm	lm	lm	lm	lm	lm	lm	ll	ll	--	ll	ll	lm	lm	lm
62651:88:-	<hkxhk>	{00}	hk	hk	hk	hk	kk	hk	hk	kk	hh	hk	kk	kk	kk	hh	hk	hk	kk	hk	hk	hk	hh	hh	kk	hk	kk	hk	hh	hk	hk	hh	hk	hk	hk	hk	hk	hk	kk	kk	hk	hk	hh	hk	hh	hh	hk	kk	kk
63022:72:+	<hkxhk>	{11}	hk	hk	hk	hk	hh	hk	hk	hh	kk	hk	hh	hh	hh	kk	hk	hk	hh	hk	hk	hk	kk	kk	hh	hk	hh	hk	kk	hk	--	kk	hk	hk	hk	hk	hk	hk	hh	hh	hk	hk	kk	hk	kk	kk	--	hh	hh
63978:48:-	<hkxhk>	{11}	hk	hk	hk	hk	hh	hk	hk	hh	kk	hk	hh	hh	hh	kk	hk	hk	hh	hk	hk	hk	kk	kk	hh	hk	hh	hk	kk	hk	hk	kk	hk	hk	hk	hk	hk	hk	hh	hh	--	hk	kk	hk	kk	kk	hk	hh	hh
64290:11:+	<lmxll>	{1-}	lm	lm	lm	lm	ll	lm	lm	ll	lm	ll	ll	ll	ll	lm	ll	lm	ll	lm	ll	ll	ll	lm	ll	lm	ll	ll	lm	ll	ll	lm	ll	ll	ll	ll	ll	ll	ll	ll	ll	lm	lm	ll	lm	lm	ll	ll	ll
64501:27:+	<lmxll>	{1-}	lm	lm	lm	--	ll	lm	lm	ll	lm	ll	ll	ll	ll	lm	ll	lm	ll	--	ll	ll	ll	--	ll	lm	ll	ll	lm	ll	ll	lm	ll	ll	ll	ll	ll	ll	ll	ll	ll	--	lm	ll	lm	lm	ll	ll	ll
65474:581:-	<nnxnp>	{-0}	np	np	np	np	np	np	np	np	nn	--	nn	np	--	nn	nn	np	np	np	nn	nn	nn	nn	np	np	np	nn	nn	nn	nn	nn	nn	nn	nn	nn	nn	nn	np	np	nn	np	nn	nn	nn	nn	nn	np	np
65752:354:-	<lmxll>	{1-}	lm	lm	lm	lm	ll	lm	lm	ll	lm	lm	ll	ll	ll	--	ll	lm	ll	lm	ll	ll	ll	ll	ll	lm	ll	ll	lm	ll	ll	lm	ll	ll	ll	ll	ll	ll	ll	ll	ll	--	lm	ll	lm	lm	ll	lm	ll
66289:36:-	<lmxll>	{0-}	ll	ll	ll	ll	lm	ll	ll	lm	ll	ll	lm	lm	lm	ll	lm	ll	ll	ll	lm	lm	lm	ll	lm	ll	lm	lm	ll	lm	lm	ll	lm	lm	lm	lm	lm	lm	lm	lm	lm	ll	ll	lm	ll	ll	lm	ll	lm
66443:64:-	<lmxll>	{1-}	lm	lm	lm	lm	ll	lm	lm	ll	lm	lm	ll	ll	ll	lm	ll	lm	lm	--	ll	ll	ll	ll	ll	lm	ll	ll	lm	ll	ll	lm	ll	ll	ll	ll	ll	ll	ll	ll	ll	lm	lm	ll	lm	lm	ll	--	ll
66548:18:+	<lmxll>	{1-}	lm	--	lm	lm	ll	lm	lm	ll	lm	lm	ll	ll	ll	lm	ll	lm	lm	lm	ll	ll	ll	ll	ll	lm	ll	ll	lm	ll	ll	lm	ll	ll	ll	ll	ll	ll	ll	ll	ll	lm	lm	ll	lm	lm	ll	ll	ll
66673:96:+	<lmxll>	{1-}	lm	lm	lm	lm	ll	lm	lm	ll	lm	lm	ll	ll	ll	lm	ll	lm	lm	lm	lm	ll	ll	ll	ll	lm	ll	ll	lm	ll	ll	lm	ll	ll	ll	ll	ll	ll	ll	ll	ll	lm	lm	ll	lm	lm	ll	lm	ll
67757:47:+	<lmxll>	{1-}	lm	lm	lm	lm	ll	lm	lm	ll	lm	lm	ll	ll	ll	lm	ll	lm	lm	lm	lm	ll	ll	ll	ll	lm	ll	ll	lm	ll	ll	lm	ll	ll	ll	ll	ll	ll	ll	ll	ll	lm	lm	ll	lm	--	ll	lm	ll
67820:80:+	<lmxll>	{0-}	ll	ll	ll	ll	lm	ll	ll	lm	ll	ll	lm	lm	lm	ll	lm	ll	ll	ll	ll	--	lm	lm	lm	ll	lm	lm	ll	lm	lm	ll	lm	lm	lm	lm	lm	lm	lm	lm	lm	ll	ll	ll	ll	ll	lm	ll	lm
69587:141:-	<lmxll>	{0-}	ll	ll	ll	ll	lm	ll	ll	lm	ll	ll	lm	lm	lm	ll	lm	ll	ll	ll	ll	lm	lm	lm	lm	ll	lm	lm	ll	lm	lm	ll	lm	lm	lm	lm	lm	lm	lm	lm	lm	ll	ll	ll	ll	ll	lm	ll	lm
69586:21:+	<lmxll>	{1-}	lm	lm	lm	lm	ll	lm	lm	ll	lm	lm	ll	ll	ll	lm	ll	lm	lm	lm	lm	ll	ll	ll	ll	--	ll	ll	lm	ll	ll	lm	ll	ll	ll	ll	ll	ll	ll	ll	ll	lm	lm	lm	lm	lm	ll	lm	ll
69958:125:-	<lmxll>	{1-}	lm	ll	lm	lm	ll	lm	lm	ll	lm	lm	ll	ll	ll	lm	ll	lm	lm	lm	lm	ll	ll	--	ll	lm	ll	ll	lm	ll	ll	lm	ll	ll	ll	ll	ll	ll	ll	ll	ll	lm	lm	lm	lm	lm	ll	lm	ll
70151:22:+	<lmxll>	{1-}	--	lm	lm	lm	ll	lm	lm	ll	lm	lm	ll	ll	ll	lm	ll	lm	lm	lm	lm	ll	ll	ll	ll	lm	ll	ll	lm	ll	ll	lm	ll	ll	ll	ll	ll	ll	ll	ll	ll	lm	lm	lm	lm	lm	ll	lm	ll
70290:47:+	<lmxll>	{1-}	lm	lm	lm	lm	ll	lm	lm	ll	lm	lm	ll	ll	ll	lm	ll	lm	lm	lm	lm	ll	ll	ll	ll	lm	ll	ll	lm	ll	ll	lm	ll	ll	ll	ll	ll	ll	ll	ll	ll	lm	lm	--	lm	lm	ll	lm	ll
73374:171:-	<hkxhk>	{00}	hk	hk	hk	hk	kk	hk	hk	kk	--	hh	hk	hk	hk	hh	hk	hk	hk	--	--	hk	hk	hk	kk	--	kk	kk	hh	hk	hk	hh	hk	hk	hk	hk	kk	hk	kk	kk	--	hh	hk	hh	hh	hh	kk	hk	kk
74241:13:-	<nnxnp>	{-1}	nn	nn	nn	nn	nn	nn	np	nn	nn	np	np	np	np	np	np	nn	nn	nn	nn	np	np	np	nn	nn	nn	nn	np	np	np	np	np	np	np	np	nn	np	nn	nn	np	np	nn	np	np	np	nn	nn	nn
75114:106:+	<hkxhk>	{11}	hk	hk	hk	hk	hh	hk	kk	hh	hk	kk	hk	hk	hk	kk	hk	hk	hk	hh	hk	hk	hk	hk	hh	hk	hk	hh	kk	hk	hk	kk	hk	hk	hk	hk	hh	hk	hh	hk	hk	kk	hh	kk	kk	kk	hh	hk	hk
75251:85:+	<hkxhk>	{11}	hk	hk	hk	hk	hk	hk	kk	hh	--	kk	hk	hk	hk	kk	hk	--	hk	hh	hk	hk	hk	hk	hh	hk	hk	hh	kk	hk	--	kk	hk	hk	hk	hk	hh	hk	hh	hk	hk	kk	hh	kk	kk	kk	hh	hk	hk
75251:322:+	<nnxnp>	{-0}	np	np	np	np	nn	np	nn	np	--	nn	nn	nn	nn	nn	nn	--	np	np	np	nn	nn	nn	np	np	np	np	nn	nn	nn	nn	nn	nn	nn	nn	np	nn	np	np	nn	nn	np	nn	nn	nn	--	np	np
77134:94:-	<hkxhk>	{00}	hk	hk	hk	hk	hk	hk	hh	kk	hk	hh	hk	hk	hk	hh	hk	hk	hk	kk	hk	hk	hk	--	kk	hk	hk	kk	hh	hk	hk	hh	hk	hk	hk	hk	kk	hk	kk	--	hk	hh	kk	hh	hh	hh	kk	hk	hk
78669:64:-	<hkxhk>	{00}	hk	hk	hk	hk	hk	hk	hh	kk	hk	hh	hk	hk	hk	hh	hk	hk	hk	kk	hk	hk	hk	hk	kk	hk	hk	hk	hh	hk	hk	hh	hk	hk	hk	hk	kk	hk	kk	hk	hk	hh	kk	hh	hh	hh	kk	hk	hk
79694:93:+	<nnxnp>	{-1}	nn	nn	nn	nn	np	nn	np	nn	nn	np	np	np	np	--	np	nn	nn	nn	nn	np	np	np	nn	nn	nn	nn	np	np	np	np	np	np	np	nn	nn	np	nn	nn	np	np	nn	np	np	np	nn	nn	nn
80373:236:-	<lmxll>	{1-}	lm	lm	lm	lm	ll	lm	lm	ll	lm	lm	ll	ll	ll	lm	ll	lm	lm	ll	ll	ll	ll	ll	ll	lm	lm	--	lm	ll	ll	lm	ll	ll	ll	ll	ll	ll	ll	lm	ll	lm	ll	lm	lm	lm	ll	lm	lm
81039:97:+	<nnxnp>	{-1}	nn	nn	nn	nn	np	nn	np	nn	nn	np	np	np	np	np	np	nn	np	nn	nn	np	--	np	nn	nn	nn	np	np	np	np	--	np	np	np	nn	nn	np	nn	nn	np	np	nn	np	np	np	nn	nn	nn
81045:34:+	<nnxnp>	{-1}	nn	nn	nn	nn	np	nn	np	nn	nn	np	np	np	np	np	np	nn	np	nn	nn	np	np	--	nn	nn	nn	np	np	np	np	np	np	np	np	nn	nn	np	nn	nn	np	np	nn	--	np	np	nn	nn	nn
81264:64:-	<nnxnp>	{-1}	nn	nn	nn	nn	np	nn	np	nn	nn	nn	np	np	np	np	np	nn	np	nn	nn	np	nn	--	nn	nn	nn	np	np	np	np	np	np	np	np	nn	nn	np	nn	nn	np	np	nn	np	np	np	nn	nn	nn
81946:187:-	<nnxnp>	{-0}	np	np	np	np	nn	np	nn	np	np	np	nn	nn	nn	nn	nn	np	nn	nn	--	nn	nn	nn	np	np	np	nn	nn	nn	nn	nn	nn	nn	nn	np	np	nn	np	np	np	nn	np	nn	nn	nn	np	np	np
83649:287:+	<nnxnp>	{-1}	nn	nn	nn	nn	np	nn	np	nn	nn	nn	np	np	np	--	np	nn	np	np	nn	--	--	np	nn	nn	nn	--	np	np	np	np	np	np	np	nn	nn	--	nn	nn	nn	np	nn	np	np	np	nn	nn	nn
83864:22:-	<nnxnp>	{-1}	nn	nn	nn	nn	np	nn	np	nn	nn	nn	np	np	--	np	np	nn	np	np	nn	np	np	np	nn	nn	nn	np	np	np	np	np	np	np	np	nn	nn	np	nn	nn	nn	np	nn	np	np	np	nn	nn	nn
86978:113:+	<nnxnp>	{-1}	nn	np	nn	nn	np	np	np	nn	nn	nn	np	np	np	np	np	nn	np	np	nn	np	np	np	nn	nn	np	np	np	np	np	np	np	np	np	nn	nn	np	nn	nn	nn	np	nn	np	np	nn	nn	nn	nn
87629:440:-	<nnxnp>	{-1}	nn	np	nn	nn	np	np	np	nn	nn	nn	np	np	np	np	np	np	np	np	nn	--	np	np	nn	nn	np	np	np	np	np	np	--	--	np	nn	nn	np	nn	nn	nn	np	nn	np	np	nn	nn	nn	nn
91154:71:-	<nnxnp>	{-0}	np	np	nn	np	nn	nn	nn	nn	nn	np	np	nn	np	np	--	nn	np	nn	np	nn	np	np	nn	np	nn	np	nn	nn	nn	nn	nn	np	np	np	nn	np	nn	np	np	nn	np	np	np	np	nn	np	np
91210:108:-	<lmxll>	{1-}	ll	ll	ll	lm	lm	ll	ll	lm	lm	ll	ll	lm	lm	lm	ll	lm	lm	lm	lm	lm	lm	lm	lm	ll	ll	ll	lm	ll	ll	ll	lm	lm	lm	ll	ll	lm	lm	lm	ll	lm	ll	lm	lm	lm	lm	ll	ll
91901:540:+	<lmxll>	{1-}	ll	ll	ll	--	--	ll	ll	lm	lm	ll	ll	lm	lm	lm	ll	lm	lm	lm	lm	lm	lm	--	lm	ll	ll	ll	lm	ll	ll	ll	lm	lm	lm	ll	ll	lm	lm	--	ll	lm	ll	lm	--	lm	--	ll	ll
92218:41:+	<lmxll>	{0-}	--	ll	lm	ll	ll	lm	lm	ll	--	lm	lm	ll	ll	ll	lm	ll	ll	ll	--	ll	ll	ll	ll	lm	lm	--	ll	lm	lm	lm	ll	ll	ll	lm	lm	ll	ll	ll	lm	ll	lm	ll	ll	ll	ll	lm	lm
92570:277:-	<lmxll>	{0-}	lm	lm	lm	ll	ll	lm	lm	ll	ll	lm	lm	ll	ll	ll	lm	ll	ll	ll	ll	ll	ll	ll	ll	lm	lm	lm	ll	lm	lm	lm	ll	ll	ll	lm	lm	ll	ll	ll	lm	ll	lm	ll	ll	ll	ll	lm	lm
92629:11:-	<hkxhk>	{01}	hk	hk	kk	hh	hk	kk	kk	hk	hh	hk	hk	hk	hh	hh	hk	hk	hh	hk	hh	hk	hh	hh	hk	hk	kk	--	hk	kk	kk	kk	hk	hh	hk	hk	kk	hh	hk	hh	hk	hk	hk	hh	hh	hh	hk	hk	hk
92777:48:-	<nnxnp>	{-0}	np	np	nn	np	nn	nn	nn	nn	--	np	np	nn	np	np	np	nn	np	nn	np	nn	np	np	nn	np	nn	np	nn	nn	nn	nn	nn	np	nn	np	nn	np	nn	np	np	nn	np	np	np	np	nn	np	np
94279:132:-	<lmxll>	{0-}	lm	lm	lm	ll	ll	lm	lm	ll	ll	lm	lm	ll	lm	ll	lm	ll	ll	ll	ll	ll	ll	ll	ll	--	lm	lm	ll	lm	lm	lm	ll	ll	ll	lm	lm	ll	ll	ll	lm	ll	lm	ll	ll	ll	ll	lm	lm
94530:8:+	<lmxll>	{1-}	ll	ll	ll	lm	lm	ll	ll	lm	--	ll	ll	lm	ll	lm	ll	lm	lm	lm	--	lm	lm	ll	lm	ll	ll	ll	lm	ll	ll	ll	lm	lm	lm	ll	ll	lm	lm	lm	ll	lm	ll	lm	lm	lm	lm	ll	ll
94611:201:-	<lmxll>	{1-}	ll	ll	ll	--	lm	ll	ll	lm	lm	ll	ll	lm	ll	lm	ll	lm	lm	lm	lm	lm	lm	lm	lm	ll	ll	ll	lm	ll	ll	ll	lm	lm	lm	ll	ll	lm	lm	lm	ll	lm	ll	lm	lm	lm	lm	ll	ll
95065:422:+	<nnxnp>	{-0}	np	np	nn	np	np	nn	nn	nn	np	np	np	nn	np	nn	np	nn	np	nn	np	nn	np	np	nn	np	nn	nn	nn	nn	nn	nn	nn	np	nn	np	nn	np	nn	np	np	np	np	nn	np	np	nn	np	np
97147:58:+	<lmxll>	{0-}	lm	lm	lm	ll	ll	lm	lm	ll	ll	lm	lm	ll	lm	lm	lm	ll	ll	ll	ll	ll	ll	ll	ll	lm	lm	lm	ll	lm	lm	lm	ll	ll	ll	lm	lm	ll	ll	ll	lm	ll	lm	ll	ll	ll	ll	lm	lm
97147:98:+	<lmxll>	{1-}	ll	ll	ll	lm	lm	ll	ll	lm	lm	ll	ll	lm	ll	ll	ll	lm	--	lm	--	lm	lm	lm	lm	ll	ll	ll	lm	ll	ll	ll	lm	lm	lm	ll	ll	lm	lm	lm	ll	lm	ll	lm	lm	lm	lm	ll	ll
97302:17:-	<lmxll>	{1-}	ll	ll	ll	lm	lm	ll	ll	lm	lm	ll	ll	lm	ll	ll	ll	lm	lm	--	lm	lm	lm	lm	lm	ll	ll	ll	lm	ll	ll	ll	lm	lm	lm	ll	ll	lm	lm	lm	ll	lm	ll	lm	lm	lm	lm	ll	ll
97406:89:+	<nnxnp>	{-1}	nn	np	np	nn	nn	--	np	np	nn	nn	nn	np	nn	np	nn	np	nn	np	nn	np	nn	nn	np	nn	np	np	np	np	np	np	np	nn	np	nn	np	nn	np	nn	nn	nn	nn	np	nn	nn	np	nn	nn
98562:114:-	<nnxnp>	{-1}	nn	np	np	nn	nn	np	np	np	nn	nn	nn	np	nn	np	nn	np	nn	np	--	np	--	--	np	nn	np	np	np	np	np	np	np	nn	np	nn	np	nn	np	nn	nn	nn	nn	np	nn	nn	np	nn	nn
98755:597:-	<nnxnp>	{-1}	nn	np	np	nn	nn	np	np	np	nn	nn	nn	np	nn	np	nn	np	nn	np	nn	np	nn	nn	np	nn	np	np	np	np	np	np	np	nn	np	nn	np	nn	np	nn	nn	nn	nn	np	nn	nn	np	nn	nn
100536:139:+	<nnxnp>	{-0}	np	nn	nn	np	np	nn	nn	nn	np	np	np	nn	np	nn	np	nn	np	nn	np	nn	nn	np	nn	np	nn	nn	nn	np	nn	nn	nn	np	nn	np	np	np	nn	np	np	np	np	nn	np	np	nn	--	np
103495:459:-	<nnxnp>	{-1}	nn	np	np	nn	nn	np	np	np	nn	nn	nn	np	nn	np	nn	np	nn	np	nn	--	--	nn	nn	nn	np	np	np	nn	--	np	np	nn	np	nn	nn	nn	np	nn	nn	nn	nn	np	nn	nn	np	nn	nn
104489:182:-	<nnxnp>	{-0}	np	nn	nn	np	np	nn	nn	nn	np	np	np	nn	np	nn	np	nn	np	nn	np	nn	nn	--	nn	np	nn	nn	nn	np	nn	nn	nn	np	nn	np	--	np	nn	np	np	np	np	nn	np	np	nn	np	np
104511:457:+	<nnxnp>	{-0}	--	nn	nn	np	np	nn	nn	nn	np	np	np	nn	np	nn	np	nn	np	nn	np	nn	nn	--	nn	np	nn	nn	nn	np	nn	nn	nn	np	nn	np	np	np	nn	np	np	np	np	nn	np	np	nn	np	np
104910:35:+	<nnxnp>	{-0}	np	nn	nn	np	np	nn	nn	nn	np	np	np	nn	np	nn	np	nn	--	nn	np	nn	nn	np	nn	np	nn	nn	nn	np	nn	nn	nn	np	nn	np	np	np	nn	np	--	np	np	nn	np	np	nn	np	np
104980:129:+	<nnxnp>	{-1}	nn	--	np	nn	nn	np	np	np	nn	nn	nn	np	nn	np	nn	np	nn	np	nn	np	np	nn	np	nn	np	np	np	nn	np	np	np	nn	np	nn	nn	nn	np	nn	nn	nn	nn	np	nn	nn	np	nn	nn
105015:74:-	<nnxnp>	{-1}	nn	np	--	nn	nn	np	np	np	nn	nn	nn	np	nn	np	nn	np	nn	np	nn	np	np	nn	np	nn	np	np	np	nn	np	np	np	nn	np	nn	nn	nn	np	nn	nn	nn	nn	np	nn	nn	np	nn	nn
105300:86:+	<nnxnp>	{-0}	np	nn	nn	np	np	nn	nn	nn	np	np	np	nn	np	nn	np	nn	np	nn	np	nn	nn	--	nn	np	nn	nn	nn	np	nn	nn	nn	np	nn	np	np	np	nn	np	np	np	np	nn	np	np	nn	np	np
105693:375:+	<nnxnp>	{-0}	np	nn	nn	np	np	nn	nn	nn	np	np	np	nn	np	nn	np	nn	np	nn	np	nn	nn	np	nn	np	nn	nn	nn	np	nn	nn	nn	np	nn	np	--	np	nn	--	np	np	np	nn	np	np	nn	np	np
105786:56:+	<nnxnp>	{-0}	np	nn	nn	np	np	nn	nn	nn	np	np	np	nn	np	nn	np	nn	np	nn	np	nn	nn	--	nn	np	nn	nn	nn	np	nn	nn	nn	np	nn	np	np	np	nn	np	np	np	np	nn	np	np	nn	np	np
105850:80:-	<nnxnp>	{-1}	nn	np	np	nn	nn	np	np	np	nn	nn	nn	np	nn	np	nn	np	nn	np	nn	np	np	nn	np	nn	np	np	np	nn	np	np	np	nn	np	nn	nn	nn	np	nn	nn	nn	nn	np	nn	nn	np	nn	nn
105866:586:-	<nnxnp>	{-0}	np	nn	nn	np	np	nn	nn	nn	np	np	np	nn	np	nn	np	nn	np	nn	np	nn	nn	np	nn	np	nn	nn	nn	np	nn	nn	nn	np	nn	np	np	np	nn	np	--	np	np	nn	np	np	nn	np	np
106021:528:-	<nnxnp>	{-0}	--	nn	nn	np	np	nn	nn	nn	np	np	np	nn	np	nn	np	nn	np	nn	np	np	nn	np	nn	np	nn	nn	nn	np	nn	nn	nn	np	nn	np	np	np	nn	np	np	np	np	nn	np	np	nn	np	np
106040:54:+	<nnxnp>	{-0}	--	nn	nn	np	np	nn	nn	nn	np	np	np	nn	np	nn	np	nn	np	nn	np	np	nn	--	nn	np	nn	nn	nn	--	nn	nn	nn	np	nn	--	np	np	nn	np	np	np	np	nn	np	np	nn	np	np
106040:315:+	<nnxnp>	{-1}	nn	np	np	nn	nn	np	np	np	nn	nn	nn	np	nn	np	nn	np	nn	np	nn	nn	np	nn	np	nn	np	np	np	nn	--	np	np	nn	np	nn	nn	nn	np	nn	nn	nn	nn	np	nn	nn	np	nn	nn
107142:68:-	<nnxnp>	{-0}	np	nn	nn	np	np	nn	nn	nn	np	np	np	nn	np	nn	np	nn	np	nn	np	np	nn	np	nn	np	nn	nn	nn	np	nn	nn	nn	np	nn	np	np	np	nn	np	np	np	np	nn	np	np	nn	np	np
107461:106:+	<nnxnp>	{-0}	np	nn	nn	--	np	nn	nn	nn	--	np	np	nn	np	nn	np	nn	np	nn	np	np	--	np	nn	np	nn	nn	nn	np	nn	nn	nn	np	nn	np	np	np	nn	np	np	np	np	nn	np	np	nn	np	np
107464:58:-	<nnxnp>	{-1}	nn	np	np	nn	nn	np	np	np	nn	nn	nn	np	nn	np	nn	np	nn	np	nn	nn	np	nn	np	nn	np	np	np	nn	np	np	np	nn	np	nn	nn	nn	np	nn	nn	nn	nn	np	nn	nn	np	nn	nn
108434:110:-	<nnxnp>	{-1}	nn	np	np	np	nn	np	np	np	nn	nn	nn	np	nn	np	nn	np	nn	np	nn	nn	np	nn	np	nn	np	np	np	nn	np	np	np	nn	np	nn	nn	nn	np	nn	nn	nn	nn	np	nn	nn	--	nn	nn
108848:111:+	<nnxnp>	{-0}	np	nn	nn	nn	np	nn	nn	nn	np	np	np	nn	np	nn	np	nn	np	nn	np	np	nn	np	nn	np	nn	nn	nn	np	nn	nn	nn	np	nn	np	np	np	nn	np	np	np	np	nn	np	np	nn	np	np
108869:604:+	<nnxnp>	{-0}	np	nn	nn	nn	np	nn	nn	nn	np	np	nn	nn	np	nn	np	nn	np	nn	--	np	nn	np	nn	np	nn	nn	nn	--	nn	nn	nn	np	nn	np	np	np	nn	np	np	np	np	nn	np	np	nn	np	np
109476:148:+	<nnxnp>	{-1}	nn	np	np	np	nn	np	np	np	nn	nn	np	np	nn	np	nn	np	nn	np	nn	nn	np	nn	np	nn	np	np	np	nn	np	np	np	nn	np	nn	nn	nn	np	nn	nn	nn	nn	np	nn	nn	np	nn	nn
110693:100:-	<nnxnp>	{-1}	nn	np	np	np	nn	np	np	np	nn	nn	np	np	nn	np	nn	np	nn	np	nn	nn	np	nn	np	nn	np	np	np	nn	np	np	np	nn	np	nn	nn	nn	np	nn	np	nn	nn	np	nn	nn	np	nn	nn
110797:232:+	<nnxnp>	{-0}	--	nn	nn	nn	np	nn	nn	nn	np	np	nn	nn	np	nn	np	nn	np	nn	np	np	nn	np	nn	np	nn	nn	nn	--	nn	nn	nn	np	nn	np	np	np	nn	np	nn	np	np	nn	np	np	nn	np	np
110921:86:-	<nnxnp>	{-1}	nn	np	np	np	nn	np	np	np	nn	nn	np	np	nn	np	nn	np	nn	np	nn	nn	np	--	np	nn	np	np	np	nn	np	np	np	nn	np	nn	nn	nn	np	nn	np	nn	nn	np	nn	nn	np	nn	nn
112737:345:-	<hkxhk>	{10}	hk	hh	hh	hk	hk	hh	hh	hh	hk	kk	hh	hh	hk	hh	kk	hk	hk	hk	kk	kk	hh	hk	hh	hk	hh	hh	hh	hk	hh	hh	--	kk	hk	hk	hk	kk	hk	kk	hh	kk	hk	hk	kk	kk	hk	hk	hk
113794:161:+	<nnxnp>	{-1}	nn	np	np	np	nn	np	np	np	nn	nn	np	np	nn	np	nn	np	nn	np	--	nn	np	nn	np	nn	np	np	np	nn	np	np	np	nn	np	nn	nn	nn	np	--	--	nn	nn	np	nn	nn	np	nn	nn
115504:130:+	<nnxnp>	{-1}	nn	np	np	np	nn	np	np	np	nn	nn	np	np	nn	np	nn	np	nn	np	nn	nn	np	nn	np	nn	np	np	np	nn	np	np	np	nn	np	nn	nn	nn	np	np	np	nn	nn	np	nn	nn	np	nn	nn
115548:87:+	<nnxnp>	{-0}	np	nn	nn	nn	np	nn	nn	nn	np	np	nn	nn	np	nn	np	nn	np	nn	np	np	nn	np	nn	np	nn	nn	nn	np	nn	nn	nn	np	nn	np	np	np	nn	nn	nn	np	np	nn	np	np	nn	np	np
117345:258:+	<nnxnp>	{-1}	nn	np	np	np	nn	np	np	--	nn	nn	np	np	nn	np	nn	np	nn	np	nn	nn	np	nn	np	nn	np	np	np	nn	np	np	nn	nn	np	nn	nn	nn	np	np	np	nn	nn	np	nn	nn	np	nn	nn
118559:354:-	<nnxnp>	{-1}	nn	np	np	np	nn	np	np	np	nn	nn	np	np	nn	np	nn	np	nn	np	np	nn	np	nn	np	nn	np	np	np	nn	np	np	nn	nn	np	nn	nn	nn	np	np	np	nn	nn	--	nn	nn	--	nn	nn
120181:493:-	<nnxnp>	{-1}	nn	--	np	np	nn	np	np	np	nn	nn	np	nn	nn	--	nn	np	nn	np	np	nn	np	nn	np	nn	np	--	np	nn	np	np	nn	nn	np	nn	nn	nn	np	np	np	nn	nn	np	nn	nn	--	nn	nn
120185:98:+	<nnxnp>	{-1}	--	np	np	np	nn	np	np	np	nn	nn	np	nn	nn	np	nn	np	nn	np	--	nn	np	--	np	nn	np	np	np	nn	np	np	nn	nn	np	nn	nn	nn	np	np	np	nn	nn	np	nn	nn	np	nn	nn
121585:37:+	<nnxnp>	{-1}	nn	np	np	np	nn	np	np	np	nn	nn	np	nn	nn	np	nn	np	nn	np	np	nn	np	np	np	nn	--	np	np	nn	--	np	nn	nn	np	nn	nn	nn	np	np	np	nn	nn	np	nn	nn	np	nn	nn
126708:471:-	<nnxnp>	{-1}	nn	np	np	np	nn	np	np	np	nn	nn	np	nn	nn	np	nn	np	nn	np	np	nn	np	np	np	nn	np	np	np	nn	np	np	nn	nn	np	nn	nn	nn	np	np	np	nn	np	np	nn	nn	np	nn	nn
134801:491:-	<hkxhk>	{11}	hh	hk	hk	kk	hh	hk	hk	hk	hh	--	hk	hh	hh	hk	hk	hk	hh	hk	kk	hk	hk	hk	kk	hh	hk	hk	hk	hh	hk	kk	hk	hh	kk	hh	hh	hh	kk	hk	hk	hk	hk	kk	hk	hk	hk	hh	hh
135805:138:-	<lmxll>	{1-}	ll	ll	ll	--	ll	ll	ll	ll	ll	lm	ll	ll	ll	ll	lm	ll	ll	ll	lm	lm	ll	ll	lm	ll	ll	ll	ll	ll	ll	lm	lm	ll	lm	ll	ll	ll	lm	ll	ll	lm	ll	lm	lm	lm	ll	ll	ll
136284:74:+	<hkxhk>	{01}	hk	kk	kk	hk	hk	kk	kk	kk	hh	hh	kk	hk	hk	kk	hh	kk	hk	kk	hh	hh	kk	--	hk	hh	kk	kk	kk	hk	kk	hk	hh	hk	hh	hh	hk	hk	hk	kk	kk	hh	kk	hk	hh	hh	kk	hk	hk
136448:13:+	<hkxhk>	{01}	hk	kk	kk	hk	hk	kk	kk	kk	hk	hh	kk	hk	hk	kk	hh	kk	hk	kk	hh	hh	kk	kk	hk	hk	kk	kk	kk	hk	kk	hk	hh	hk	hh	hk	hk	hk	hk	kk	kk	hh	kk	hk	hh	hh	kk	hk	hk
136456:84:+	<nnxnp>	{-0}	np	nn	nn	nn	np	nn	nn	nn	np	np	nn	np	np	nn	np	nn	np	nn	nn	np	nn	nn	nn	np	nn	nn	nn	np	nn	nn	np	np	np	np	np	np	nn	nn	nn	np	nn	nn	np	np	nn	np	np
138543:529:+	<lmxll>	{1-}	ll	ll	ll	lm	ll	ll	ll	ll	ll	lm	ll	lm	ll	ll	lm	ll	ll	ll	lm	lm	ll	ll	lm	ll	ll	ll	ll	ll	ll	lm	lm	ll	lm	ll	ll	ll	lm	ll	ll	lm	ll	lm	lm	lm	ll	ll	ll
139360:20:+	<lmxll>	{0-}	lm	lm	lm	ll	lm	lm	lm	lm	lm	ll	lm	ll	lm	lm	ll	lm	lm	lm	ll	ll	lm	lm	ll	lm	lm	lm	lm	lm	lm	ll	ll	lm	ll	lm	lm	lm	ll	lm	lm	ll	lm	ll	ll	ll	lm	lm	lm
140389:131:-	<hkxhk>	{01}	hk	kk	kk	hk	hk	kk	kk	kk	hk	hk	kk	hh	hk	kk	hh	kk	hk	kk	hk	hh	kk	kk	hk	hk	kk	kk	kk	hk	kk	hk	hh	hk	hh	hk	hk	hk	hk	kk	kk	hh	kk	hk	hh	hh	kk	hk	hk
140476:558:+	<hkxhk>	{10}	hk	hh	hh	hk	hk	hh	hh	hh	hk	hk	hh	kk	hk	hh	kk	hh	hk	hh	--	kk	hh	hh	hk	--	hh	hh	hh	hk	hh	hk	kk	hk	kk	hk	hk	hk	hk	hh	hh	kk	hh	--	kk	kk	hh	--	hk
140595:140:+	<hkxhk>	{01}	hk	kk	kk	hk	hk	kk	kk	kk	hk	hk	kk	hh	hk	kk	hh	kk	hk	kk	hk	hh	kk	kk	hk	hk	kk	kk	kk	hk	kk	hk	hh	hk	hh	hk	hk	hk	hk	kk	kk	hh	kk	hk	hh	hh	kk	hk	hk
140777:180:-	<hkxhk>	{01}	hk	kk	kk	hk	hk	kk	kk	kk	hk	hk	kk	hh	hk	kk	hh	kk	hk	kk	hk	hh	kk	kk	hk	hk	kk	kk	kk	hk	kk	hk	hh	hk	hh	hk	hk	hk	hk	kk	kk	hh	kk	hk	hh	hh	kk	hk	hk
140777:81:-	<hkxhk>	{10}	hk	hh	hh	hk	hk	hh	hh	hh	hk	hk	hh	kk	hk	hh	kk	hh	hk	hh	hk	kk	hh	hh	hk	hk	hh	hh	hh	hk	hh	hk	kk	hk	kk	hk	hk	hk	hk	hh	hh	kk	hh	hk	kk	kk	hh	hk	hk
140976:102:+	<nnxnp>	{-1}	nn	--	np	--	nn	np	np	np	nn	np	np	nn	nn	np	nn	np	nn	--	np	nn	np	np	np	nn	np	np	np	nn	np	np	nn	nn	nn	nn	nn	nn	np	np	np	nn	np	np	nn	nn	np	nn	nn
140976:238:+	<hkxhk>	{01}	hk	kk	kk	--	hk	kk	hk	kk	hk	hk	kk	hh	hk	kk	hh	kk	hk	kk	hk	hh	kk	kk	hk	hk	kk	kk	kk	hk	kk	hk	hh	hk	hh	hk	hk	hk	hk	kk	kk	hh	kk	hk	hh	hh	kk	hk	hk
141404:151:-	<hkxhk>	{01}	hk	kk	kk	hk	hk	kk	hk	kk	hk	hk	kk	hh	hk	kk	hh	kk	hh	kk	hh	hh	kk	kk	hk	hk	kk	kk	kk	hk	kk	hk	hh	hk	hh	hk	hk	hk	hk	kk	kk	hh	kk	hk	hh	hh	kk	hk	hk
141404:51:-	<nnxnp>	{-1}	nn	np	np	np	nn	np	np	np	nn	np	np	nn	nn	np	nn	np	nn	np	nn	nn	np	np	np	nn	np	np	np	nn	np	np	nn	nn	nn	nn	nn	nn	np	np	np	nn	np	np	nn	nn	np	nn	nn
141462:624:-	<nnxnp>	{-0}	np	nn	nn	nn	np	nn	nn	nn	np	nn	nn	np	np	nn	np	nn	np	nn	nn	np	nn	nn	nn	np	nn	nn	nn	np	nn	nn	np	np	np	np	np	np	nn	nn	nn	np	nn	nn	np	np	nn	np	np
141904:15:+	<nnxnp>	{-1}	nn	np	np	np	nn	np	np	--	nn	np	np	nn	nn	np	nn	np	nn	np	np	nn	np	np	np	nn	--	np	np	nn	np	np	nn	nn	nn	nn	nn	nn	np	np	np	nn	np	np	nn	nn	np	nn	nn
142283:358:-	<hkxhk>	{10}	hk	hh	hh	hk	hk	hh	--	hh	hk	hk	hh	kk	hk	hh	kk	hh	kk	hh	hk	kk	hh	hh	--	hk	hh	hh	hh	hk	hh	hk	kk	hk	kk	hk	hk	hk	hk	hh	hh	kk	hh	--	kk	kk	hh	hk	kk
142430:147:-	<hkxhk>	{01}	hk	kk	kk	hk	hk	kk	hk	kk	hk	hk	kk	hh	hk	kk	hh	kk	hh	kk	hk	hh	kk	kk	kk	hk	kk	kk	kk	hk	kk	hk	hh	hk	hh	--	hk	hk	hk	kk	kk	hh	kk	hk	hh	hh	kk	hk	hh
142429:9:+	<hkxhk>	{10}	hk	hh	hh	hk	hk	hh	hk	hh	hk	hk	hh	kk	hk	hh	kk	hh	kk	hh	hk	kk	hh	hh	hk	hk	hh	hh	hh	hk	hh	hk	kk	hk	kk	--	hk	hk	hk	hh	hh	kk	hh	hk	kk	kk	hh	hk	kk
142429:161:+	<nnxnp>	{-0}	np	nn	nn	nn	np	nn	nn	nn	np	nn	nn	np	np	nn	np	nn	np	nn	nn	np	nn	nn	nn	np	nn	nn	nn	np	nn	nn	np	np	np	--	np	np	nn	nn	nn	np	nn	nn	np	np	nn	np	--
142515:36:+	<nnxnp>	{-1}	nn	np	np	np	nn	np	np	np	nn	np	np	nn	nn	np	nn	np	nn	np	np	nn	np	np	np	nn	np	np	np	nn	np	np	nn	nn	nn	nn	nn	nn	np	np	np	nn	np	np	nn	nn	np	nn	nn
143322:152:+	<lmxll>	{0-}	lm	lm	lm	ll	lm	lm	ll	lm	lm	ll	lm	ll	lm	lm	ll	lm	ll	lm	ll	ll	lm	lm	ll	lm	lm	lm	lm	lm	lm	ll	ll	lm	ll	lm	lm	lm	ll	lm	lm	ll	lm	ll	ll	ll	lm	lm	ll
143322:212:+	<hkxhk>	{10}	hk	hh	hh	hk	hk	hh	hk	hh	hh	hk	hh	kk	hk	hh	kk	hh	kk	hh	hk	kk	hh	hh	hk	hk	hh	hh	hh	hk	hk	hk	kk	hk	kk	hk	hk	hk	hk	hh	hh	kk	hh	hk	kk	kk	hh	hk	kk
143329:447:-	<hkxhk>	{10}	--	hh	hh	hk	hk	hh	hk	hh	hh	hk	hh	kk	hk	hh	kk	hh	kk	hh	hk	kk	hh	hh	hk	hk	hh	hh	hh	hk	hk	hk	kk	hk	kk	hk	hk	hk	hk	hh	hh	kk	hh	hk	kk	kk	hh	hk	kk
143446:119:+	<lmxll>	{0-}	lm	lm	lm	ll	lm	lm	ll	lm	lm	ll	lm	ll	lm	lm	ll	lm	ll	lm	ll	ll	lm	lm	ll	lm	lm	lm	lm	lm	lm	ll	ll	lm	ll	lm	lm	lm	ll	lm	--	ll	lm	ll	ll	ll	lm	lm	ll
144146:80:+	<hkxhk>	{10}	hk	hh	hh	hk	hk	hh	hk	hh	--	hk	hh	kk	hk	hh	kk	hh	kk	hh	hk	kk	hh	--	hk	hk	hh	hh	hh	hk	hk	hk	kk	hk	kk	hk	hk	hk	hk	hh	hh	kk	hh	hk	kk	kk	hh	hk	kk
144185:82:-	<hkxhk>	{10}	hk	hh	hh	hk	hk	hh	hk	hh	hh	hk	hh	kk	hk	hh	kk	hh	kk	hh	hk	kk	hh	hh	hk	hk	hh	hh	hh	hk	hk	hk	kk	hk	kk	hk	hk	hk	hk	hh	hh	kk	hh	hk	kk	kk	hh	hk	kk
144262:98:-	<hkxhk>	{10}	hk	hh	hh	hk	hk	hh	hk	hh	hh	hk	hh	kk	hk	hh	kk	hh	kk	hh	--	kk	hh	hh	hk	hk	hh	hh	hh	hk	hk	--	kk	hk	kk	hk	hk	hk	hk	hh	hh	kk	hh	hk	kk	kk	hh	hk	kk
144526:58:-	<hkxhk>	{01}	hk	kk	kk	hk	hk	kk	hk	kk	kk	hk	kk	hh	hk	kk	hh	kk	hh	kk	hk	hh	kk	kk	hk	hk	kk	kk	kk	hk	hk	hk	hh	hk	hh	hk	hk	hk	hk	kk	kk	hh	kk	hk	hh	hh	kk	hk	hh
144698:400:-	<hkxhk>	{01}	hk	kk	kk	hk	hk	kk	hk	kk	kk	hk	kk	hh	hk	kk	hh	kk	hh	kk	--	hh	kk	kk	hk	hk	kk	kk	kk	hk	hk	--	hh	hk	hh	hk	--	hk	--	kk	kk	hh	kk	--	hh	hh	kk	--	hh
145452:99:+	<hkxhk>	{10}	hk	hh	hh	hk	hk	hh	hk	hh	hh	hk	hh	kk	hk	hh	kk	hh	kk	hh	hk	kk	hh	--	hk	hk	hh	hh	hh	hh	hk	hk	kk	hk	kk	hk	hk	hk	hk	hh	hh	kk	hh	hk	kk	hk	hh	hk	kk
145475:396:+	<hkxhk>	{01}	hk	kk	kk	hk	--	kk	hk	kk	kk	hk	kk	hh	hk	kk	hh	kk	hh	kk	hk	hh	kk	kk	--	--	kk	kk	kk	kk	hk	hk	hh	hk	hh	hk	hk	hk	hk	kk	--	hh	kk	hk	hh	hk	kk	hk	hh
145633:20:+	<lmxll>	{0-}	lm	lm	lm	ll	--	lm	ll	lm	lm	ll	lm	ll	--	lm	ll	lm	ll	lm	ll	ll	lm	lm	ll	lm	lm	lm	lm	lm	lm	ll	ll	lm	ll	lm	--	--	ll	lm	lm	ll	lm	ll	ll	ll	--	lm	ll
145633:86:+	<hkxhk>	{01}	hk	kk	kk	hk	--	kk	hk	kk	kk	hk	kk	hh	--	kk	hh	kk	hh	kk	hk	hh	kk	kk	hk	hk	kk	kk	kk	kk	hk	hk	hh	hk	hh	hk	--	--	hk	kk	kk	hh	kk	hk	hh	hk	kk	hk	hh
145722:86:+	<hkxhk>	{10}	hk	hh	hh	hk	hk	hh	hk	hh	hh	--	hh	kk	hk	hh	kk	hh	kk	hh	hh	kk	hh	hh	hh	hk	hh	hh	hh	hh	hk	hk	kk	hk	kk	hk	hk	hk	hk	hh	hh	kk	hh	hk	kk	hk	hh	hk	kk
145972:89:+	<nnxnp>	{-1}	nn	nn	np	np	nn	np	np	np	np	np	np	nn	nn	np	nn	np	nn	np	np	nn	np	np	np	nn	np	np	np	np	nn	np	nn	nn	nn	nn	nn	nn	np	np	--	nn	np	np	nn	np	np	nn	nn
146020:513:+	<hkxhk>	{01}	hk	hk	kk	kk	hk	kk	hk	kk	kk	hk	kk	hh	hk	kk	hh	kk	hh	kk	hk	hh	kk	kk	hk	hk	kk	kk	kk	kk	hk	hk	hh	hk	hh	hk	hk	hk	hk	kk	kk	hh	kk	hk	hh	hk	kk	hk	hh
146065:139:+	<nnxnp>	{-1}	nn	nn	np	np	nn	np	np	np	np	np	np	nn	nn	np	nn	np	nn	np	np	nn	np	np	np	nn	np	np	np	np	nn	np	nn	nn	nn	nn	nn	nn	np	np	np	nn	np	np	nn	np	np	nn	nn
146498:412:-	<hkxhk>	{10}	hk	hk	hh	hh	hk	hh	--	hh	hh	hk	hh	kk	hk	hh	kk	hh	kk	hh	hk	kk	hh	hh	hk	--	hh	hh	hh	hh	--	--	kk	hk	kk	hk	hk	hk	--	hh	hh	kk	hh	--	kk	hk	hh	--	kk
146497:6:+	<hkxhk>	{01}	hk	hk	kk	kk	hk	kk	hk	kk	kk	hk	kk	hh	hk	kk	hh	kk	hh	kk	hk	hh	kk	kk	hk	hk	kk	kk	kk	kk	hk	hk	hh	hk	hh	hk	hk	hk	hk	kk	kk	hh	kk	hk	hh	hk	kk	hk	hh
146655:122:+	<hkxhk>	{10}	hk	hk	hh	hh	hk	hh	hk	hh	hh	hk	hh	kk	hk	hh	kk	hh	kk	hh	hk	kk	hh	hh	hk	hk	hh	hh	hh	hh	hk	hk	kk	hk	kk	hk	hk	hk	hk	hh	hh	kk	hh	hk	kk	hk	hh	hk	kk
146718:85:+	<hkxhk>	{01}	hk	hk	kk	kk	hk	kk	hk	kk	kk	hk	kk	hh	hk	kk	hh	kk	hh	kk	hk	hh	kk	kk	hk	hk	kk	kk	kk	kk	hk	hk	hh	hk	hh	hk	hk	hk	hk	kk	kk	hh	kk	hk	hh	hk	kk	hk	hh
146891:24:+	<lmxll>	{0-}	--	ll	lm	lm	lm	lm	ll	lm	lm	ll	lm	ll	--	lm	ll	lm	ll	lm	--	ll	lm	--	ll	lm	lm	--	lm	lm	lm	ll	ll	lm	ll	lm	lm	lm	ll	lm	lm	ll	lm	ll	ll	ll	lm	--	ll
147113:610:-	<lmxll>	{0-}	lm	lm	lm	lm	lm	lm	ll	lm	lm	ll	lm	ll	lm	lm	ll	lm	ll	lm	ll	ll	lm	lm	ll	lm	lm	lm	lm	lm	lm	ll	ll	lm	ll	lm	lm	lm	ll	lm	lm	ll	lm	ll	ll	ll	lm	lm	ll
147399:6:-	<nnxnp>	{-0}	np	np	nn	nn	np	nn	nn	nn	nn	nn	nn	np	np	nn	np	nn	np	nn	nn	np	nn	nn	nn	nn	nn	nn	nn	nn	np	nn	np	np	np	np	np	np	nn	nn	nn	np	nn	nn	np	nn	nn	np	np
147630:138:+	<nnxnp>	{-0}	np	np	nn	nn	np	nn	nn	nn	nn	nn	nn	np	np	nn	np	nn	np	nn	nn	np	nn	nn	nn	np	nn	nn	nn	nn	np	nn	np	np	np	np	np	np	nn	nn	nn	np	nn	nn	np	nn	nn	np	np
149117:113:+	<lmxll>	{0-}	lm	lm	lm	lm	lm	lm	ll	lm	--	ll	lm	ll	lm	lm	ll	lm	ll	lm	ll	ll	lm	lm	ll	lm	lm	lm	lm	lm	lm	ll	ll	lm	ll	ll	lm	lm	ll	lm	lm	ll	lm	ll	ll	ll	lm	lm	ll
149394:52:-	<lmxll>	{0-}	lm	lm	lm	lm	lm	lm	ll	lm	lm	ll	lm	ll	lm	lm	ll	lm	ll	lm	ll	ll	--	ll	ll	lm	lm	lm	lm	lm	lm	ll	ll	lm	ll	ll	lm	lm	ll	lm	lm	ll	lm	ll	ll	ll	lm	lm	ll
149574:48:-	<lmxll>	{0-}	--	lm	lm	lm	--	lm	ll	lm	ll	ll	lm	ll	lm	lm	ll	lm	ll	lm	ll	lm	lm	ll	ll	ll	lm	--	lm	lm	lm	--	ll	lm	ll	ll	lm	lm	ll	lm	lm	ll	lm	ll	ll	--	lm	lm	ll
150816:517:-	<lmxll>	{0-}	lm	--	lm	lm	lm	lm	ll	lm	lm	ll	lm	ll	--	lm	ll	lm	ll	--	ll	ll	lm	lm	ll	--	lm	--	lm	lm	lm	ll	ll	lm	ll	ll	lm	lm	ll	lm	lm	ll	lm	ll	ll	ll	ll	lm	ll
152879:96:+	<lmxll>	{0-}	lm	lm	lm	lm	lm	lm	ll	lm	lm	ll	lm	ll	lm	--	ll	lm	ll	lm	ll	ll	lm	lm	ll	lm	lm	lm	lm	lm	lm	ll	ll	lm	ll	ll	lm	lm	ll	lm	lm	ll	lm	ll	ll	ll	ll	lm	ll
152995:69:-	<lmxll>	{0-}	lm	lm	lm	lm	lm	lm	ll	lm	--	ll	lm	ll	lm	lm	ll	lm	ll	lm	ll	ll	--	lm	ll	lm	lm	lm	lm	lm	lm	ll	ll	lm	ll	ll	lm	lm	ll	lm	lm	ll	lm	ll	ll	ll	ll	lm	ll
159020:108:+	<lmxll>	{1-}	ll	ll	ll	ll	ll	ll	lm	ll	ll	lm	ll	lm	ll	ll	ll	ll	lm	ll	lm	ll	ll	ll	lm	ll	ll	lm	ll	ll	ll	ll	lm	ll	lm	lm	ll	ll	lm	ll	ll	lm	ll	lm	lm	lm	lm	ll	lm
160067:16:+	<lmxll>	{1-}	ll	ll	ll	ll	ll	ll	lm	ll	ll	lm	ll	lm	ll	ll	ll	ll	lm	ll	lm	ll	ll	lm	lm	ll	ll	lm	ll	ll	ll	ll	lm	ll	lm	lm	ll	ll	lm	ll	ll	lm	ll	--	lm	lm	lm	ll	lm
161400:102:+	<hkxhk>	{11}	hh	hh	hk	hk	hh	hh	hk	hh	hk	kk	hk	hk	hh	hk	hh	hk	hk	hk	hk	hh	hk	--	hk	hk	hk	hk	hh	hk	hh	hk	kk	hh	hk	kk	hk	hh	kk	hh	hk	hk	hk	kk	hk	kk	kk	hh	hk
161811:103:-	<nnxnp>	{-1}	nn	nn	np	np	nn	nn	nn	nn	np	np	np	nn	nn	np	nn	np	nn	np	np	nn	np	np	nn	np	np	nn	nn	np	nn	np	np	nn	nn	np	np	nn	np	nn	np	nn	np	np	nn	np	np	nn	nn
162042:353:+	<nnxnp>	{-1}	nn	nn	np	np	nn	nn	nn	nn	np	np	np	nn	nn	np	nn	np	nn	np	np	nn	np	np	nn	np	np	nn	nn	np	nn	np	--	nn	nn	--	np	nn	np	nn	np	nn	np	np	nn	--	--	nn	nn
162262:101:+	<nnxnp>	{-0}	np	np	nn	nn	np	np	np	np	nn	nn	nn	np	--	nn	np	nn	np	nn	nn	np	nn	nn	--	nn	nn	np	np	nn	np	nn	nn	np	np	nn	nn	--	nn	np	nn	np	nn	nn	np	nn	nn	np	np
162803:141:+	<lmxll>	{1-}	ll	ll	ll	ll	ll	ll	lm	ll	ll	lm	ll	lm	ll	ll	ll	ll	lm	ll	ll	ll	ll	--	lm	ll	lm	lm	ll	ll	ll	ll	lm	ll	lm	lm	ll	ll	lm	ll	ll	lm	ll	lm	lm	lm	lm	ll	lm
163813:122:-	<hkxhk>	{10}	hk	hk	hh	hk	hk	hk	hh	hk	hh	hk	hk	kk	hk	hk	hk	hk	kk	hk	hk	hk	hk	hk	hk	hk	kk	kk	hk	hh	hk	hk	hk	hk	kk	hk	hk	hk	hk	hk	hk	kk	hk	hk	kk	hk	hk	hk	kk
163939:43:+	<nnxnp>	{-0}	np	np	nn	nn	np	np	nn	np	nn	nn	nn	np	np	nn	--	np	np	np	nn	np	np	nn	np	nn	np	np	np	nn	np	nn	nn	np	np	nn	nn	np	nn	np	nn	np	nn	nn	np	nn	nn	np	np
164239:47:+	<nnxnp>	{-0}	np	np	nn	nn	np	np	nn	np	nn	nn	nn	np	np	nn	--	np	np	np	nn	np	np	nn	np	nn	np	np	np	nn	np	nn	np	np	np	nn	nn	np	nn	np	nn	np	nn	nn	np	nn	nn	np	np
164479:38:-	<nnxnp>	{-0}	np	np	nn	nn	np	--	nn	np	nn	nn	nn	np	np	nn	np	--	np	--	nn	--	np	nn	np	nn	np	np	np	nn	--	nn	np	--	np	nn	nn	np	nn	--	nn	np	nn	nn	np	nn	nn	np	np
164990:114:+	<nnxnp>	{-0}	np	np	nn	nn	np	np	nn	np	nn	nn	nn	np	np	nn	np	--	np	np	nn	np	np	nn	np	nn	np	--	np	nn	np	nn	np	np	np	nn	nn	--	nn	np	nn	np	nn	nn	np	nn	nn	np	np
165251:130:-	<nnxnp>	{-1}	nn	nn	np	np	nn	nn	np	nn	nn	np	np	nn	nn	np	nn	nn	nn	nn	--	nn	nn	--	nn	np	nn	nn	nn	np	nn	np	nn	nn	nn	np	np	nn	np	nn	np	nn	np	np	nn	np	np	nn	nn
165265:13:+	<nnxnp>	{-1}	nn	nn	np	np	nn	nn	np	nn	np	np	np	nn	nn	np	nn	nn	nn	nn	np	nn	nn	nn	nn	np	nn	nn	nn	np	nn	--	nn	nn	nn	np	np	nn	np	nn	np	nn	np	np	nn	np	np	nn	nn
165549:90:+	<nnxnp>	{-1}	nn	nn	np	np	nn	nn	np	nn	np	np	np	nn	nn	np	nn	nn	nn	nn	np	nn	nn	np	nn	np	nn	nn	nn	np	nn	np	nn	nn	nn	np	np	nn	np	nn	np	nn	np	np	nn	np	np	nn	nn
165720:121:-	<nnxnp>	{-0}	--	--	nn	nn	np	np	nn	np	nn	nn	nn	np	--	nn	np	np	np	--	nn	--	--	nn	np	nn	np	np	--	nn	--	nn	np	np	np	nn	nn	np	nn	--	nn	np	nn	nn	np	nn	nn	--	np
165796:32:+	<nnxnp>	{-1}	nn	nn	np	--	nn	nn	np	nn	np	np	np	nn	nn	np	nn	nn	nn	nn	np	nn	nn	np	nn	np	nn	nn	nn	np	nn	--	nn	nn	nn	np	np	nn	np	nn	np	nn	np	np	nn	np	np	nn	nn
165951:83:-	<nnxnp>	{-1}	nn	nn	np	np	nn	nn	np	nn	np	np	np	nn	nn	np	nn	nn	nn	nn	np	nn	nn	np	nn	np	nn	nn	nn	np	nn	np	nn	nn	nn	np	np	nn	np	nn	np	nn	np	np	nn	np	np	nn	nn
166103:177:-	<nnxnp>	{-0}	np	np	nn	nn	np	np	nn	np	nn	nn	nn	np	np	nn	np	np	np	np	nn	np	np	--	np	nn	np	np	np	nn	np	nn	np	np	np	nn	nn	np	nn	np	nn	np	nn	nn	np	nn	np	np	np
166419:327:-	<nnxnp>	{-1}	nn	nn	np	np	nn	nn	np	nn	--	np	np	nn	nn	np	nn	nn	nn	nn	np	nn	nn	--	nn	np	nn	nn	nn	np	nn	np	nn	nn	nn	nn	np	nn	np	nn	np	nn	np	np	nn	--	nn	nn	nn
169649:87:-	<lmxll>	{0-}	lm	lm	lm	lm	lm	lm	lm	lm	ll	ll	ll	ll	ll	ll	ll	lm	ll	lm	lm	lm	lm	ll	lm	lm	ll	ll	lm	--	lm	lm	ll	lm	ll	ll	lm	ll	ll	lm	lm	ll	lm	ll	ll	ll	ll	lm	ll
170775:230:-	<hkxhk>	{01}	hk	hh	kk	kk	hk	hk	kk	hk	hk	--	hk	hh	hh	hk	hh	hk	hh	hk	kk	hk	hk	hk	kk	kk	hh	hk	hk	kk	hk	kk	hh	hk	hk	hh	kk	hh	--	hk	kk	hh	kk	hk	hh	--	hh	hk	hh
171267:89:-	<hkxhk>	{01}	hk	hh	kk	kk	hk	--	kk	hk	hk	hk	hk	hh	hh	hk	hh	hh	hh	hk	kk	hk	hk	hk	kk	kk	hh	hk	hk	kk	hk	kk	hh	hk	hk	hh	kk	hh	hk	hk	kk	hh	kk	hk	hh	hk	hh	hk	hh
171386:502:-	<hkxhk>	{01}	hk	hh	kk	kk	hk	hk	kk	hk	hk	hk	hk	hh	hh	hk	hh	hh	hh	--	kk	hk	hk	hk	kk	kk	hh	hk	hk	kk	hk	kk	hh	hk	hk	hh	kk	hh	hk	hk	kk	hh	kk	hk	hh	hk	hh	hk	hh
171432:19:+	<hkxhk>	{10}	hk	kk	hh	hh	hk	hk	hh	hk	hk	hk	hk	kk	kk	hk	kk	kk	kk	hk	hh	hk	hk	hk	hh	hh	kk	hk	hk	hh	hk	hh	kk	hk	hk	kk	hh	kk	hk	hk	hh	kk	hh	hk	kk	hk	kk	hk	kk
171432:99:+	<hkxhk>	{01}	hk	hh	kk	kk	hk	hk	kk	hk	hk	hk	hk	hh	hh	hk	hh	hh	hh	hk	kk	hk	hk	hk	kk	kk	hh	hk	hk	kk	hk	kk	hh	hk	hk	hh	kk	hh	hk	hk	kk	hh	kk	hk	hh	hk	hh	hk	hh
171779:639:+	<hkxhk>	{10}	hk	kk	hh	hh	hk	hk	hh	hk	hk	hk	hk	kk	--	hk	kk	kk	kk	hk	hh	hk	hk	hk	hh	hh	kk	hk	hk	hh	kk	hh	kk	hk	hk	kk	hh	kk	hk	hk	hh	kk	hh	hk	kk	hk	kk	hk	kk
172005:446:+	<hkxhk>	{01}	hk	hh	kk	kk	hk	hk	kk	hk	hk	hk	hk	hh	--	hk	hh	hh	hh	hk	kk	hk	hk	--	kk	kk	hh	hk	hk	kk	hh	kk	hh	hk	hk	hh	kk	hh	hk	hk	kk	hh	kk	hk	hk	hk	hh	hk	hk
173154:556:-	<hkxhk>	{01}	hk	hh	kk	kk	hk	hk	kk	hk	hk	hk	hk	hh	hk	hh	hh	hh	hh	hk	kk	hk	hk	hk	kk	kk	hh	hk	hk	kk	hh	kk	hh	hk	hk	hh	kk	hh	hk	hk	kk	hh	kk	hk	hk	hk	hh	hk	hk
173874:49:-	<hkxhk>	{01}	hk	hh	kk	kk	hk	hk	kk	hk	hk	hk	hk	hh	hk	hh	hh	hh	hh	hk	kk	hk	hk	hk	kk	kk	hh	hk	hk	kk	hh	kk	hh	hk	hk	hh	kk	hh	hk	hk	kk	hk	kk	hk	hk	hk	hh	hk	hk
174755:353:-	<lmxll>	{1-}	ll	lm	ll	ll	ll	ll	ll	ll	lm	lm	lm	lm	lm	lm	lm	lm	lm	ll	ll	ll	ll	lm	ll	ll	lm	lm	ll	ll	lm	ll	lm	ll	lm	lm	ll	lm	--	ll	ll	ll	ll	lm	ll	ll	lm	ll	lm
174980:44:-	<hkxhk>	{01}	hk	--	kk	kk	hk	hk	--	hk	hh	hk	hk	hh	--	hh	hh	hh	hh	hk	kk	--	hk	hk	kk	kk	hh	--	hk	kk	hh	kk	hh	hk	hk	hh	kk	hh	hk	hk	kk	hk	kk	hk	hk	kk	hh	hk	--
175793:84:+	<lmxll>	{1-}	ll	lm	ll	ll	ll	ll	ll	ll	--	lm	lm	lm	lm	lm	lm	lm	lm	ll	ll	ll	ll	lm	ll	ll	lm	lm	ll	ll	lm	ll	lm	ll	lm	lm	ll	lm	lm	ll	ll	ll	ll	lm	ll	ll	lm	ll	lm
177456:23:-	<nnxnp>	{-1}	nn	nn	np	np	nn	nn	np	nn	np	np	np	nn	np	nn	nn	nn	nn	nn	np	nn	nn	np	np	np	nn	np	nn	np	nn	np	nn	nn	np	nn	np	nn	np	nn	np	nn	np	np	nn	np	nn	nn	np
177488:102:-	<nnxnp>	{-1}	nn	nn	np	--	nn	nn	np	nn	np	np	np	nn	np	nn	nn	nn	nn	nn	np	nn	nn	np	np	np	nn	np	nn	np	nn	np	nn	nn	np	nn	np	nn	np	nn	np	nn	np	np	nn	np	nn	nn	np
177488:87:-	<hkxhk>	{01}	hk	hh	kk	kk	hk	hk	kk	--	hk	hk	hk	hh	hk	hh	hh	hh	hh	hk	kk	hk	hk	hk	kk	kk	hh	hk	hk	kk	hh	kk	hh	hk	hk	hh	kk	hh	hk	hk	kk	hk	kk	hk	hk	kk	hh	hk	hk
177956:173:+	<hkxhk>	{01}	hk	hh	kk	kk	hk	hk	kk	hk	hk	hk	hk	hh	hk	hh	hh	hh	hh	--	kk	hk	hk	hk	kk	kk	hh	hk	hk	kk	hh	kk	hh	hk	hk	hh	kk	hh	hk	hk	kk	--	kk	hk	hk	kk	hh	hk	hk
178006:101:+	<nnxnp>	{-1}	nn	nn	np	np	nn	nn	np	nn	np	np	--	nn	np	nn	nn	nn	nn	nn	np	nn	nn	np	np	np	nn	np	nn	np	nn	np	nn	nn	np	nn	np	nn	np	nn	np	nn	np	np	nn	np	nn	nn	np
178074:95:-	<nnxnp>	{-0}	np	np	nn	nn	np	np	nn	np	nn	nn	nn	--	nn	np	np	np	np	np	nn	np	np	nn	nn	nn	np	nn	np	nn	np	nn	np	np	nn	np	nn	np	nn	np	nn	np	nn	nn	np	nn	np	np	nn
178929:310:-	<lmxll>	{1-}	ll	lm	ll	ll	ll	ll	ll	ll	lm	--	--	lm	lm	lm	lm	lm	lm	ll	ll	ll	ll	lm	ll	ll	lm	lm	ll	ll	lm	ll	lm	ll	lm	lm	ll	lm	lm	ll	ll	ll	ll	lm	ll	ll	lm	ll	lm
178978:133:+	<hkxhk>	{01}	hk	--	kk	kk	hk	hk	kk	hk	--	hk	hk	hh	hk	hk	hh	hh	hh	hk	--	hk	--	--	kk	kk	hh	hk	hk	kk	hh	kk	hh	hk	hk	hh	kk	hh	hk	hk	kk	hk	kk	hk	hk	kk	hh	hk	hk
179262:59:-	<hkxhk>	{10}	hk	kk	hh	hh	hk	hk	hh	hk	hk	hk	hk	kk	hk	hk	kk	kk	kk	hk	hh	hk	hk	hk	hh	hh	kk	--	hk	hh	kk	hh	kk	hk	hk	kk	hh	kk	hk	hk	hh	hk	hh	hk	hk	hh	kk	hh	hk
179261:41:+	<hkxhk>	{01}	hk	hh	kk	kk	hk	hk	kk	hk	hk	hk	hk	hh	hk	hk	hh	hh	hh	hk	kk	hk	hk	--	kk	kk	hh	hk	hk	kk	hh	kk	hh	hk	hk	hh	kk	hh	hk	hk	kk	hk	kk	hk	hk	kk	hh	kk	hk
179261:46:+	<hkxhk>	{10}	hk	kk	hh	hh	hk	hk	hh	hk	hk	hk	hk	kk	hk	hk	kk	kk	kk	hk	hh	hk	hk	--	hh	hh	kk	hk	hk	hh	kk	hh	kk	hk	hk	kk	hh	kk	hk	hk	hh	hk	hh	hk	hk	hh	kk	hh	hk
179782:473:-	<hkxhk>	{01}	hk	hk	kk	kk	hk	hk	kk	hk	hk	hk	hk	hh	hk	hk	hh	hh	hh	hk	kk	hk	hk	hk	kk	kk	hh	hk	hk	hk	hh	kk	hh	hk	hk	hh	kk	hh	hk	kk	kk	hk	kk	hk	hk	kk	hh	kk	hk
179781:166:+	<hkxhk>	{01}	hk	hk	kk	kk	hk	hk	kk	hk	hk	hk	hk	hh	--	hk	hh	hh	hh	hk	kk	hk	hk	hk	kk	kk	hh	hk	hk	hk	hh	kk	hh	hk	hk	hh	kk	hh	hk	kk	kk	hk	kk	hk	hk	kk	hh	kk	hk
180195:532:-	<hkxhk>	{01}	--	hk	kk	kk	hk	hk	kk	hk	hk	hk	hk	hh	hk	hk	hh	hh	hk	hh	kk	hk	hk	--	kk	kk	hh	--	hk	hk	hh	kk	hh	hk	hk	hh	kk	hh	--	kk	kk	hk	kk	--	hk	kk	hh	kk	--
180479:135:-	<lmxll>	{1-}	ll	lm	ll	ll	ll	ll	ll	ll	lm	lm	lm	lm	lm	--	lm	lm	lm	lm	ll	ll	ll	lm	ll	ll	ll	lm	ll	ll	lm	ll	lm	ll	lm	lm	ll	lm	lm	ll	ll	ll	ll	lm	ll	ll	lm	ll	lm
180479:121:-	<nnxnp>	{-1}	nn	np	np	np	nn	nn	np	nn	np	np	np	nn	np	--	nn	nn	np	nn	np	nn	nn	np	np	np	nn	np	nn	nn	nn	np	nn	nn	np	nn	np	nn	np	np	np	nn	np	np	nn	np	nn	np	np
182890:348:-	<nnxnp>	{-1}	nn	np	np	np	nn	nn	np	nn	np	np	np	nn	np	np	nn	nn	np	nn	np	nn	nn	np	np	np	nn	np	nn	nn	nn	np	nn	nn	np	nn	np	np	np	np	np	nn	np	np	nn	np	nn	np	np
184024:20:+	<hkxhk>	{01}	hk	hk	kk	kk	hk	hk	kk	hk	hk	hk	hk	hh	hk	hk	hk	hh	hk	hh	kk	hk	hk	hk	kk	kk	hk	hk	hk	hk	hh	kk	hh	hk	hk	hh	kk	hk	hk	kk	kk	hk	kk	hh	hk	kk	hh	kk	kk
184528:73:+	<hkxhk>	{10}	hk	hk	hh	hh	hk	hk	hh	hk	hk	hk	hk	kk	hk	hk	hk	kk	hk	kk	hh	hk	hk	hk	hh	hh	hk	hk	hk	hk	kk	hh	kk	hk	hk	kk	hh	hk	hk	hh	hh	hk	hh	kk	hk	hh	kk	hh	hh
184650:79:-	<lmxll>	{0-}	lm	ll	lm	lm	lm	lm	--	lm	ll	ll	ll	ll	ll	ll	ll	ll	ll	ll	lm	lm	lm	ll	lm	lm	lm	ll	lm	lm	ll	lm	ll	lm	ll	ll	lm	ll	ll	lm	lm	lm	lm	ll	lm	--	ll	lm	lm
184941:378:-	<hkxhk>	{10}	--	hk	hh	hh	hk	hk	hh	hk	hk	hk	hk	kk	--	hk	--	kk	hk	kk	hh	--	hk	hh	hh	hh	hk	--	hk	hk	kk	hh	kk	hk	hk	kk	hk	hk	--	hh	hh	--	hh	kk	hk	hh	kk	hh	hh
185050:76:-	<hkxhk>	{10}	hk	hk	hh	hh	hk	hk	hh	hk	hk	hk	hk	kk	hk	hk	hk	kk	hk	kk	hh	hk	hk	hh	hh	hh	hk	hk	hk	hk	kk	hh	kk	hk	hk	kk	hk	hk	hk	hh	hh	hk	hh	kk	hk	hh	kk	hh	hh
185094:14:+	<lmxll>	{1-}	ll	lm	ll	ll	ll	ll	ll	ll	lm	lm	lm	lm	lm	lm	lm	lm	lm	lm	ll	ll	ll	ll	ll	ll	ll	lm	ll	ll	lm	ll	lm	ll	lm	lm	ll	lm	lm	ll	ll	ll	ll	lm	ll	ll	lm	ll	ll
185094:139:+	<lmxll>	{0-}	lm	ll	lm	lm	lm	lm	lm	lm	ll	ll	ll	ll	ll	ll	ll	ll	ll	ll	lm	--	lm	lm	lm	lm	lm	ll	lm	lm	ll	lm	ll	lm	ll	ll	lm	ll	ll	lm	lm	lm	lm	ll	lm	lm	ll	lm	lm
185138:29:+	<hkxhk>	{01}	hk	hk	kk	kk	hk	hk	kk	hk	hk	hk	hk	hh	hk	hk	hk	hh	hk	hh	kk	hk	hk	kk	kk	kk	hk	hk	hk	hk	hh	kk	hh	hk	hk	hh	hk	hk	hk	kk	kk	hk	kk	hh	kk	kk	hh	kk	kk
185233:86:+	<hkxhk>	{10}	hk	hk	hh	hh	hk	hk	hh	--	hk	hk	hk	kk	hk	hk	hk	kk	hk	kk	hh	hk	hk	hh	hh	hh	hk	hk	hk	hk	kk	hh	kk	hk	hk	kk	hk	hk	hk	hh	hh	hk	hh	kk	hh	hh	kk	hh	hh
185539:431:-	<lmxll>	{1-}	ll	--	ll	ll	ll	ll	ll	ll	--	lm	lm	lm	lm	lm	lm	lm	lm	--	ll	ll	ll	ll	ll	ll	ll	lm	ll	ll	lm	ll	lm	ll	lm	lm	ll	lm	lm	ll	ll	ll	ll	lm	ll	ll	lm	ll	ll
185632:103:+	<lmxll>	{1-}	ll	lm	ll	ll	ll	ll	ll	ll	lm	lm	lm	lm	lm	lm	lm	--	lm	lm	ll	ll	ll	ll	ll	ll	ll	lm	ll	ll	lm	ll	lm	ll	lm	lm	ll	lm	lm	ll	ll	ll	ll	lm	ll	ll	lm	ll	ll
185675:12:-	<hkxhk>	{11}	hh	kk	hh	hk	hh	hh	hk	hh	kk	kk	kk	hk	kk	kk	kk	hk	kk	hk	hk	hh	hh	hk	hh	hk	hh	kk	hh	hh	hk	hk	hk	hh	kk	hk	hh	kk	kk	hk	hk	hh	hk	hk	hk	hk	hk	hk	hk
186008:93:-	<lmxll>	{0-}	--	ll	lm	lm	lm	lm	lm	lm	ll	ll	ll	ll	ll	ll	ll	ll	ll	ll	lm	--	--	lm	lm	lm	lm	ll	lm	lm	ll	lm	ll	lm	ll	ll	lm	ll	ll	lm	lm	lm	lm	ll	lm	lm	ll	lm	lm
186480:114:+	<lmxll>	{0-}	--	ll	lm	lm	lm	lm	lm	lm	ll	ll	ll	ll	ll	ll	ll	ll	ll	ll	lm	lm	--	lm	lm	lm	lm	ll	lm	lm	ll	lm	ll	lm	ll	ll	--	ll	ll	lm	lm	lm	lm	ll	lm	lm	ll	lm	lm
186742:138:+	<lmxll>	{0-}	lm	ll	lm	lm	lm	lm	lm	lm	ll	ll	ll	ll	ll	ll	ll	ll	ll	ll	lm	lm	lm	lm	lm	lm	lm	ll	lm	lm	ll	lm	ll	lm	ll	ll	lm	ll	ll	lm	lm	lm	lm	ll	lm	lm	ll	lm	lm
186742:416:+	<hkxhk>	{10}	hk	hk	hk	hh	hk	hk	hh	hk	hk	hk	hk	kk	hk	hk	hk	kk	hk	kk	hk	hk	hk	hh	hk	hh	hk	hk	hh	hk	kk	hh	kk	hk	hk	kk	hk	hk	hk	hh	hh	hk	hh	kk	hh	hh	kk	hh	hh
187068:5:+	<hkxhk>	{01}	hk	hk	hk	kk	hk	hk	kk	hk	hk	hk	hk	hh	hk	hk	hk	hh	hk	hh	hk	hk	hk	kk	hk	kk	hk	hk	kk	hk	hh	kk	hh	hk	hk	hh	hk	hk	hk	kk	kk	hk	kk	hh	kk	kk	hh	kk	kk
187149:363:-	<lmxll>	{1-}	ll	--	ll	ll	ll	ll	ll	ll	lm	lm	lm	lm	lm	--	lm	lm	lm	lm	ll	ll	ll	ll	ll	ll	ll	lm	ll	ll	lm	ll	lm	ll	lm	lm	ll	--	lm	ll	ll	ll	ll	lm	ll	ll	lm	ll	ll
187225:70:-	<nnxnp>	{-1}	nn	np	nn	np	nn	nn	np	nn	np	np	np	nn	np	np	--	nn	np	nn	nn	nn	nn	np	nn	np	nn	np	np	nn	nn	np	nn	nn	np	nn	nn	np	np	np	np	nn	np	nn	np	np	nn	np	np
188049:45:+	<lmxll>	{0-}	lm	ll	--	--	lm	lm	lm	--	ll	ll	ll	ll	ll	ll	ll	ll	ll	ll	--	--	--	lm	lm	lm	lm	ll	lm	lm	ll	lm	ll	lm	ll	ll	lm	ll	ll	lm	lm	lm	lm	ll	lm	lm	ll	lm	lm
188172:183:+	<hkxhk>	{10}	--	hk	hk	hh	hk	--	hh	hk	hk	--	hk	kk	hk	hk	hk	kk	hk	kk	--	--	hk	hh	hk	hh	--	hk	hh	hk	kk	hh	kk	hk	hh	kk	hk	hk	hk	hh	hh	hk	hh	kk	hh	hh	kk	hh	hh
188172:61:+	<hkxhk>	{01}	--	hk	hk	kk	hk	--	kk	hk	hk	--	hk	hh	hk	hk	hk	hh	hk	hh	--	--	hk	kk	hk	kk	--	hk	kk	hk	hh	kk	hh	hk	kk	hh	hk	hk	hk	kk	kk	hk	kk	hh	kk	kk	hh	kk	kk
188446:89:-	<lmxll>	{0-}	lm	ll	lm	lm	lm	lm	lm	lm	ll	ll	ll	ll	ll	ll	ll	ll	ll	ll	lm	lm	lm	lm	lm	lm	lm	ll	lm	lm	ll	lm	ll	lm	lm	ll	lm	ll	ll	lm	lm	lm	lm	ll	lm	lm	ll	lm	lm
188473:208:-	<lmxll>	{0-}	lm	ll	lm	lm	lm	lm	lm	lm	ll	ll	ll	ll	ll	ll	ll	ll	ll	ll	lm	lm	lm	lm	lm	lm	lm	ll	lm	lm	ll	lm	ll	lm	lm	ll	lm	ll	ll	lm	lm	lm	--	ll	lm	--	ll	lm	lm
188565:385:-	<hkxhk>	{01}	--	hk	hk	kk	hk	hk	kk	hk	hk	hk	hk	hh	hk	hk	hk	hh	hk	hh	hk	hk	hk	kk	hk	kk	hk	hk	kk	hk	hh	kk	hh	kk	kk	hh	hk	hk	hk	kk	kk	hk	kk	hh	kk	kk	hh	kk	kk
188680:75:+	<nnxnp>	{-1}	nn	np	nn	np	nn	nn	np	nn	np	np	np	nn	np	np	np	nn	np	nn	nn	nn	nn	--	nn	np	nn	np	np	nn	nn	np	nn	np	np	nn	nn	np	np	np	--	nn	np	nn	np	np	nn	np	np
188871:95:-	<lmxll>	{1-}	ll	lm	ll	ll	ll	ll	ll	ll	lm	lm	lm	lm	lm	lm	lm	lm	lm	lm	ll	ll	ll	ll	ll	ll	ll	lm	ll	ll	lm	ll	lm	ll	ll	lm	ll	lm	lm	lm	ll	ll	lm	lm	ll	ll	lm	ll	ll
188971:286:+	<lmxll>	{1-}	ll	lm	ll	ll	ll	ll	ll	ll	lm	lm	--	--	lm	lm	lm	lm	lm	lm	ll	ll	ll	ll	ll	ll	ll	lm	ll	ll	lm	ll	lm	ll	ll	lm	ll	lm	lm	--	ll	ll	lm	lm	ll	ll	lm	ll	ll
189242:9:-	<lmxll>	{0-}	lm	ll	lm	lm	lm	lm	lm	lm	--	ll	ll	ll	ll	ll	ll	ll	ll	ll	--	lm	lm	--	lm	lm	lm	ll	lm	lm	ll	lm	ll	lm	lm	ll	lm	ll	ll	ll	lm	lm	ll	ll	lm	lm	ll	lm	lm
189857:101:+	<lmxll>	{1-}	ll	lm	ll	ll	ll	ll	ll	ll	lm	lm	lm	lm	lm	lm	lm	lm	lm	lm	ll	ll	ll	ll	ll	ll	ll	lm	lm	ll	lm	ll	lm	ll	ll	lm	ll	lm	lm	lm	ll	ll	lm	lm	ll	ll	lm	ll	ll
190077:22:+	<lmxll>	{0-}	lm	ll	lm	lm	lm	lm	lm	lm	ll	ll	ll	ll	ll	ll	ll	ll	ll	ll	lm	lm	lm	--	lm	lm	lm	ll	ll	lm	ll	lm	ll	lm	lm	ll	lm	ll	ll	ll	lm	lm	ll	ll	lm	lm	ll	lm	lm
190285:138:-	<hkxhk>	{00}	kk	hh	kk	hk	kk	kk	hk	kk	hh	hh	hh	hk	hh	hh	hh	hk	hh	hk	kk	kk	kk	hk	kk	hk	kk	hh	hh	kk	hk	kk	hk	hk	hk	hk	kk	hh	hh	hh	hk	kk	hh	hk	hk	hk	hk	hk	hk
190770:134:+	<lmxll>	{0-}	lm	ll	lm	lm	lm	lm	lm	lm	ll	ll	ll	lm	ll	ll	ll	ll	ll	ll	lm	lm	lm	lm	lm	lm	lm	ll	ll	lm	ll	lm	ll	lm	lm	ll	lm	ll	ll	ll	lm	lm	ll	ll	lm	lm	ll	lm	lm
190983:358:+	<hkxhk>	{11}	hh	kk	hh	hk	hh	hh	hk	hh	kk	kk	kk	hh	kk	kk	kk	hk	kk	hk	--	hh	hh	--	hh	hk	hh	kk	kk	hh	hk	hh	hk	hk	hk	hk	hh	kk	kk	kk	hk	hh	kk	hk	--	--	--	hk	hk
191062:410:-	<nnxnp>	{-1}	nn	np	nn	np	nn	nn	np	nn	np	np	np	nn	np	np	np	nn	np	nn	nn	nn	nn	np	nn	np	nn	np	np	nn	nn	nn	nn	np	np	nn	nn	np	np	np	np	nn	np	nn	np	np	nn	np	np
191353:54:-	<hkxhk>	{10}	hk	hk	hk	hh	hk	hk	hh	hk	hk	hk	hk	hk	hk	hk	hk	kk	hk	kk	kk	kk	hk	hh	hk	hh	hk	hk	hk	hk	kk	hk	kk	hh	hh	kk	hk	hk	hk	hk	hh	hk	hk	kk	hh	hh	kk	hh	hh
191467:107:+	<hkxhk>	{10}	hk	hk	hk	hh	hk	hk	hh	hk	hk	hk	hk	hk	--	hk	hk	kk	hk	kk	kk	kk	hk	hh	hk	hh	--	hk	hk	hk	kk	hk	kk	hh	hh	kk	hk	hk	hk	hk	hh	hk	hk	kk	hh	hh	kk	hh	hh
191467:309:+	<hkxhk>	{01}	hk	hk	hk	kk	hk	hk	kk	hk	hk	hk	hk	hk	--	hk	hk	hh	hk	hh	hh	hh	hk	kk	hk	kk	--	hk	hk	hk	hh	hk	hh	kk	kk	hh	hk	hk	hk	hk	kk	hk	hk	hh	kk	kk	hh	kk	kk
191549:22:+	<lmxll>	{1-}	ll	lm	ll	ll	ll	ll	ll	ll	lm	lm	lm	ll	lm	lm	lm	lm	lm	lm	lm	lm	ll	ll	ll	ll	ll	lm	lm	ll	--	ll	lm	ll	ll	--	ll	lm	lm	lm	ll	ll	lm	lm	ll	ll	lm	ll	ll
191675:32:+	<nnxnp>	{-0}	np	nn	np	nn	np	np	nn	np	nn	nn	nn	np	nn	nn	nn	np	nn	np	nn	--	np	nn	np	nn	np	nn	nn	np	np	--	np	nn	nn	np	np	nn	nn	nn	nn	np	nn	np	nn	nn	np	nn	nn
191783:20:+	<nnxnp>	{-1}	--	np	nn	np	nn	nn	np	nn	np	np	np	nn	np	np	--	nn	np	nn	--	nn	--	np	nn	np	nn	np	np	nn	nn	nn	nn	np	np	nn	nn	np	np	np	np	nn	np	nn	np	nn	nn	np	np
191963:99:+	<hkxhk>	{01}	hk	hk	hk	kk	hk	hk	kk	hk	hk	hk	hk	hk	hk	hk	hk	hh	hk	hh	--	hh	hk	--	hk	kk	hk	--	hk	hk	hh	hk	hh	kk	kk	hh	hk	hk	hk	hh	kk	hk	hk	hh	kk	kk	hh	kk	kk
192397:634:-	<lmxll>	{0-}	ll	ll	lm	lm	lm	lm	lm	lm	ll	ll	ll	lm	ll	ll	ll	ll	ll	ll	ll	ll	lm	lm	lm	--	lm	ll	ll	--	ll	lm	ll	lm	lm	ll	lm	ll	ll	ll	lm	--	ll	ll	lm	lm	ll	lm	lm
192408:48:+	<lmxll>	{1-}	lm	lm	ll	ll	ll	ll	ll	ll	lm	lm	lm	ll	--	lm	lm	lm	lm	lm	lm	lm	ll	ll	ll	ll	ll	--	lm	ll	lm	ll	lm	ll	ll	lm	ll	lm	lm	lm	ll	ll	lm	lm	ll	ll	lm	ll	ll
192571:133:-	<lmxll>	{1-}	lm	lm	ll	ll	ll	ll	ll	ll	lm	lm	lm	ll	lm	lm	lm	lm	lm	lm	lm	lm	ll	ll	ll	ll	ll	lm	lm	ll	lm	ll	lm	ll	ll	lm	ll	lm	lm	lm	ll	ll	lm	lm	ll	ll	lm	ll	ll
192788:152:-	<lmxll>	{0-}	ll	ll	lm	lm	lm	lm	lm	lm	ll	ll	ll	lm	ll	ll	ll	ll	ll	ll	ll	ll	lm	lm	lm	lm	lm	ll	ll	lm	ll	lm	ll	lm	lm	ll	lm	ll	ll	ll	lm	lm	ll	ll	lm	lm	ll	lm	lm
193916:103:+	<lmxll>	{0-}	ll	ll	lm	lm	lm	lm	lm	lm	ll	ll	ll	lm	ll	ll	ll	ll	ll	ll	ll	ll	lm	lm	lm	lm	lm	ll	ll	lm	ll	lm	ll	lm	lm	ll	lm	ll	ll	ll	lm	lm	ll	ll	lm	lm	ll	lm	lm
193933:251:-	<lmxll>	{0-}	ll	ll	lm	lm	lm	lm	lm	lm	ll	ll	ll	lm	ll	ll	ll	ll	ll	ll	ll	ll	lm	lm	lm	lm	--	ll	ll	lm	ll	lm	ll	lm	lm	ll	lm	ll	ll	ll	lm	lm	ll	ll	lm	--	ll	lm	lm
194401:394:-	<lmxll>	{1-}	lm	lm	ll	ll	ll	ll	ll	ll	--	lm	lm	ll	lm	--	lm	lm	lm	lm	lm	lm	ll	ll	ll	ll	ll	lm	lm	ll	lm	ll	lm	ll	ll	lm	ll	lm	lm	lm	ll	ll	lm	lm	ll	ll	lm	ll	ll
194400:213:+	<hkxhk>	{00}	hk	hh	kk	hk	kk	kk	hk	kk	hh	hh	hh	kk	hh	hh	hh	hk	hh	hk	hk	hk	kk	hk	kk	hk	hk	hh	hh	kk	hk	kk	hk	hk	--	hk	kk	hh	hh	hh	hk	kk	hh	hk	hk	hk	hk	hk	hk
194773:67:+	<lmxll>	{0-}	ll	ll	lm	lm	lm	lm	lm	lm	ll	ll	ll	lm	ll	ll	ll	ll	ll	ll	ll	ll	lm	lm	lm	lm	lm	ll	ll	--	ll	lm	ll	--	lm	ll	lm	ll	ll	ll	lm	lm	ll	ll	lm	lm	ll	lm	lm
194773:418:+	<hkxhk>	{10}	kk	hk	hk	hh	hk	hk	hh	hk	hk	hk	hk	hk	hk	hk	hk	kk	hk	kk	kk	kk	hh	hh	hk	hh	hh	hk	hk	--	kk	hk	kk	hh	hh	kk	hk	hk	hk	hk	hh	hk	hk	kk	hh	hh	kk	hh	hh
194773:457:+	<nnxnp>	{-0}	np	nn	np	nn	np	np	nn	np	nn	nn	nn	np	nn	nn	nn	np	nn	np	np	np	nn	nn	np	nn	nn	nn	nn	--	np	np	np	nn	nn	np	np	nn	nn	nn	nn	np	nn	np	nn	nn	np	nn	nn
194954:20:-	<nnxnp>	{-0}	np	nn	np	nn	np	np	nn	np	nn	nn	nn	np	nn	nn	nn	np	nn	np	np	np	nn	nn	--	nn	nn	nn	nn	np	np	--	np	nn	nn	np	--	nn	nn	nn	nn	np	nn	np	nn	nn	np	nn	nn
195940:90:-	<nnxnp>	{-1}	nn	np	np	np	np	np	np	np	nn	np	nn	nn	nn	nn	--	nn	np	np	nn	nn	np	--	nn	--	np	nn	nn	nn	nn	np	np	nn	nn	np	nn	nn	np	nn	nn	np	nn	nn	np	np	np	nn	nn
196030:346:+	<nnxnp>	{-1}	nn	np	np	np	--	np	np	np	nn	np	nn	nn	nn	nn	np	nn	np	np	nn	nn	np	np	nn	nn	np	--	nn	nn	nn	np	np	nn	nn	np	nn	nn	np	nn	nn	np	nn	nn	np	np	np	nn	nn
196335:49:+	<nnxnp>	{-0}	np	nn	nn	nn	nn	nn	nn	nn	np	nn	np	np	np	np	nn	np	nn	nn	--	np	nn	nn	np	np	np	nn	np	np	np	nn	nn	np	np	nn	np	np	nn	np	np	nn	np	np	nn	nn	nn	np	np
196414:11:-	<nnxnp>	{-1}	nn	np	np	np	np	np	np	np	nn	np	nn	nn	nn	nn	np	nn	np	np	nn	nn	np	np	nn	nn	nn	np	nn	nn	nn	np	np	nn	nn	np	nn	nn	np	nn	nn	np	nn	nn	np	np	np	nn	nn
196480:71:+	<nnxnp>	{-1}	nn	np	np	np	np	np	np	np	nn	np	nn	nn	nn	nn	np	nn	np	np	nn	nn	np	np	nn	nn	nn	np	nn	nn	nn	np	np	nn	nn	np	nn	nn	np	nn	nn	np	nn	nn	np	np	np	nn	nn
197153:72:+	<nnxnp>	{-1}	nn	np	np	np	np	np	np	np	nn	np	nn	nn	nn	nn	np	nn	np	--	nn	nn	np	np	nn	nn	nn	np	nn	nn	nn	np	--	nn	nn	np	nn	nn	np	nn	nn	np	nn	nn	np	np	np	nn	nn
197345:52:+	<nnxnp>	{-0}	np	nn	nn	nn	nn	nn	nn	nn	np	nn	--	np	np	np	nn	np	nn	nn	np	--	nn	nn	np	np	np	nn	np	--	np	nn	nn	--	np	nn	np	np	nn	np	np	nn	np	np	nn	nn	nn	np	--
197782:63:+	<nnxnp>	{-0}	np	nn	nn	nn	nn	nn	nn	nn	np	nn	np	np	np	--	nn	--	nn	nn	np	np	nn	nn	np	np	np	nn	--	np	np	nn	nn	np	np	nn	np	np	nn	--	np	nn	--	np	nn	nn	nn	np	np
197812:38:+	<nnxnp>	{-0}	np	nn	nn	nn	nn	nn	nn	nn	np	nn	np	np	np	np	nn	np	nn	nn	np	np	nn	nn	np	np	np	nn	np	np	np	nn	nn	np	np	nn	np	np	nn	np	np	nn	np	np	nn	nn	nn	np	np
197877:103:-	<nnxnp>	{-1}	nn	np	np	np	np	np	np	np	nn	np	nn	nn	nn	nn	np	nn	np	np	nn	nn	np	np	nn	nn	nn	--	nn	nn	nn	np	np	nn	nn	np	nn	nn	np	nn	nn	np	nn	nn	np	np	np	nn	nn
198559:86:+	<nnxnp>	{-0}	np	nn	nn	nn	nn	nn	nn	nn	np	nn	nn	np	np	np	nn	np	nn	nn	np	np	nn	nn	np	np	np	nn	np	np	np	nn	nn	np	np	nn	--	np	nn	np	np	nn	np	np	nn	nn	nn	np	np
198643:194:-	<nnxnp>	{-1}	nn	np	np	--	np	np	np	np	nn	np	np	nn	nn	nn	--	nn	np	--	nn	nn	np	np	nn	nn	nn	np	nn	nn	nn	np	np	nn	nn	np	nn	nn	np	nn	nn	np	nn	nn	np	np	np	nn	nn
198643:172:-	<nnxnp>	{-0}	np	nn	nn	nn	nn	nn	nn	nn	np	nn	nn	np	np	np	nn	np	nn	nn	np	np	nn	nn	--	np	np	nn	np	np	np	nn	nn	np	np	nn	np	np	nn	np	np	nn	--	np	nn	nn	nn	np	np
199124:90:+	<nnxnp>	{-1}	nn	np	np	np	np	np	np	np	nn	np	np	nn	nn	nn	np	nn	np	np	nn	np	--	np	nn	nn	nn	np	nn	nn	nn	np	np	nn	nn	np	nn	nn	np	nn	nn	np	nn	np	np	np	np	nn	nn
199159:52:+	<nnxnp>	{-1}	nn	np	np	np	--	--	np	np	nn	np	--	nn	nn	nn	np	nn	--	np	nn	np	np	np	nn	nn	nn	--	nn	nn	nn	np	np	nn	nn	np	nn	nn	np	nn	nn	--	nn	--	np	np	np	nn	nn
199296:547:-	<nnxnp>	{-1}	nn	np	np	np	np	np	np	np	nn	np	np	nn	nn	nn	np	nn	np	np	nn	np	np	--	nn	nn	nn	np	nn	nn	nn	np	np	nn	nn	np	nn	nn	np	nn	nn	np	nn	np	np	np	np	nn	nn
199506:412:-	<nnxnp>	{-1}	nn	np	np	np	np	np	np	np	nn	np	np	nn	nn	nn	np	nn	np	np	nn	np	np	np	nn	nn	nn	np	nn	nn	nn	np	np	nn	nn	np	nn	nn	--	nn	nn	np	nn	np	np	np	np	nn	nn
199891:105:+	<nnxnp>	{-0}	np	nn	nn	nn	nn	nn	nn	nn	np	nn	nn	np	np	np	nn	np	nn	nn	np	nn	nn	nn	np	np	np	nn	np	np	np	nn	nn	np	np	nn	np	np	nn	np	np	nn	np	nn	nn	nn	nn	np	np
199907:118:-	<nnxnp>	{-0}	np	nn	nn	nn	nn	nn	nn	nn	np	nn	nn	np	np	np	nn	np	nn	nn	np	nn	nn	nn	np	np	np	nn	np	np	np	nn	nn	np	np	nn	np	np	nn	np	np	nn	np	nn	nn	nn	nn	np	np
200071:24:+	<nnxnp>	{-0}	np	nn	nn	nn	np	nn	nn	nn	np	nn	nn	np	np	np	nn	np	nn	nn	np	nn	nn	nn	np	np	np	nn	np	np	np	nn	nn	np	np	nn	np	np	nn	np	np	nn	np	nn	nn	nn	nn	np	np
200441:538:-	<nnxnp>	{-1}	nn	np	np	np	nn	np	np	np	nn	np	np	nn	nn	nn	np	nn	np	np	nn	np	np	np	nn	nn	nn	np	nn	nn	nn	np	np	nn	nn	np	nn	nn	np	nn	nn	np	nn	--	np	np	np	nn	nn
201089:215:-	<nnxnp>	{-1}	nn	np	np	--	nn	np	np	np	nn	np	np	nn	nn	nn	np	nn	np	np	nn	np	np	np	nn	--	nn	np	nn	nn	nn	np	np	nn	nn	np	nn	nn	np	nn	nn	np	nn	np	np	np	--	nn	nn
201089:107:-	<hkxhk>	{00}	hk	hk	hk	--	hk	hh	hk	hh	--	hh	hh	hk	kk	hk	hk	hk	hk	hk	kk	hh	hh	hh	kk	hk	hk	hh	hk	kk	kk	hh	hk	kk	kk	hk	hk	kk	hk	hk	kk	hh	hk	hh	hk	hk	--	hk	kk
201204:132:-	<hkxhk>	{11}	hk	hk	hk	hk	hk	kk	hk	kk	kk	kk	--	hk	--	hk	hk	hk	hk	hk	--	kk	kk	--	hh	hk	hk	kk	hk	hh	hh	kk	hk	hh	hh	hk	hk	hh	hk	hk	hh	kk	hk	kk	hk	hk	hk	hk	hh
201412:98:-	<nnxnp>	{-0}	np	nn	nn	nn	np	nn	nn	nn	np	nn	nn	np	np	np	nn	np	nn	nn	nn	nn	nn	nn	--	nn	np	nn	np	np	np	nn	nn	np	np	nn	np	np	nn	np	--	nn	np	nn	nn	nn	nn	np	np
201648:125:-	<nnxnp>	{-1}	nn	--	np	np	nn	np	np	--	nn	np	np	nn	nn	nn	np	nn	np	np	np	np	np	np	nn	np	nn	np	nn	nn	nn	np	np	nn	--	--	nn	nn	np	nn	nn	np	nn	--	np	np	np	nn	nn
201648:43:-	<hkxhk>	{00}	hk	--	hk	hk	hk	hh	hk	hh	hk	hh	hh	hk	kk	hk	hk	hk	hh	hk	hk	hh	hh	hh	kk	hh	hk	hh	hk	kk	kk	hh	hk	kk	--	--	hk	kk	hk	hk	kk	hh	hk	hh	hk	hk	hk	hk	kk
201697:72:-	<nnxnp>	{-1}	nn	np	np	np	nn	np	np	np	nn	np	np	nn	nn	nn	--	nn	np	np	np	np	np	--	nn	np	nn	np	nn	nn	nn	np	np	nn	np	np	nn	nn	np	nn	nn	np	nn	np	np	np	np	nn	nn
201696:85:+	<lmxll>	{1-}	lm	ll	ll	ll	lm	lm	ll	lm	lm	lm	lm	--	ll	lm	ll	lm	lm	ll	ll	lm	lm	lm	ll	lm	lm	lm	lm	ll	ll	lm	ll	ll	ll	ll	lm	ll	ll	lm	ll	lm	lm	lm	ll	ll	ll	lm	ll
201926:38:+	<nnxnp>	{-1}	nn	np	np	np	nn	np	np	np	nn	--	np	nn	nn	nn	np	nn	np	np	np	np	np	np	nn	np	nn	np	nn	nn	nn	np	np	nn	np	np	nn	nn	np	nn	nn	np	nn	np	np	np	np	nn	nn
202165:272:-	<nnxnp>	{-1}	nn	np	np	np	nn	np	np	np	nn	np	np	nn	nn	nn	--	nn	np	np	np	np	np	np	nn	np	nn	np	nn	nn	nn	np	np	nn	np	np	nn	nn	np	nn	nn	np	nn	np	np	np	np	nn	nn
202299:416:+	<nnxnp>	{-1}	nn	np	np	np	nn	np	np	np	nn	np	np	nn	nn	nn	np	nn	np	np	np	np	np	np	nn	np	nn	np	nn	nn	nn	np	np	nn	--	np	nn	nn	np	nn	nn	np	nn	np	np	np	np	nn	nn
202350:79:-	<nnxnp>	{-1}	nn	np	np	np	nn	np	np	np	nn	np	np	nn	nn	nn	np	nn	np	np	np	np	np	--	nn	np	nn	np	nn	nn	nn	np	np	nn	np	np	nn	nn	np	nn	nn	np	nn	np	np	np	np	nn	nn
202350:69:-	<nnxnp>	{-0}	np	nn	nn	nn	--	nn	nn	nn	np	nn	nn	np	np	np	nn	np	nn	nn	nn	nn	nn	--	np	--	np	nn	np	np	np	nn	nn	np	nn	nn	np	np	nn	np	np	nn	np	nn	nn	nn	nn	np	np
202502:118:-	<nnxnp>	{-0}	np	nn	nn	nn	np	nn	nn	nn	np	nn	nn	np	np	--	nn	np	nn	nn	nn	nn	nn	nn	np	nn	np	nn	np	np	np	nn	nn	np	nn	nn	np	--	nn	np	np	nn	np	nn	nn	nn	nn	np	np
203562:128:+	<nnxnp>	{-1}	nn	np	np	np	nn	np	np	np	nn	np	np	nn	nn	nn	np	nn	np	np	np	np	np	np	nn	np	nn	np	nn	nn	nn	np	np	nn	np	np	nn	nn	np	nn	nn	np	nn	np	np	np	np	nn	nn
203576:268:+	<lmxll>	{1-}	lm	ll	ll	ll	lm	lm	ll	lm	lm	lm	lm	lm	ll	lm	ll	lm	lm	ll	ll	lm	lm	lm	ll	lm	lm	lm	ll	ll	ll	lm	ll	ll	ll	ll	--	ll	--	lm	ll	lm	lm	lm	lm	ll	ll	--	ll
204552:400:+	<nnxnp>	{-1}	nn	np	--	np	nn	np	np	np	nn	np	np	nn	nn	nn	np	nn	np	np	np	np	np	np	nn	np	nn	np	nn	nn	nn	np	np	nn	np	np	nn	nn	np	nn	nn	nn	nn	np	np	np	np	nn	nn
204558:554:-	<lmxll>	{1-}	lm	ll	ll	ll	lm	lm	ll	lm	lm	lm	lm	lm	ll	lm	ll	lm	lm	ll	ll	lm	lm	lm	ll	lm	lm	lm	ll	ll	ll	lm	lm	ll	ll	ll	lm	ll	lm	lm	ll	lm	lm	lm	lm	ll	ll	lm	ll
204598:323:+	<nnxnp>	{-0}	np	nn	nn	nn	np	nn	nn	nn	np	nn	nn	np	np	np	nn	np	nn	nn	nn	nn	nn	nn	--	nn	np	nn	np	np	np	nn	nn	np	nn	nn	np	np	nn	np	np	np	np	nn	nn	nn	nn	np	np
205065:23:+	<nnxnp>	{-0}	np	nn	nn	nn	np	nn	nn	nn	--	nn	nn	np	np	np	nn	np	nn	nn	nn	nn	nn	nn	np	nn	np	nn	np	np	np	nn	nn	np	nn	nn	np	np	nn	np	--	np	np	nn	nn	nn	nn	np	--
205065:341:+	<lmxll>	{0-}	ll	lm	lm	lm	ll	ll	lm	ll	ll	ll	ll	ll	lm	ll	lm	ll	ll	lm	lm	ll	ll	ll	lm	ll	ll	ll	lm	lm	lm	ll	ll	lm	lm	lm	ll	lm	ll	ll	--	ll	ll	ll	ll	lm	lm	ll	--
206612:143:-	<lmxll>	{0-}	ll	lm	lm	lm	ll	ll	lm	ll	ll	ll	ll	ll	lm	ll	lm	ll	ll	lm	lm	ll	ll	ll	lm	ll	ll	ll	lm	lm	lm	ll	ll	lm	lm	lm	ll	lm	ll	lm	lm	ll	ll	ll	ll	lm	lm	ll	lm
207513:66:-	<nnxnp>	{-0}	np	nn	nn	nn	--	nn	nn	nn	np	nn	nn	np	np	np	nn	np	np	nn	nn	nn	nn	nn	nn	nn	np	nn	np	np	np	nn	nn	np	nn	nn	np	np	nn	np	np	np	np	nn	nn	nn	nn	np	nn
207535:105:+	<hkxhk>	{00}	hk	hk	hk	hk	--	hh	hk	hh	--	hh	hh	hk	kk	hk	--	hk	hk	hk	hk	hh	hh	hh	hk	hh	hk	hh	kk	kk	kk	hh	hh	kk	hk	hk	hk	kk	hh	kk	kk	hk	hk	hh	hh	hk	--	hk	hk
208762:95:-	<hkxhk>	{00}	hk	hk	hk	hk	hk	hh	hk	hh	hk	hh	hh	hk	kk	hk	hk	hk	hk	hk	hk	hh	hh	hh	hk	hh	hk	hh	kk	kk	kk	hh	hh	kk	hk	hk	hk	kk	hh	kk	kk	hk	hk	hh	hh	hk	hk	hk	hk
209395:101:-	<hkxhk>	{11}	hk	hk	hk	hk	hk	kk	hk	kk	hk	kk	kk	hk	hh	hk	hk	hk	hk	hk	hk	kk	kk	kk	hk	kk	hk	kk	hh	hh	hh	kk	kk	hh	hk	hk	hk	hh	kk	hh	hh	hk	hk	kk	kk	hk	hk	hk	hk
209963:60:+	<nnxnp>	{-0}	--	nn	nn	nn	np	nn	nn	nn	np	nn	nn	np	np	np	nn	np	np	nn	nn	nn	nn	nn	nn	nn	np	nn	np	np	np	nn	nn	np	nn	nn	np	np	nn	np	--	np	np	nn	nn	nn	nn	--	nn
210021:33:-	<hkxhk>	{11}	hk	hk	hk	hk	hk	kk	hk	kk	hk	kk	kk	hk	hh	hk	hk	hk	hk	hk	hk	kk	kk	kk	hk	kk	hk	kk	hh	hh	hh	kk	kk	hh	hk	hk	hk	hh	kk	hk	hh	hk	hk	kk	kk	hk	hk	hk	hk
210311:197:+	<hkxhk>	{00}	hk	hk	hk	hk	hk	hh	hk	hh	hk	hh	hh	hk	hk	hk	hk	hk	hk	--	hk	hh	hh	hh	hk	hh	hk	hh	kk	kk	kk	hh	hh	kk	hk	hk	hk	kk	hh	hk	kk	hk	hk	hh	hh	hk	hk	hk	hk
210311:276:+	<hkxhk>	{01}	hh	kk	kk	kk	hh	hk	kk	hk	hh	hk	hk	hh	hh	hh	kk	hh	hh	kk	kk	hk	hk	hk	kk	hk	hh	hk	hk	hk	hk	hk	hk	hk	kk	kk	hh	hk	hk	kk	hk	hh	hh	hk	hk	kk	kk	hh	kk
212787:180:+	<nnxnp>	{-0}	np	nn	nn	nn	np	nn	nn	np	np	nn	nn	np	np	np	nn	np	np	nn	nn	nn	nn	nn	nn	nn	np	nn	np	np	np	nn	nn	np	nn	nn	np	np	nn	nn	nn	np	np	nn	nn	nn	nn	np	nn
212848:62:-	<lmxll>	{0-}	ll	lm	ll	lm	ll	ll	lm	ll	ll	ll	ll	ll	ll	ll	lm	ll	ll	lm	lm	ll	ll	ll	lm	ll	ll	ll	lm	lm	lm	ll	ll	lm	lm	lm	ll	lm	ll	lm	lm	ll	ll	ll	ll	lm	lm	ll	lm
213200:145:-	<nnxnp>	{-1}	nn	--	np	--	nn	np	np	nn	nn	--	np	nn	nn	nn	np	nn	nn	np	--	np	--	--	np	np	nn	np	nn	nn	nn	--	np	nn	np	np	nn	nn	np	np	np	nn	nn	--	np	np	np	nn	np
213857:551:-	<nnxnp>	{-1}	nn	np	np	np	nn	--	np	nn	nn	np	np	nn	nn	nn	nn	nn	nn	np	np	np	np	np	np	np	nn	np	nn	nn	nn	np	np	nn	np	np	nn	nn	np	np	np	nn	nn	--	np	np	np	nn	np
215175:6:+	<hkxhk>	{11}	--	hk	hk	hk	hk	kk	hk	--	--	kk	--	hk	--	hk	hh	--	--	hk	hk	kk	kk	kk	hk	kk	hk	kk	hh	hh	hh	hk	kk	hh	hk	hk	hk	hh	kk	hk	hk	hk	--	kk	kk	hk	hk	hh	hk
215496:83:-	<nnxnp>	{-0}	np	nn	nn	nn	np	nn	nn	np	np	nn	nn	np	np	np	np	np	np	nn	nn	nn	nn	nn	nn	nn	np	nn	np	np	np	nn	nn	np	nn	nn	np	np	nn	nn	nn	np	np	nn	nn	nn	nn	np	nn
215532:18:+	<nnxnp>	{-0}	np	nn	nn	nn	np	nn	nn	np	np	nn	nn	np	np	np	np	np	np	nn	nn	nn	nn	nn	nn	nn	np	nn	np	np	np	nn	nn	np	nn	nn	np	np	nn	nn	nn	np	np	nn	nn	nn	nn	np	nn
217489:117:-	<lmxll>	{1-}	lm	lm	ll	ll	lm	lm	ll	lm	lm	lm	ll	lm	--	lm	ll	lm	lm	ll	ll	lm	lm	lm	ll	lm	lm	--	ll	ll	ll	ll	lm	lm	ll	ll	lm	ll	lm	ll	ll	lm	lm	lm	lm	ll	ll	ll	ll
217652:7:+	<nnxnp>	{-0}	np	nn	nn	nn	np	--	nn	np	np	np	nn	np	nn	np	np	np	np	nn	nn	nn	nn	--	nn	--	np	nn	np	nn	np	nn	nn	np	nn	np	np	np	nn	nn	nn	np	np	--	nn	nn	nn	np	nn
217745:22:-	<nnxnp>	{-1}	nn	np	np	np	nn	np	np	nn	nn	nn	np	nn	nn	nn	nn	nn	nn	np	nn	np	np	np	np	np	nn	np	nn	np	nn	np	np	nn	np	nn	nn	nn	np	np	np	nn	nn	np	np	np	np	nn	np
218305:141:-	<nnxnp>	{-0}	np	nn	nn	nn	np	nn	nn	np	np	np	nn	np	np	np	np	np	np	nn	nn	nn	nn	nn	nn	nn	np	nn	np	nn	np	nn	nn	np	nn	np	np	np	nn	nn	nn	np	np	nn	nn	nn	nn	np	nn
218325:363:+	<nnxnp>	{-1}	nn	np	np	np	nn	np	np	nn	nn	nn	np	nn	nn	nn	nn	nn	nn	np	np	np	np	np	np	np	nn	np	nn	--	nn	--	np	nn	--	nn	nn	nn	np	np	np	nn	nn	np	np	np	np	nn	np
218870:234:-	<nnxnp>	{-0}	np	nn	nn	nn	np	nn	nn	np	np	np	nn	np	np	np	np	np	np	nn	nn	nn	nn	nn	nn	nn	np	nn	np	nn	np	nn	nn	np	nn	np	np	np	nn	nn	nn	np	np	nn	nn	nn	nn	np	nn
220301:135:+	<nnxnp>	{-1}	nn	np	np	np	nn	np	np	nn	nn	nn	np	nn	nn	nn	nn	nn	nn	np	np	np	np	np	np	np	nn	np	nn	np	nn	np	np	nn	np	nn	nn	nn	np	np	np	nn	nn	np	np	np	np	nn	np
221201:104:-	<nnxnp>	{-1}	nn	np	np	np	nn	nn	np	nn	nn	nn	np	nn	nn	nn	nn	nn	nn	np	np	np	np	np	np	np	nn	nn	nn	np	np	np	np	nn	np	nn	nn	nn	np	np	np	nn	nn	np	np	np	np	nn	np
221200:464:+	<nnxnp>	{-1}	nn	np	np	--	nn	nn	np	nn	nn	nn	np	nn	nn	nn	nn	nn	nn	--	np	np	np	np	np	np	nn	nn	nn	--	np	np	np	nn	np	nn	nn	nn	np	--	np	nn	nn	np	np	np	np	nn	np
222148:34:+	<nnxnp>	{-1}	nn	np	np	np	nn	nn	--	nn	nn	nn	np	nn	nn	nn	nn	nn	nn	np	np	np	--	np	np	np	nn	nn	nn	--	np	--	np	nn	--	nn	nn	nn	np	np	np	nn	nn	np	np	np	np	nn	np
222200:96:-	<nnxnp>	{-1}	nn	np	np	np	nn	nn	np	nn	nn	nn	np	nn	nn	nn	nn	nn	nn	np	--	np	np	np	np	np	nn	nn	nn	np	np	np	np	nn	np	nn	nn	nn	np	np	np	nn	nn	np	np	np	np	nn	np
222261:14:-	<nnxnp>	{-1}	nn	np	np	np	nn	nn	np	nn	nn	nn	np	nn	nn	nn	nn	nn	nn	np	np	np	np	np	np	np	nn	nn	nn	np	np	np	np	nn	np	nn	nn	nn	np	np	np	nn	nn	np	np	np	np	nn	np
222511:242:-	<nnxnp>	{-0}	np	nn	nn	nn	np	np	nn	np	np	np	nn	np	np	np	np	np	np	nn	nn	nn	nn	nn	nn	nn	np	np	np	nn	nn	nn	nn	--	nn	np	np	np	nn	nn	nn	np	np	nn	nn	nn	nn	np	nn
222513:267:+	<nnxnp>	{-0}	np	nn	nn	nn	--	np	nn	np	np	np	nn	np	np	np	np	np	np	nn	nn	nn	nn	nn	nn	nn	np	np	np	nn	nn	nn	nn	np	nn	np	np	np	nn	nn	nn	np	np	nn	nn	nn	nn	np	nn
222536:38:+	<nnxnp>	{-0}	np	nn	nn	nn	--	np	nn	np	np	np	nn	np	np	np	np	np	np	nn	nn	nn	nn	nn	nn	nn	np	np	np	nn	nn	nn	nn	np	nn	np	np	np	nn	nn	nn	np	np	nn	nn	nn	nn	np	nn
222704:328:-	<nnxnp>	{-1}	nn	np	np	np	nn	nn	np	nn	nn	nn	np	nn	nn	nn	nn	nn	nn	np	np	np	np	np	np	np	nn	nn	nn	np	np	np	np	nn	--	nn	nn	nn	np	np	np	nn	nn	np	np	--	np	nn	--
223268:94:-	<nnxnp>	{-1}	nn	np	np	np	nn	nn	np	nn	nn	nn	np	nn	nn	nn	nn	nn	nn	np	np	np	np	np	np	np	nn	nn	nn	np	np	np	np	nn	np	nn	nn	nn	np	np	--	nn	nn	np	np	np	np	nn	np
225918:105:+	<nnxnp>	{-1}	np	np	np	np	nn	nn	np	nn	nn	nn	np	nn	nn	nn	nn	nn	nn	np	np	np	np	np	np	np	nn	nn	nn	np	np	nn	--	np	np	nn	nn	nn	np	np	np	nn	nn	np	np	np	np	nn	np
226658:61:-	<nnxnp>	{-1}	--	--	np	np	nn	nn	np	nn	nn	nn	np	nn	nn	nn	nn	nn	nn	np	np	--	np	np	np	np	nn	nn	nn	np	np	nn	np	np	np	nn	nn	nn	np	np	np	nn	nn	np	np	np	np	nn	np
228794:500:-	<nnxnp>	{-1}	np	np	np	np	nn	nn	np	nn	--	nn	np	nn	nn	nn	nn	nn	nn	np	--	np	np	np	np	np	nn	nn	nn	np	np	nn	--	--	np	nn	nn	nn	np	np	np	nn	nn	np	--	np	np	nn	np
228890:16:-	<nnxnp>	{-0}	nn	nn	nn	--	np	np	nn	nn	nn	np	nn	np	nn	np	np	np	np	nn	--	nn	--	--	nn	nn	np	--	np	nn	nn	np	nn	nn	nn	np	np	nn	nn	nn	nn	np	np	nn	nn	nn	nn	--	nn
229640:9:-	<nnxnp>	{-0}	nn	--	nn	nn	np	np	nn	np	nn	np	nn	np	np	np	np	np	np	nn	--	nn	nn	--	nn	nn	np	np	np	nn	nn	np	nn	nn	nn	np	np	np	nn	nn	nn	--	np	nn	nn	nn	nn	np	nn
231618:205:-	<hkxhk>	{00}	hh	hh	kk	hh	hk	hk	hk	kk	hh	hk	--	hk	hk	hk	kk	hk	hk	hh	hh	hh	hk	hk	hh	hh	hk	hk	kk	hk	hk	kk	hh	hh	hh	kk	hk	hk	hh	hk	hk	hk	hk	hh	hh	hk	hk	kk	hh
231685:197:-	<nnxnp>	{-0}	nn	nn	np	nn	np	np	nn	np	nn	np	nn	np	np	np	np	np	np	nn	nn	nn	nn	nn	nn	nn	np	np	np	nn	nn	np	nn	nn	nn	np	np	np	nn	nn	nn	np	np	nn	nn	nn	nn	np	nn
231916:133:-	<nnxnp>	{-1}	np	np	nn	np	nn	nn	np	nn	np	nn	np	nn	nn	nn	nn	nn	nn	np	np	np	np	--	np	np	nn	nn	nn	np	np	nn	np	np	np	nn	nn	nn	np	np	np	nn	nn	np	np	np	--	nn	np
238726:92:-	<hkxhk>	{11}	kk	kk	hh	hk	hk	hk	hk	hh	kk	hk	hk	hk	hk	hk	hh	hk	hk	kk	kk	kk	hk	hk	kk	kk	hk	hk	hh	hk	hk	hh	kk	kk	kk	hh	hk	hk	kk	hk	hk	hk	hk	kk	hk	hk	hk	hh	kk
239673:341:+	<hkxhk>	{11}	kk	kk	hh	hk	hk	hk	hk	hh	kk	hk	--	hk	--	hk	hh	hk	hk	kk	kk	kk	hk	hk	kk	kk	--	hk	hh	hk	hk	hh	kk	kk	kk	hh	hk	hk	kk	--	hk	hk	hk	kk	hk	hk	hk	hh	kk
239673:332:+	<hkxhk>	{00}	hh	hh	kk	hk	hk	hk	hk	kk	hh	hk	--	hk	--	hk	kk	hk	hk	hh	hh	hh	hk	hk	hh	hh	--	hk	kk	hk	hk	kk	hh	hh	hh	kk	hk	hk	hh	--	hk	hk	hk	hh	hk	hk	hk	kk	hh
240949:188:+	<hkxhk>	{00}	hh	hh	kk	hk	hk	hk	hk	kk	hh	hk	hk	hk	hk	hk	kk	hk	hk	hh	hh	hh	hk	hk	hh	hh	hk	hk	kk	hk	hk	kk	hh	hh	hh	kk	hk	hk	hh	hk	hk	hk	hk	hh	hk	hk	hk	kk	hh
241811:7:+	<hkxhk>	{11}	kk	kk	hh	hk	hk	hk	hk	hh	kk	hk	hk	hk	hk	hk	hh	hk	hk	kk	--	kk	hk	--	hk	kk	hk	hk	hh	hk	hk	hh	kk	kk	kk	--	hk	hk	kk	--	--	hk	hk	hk	hk	hk	hk	hh	kk
241811:214:+	<nnxnp>	{-0}	nn	nn	np	nn	np	np	nn	np	nn	np	nn	np	np	np	np	np	np	nn	--	nn	nn	nn	nn	nn	np	np	np	nn	nn	np	nn	nn	nn	--	np	np	nn	--	--	np	np	nn	np	nn	nn	np	nn
242268:23:+	<hkxhk>	{00}	hh	hh	kk	hk	hk	hk	hk	kk	hh	hk	hk	--	hk	--	kk	hk	hk	hh	hh	hh	hk	hk	hk	hh	hk	hk	kk	hk	hk	kk	hh	hh	hh	kk	hk	hk	hh	hk	hk	hk	hk	--	hk	hk	hk	kk	hh
242268:389:+	<hkxhk>	{11}	kk	kk	hh	hk	hk	hk	hk	hh	kk	hk	hk	--	hk	--	hh	hk	hk	kk	kk	kk	hk	hk	hk	kk	hk	hk	hh	hk	hk	hh	kk	kk	kk	hh	hk	hk	kk	hk	hk	hk	hk	--	hk	hk	hk	hh	kk
242722:103:-	<hkxhk>	{00}	hh	hh	kk	hk	hk	hk	hk	kk	hh	hk	hk	hk	hk	hk	kk	hk	hk	hh	hh	hh	hk	hk	--	hh	hk	hk	kk	hk	--	kk	hh	hh	hh	kk	hk	hk	hh	hk	--	hk	hk	--	hk	hk	hk	kk	hk
242738:81:-	<hkxhk>	{11}	kk	kk	hh	hk	hk	--	hk	hh	kk	hk	hk	hk	hk	hk	hh	hk	hk	kk	--	kk	hk	hk	hh	kk	hk	hk	hh	hk	hk	hh	kk	kk	kk	hh	hk	hk	kk	hk	hh	hk	hk	hk	hk	hk	hk	hh	hk
242738:78:-	<hkxhk>	{00}	hh	hh	kk	hk	hk	--	hk	kk	hh	hk	hk	hk	hk	hk	kk	hk	hk	hh	hh	hh	hk	hk	kk	hh	hk	hk	kk	hk	hk	kk	hh	hh	hh	kk	hk	hk	hh	hk	kk	hk	hk	hk	hk	hk	hk	kk	hk
242935:22:-	<hkxhk>	{11}	kk	kk	hh	hk	hk	hk	--	hh	kk	hk	hk	hk	hk	hk	hh	hk	hk	kk	kk	kk	hk	hk	hk	kk	hk	hk	hh	hk	hk	hh	kk	kk	kk	hh	hk	hk	kk	hk	kk	hk	hk	hk	--	hk	hk	hh	--
242984:11:-	<nnxnp>	{-0}	nn	nn	np	nn	np	np	nn	np	nn	np	nn	np	np	np	--	np	np	nn	--	nn	nn	--	nn	nn	np	np	np	nn	nn	np	nn	nn	nn	np	np	np	nn	nn	nn	np	np	nn	np	nn	nn	np	np
243169:86:+	<nnxnp>	{-1}	np	np	nn	np	nn	nn	np	nn	np	nn	np	nn	nn	nn	nn	nn	nn	np	np	np	np	np	--	np	nn	nn	nn	np	np	nn	np	np	np	nn	nn	nn	np	np	np	nn	nn	np	nn	np	np	nn	nn
244213:224:-	<hkxhk>	{00}	hh	hh	kk	hk	hk	hk	hk	kk	hh	hk	hk	hk	hk	hk	kk	kk	hk	hh	hh	hh	hk	hk	hk	hh	hk	hk	kk	kk	hk	kk	hh	hh	hh	kk	hk	hk	hh	hk	hk	--	hk	hk	hk	hk	hk	kk	hk
245445:335:-	<hkxhk>	{11}	kk	kk	hh	hk	hk	hk	--	hh	kk	hk	hk	hk	hk	hk	hh	hh	hk	kk	kk	kk	hk	hk	hk	kk	hk	hk	hh	hh	hk	hh	kk	kk	kk	hh	hk	hk	kk	hk	hk	hk	hk	hk	hk	hk	hk	hh	hk
245445:298:-	<nnxnp>	{-0}	nn	nn	np	nn	np	np	nn	np	nn	np	nn	np	np	np	np	--	np	nn	nn	nn	nn	nn	nn	nn	np	np	np	np	nn	np	nn	nn	nn	np	np	np	nn	nn	nn	np	np	nn	np	nn	nn	np	np
246005:28:+	<hkxhk>	{11}	kk	kk	hh	hk	hh	hk	hk	hh	kk	hk	hk	hk	hk	hk	hh	hh	hk	kk	kk	kk	hk	hk	hk	kk	kk	hk	hh	hh	hk	hh	kk	kk	kk	hh	hk	hk	kk	hk	hk	--	hk	hk	hk	hk	hk	hh	hk
246149:55:+	<hkxhk>	{00}	hh	hh	kk	hk	kk	hk	hk	kk	hh	hk	hk	hk	--	--	kk	kk	hk	hh	hh	hh	hk	hk	hk	hh	hh	hk	kk	kk	hk	kk	hh	hh	hh	kk	hk	hk	hh	hk	hk	hk	hk	hk	--	hk	hk	kk	hk
246549:54:+	<hkxhk>	{11}	kk	kk	hh	hk	hh	hk	hk	hh	kk	hk	hk	hk	hk	hk	hh	hh	hk	kk	kk	kk	hk	hk	hk	kk	kk	hk	hh	hh	hk	hh	kk	kk	kk	hh	hk	hk	kk	hk	hk	hk	hk	hk	hk	hk	hk	hh	hk
246567:341:+	<hkxhk>	{11}	kk	kk	hh	hk	hh	hk	hk	hh	kk	hk	hk	hk	hk	hk	hh	hh	hk	kk	kk	kk	hk	hk	hk	kk	kk	hk	hh	hh	hk	hh	kk	kk	kk	hh	hk	hk	kk	hk	hk	hk	hk	hk	hk	hk	hk	hh	hk
246928:643:-	<hkxhk>	{00}	hh	hh	kk	hk	kk	hk	hk	kk	hh	hk	hk	hk	hk	hk	kk	kk	hk	hh	hh	hh	hk	hk	hk	hh	hh	hk	kk	kk	--	kk	hh	hh	hh	kk	hk	hk	hh	hk	hk	--	hk	hk	hk	hk	hk	kk	hk
247142:103:-	<nnxnp>	{-1}	np	np	nn	np	nn	nn	np	nn	np	nn	np	nn	nn	nn	nn	nn	nn	np	np	np	--	np	np	np	np	nn	nn	nn	np	nn	np	np	np	nn	nn	nn	np	np	np	nn	nn	np	nn	np	np	nn	nn
247680:24:-	<hkxhk>	{11}	kk	kk	hh	hk	hh	hk	hk	hh	kk	hk	hk	hk	hk	hk	hh	hh	--	kk	kk	kk	hk	hk	hk	kk	kk	hk	hh	hh	hk	hh	kk	kk	kk	hh	hk	hk	kk	hk	hk	hk	hk	hk	hk	hk	hk	hh	hk
247734:9:-	<hkxhk>	{00}	hh	hh	kk	hk	kk	hk	hk	kk	hh	hk	hk	hk	hk	hk	kk	kk	hk	hh	hh	hh	hk	hk	hk	hh	hh	hk	kk	kk	hk	kk	hh	hh	hh	kk	hk	hk	hh	hk	hk	hk	hk	hk	hk	hk	hk	kk	hk
247813:86:+	<hkxhk>	{11}	kk	kk	hh	hk	hh	hk	hk	hh	kk	hk	hk	hk	hk	hk	hh	hh	hk	kk	kk	kk	hk	hk	hk	kk	kk	hk	hh	hh	hk	hh	kk	kk	kk	hh	hk	hk	kk	hk	hk	hk	--	hk	hk	hk	hk	hh	hk
248069:109:-	<hkxhk>	{00}	hh	hh	kk	hk	kk	hk	hk	kk	hh	kk	hk	hk	hk	hk	kk	kk	hk	hh	hh	hh	hk	hk	hk	hh	hh	hk	kk	kk	hk	kk	hh	hh	hh	kk	hk	hk	hh	hk	hk	hk	hk	hk	hk	hk	hk	kk	hk
248485:264:+	<nnxnp>	{-0}	nn	nn	np	nn	np	np	nn	np	nn	np	nn	np	np	np	np	np	np	nn	nn	nn	nn	nn	nn	nn	nn	np	np	np	nn	np	nn	nn	nn	np	np	np	nn	nn	nn	--	np	nn	np	nn	nn	np	np
249171:17:-	<hkxhk>	{00}	hh	hh	kk	hk	kk	hk	hk	kk	hh	kk	hk	hk	hk	hk	kk	kk	hk	hh	hh	hh	hk	hk	hk	hh	hh	hk	kk	kk	hk	kk	hh	hh	hh	kk	hk	hk	hh	hk	hk	hk	hk	hk	hk	hk	hk	kk	hk
249171:120:-	<hkxhk>	{11}	kk	kk	hh	hk	hh	hk	hk	hh	kk	hh	hk	hk	hk	hk	hh	hh	hk	kk	kk	kk	hk	hk	hk	kk	kk	hk	hh	hh	hk	hh	kk	kk	kk	hh	hk	hk	kk	hk	hk	hk	hk	hk	hk	hk	hk	hh	hk
249176:116:-	<hkxhk>	{00}	hh	hh	kk	hk	kk	hk	hk	kk	hh	kk	hk	hk	hk	hk	kk	kk	--	hh	hh	hh	hk	hk	hk	hh	hh	hk	kk	kk	hk	kk	hh	hh	hh	kk	hk	hk	hh	hk	hk	--	hk	hk	hk	hk	hk	kk	hk
249175:6:+	<hkxhk>	{00}	hh	hh	kk	hk	kk	hk	hk	kk	hh	kk	hk	hk	hk	hk	kk	kk	--	hh	hh	hh	hk	hk	hk	hh	hh	hk	kk	kk	hk	kk	hh	hh	hh	kk	hk	hk	hh	--	hk	hk	--	hk	hk	hk	hk	kk	hk
249279:108:-	<hkxhk>	{00}	hh	hh	kk	hk	kk	hk	hk	kk	hh	kk	hk	hk	hk	hk	kk	kk	hk	hh	hh	hh	hk	--	hk	hh	hh	hk	kk	kk	hk	kk	hh	hh	hh	kk	hk	hk	hh	hk	hk	hk	hk	hk	hk	hk	hk	kk	hk
249923:680:+	<lmxll>	{1-}	lm	lm	ll	ll	ll	lm	ll	ll	lm	ll	ll	lm	lm	lm	ll	ll	lm	lm	lm	lm	ll	ll	ll	lm	lm	lm	ll	ll	ll	ll	lm	lm	lm	ll	lm	lm	lm	ll	ll	lm	lm	ll	lm	ll	ll	ll	lm
250557:523:-	<hkxhk>	{00}	hh	hh	kk	hk	kk	hk	hk	kk	hh	kk	hk	hk	hk	hk	kk	kk	hk	hh	hh	hh	hk	--	hk	hh	hh	hk	kk	kk	hk	kk	hh	hh	hh	kk	--	hk	hh	hk	hk	hk	hk	hk	hk	hk	hk	kk	hk
250557:503:-	<hkxhk>	{11}	kk	kk	hh	hk	hh	hk	hk	hh	kk	hh	hk	hk	hk	hk	hh	hh	hk	kk	kk	kk	hk	--	hk	kk	kk	hk	hh	hh	hk	hh	kk	kk	kk	hh	--	hk	kk	hk	hk	hk	hk	hk	hk	hk	hk	hh	hk
250572:352:+	<nnxnp>	{-1}	--	np	nn	np	nn	nn	np	nn	np	nn	np	nn	nn	nn	nn	nn	nn	np	np	np	np	np	--	np	np	nn	nn	nn	np	nn	np	np	np	nn	nn	nn	np	np	np	nn	nn	np	nn	np	np	nn	nn
250689:95:-	<nnxnp>	{-0}	nn	nn	np	nn	np	np	nn	np	nn	np	nn	np	np	np	np	np	np	nn	nn	nn	nn	nn	nn	nn	nn	np	np	np	nn	np	nn	nn	nn	np	np	np	nn	nn	nn	np	np	nn	np	nn	nn	np	np
250816:104:+	<hkxhk>	{00}	hh	hh	kk	hk	kk	hk	hk	kk	hh	kk	hk	hk	hk	hk	kk	kk	hk	hh	hh	hh	hk	hk	hk	hh	hh	hk	kk	kk	hk	kk	hh	hh	hh	kk	hk	hk	hh	hk	hk	hk	hk	hk	hk	hk	hk	kk	hk
250918:116:-	<nnxnp>	{-0}	nn	nn	np	nn	--	np	nn	np	nn	np	nn	np	np	--	np	np	np	nn	nn	nn	nn	nn	nn	nn	nn	np	np	np	nn	np	nn	nn	nn	np	np	np	nn	nn	nn	np	np	nn	np	nn	nn	np	np
251675:74:+	<lmxll>	{1-}	ll	lm	ll	ll	ll	lm	ll	ll	lm	ll	ll	lm	lm	lm	ll	ll	lm	lm	lm	lm	ll	ll	ll	lm	lm	lm	ll	ll	ll	ll	lm	lm	lm	ll	lm	lm	lm	ll	ll	lm	lm	ll	lm	ll	ll	lm	lm
252053:16:+	<hkxhk>	{11}	hk	kk	hh	hk	hh	hk	hk	hh	kk	hh	hk	hk	hh	hk	hh	hh	hk	kk	kk	kk	hk	hk	hk	kk	kk	hk	hh	hh	hk	hh	kk	kk	kk	hk	hk	hk	kk	hk	hk	hk	hk	hk	hk	hk	hk	hk	hk
252193:502:-	<hkxhk>	{11}	hk	kk	hh	hk	hh	hk	hk	hh	kk	hh	hk	hk	hh	hk	hh	hh	hk	kk	kk	kk	hk	hk	hk	hk	kk	hk	hh	hh	hk	hh	kk	kk	kk	hk	hk	hk	kk	hk	hk	hk	hk	hk	hk	hk	hk	hk	hk
252215:8:-	<hkxhk>	{00}	hk	hh	kk	hk	kk	hk	hk	kk	hh	kk	hk	hk	kk	hk	kk	kk	hk	hh	hh	hh	--	hk	hk	hk	hh	hk	kk	kk	hk	kk	hh	hh	hh	hk	hk	hk	hh	--	hk	hk	hk	hk	hk	hk	hk	hk	--
252249:44:-	<hkxhk>	{00}	hk	hh	kk	hk	kk	hk	hk	kk	hh	kk	hk	hk	kk	hk	kk	kk	hk	hh	hh	hh	hk	hk	hk	hk	hh	hk	kk	kk	hk	kk	hh	hh	hh	hk	hk	hk	hh	hk	hk	hk	hk	hk	hk	hk	hk	hk	hk
252372:589:+	<hkxhk>	{00}	hk	hh	kk	hk	kk	hk	hk	kk	hh	kk	hk	hk	kk	hk	kk	kk	hk	hh	hh	hh	hk	hk	kk	hk	hh	hk	kk	kk	hk	kk	hh	hh	hh	hk	hk	hk	hh	hk	kk	hk	hk	hk	hk	hk	hk	hk	hk
252706:86:-	<hkxhk>	{00}	hk	hh	hk	hk	kk	hk	hk	kk	hh	kk	hk	hk	kk	hk	kk	kk	hk	hh	hh	hh	hk	hk	hk	hk	hh	hk	kk	kk	hk	kk	hh	hh	hh	hk	hk	hk	hh	hk	hk	hk	hk	hk	hk	hk	hk	hk	hk
252858:116:+	<lmxll>	{1-}	ll	lm	ll	ll	ll	lm	ll	ll	lm	ll	ll	lm	ll	lm	ll	ll	lm	lm	lm	lm	ll	ll	ll	lm	lm	lm	ll	ll	ll	ll	--	lm	lm	ll	lm	lm	lm	ll	ll	lm	lm	ll	lm	ll	ll	lm	--
253034:232:+	<lmxll>	{1-}	ll	lm	ll	ll	ll	lm	ll	ll	lm	ll	ll	lm	ll	lm	ll	ll	lm	lm	--	lm	ll	ll	ll	lm	lm	lm	ll	ll	ll	ll	lm	lm	lm	ll	lm	lm	lm	ll	ll	lm	lm	ll	lm	ll	ll	lm	lm
253403:185:-	<lmxll>	{1-}	ll	--	ll	ll	ll	lm	ll	ll	--	ll	ll	lm	ll	lm	ll	ll	lm	lm	lm	lm	ll	ll	ll	--	lm	--	ll	ll	ll	ll	lm	lm	lm	ll	lm	lm	lm	ll	ll	lm	lm	ll	lm	ll	ll	lm	lm
253465:32:+	<lmxll>	{1-}	ll	lm	ll	ll	ll	lm	ll	ll	lm	ll	ll	lm	ll	lm	ll	ll	lm	lm	lm	lm	ll	ll	ll	lm	lm	lm	ll	ll	ll	ll	lm	lm	lm	ll	lm	lm	lm	ll	ll	lm	lm	ll	lm	ll	ll	lm	lm
253596:136:-	<lmxll>	{1-}	ll	lm	ll	ll	ll	lm	ll	ll	--	ll	ll	lm	ll	lm	ll	ll	lm	lm	lm	lm	ll	ll	ll	lm	lm	lm	ll	ll	ll	ll	lm	lm	lm	ll	lm	lm	lm	ll	ll	lm	lm	ll	lm	ll	ll	lm	lm
253766:33:-	<lmxll>	{0-}	lm	ll	lm	lm	lm	ll	lm	lm	ll	lm	lm	ll	lm	ll	lm	lm	ll	ll	ll	ll	lm	lm	lm	ll	ll	ll	lm	lm	lm	lm	ll	ll	ll	lm	ll	ll	ll	--	lm	ll	ll	lm	ll	lm	lm	ll	ll
255137:117:+	<lmxll>	{1-}	ll	lm	ll	ll	ll	lm	ll	ll	lm	ll	ll	lm	ll	lm	ll	ll	lm	lm	lm	lm	ll	ll	ll	lm	lm	lm	ll	ll	ll	ll	lm	lm	--	ll	lm	lm	--	ll	ll	lm	lm	ll	lm	ll	ll	lm	lm
255189:127:+	<lmxll>	{1-}	ll	lm	ll	ll	ll	lm	ll	ll	lm	ll	ll	lm	ll	lm	ll	ll	lm	lm	lm	lm	ll	ll	ll	lm	lm	lm	ll	ll	ll	ll	lm	lm	lm	ll	lm	lm	lm	ll	ll	lm	lm	ll	lm	ll	ll	lm	lm
255189:476:+	<hkxhk>	{00}	hk	hh	hk	hk	kk	hk	hk	kk	hh	kk	hk	hk	kk	hk	kk	kk	hk	hh	hh	hk	hk	hk	hk	hk	hh	hk	kk	kk	hk	kk	hh	hh	hh	hk	hk	hh	hk	hk	hk	hk	hk	hk	hk	hk	--	hh	hk
255498:611:+	<hkxhk>	{10}	hh	hk	hh	hh	hk	kk	hh	hk	hk	hk	hh	kk	hk	kk	hk	hk	kk	hk	hk	kk	hh	hh	hh	kk	hk	kk	hk	hk	hh	hk	hk	hk	hk	hh	kk	hk	kk	hh	hh	kk	kk	hh	kk	hh	hh	hk	kk
255751:87:-	<nnxnp>	{-0}	nn	nn	nn	nn	np	np	nn	--	nn	np	nn	np	np	np	np	np	--	nn	nn	np	nn	nn	nn	np	nn	np	np	np	nn	np	nn	nn	nn	nn	np	nn	np	nn	nn	np	np	nn	np	nn	nn	nn	--
256057:506:-	<hkxhk>	{00}	--	hh	hk	hk	kk	--	--	kk	hh	kk	hk	hk	kk	hk	kk	kk	hk	hh	hh	hk	--	--	hk	--	hh	hk	kk	hk	hk	kk	hh	hh	hh	hk	hk	hh	hk	hk	hk	hk	hk	hk	--	hk	hk	hh	hk
256057:29:-	<hkxhk>	{11}	--	kk	hk	hk	hh	--	--	hh	kk	hh	hk	hk	hh	hk	hh	hh	hk	kk	kk	hk	--	--	hk	--	kk	hk	hh	hk	hk	hh	kk	kk	kk	hk	hk	kk	hk	hk	hk	hk	hk	hk	--	hk	hk	kk	hk
256091:152:-	<nnxnp>	{-1}	np	np	np	np	nn	nn	np	nn	np	nn	np	nn	nn	nn	nn	nn	nn	np	np	nn	np	np	np	nn	np	nn	nn	nn	np	nn	np	np	np	np	nn	np	nn	np	np	nn	nn	np	nn	np	np	np	nn
256091:82:-	<nnxnp>	{-0}	nn	nn	nn	nn	np	np	nn	np	nn	np	nn	np	np	np	--	np	np	nn	nn	np	nn	nn	nn	np	nn	np	np	np	nn	np	nn	nn	nn	nn	np	nn	np	nn	nn	np	np	nn	np	nn	nn	nn	np
257493:88:+	<lmxll>	{1-}	ll	lm	ll	ll	ll	lm	ll	ll	lm	ll	ll	lm	ll	lm	ll	ll	--	lm	lm	--	ll	ll	ll	lm	lm	lm	ll	lm	ll	ll	lm	lm	lm	ll	lm	lm	ll	ll	ll	lm	lm	ll	lm	ll	ll	lm	lm
257695:126:-	<hkxhk>	{11}	hk	kk	hk	hk	hh	hk	hk	hh	kk	hh	hk	hk	hh	hk	hh	hh	kk	kk	kk	hk	hk	kk	hk	hk	kk	kk	hh	hk	hk	hh	kk	kk	kk	hk	hk	kk	hh	hk	hk	hk	hk	hk	hk	hk	hk	kk	hk
258783:163:-	<hkxhk>	{00}	hk	hh	kk	hk	kk	hk	hk	kk	hh	kk	hk	hk	kk	hk	kk	kk	hh	hh	hh	hk	hk	hk	hk	hk	hh	--	kk	hk	hk	kk	hh	hh	hh	hk	hk	hh	kk	hk	hk	hk	hk	hk	hk	hk	hk	hh	hk
259117:40:-	<hkxhk>	{11}	--	kk	hh	hk	hh	hk	hk	hh	kk	hh	hk	hk	hh	hk	hh	hh	kk	kk	kk	hk	hk	hk	hk	--	kk	hh	hh	hk	hk	hh	kk	kk	kk	hk	hk	kk	hh	hk	hk	hk	hk	hk	hk	hk	hk	kk	hk
259117:87:-	<hkxhk>	{00}	--	hh	kk	hk	kk	hk	hk	kk	hh	kk	hk	hk	kk	hk	kk	kk	hh	hh	hh	hk	hk	hk	hk	--	hh	kk	kk	hk	hk	kk	hh	hh	hh	hk	hk	hh	kk	hk	hk	hk	hk	hk	hk	hk	hk	hh	hk
259833:139:-	<hkxhk>	{00}	hk	hh	kk	hk	kk	hk	hk	kk	hh	kk	hk	hk	kk	hk	kk	kk	hh	hh	hh	hk	hk	hk	hk	hk	hh	kk	kk	hk	hk	kk	hh	hh	hh	hk	hk	hh	kk	hk	hk	--	hk	hk	hk	hk	hk	hh	hk
259833:39:-	<hkxhk>	{11}	hk	kk	hh	hk	hh	hk	hk	hh	kk	hh	hk	hk	hh	hk	hh	hh	kk	kk	kk	hk	hk	hk	hk	hk	kk	hh	hh	hk	hk	hh	kk	kk	kk	hk	hk	kk	hh	hk	hk	--	hk	hk	hk	hk	hk	kk	hk
260082:106:-	<hkxhk>	{00}	hk	hh	kk	hk	kk	hk	hk	kk	hh	kk	hk	hk	kk	hk	kk	kk	hh	hh	hh	--	hk	hk	hk	hk	hh	kk	kk	--	hk	kk	hh	hh	hh	hk	--	hh	kk	hk	hk	hk	--	hk	hk	hk	hk	hh	hk
260357:487:-	<hkxhk>	{11}	hk	kk	hh	hk	hh	hk	hk	hh	kk	hh	--	hk	hh	hk	hh	hh	kk	hk	kk	hk	hk	--	hk	--	kk	hh	hh	hk	hk	hh	kk	kk	kk	hk	hk	kk	hh	hk	hk	hk	hk	--	hk	hk	--	kk	--
260357:406:-	<nnxnp>	{-1}	np	np	nn	np	nn	nn	np	nn	np	nn	--	nn	nn	nn	nn	nn	np	np	np	nn	np	--	np	nn	np	nn	nn	nn	np	nn	np	np	np	np	nn	np	nn	np	np	nn	nn	--	nn	np	--	np	nn
260496:224:-	<nnxnp>	{-0}	nn	nn	np	nn	np	np	nn	np	nn	np	nn	np	np	np	np	np	nn	nn	nn	--	nn	nn	nn	np	nn	np	np	np	nn	np	nn	nn	nn	nn	np	nn	np	nn	nn	np	np	nn	np	nn	nn	nn	np
260861:85:-	<nnxnp>	{-1}	np	np	nn	np	nn	nn	np	nn	np	nn	np	nn	nn	nn	nn	nn	np	np	np	nn	np	np	np	nn	np	nn	nn	nn	np	nn	np	np	np	np	nn	np	nn	np	np	nn	nn	np	nn	np	np	--	nn
261302:553:-	<hkxhk>	{00}	--	hh	kk	hk	kk	hk	hk	kk	hh	kk	hk	hk	kk	hk	kk	kk	hh	hk	hh	hk	hk	hk	hk	hk	hh	kk	kk	hk	hk	kk	hh	hh	hk	hk	hk	hh	kk	hk	hk	hk	hk	--	hk	hk	hk	hh	hk
261302:532:-	<hkxhk>	{11}	--	kk	hh	hk	hh	hk	hk	hh	kk	hh	hk	hk	hh	hk	hh	hh	kk	hk	kk	hk	hk	hk	hk	hk	kk	hh	hh	hk	hk	hh	kk	kk	hk	hk	hk	kk	hh	hk	hk	hk	hk	--	hk	hk	hk	kk	hk
261301:82:+	<hkxhk>	{11}	hk	kk	hh	hk	hh	hk	hk	hh	kk	hh	hk	hk	hh	hk	hh	hh	kk	hk	kk	hk	hk	--	hk	hk	kk	--	hh	hk	hk	hh	kk	kk	hk	hk	hk	kk	hh	hk	hk	hk	hk	hk	hk	hk	hk	kk	hk
261780:81:+	<hkxhk>	{00}	hk	hh	kk	hk	kk	hk	hk	kk	hh	kk	--	hk	kk	hk	kk	kk	hh	hk	hh	hk	hk	hk	hk	hk	hh	kk	kk	hk	hk	kk	hh	hh	hk	hk	hk	hh	kk	hk	hk	hk	--	hk	hk	hk	hk	hh	hk
261876:36:+	<hkxhk>	{11}	hk	kk	hh	hk	hh	hk	hk	hh	kk	hh	hk	hk	hh	hk	hh	hh	kk	hk	kk	hk	hk	hk	hk	hk	kk	hh	hh	hk	hk	hh	kk	kk	hk	hk	hk	kk	hh	hk	hk	hk	hk	hk	hk	hk	hk	kk	hk
262368:37:+	<hkxhk>	{00}	hk	hh	kk	hk	kk	--	hk	kk	hh	hk	hk	--	kk	hk	kk	kk	hh	hk	hh	--	hk	hk	hk	hk	hh	kk	kk	hk	hk	kk	hh	hh	hk	hk	hk	hh	kk	hk	--	hk	--	--	hk	--	hk	hh	hk
262368:436:+	<hkxhk>	{10}	hh	hk	--	hh	hk	kk	hh	--	hk	kk	hh	kk	hk	kk	--	--	hk	hh	hk	kk	hh	hh	hh	kk	hk	hk	--	kk	hh	hk	hk	hk	hh	hh	kk	hk	hk	hh	hh	kk	kk	hh	kk	hh	hh	hk	kk
262875:449:-	<hkxhk>	{00}	hk	hh	kk	hk	kk	hk	hk	kk	hh	hk	hk	hk	kk	hk	kk	kk	hh	hk	hh	hk	hk	hk	hk	hk	hh	kk	kk	hk	hk	kk	hh	hh	hk	hk	hk	hh	kk	hk	hk	hk	hk	hk	hk	hk	hk	hh	hk
263596:75:+	<lmxll>	{1-}	ll	lm	ll	ll	ll	lm	ll	ll	lm	lm	ll	lm	ll	lm	ll	ll	lm	ll	lm	lm	ll	ll	ll	lm	lm	ll	ll	lm	ll	ll	lm	lm	ll	ll	lm	lm	ll	ll	ll	lm	lm	ll	lm	ll	ll	lm	lm
264024:37:+	<hkxhk>	{00}	hk	hh	kk	hk	kk	hk	hk	kk	hh	hk	hk	hk	kk	--	kk	kk	hh	hk	hh	hk	hk	--	hk	hk	hh	kk	kk	hk	hk	kk	hh	hh	hk	hk	--	hh	kk	hk	hk	hk	hk	hk	hk	hk	hk	hh	hk
264077:40:+	<nnxnp>	{-0}	nn	--	np	nn	np	--	nn	np	nn	np	nn	np	np	np	nn	np	nn	nn	nn	np	nn	--	nn	np	nn	np	np	np	nn	np	nn	nn	nn	nn	np	nn	np	nn	nn	np	np	nn	np	nn	nn	nn	np
264408:180:+	<nnxnp>	{-1}	np	np	nn	np	nn	nn	np	nn	np	nn	np	nn	nn	nn	nn	nn	--	np	--	nn	np	np	--	nn	np	nn	nn	nn	np	nn	np	np	np	np	nn	np	nn	np	np	nn	nn	np	nn	np	np	np	nn
264478:66:-	<nnxnp>	{-0}	nn	nn	np	nn	np	np	nn	--	nn	np	nn	np	--	np	--	np	nn	nn	nn	np	nn	nn	nn	np	nn	np	np	np	nn	np	nn	nn	nn	nn	np	nn	np	nn	nn	np	np	nn	np	nn	nn	nn	np
264925:34:+	<lmxll>	{1-}	ll	lm	ll	ll	ll	lm	ll	ll	lm	--	ll	lm	ll	lm	ll	ll	lm	ll	lm	lm	ll	ll	ll	lm	lm	ll	ll	lm	ll	ll	lm	lm	ll	ll	lm	lm	ll	ll	ll	lm	ll	ll	lm	ll	ll	lm	lm
264925:115:+	<lmxll>	{0-}	lm	ll	lm	lm	lm	ll	lm	lm	ll	ll	lm	ll	lm	ll	lm	lm	ll	lm	ll	ll	lm	lm	lm	ll	ll	lm	lm	ll	lm	lm	ll	ll	lm	lm	ll	ll	lm	lm	lm	ll	lm	lm	ll	lm	lm	ll	ll
265480:18:+	<nnxnp>	{-0}	nn	nn	--	nn	np	np	nn	np	nn	--	nn	np	np	np	np	np	nn	nn	nn	--	nn	nn	nn	np	nn	np	--	np	nn	np	nn	nn	nn	nn	np	nn	np	nn	nn	--	np	nn	--	nn	nn	nn	np
265624:26:+	<hkxhk>	{00}	hk	hh	kk	hk	kk	hk	hk	kk	hh	hk	hk	hk	kk	hk	kk	kk	hh	hk	hh	hk	hk	hk	hk	hk	hh	kk	kk	hk	hk	kk	hh	hh	hk	hk	hk	hh	kk	hk	hk	hk	kk	hk	hk	hk	hk	hh	hk
265697:67:-	<hkxhk>	{00}	--	--	kk	hk	kk	hk	hk	kk	--	hk	hk	--	kk	hk	kk	kk	hh	hk	--	hk	--	--	hk	hk	hh	kk	kk	hk	hk	kk	hh	hh	hk	hk	hk	hh	kk	hk	hk	hk	kk	hk	hk	hk	hh	hh	hk
265910:42:-	<nnxnp>	{-0}	nn	nn	np	nn	np	np	nn	np	nn	np	nn	np	np	np	np	np	nn	nn	nn	np	nn	nn	nn	np	nn	np	np	np	nn	np	nn	nn	nn	nn	np	nn	np	nn	nn	np	np	nn	np	nn	nn	nn	np
266151:109:-	<hkxhk>	{10}	hh	hk	hk	hh	kk	kk	hh	hk	hk	kk	hk	kk	hk	kk	hk	hh	hk	hh	--	kk	hh	hh	hh	kk	hk	--	hk	kk	hh	hk	hk	hk	hh	hh	kk	hk	hk	hh	hh	kk	hk	hh	kk	hh	hh	hk	kk
266623:103:+	<lmxll>	{0-}	ll	--	lm	lm	lm	ll	lm	lm	ll	ll	ll	--	lm	ll	lm	lm	ll	lm	--	ll	lm	--	lm	ll	ll	lm	lm	ll	lm	lm	ll	ll	lm	lm	ll	ll	lm	lm	lm	ll	lm	lm	ll	lm	lm	ll	ll
266784:115:-	<nnxnp>	{-0}	nn	nn	np	nn	np	np	nn	np	nn	np	nn	np	np	np	np	nn	nn	nn	nn	--	nn	nn	nn	np	nn	np	np	np	nn	np	nn	nn	nn	nn	np	nn	np	nn	nn	np	np	nn	--	nn	nn	nn	np
267220:162:+	<hkxhk>	{11}	hk	kk	hh	hk	hh	hk	hk	hh	kk	hk	kk	hk	hh	hk	hh	hk	kk	hk	kk	hk	hk	hk	hk	hk	kk	hh	hh	hk	hk	hh	kk	kk	hk	hk	hk	kk	hh	hk	hk	hh	hh	hk	hk	hk	hk	kk	hk
267422:45:-	<lmxll>	{0-}	lm	ll	lm	lm	lm	ll	lm	lm	ll	ll	ll	ll	lm	ll	lm	lm	ll	lm	ll	ll	lm	lm	ll	ll	ll	lm	lm	ll	lm	lm	ll	ll	lm	lm	ll	ll	lm	lm	lm	lm	lm	lm	ll	lm	lm	ll	ll
267833:120:+	<hkxhk>	{00}	hk	hh	kk	--	kk	hk	--	kk	hk	hk	hh	hk	kk	hk	kk	--	hh	--	hh	hk	hk	--	hh	hk	hh	kk	kk	hk	--	kk	hh	hh	--	--	hk	hh	kk	--	hk	kk	kk	--	hk	--	--	hh	hk
268026:131:-	<nnxnp>	{-0}	nn	nn	np	nn	np	nn	nn	np	np	np	nn	np	np	np	np	nn	nn	nn	nn	np	nn	nn	nn	np	nn	np	np	np	nn	np	nn	nn	nn	nn	np	nn	np	nn	nn	np	np	nn	np	nn	nn	nn	np
268124:158:-	<nnxnp>	{-1}	np	np	nn	np	nn	np	np	nn	nn	nn	np	nn	nn	nn	nn	np	np	np	np	nn	np	np	np	nn	np	nn	nn	nn	np	nn	np	np	np	np	nn	np	nn	np	np	nn	nn	np	nn	np	np	np	nn
268195:71:-	<lmxll>	{1-}	ll	lm	ll	ll	ll	lm	ll	ll	lm	lm	lm	lm	ll	lm	ll	ll	lm	ll	lm	lm	ll	ll	lm	lm	lm	ll	ll	lm	lm	ll	lm	lm	ll	ll	lm	--	ll	ll	ll	ll	ll	ll	lm	ll	ll	lm	lm
269620:76:+	<nnxnp>	{-0}	nn	nn	np	nn	np	nn	nn	np	np	np	nn	np	np	np	np	nn	nn	nn	nn	np	nn	np	nn	--	nn	np	--	np	nn	np	nn	nn	nn	nn	--	nn	np	--	nn	np	np	nn	np	nn	nn	nn	--
269620:94:+	<hkxhk>	{11}	hk	kk	hh	hk	hh	kk	hk	hh	hk	hk	kk	hk	hh	hk	hh	hk	kk	hk	kk	hk	hk	hh	kk	--	kk	hh	hh	hk	kk	hh	kk	kk	hk	hk	--	hk	hh	hh	hk	hh	hh	hk	hk	hk	hk	kk	--
269974:119:-	<hkxhk>	{11}	hk	kk	hh	hk	hh	kk	hk	hh	hk	--	kk	hk	hh	hk	hh	hk	kk	hk	kk	hk	hk	hk	kk	hk	kk	hh	hh	hk	kk	hh	kk	kk	hk	hk	hk	hk	hh	hh	hk	hh	hh	hk	hk	hk	hk	kk	hk
270300:172:+	<nnxnp>	{-0}	nn	np	np	nn	np	nn	nn	np	np	np	nn	np	np	--	np	nn	nn	nn	nn	np	nn	np	nn	np	nn	np	np	np	nn	np	nn	nn	nn	nn	np	nn	np	np	nn	np	np	nn	np	np	nn	nn	np
270723:54:+	<hkxhk>	{00}	hk	--	kk	hk	kk	hh	hk	kk	hk	hk	hh	--	hk	hk	kk	hk	hh	hk	hh	hk	hk	--	hh	hk	hh	kk	kk	hk	hh	kk	hh	hh	hk	hk	kk	hk	kk	kk	hk	kk	kk	hk	hk	hk	hk	hh	hk
270723:119:+	<lmxll>	{0-}	lm	ll	lm	lm	lm	ll	lm	lm	ll	ll	ll	ll	lm	ll	lm	lm	ll	lm	ll	ll	lm	ll	ll	ll	ll	lm	--	ll	ll	lm	ll	ll	lm	lm	lm	lm	lm	lm	lm	lm	--	lm	ll	ll	lm	ll	ll
270723:612:+	<lmxll>	{1-}	ll	--	ll	ll	ll	lm	ll	ll	lm	lm	--	--	ll	lm	ll	ll	lm	ll	lm	lm	ll	--	lm	lm	lm	ll	ll	lm	lm	ll	lm	lm	ll	ll	ll	ll	ll	ll	ll	ll	ll	ll	lm	lm	ll	lm	lm
270795:89:-	<lmxll>	{1-}	ll	lm	ll	ll	ll	lm	ll	ll	--	lm	lm	lm	ll	lm	ll	ll	lm	ll	--	lm	ll	--	lm	lm	lm	ll	ll	lm	lm	ll	lm	lm	ll	ll	ll	ll	ll	ll	ll	ll	ll	ll	lm	lm	ll	lm	lm
270988:252:-	<lmxll>	{1-}	ll	--	ll	ll	ll	--	ll	ll	lm	lm	--	lm	ll	lm	ll	ll	lm	ll	lm	lm	ll	lm	lm	lm	lm	ll	ll	lm	lm	ll	lm	lm	ll	ll	ll	ll	ll	ll	ll	ll	ll	ll	lm	lm	ll	lm	lm
271129:133:-	<lmxll>	{1-}	ll	lm	ll	ll	ll	lm	ll	ll	--	lm	lm	lm	ll	lm	ll	ll	--	ll	lm	lm	ll	lm	--	lm	lm	ll	ll	lm	--	ll	lm	--	ll	ll	ll	ll	ll	ll	ll	ll	ll	ll	lm	lm	ll	--	lm
272051:159:-	<lmxll>	{1-}	ll	lm	ll	ll	ll	lm	ll	ll	lm	lm	lm	lm	ll	lm	ll	ll	ll	ll	lm	ll	ll	--	lm	--	lm	ll	ll	lm	lm	ll	lm	lm	ll	ll	ll	ll	ll	ll	ll	ll	ll	ll	lm	lm	ll	lm	lm
272050:127:+	<lmxll>	{1-}	ll	lm	ll	ll	ll	lm	ll	ll	lm	lm	lm	lm	ll	lm	ll	ll	ll	ll	lm	ll	ll	--	lm	lm	lm	ll	ll	lm	lm	ll	lm	lm	ll	ll	ll	ll	ll	ll	ll	ll	ll	ll	lm	lm	ll	lm	lm
272054:126:-	<lmxll>	{1-}	--	lm	ll	lm	ll	lm	ll	ll	lm	lm	lm	lm	ll	lm	ll	ll	ll	ll	ll	ll	--	lm	lm	lm	lm	--	ll	lm	lm	ll	lm	lm	ll	ll	ll	ll	ll	ll	ll	ll	ll	ll	lm	lm	ll	lm	lm
272262:45:-	<hkxhk>	{11}	hk	hk	hh	hk	hh	kk	hk	hh	hk	hk	kk	hk	hk	kk	hh	hk	hk	hk	kk	hh	hk	hk	hk	hk	kk	hh	hh	hk	kk	hk	kk	kk	hk	hk	hh	hk	hh	hh	hk	hh	hh	hk	hk	hk	hk	kk	hk
272262:21:-	<lmxll>	{1-}	ll	lm	ll	ll	ll	lm	ll	ll	lm	lm	lm	lm	ll	lm	ll	ll	ll	ll	lm	ll	ll	lm	lm	lm	lm	ll	ll	lm	lm	ll	lm	lm	ll	ll	ll	ll	ll	ll	ll	ll	ll	ll	lm	lm	ll	lm	lm
272642:128:-	<lmxll>	{0-}	lm	ll	lm	lm	lm	ll	lm	lm	ll	ll	ll	ll	lm	ll	lm	lm	lm	lm	ll	lm	lm	ll	ll	ll	ll	lm	lm	ll	ll	lm	ll	ll	lm	lm	lm	lm	lm	lm	lm	lm	lm	lm	ll	ll	lm	ll	ll
272967:462:+	<hkxhk>	{00}	hk	hk	kk	hk	kk	hh	hk	kk	hk	hk	hh	--	hk	hh	kk	hk	hk	hk	hh	kk	kk	hk	hk	hk	hh	kk	kk	hk	hh	hk	hh	hh	hk	hk	kk	hk	kk	kk	hk	kk	kk	hk	hk	--	--	hh	hh
272967:512:+	<hkxhk>	{11}	hk	hk	hh	hk	hh	kk	hk	hh	hk	hk	kk	--	hk	kk	hh	hk	hk	hk	kk	hh	hh	hk	hk	hk	kk	hh	hh	hk	kk	hk	kk	kk	hk	hk	hh	hk	hh	hh	hk	hh	hh	hk	hk	--	--	kk	kk
273275:511:+	<hkxhk>	{00}	hk	hk	kk	hk	kk	hh	hk	kk	hk	hk	hh	hk	hk	hh	kk	hk	hk	hk	hh	kk	kk	hk	hk	hk	hh	kk	kk	hk	hh	hk	hh	hh	hk	hk	kk	hk	kk	kk	hk	kk	kk	hk	hk	hk	hk	hh	hh
273460:130:-	<hkxhk>	{00}	hk	hk	kk	hk	kk	hh	hk	kk	hk	hk	hh	hk	hk	hh	kk	hk	hk	hk	hh	kk	kk	hk	hk	hk	hh	kk	kk	hk	hh	hk	hh	hh	hk	hk	kk	hk	kk	kk	hk	kk	kk	hk	hk	hk	hk	hh	hh
273786:139:-	<lmxll>	{0-}	lm	ll	lm	lm	lm	ll	lm	lm	ll	ll	ll	ll	lm	ll	lm	lm	lm	lm	ll	lm	lm	ll	ll	ll	ll	--	--	ll	ll	lm	ll	ll	lm	lm	lm	lm	lm	lm	lm	lm	lm	lm	ll	ll	lm	ll	ll
274083:76:+	<hkxhk>	{00}	hk	hk	kk	hk	kk	hh	hk	kk	hk	hk	hh	hk	hk	hh	kk	hk	hk	hk	hh	kk	kk	hk	hk	hk	hk	kk	kk	hk	hh	hk	hh	hh	hk	hk	kk	hk	kk	kk	hk	kk	kk	hk	hk	hk	hk	hh	hh
274763:105:-	<lmxll>	{1-}	ll	lm	ll	ll	ll	lm	lm	ll	lm	lm	lm	lm	ll	lm	ll	ll	ll	ll	lm	ll	ll	lm	lm	ll	ll	ll	ll	lm	lm	ll	lm	lm	ll	ll	ll	ll	ll	ll	ll	ll	ll	ll	lm	lm	ll	lm	lm
274874:13:+	<hkxhk>	{00}	hk	hk	kk	hk	kk	hh	hk	kk	hk	hk	hh	hk	hk	hh	kk	hk	hk	hk	hh	kk	kk	hk	hk	kk	hk	kk	kk	hk	hh	hk	hh	hh	hk	hk	hk	hk	hk	kk	hk	kk	kk	hk	hk	hk	hk	hh	hh
274874:31:+	<lmxll>	{0-}	lm	ll	lm	lm	lm	ll	ll	lm	ll	ll	ll	ll	lm	ll	lm	lm	lm	lm	ll	lm	lm	ll	ll	lm	lm	lm	lm	ll	ll	lm	ll	ll	lm	lm	lm	lm	lm	lm	lm	lm	lm	lm	ll	ll	lm	ll	ll
274940:51:-	<nnxnp>	{-1}	np	nn	nn	np	nn	np	nn	nn	nn	nn	np	nn	--	np	nn	np	np	np	np	nn	nn	nn	nn	nn	np	nn	nn	nn	np	np	np	np	np	np	np	np	np	nn	np	nn	nn	np	nn	nn	np	np	np
275085:83:+	<nnxnp>	{-0}	nn	np	np	nn	np	nn	np	np	np	np	nn	np	nn	nn	np	nn	nn	nn	nn	np	np	np	np	np	nn	np	np	np	nn	nn	nn	nn	nn	nn	nn	nn	nn	np	nn	np	np	nn	np	np	nn	nn	nn
275235:601:-	<hkxhk>	{00}	hk	hk	kk	hk	kk	hh	hk	kk	hk	hk	hh	hk	hk	hh	kk	hk	hk	hk	hh	kk	kk	hk	hk	kk	hk	kk	kk	--	hh	hk	hh	hh	hk	hk	hk	hk	hk	kk	hk	kk	kk	hk	hk	hk	--	hh	hh
275803:123:-	<hkxhk>	{11}	hk	--	hh	hk	hh	kk	hk	hh	hk	hk	kk	hk	hk	kk	hh	hk	hk	hk	kk	hh	hh	hk	hk	hh	hk	hh	hh	hk	kk	hk	kk	kk	hk	hk	hk	hk	hk	hh	hk	hh	hh	hk	hk	hk	hk	kk	kk
276008:255:-	<lmxll>	{1-}	ll	lm	ll	ll	ll	lm	lm	ll	lm	lm	lm	lm	ll	lm	ll	ll	ll	ll	lm	ll	ll	lm	lm	ll	ll	ll	ll	lm	lm	ll	lm	lm	ll	ll	ll	ll	ll	ll	ll	ll	ll	ll	lm	lm	ll	lm	lm
276008:232:-	<hkxhk>	{11}	hk	hk	hh	hk	hh	kk	hk	hh	hk	hk	kk	hk	hk	kk	hh	hk	hk	hk	kk	hh	hh	hk	hk	hh	hk	hh	hh	hk	kk	hk	kk	kk	hk	hk	hk	hk	hk	hh	hk	hh	hh	hk	hk	hk	hk	kk	kk
276398:406:+	<lmxll>	{1-}	ll	lm	ll	ll	ll	lm	lm	ll	lm	lm	lm	lm	ll	lm	ll	ll	ll	ll	lm	ll	ll	lm	--	ll	ll	ll	ll	lm	--	ll	lm	lm	ll	ll	ll	ll	ll	ll	ll	ll	ll	ll	lm	lm	ll	lm	lm
276398:470:+	<hkxhk>	{00}	hk	hk	kk	hk	kk	hh	hk	kk	hk	hk	hh	hk	hk	hh	kk	hk	hk	hk	hh	kk	kk	hk	--	kk	hk	kk	kk	hk	hh	hk	hh	hh	hk	hk	hk	hk	hk	kk	hk	kk	kk	hk	hk	hk	hk	hh	hh
276398:495:+	<lmxll>	{0-}	lm	ll	lm	lm	lm	ll	ll	lm	ll	ll	ll	ll	lm	ll	lm	lm	lm	lm	ll	--	lm	ll	ll	lm	lm	lm	lm	ll	ll	lm	ll	ll	lm	lm	lm	lm	lm	lm	lm	lm	lm	lm	ll	ll	lm	ll	ll
276622:597:+	<lmxll>	{0-}	lm	ll	lm	lm	lm	ll	ll	lm	ll	ll	ll	ll	lm	ll	lm	lm	lm	lm	ll	lm	lm	ll	ll	lm	lm	lm	lm	ll	ll	lm	ll	ll	lm	lm	lm	lm	lm	lm	ll	lm	lm	lm	ll	ll	lm	ll	ll
276867:80:+	<lmxll>	{1-}	--	lm	ll	ll	ll	lm	lm	ll	lm	lm	lm	lm	lm	lm	--	ll	ll	ll	--	ll	ll	--	lm	ll	ll	ll	ll	lm	lm	ll	lm	lm	ll	ll	ll	ll	ll	ll	ll	ll	ll	ll	lm	lm	ll	lm	lm
276871:529:+	<lmxll>	{1-}	ll	lm	ll	ll	ll	lm	lm	ll	lm	lm	lm	lm	ll	lm	ll	ll	ll	ll	ll	ll	ll	--	lm	ll	ll	ll	ll	lm	lm	ll	lm	lm	ll	ll	ll	ll	ll	ll	ll	ll	ll	ll	lm	lm	ll	lm	lm
276986:38:+	<lmxll>	{0-}	lm	ll	lm	lm	lm	ll	ll	lm	ll	ll	ll	ll	lm	ll	lm	lm	lm	lm	ll	lm	lm	ll	ll	lm	lm	lm	lm	ll	ll	lm	ll	ll	lm	lm	lm	lm	lm	lm	lm	lm	lm	lm	ll	ll	lm	ll	ll
277107:18:-	<lmxll>	{0-}	--	ll	lm	lm	lm	ll	ll	lm	ll	ll	--	ll	lm	ll	lm	lm	lm	lm	--	lm	lm	--	ll	lm	lm	lm	lm	ll	ll	lm	ll	ll	lm	lm	lm	lm	lm	lm	--	--	lm	lm	ll	ll	lm	ll	ll
277272:131:-	<hkxhk>	{00}	kk	hk	kk	hk	hk	hh	hk	kk	hk	hk	hh	hk	hk	hh	kk	hk	hk	hk	hh	kk	kk	--	hk	kk	hk	kk	kk	hk	hh	hh	hh	hh	hk	hk	hh	hk	hk	kk	hk	kk	kk	hk	hk	hk	hh	hk	hh
277272:114:-	<hkxhk>	{11}	hh	hk	hh	hk	hk	kk	hk	hh	hk	hk	kk	hk	hk	kk	hh	hk	hk	hk	kk	hh	hh	--	hk	hh	hk	hh	hh	hk	kk	kk	kk	kk	hk	hk	kk	hk	--	hh	hk	hh	hh	hk	hk	hk	kk	hk	kk
277753:93:-	<nnxnp>	{-0}	np	--	np	nn	nn	nn	np	np	np	np	nn	np	nn	nn	np	nn	nn	nn	nn	--	np	--	np	np	nn	np	np	np	nn	nn	nn	nn	nn	nn	nn	nn	nn	np	nn	np	np	nn	np	np	nn	np	nn
279992:38:+	<hkxhk>	{11}	hh	hk	hh	hk	hk	hk	hk	hh	hk	hk	kk	hk	hk	kk	hh	hk	hk	hk	kk	hh	hh	hk	hk	hh	hk	hh	hh	hk	kk	hk	kk	kk	hk	kk	hk	hk	hk	hh	hk	hh	hh	hk	hk	hk	hk	hk	hk
280180:98:+	<hkxhk>	{11}	hh	hk	hh	hk	hk	hk	hk	hh	hk	hk	kk	hk	hk	kk	hh	hk	hk	hk	kk	hh	hh	hk	hk	hh	hk	hh	hh	hk	kk	hk	kk	kk	hk	kk	hk	hk	hk	hh	hk	hh	hh	hk	hk	hk	hk	hk	hk
281090:8:+	<nnxnp>	{-0}	nn	np	np	np	nn	nn	nn	nn	nn	nn	np	np	nn	np	np	np	nn	np	np	nn	np	np	--	np	np	nn	nn	nn	np	np	nn	np	--	nn	np	np	np	nn	np	np	nn	nn	nn	nn	nn	np	np
281553:471:+	<nnxnp>	{-0}	nn	--	np	np	nn	nn	nn	nn	nn	nn	np	np	nn	np	np	np	nn	np	np	nn	np	np	--	np	np	nn	nn	nn	np	np	nn	np	np	nn	np	np	np	nn	np	np	nn	nn	nn	nn	nn	np	np
281638:660:-	<lmxll>	{0-}	lm	lm	ll	lm	ll	ll	ll	ll	lm	ll	lm	lm	ll	lm	lm	ll	lm	lm	ll	ll	lm	lm	ll	lm	lm	lm	lm	lm	ll	lm	lm	lm	ll	ll	lm	lm	ll	lm	ll	lm	lm	lm	lm	ll	ll	ll	lm
282351:93:-	<lmxll>	{0-}	lm	lm	ll	lm	ll	ll	ll	ll	lm	ll	lm	lm	ll	lm	lm	ll	lm	lm	ll	ll	lm	lm	ll	lm	lm	lm	lm	lm	ll	lm	lm	lm	ll	ll	lm	lm	ll	--	ll	lm	lm	--	lm	ll	ll	ll	lm
282473:106:+	<lmxll>	{0-}	lm	lm	ll	lm	ll	ll	ll	ll	lm	ll	--	lm	ll	lm	lm	ll	lm	lm	ll	ll	lm	lm	ll	lm	lm	lm	lm	lm	ll	lm	lm	--	ll	ll	lm	lm	ll	lm	ll	lm	lm	lm	lm	ll	ll	ll	lm
283219:55:+	<lmxll>	{0-}	lm	lm	ll	lm	ll	ll	ll	ll	lm	ll	lm	lm	ll	lm	lm	ll	lm	lm	ll	ll	lm	lm	ll	lm	lm	lm	lm	lm	ll	lm	lm	lm	ll	ll	lm	lm	ll	lm	ll	lm	lm	lm	lm	ll	ll	ll	lm
283900:144:+	<nnxnp>	{-0}	nn	np	np	np	nn	nn	np	nn	nn	nn	np	np	nn	np	np	np	nn	np	np	nn	np	nn	np	np	np	nn	nn	nn	np	np	nn	np	np	nn	np	np	--	nn	np	np	nn	nn	nn	nn	nn	np	np
284153:100:-	<nnxnp>	{-0}	nn	--	np	np	nn	nn	np	nn	nn	nn	np	np	nn	--	np	np	nn	--	np	nn	np	np	np	np	np	nn	nn	nn	np	np	nn	np	np	nn	--	np	np	nn	np	np	nn	nn	nn	nn	nn	np	np
284174:134:+	<hkxhk>	{11}	hk	hh	hk	hh	kk	kk	hk	kk	--	hk	hh	hh	kk	hh	hh	hk	hk	hh	hk	kk	hh	hh	hk	hh	hh	hk	hk	hk	hk	hh	hk	hh	hk	kk	hh	hh	hk	hk	--	hh	--	hk	hk	kk	kk	hk	hh
284740:402:-	<lmxll>	{0-}	lm	lm	ll	lm	ll	ll	ll	ll	lm	lm	lm	lm	ll	lm	lm	ll	lm	lm	ll	ll	lm	lm	ll	lm	lm	lm	lm	lm	ll	lm	lm	lm	ll	ll	lm	lm	ll	lm	ll	lm	lm	lm	--	ll	ll	ll	lm
284740:306:-	<lmxll>	{1-}	ll	ll	lm	ll	lm	lm	lm	lm	ll	ll	ll	ll	lm	ll	ll	lm	ll	ll	lm	lm	ll	ll	lm	ll	ll	ll	ll	ll	--	ll	ll	ll	lm	lm	ll	ll	lm	ll	--	ll	ll	ll	ll	lm	lm	lm	ll
285167:37:+	<lmxll>	{1-}	ll	ll	lm	ll	lm	lm	lm	lm	ll	ll	ll	ll	lm	ll	ll	lm	ll	ll	lm	lm	ll	ll	lm	ll	ll	ll	ll	ll	lm	ll	ll	ll	lm	lm	ll	ll	lm	ll	lm	ll	ll	ll	ll	lm	lm	lm	ll
285920:26:+	<lmxll>	{0-}	lm	lm	ll	lm	ll	ll	ll	ll	lm	lm	lm	lm	ll	lm	lm	ll	lm	lm	ll	ll	lm	lm	ll	lm	lm	lm	lm	lm	ll	lm	lm	lm	ll	ll	lm	lm	ll	lm	ll	lm	--	lm	lm	ll	ll	ll	lm
286342:131:-	<hkxhk>	{11}	hk	hh	hk	hh	kk	kk	--	kk	hh	hk	hh	hh	kk	hh	hh	hk	hh	hh	hk	kk	hh	hh	hk	hh	hk	--	hk	hk	hk	hh	hk	hh	hk	kk	hh	hh	hk	hk	hk	hh	hk	hk	hk	kk	kk	hk	hh
286341:120:+	<hkxhk>	{00}	hk	kk	hk	kk	hh	hh	hk	hh	kk	hk	kk	kk	hh	kk	kk	hk	kk	kk	--	hh	--	kk	hk	kk	hk	hk	hk	hk	hk	kk	hk	kk	hk	hh	kk	kk	hk	hk	hk	kk	hk	hk	hk	hh	hh	hk	kk
286562:90:+	<hkxhk>	{11}	hk	hh	hk	hh	kk	kk	hk	kk	hh	hk	hh	hh	kk	hh	hh	hk	hh	hh	kk	kk	hh	--	hk	hh	hk	hk	hk	hk	hk	hh	hk	hh	hk	kk	hh	hh	hk	hk	kk	hh	hk	hk	hk	kk	kk	hk	hh
286566:494:+	<lmxll>	{1-}	ll	ll	lm	ll	lm	lm	lm	lm	ll	ll	ll	ll	lm	ll	ll	lm	ll	ll	lm	lm	ll	ll	lm	ll	ll	ll	ll	ll	lm	ll	ll	ll	lm	--	ll	ll	lm	ll	lm	ll	ll	ll	ll	lm	lm	lm	ll
286641:73:-	<hkxhk>	{00}	hk	kk	hk	kk	hh	hh	hk	hh	kk	hk	kk	kk	hh	kk	kk	hk	kk	kk	hk	hh	kk	kk	hk	kk	hk	hk	hk	hk	hk	kk	hk	kk	hk	hh	kk	kk	hk	hk	hk	kk	hk	hk	hk	hh	hh	hk	kk
286696:393:-	<lmxll>	{1-}	ll	ll	lm	ll	lm	lm	lm	lm	ll	ll	ll	ll	lm	ll	ll	lm	ll	ll	lm	lm	ll	ll	lm	ll	ll	ll	ll	ll	lm	ll	ll	ll	--	lm	ll	ll	lm	ll	--	ll	ll	ll	ll	lm	lm	--	ll
287087:264:-	<nnxnp>	{-1}	np	nn	nn	nn	np	np	nn	np	nn	np	nn	nn	np	nn	nn	nn	nn	nn	nn	np	nn	nn	nn	nn	np	--	np	np	nn	nn	np	nn	nn	np	nn	nn	nn	--	nn	nn	np	np	np	np	np	nn	nn
287246:119:+	<lmxll>	{1-}	ll	ll	lm	ll	lm	lm	lm	lm	ll	ll	ll	ll	lm	ll	ll	lm	ll	ll	--	lm	ll	ll	lm	ll	ll	ll	ll	ll	lm	ll	ll	ll	lm	lm	ll	ll	lm	ll	lm	ll	ll	ll	ll	--	lm	lm	ll
287281:6:-	<lmxll>	{1-}	ll	ll	lm	ll	lm	lm	lm	--	ll	ll	ll	ll	lm	ll	ll	lm	ll	ll	lm	lm	ll	ll	--	ll	ll	ll	ll	ll	lm	ll	ll	ll	lm	lm	ll	ll	lm	ll	--	ll	ll	ll	ll	lm	lm	lm	ll
287322:77:+	<lmxll>	{1-}	ll	ll	lm	ll	lm	lm	lm	lm	ll	ll	ll	ll	lm	ll	ll	lm	ll	ll	--	lm	ll	ll	--	ll	ll	ll	ll	ll	lm	ll	ll	ll	lm	lm	ll	ll	lm	ll	lm	ll	ll	ll	ll	lm	lm	lm	ll
287547:439:+	<lmxll>	{1-}	ll	ll	lm	ll	lm	lm	lm	lm	ll	ll	ll	ll	lm	ll	ll	lm	ll	ll	lm	lm	ll	ll	lm	ll	ll	ll	ll	ll	lm	ll	ll	ll	lm	lm	ll	ll	lm	ll	lm	ll	ll	ll	ll	lm	lm	lm	ll
287978:535:+	<lmxll>	{1-}	ll	ll	lm	ll	lm	lm	lm	lm	ll	ll	ll	ll	lm	ll	ll	lm	ll	ll	lm	lm	ll	ll	lm	ll	ll	ll	ll	ll	lm	ll	ll	ll	--	lm	ll	ll	lm	ll	lm	ll	ll	ll	ll	lm	lm	lm	ll
287978:545:+	<lmxll>	{0-}	lm	lm	ll	lm	ll	ll	ll	ll	lm	lm	lm	lm	ll	lm	--	ll	lm	lm	ll	ll	lm	lm	ll	lm	lm	lm	lm	lm	ll	lm	lm	lm	ll	ll	lm	lm	ll	lm	ll	lm	lm	lm	--	ll	ll	ll	--
288548:385:-	<nnxnp>	{-1}	np	nn	nn	nn	np	--	nn	--	nn	np	nn	nn	np	nn	nn	nn	nn	nn	nn	np	nn	nn	nn	nn	np	np	np	np	nn	nn	--	nn	nn	np	nn	nn	nn	--	nn	nn	np	np	--	np	np	nn	np
288782:402:-	<lmxll>	{1-}	ll	ll	lm	ll	lm	lm	lm	lm	ll	ll	ll	ll	lm	ll	ll	lm	ll	ll	lm	lm	ll	ll	lm	ll	ll	ll	ll	ll	--	ll	ll	ll	lm	lm	ll	ll	lm	ll	--	ll	ll	ll	ll	lm	lm	lm	ll
288823:68:-	<nnxnp>	{-1}	np	nn	nn	nn	np	np	nn	np	nn	np	nn	nn	np	nn	nn	nn	nn	nn	nn	np	nn	nn	nn	nn	np	np	np	np	nn	nn	np	nn	nn	--	nn	nn	nn	np	nn	nn	np	np	np	np	np	nn	np
289032:156:+	<hkxhk>	{11}	hk	hh	hk	hh	kk	kk	hk	kk	hh	hk	hh	hh	kk	hh	hh	hk	hh	hh	hk	kk	hh	hh	hk	hh	hk	kk	hk	hk	hk	hh	hk	hh	hk	kk	hh	hh	hk	hk	hk	hh	hk	hk	hk	kk	kk	hh	hk
289059:464:-	<lmxll>	{0-}	lm	lm	ll	lm	ll	ll	ll	ll	lm	lm	lm	lm	ll	lm	lm	ll	lm	lm	ll	ll	lm	lm	ll	lm	lm	--	lm	lm	ll	lm	lm	lm	ll	ll	lm	lm	ll	lm	ll	lm	lm	lm	lm	ll	ll	lm	lm
289309:99:+	<lmxll>	{1-}	--	ll	lm	ll	lm	lm	lm	--	ll	ll	--	--	lm	ll	--	lm	--	ll	--	lm	--	--	lm	ll	ll	--	ll	ll	lm	ll	ll	ll	lm	lm	ll	ll	lm	ll	lm	ll	ll	ll	ll	lm	lm	ll	ll
289897:66:-	<nnxnp>	{-1}	np	nn	nn	nn	np	np	nn	np	nn	np	nn	nn	np	nn	nn	nn	nn	nn	nn	np	nn	nn	nn	nn	np	np	np	np	nn	nn	np	nn	nn	np	nn	nn	nn	np	nn	nn	--	np	np	np	np	nn	np
290181:191:+	<lmxll>	{1-}	ll	ll	lm	ll	lm	lm	lm	lm	ll	ll	ll	ll	lm	ll	ll	lm	ll	ll	lm	lm	ll	ll	lm	ll	ll	ll	ll	ll	lm	ll	ll	ll	lm	lm	ll	ll	lm	ll	lm	ll	ll	ll	ll	lm	lm	ll	ll
290285:70:-	<lmxll>	{1-}	ll	ll	lm	ll	lm	lm	lm	lm	ll	ll	ll	ll	lm	ll	ll	lm	ll	ll	lm	lm	ll	ll	lm	ll	ll	ll	ll	ll	lm	ll	ll	ll	lm	lm	ll	ll	lm	ll	lm	ll	ll	ll	ll	lm	lm	ll	ll
291818:119:+	<lmxll>	{1-}	--	--	lm	--	lm	lm	lm	lm	--	ll	--	ll	lm	ll	--	lm	ll	ll	lm	lm	--	--	lm	ll	ll	ll	ll	ll	lm	ll	ll	ll	lm	lm	ll	ll	lm	ll	lm	ll	ll	ll	ll	lm	lm	ll	ll
291826:136:-	<nnxnp>	{-1}	np	nn	nn	nn	np	np	nn	np	nn	np	nn	nn	np	nn	nn	nn	nn	nn	nn	np	nn	nn	nn	nn	np	nn	np	np	nn	nn	np	nn	nn	np	nn	np	nn	np	np	nn	np	np	np	np	np	nn	np
291882:198:-	<lmxll>	{1-}	ll	ll	lm	ll	lm	lm	lm	lm	ll	ll	ll	ll	lm	ll	ll	lm	ll	ll	lm	--	ll	ll	lm	ll	ll	ll	ll	ll	lm	ll	ll	ll	lm	lm	ll	ll	lm	ll	lm	ll	ll	ll	ll	lm	lm	ll	ll
291990:232:-	<lmxll>	{0-}	lm	lm	ll	lm	ll	ll	ll	ll	lm	lm	lm	lm	ll	lm	lm	ll	lm	lm	ll	ll	lm	lm	ll	lm	lm	lm	lm	lm	ll	lm	lm	lm	ll	ll	lm	lm	ll	lm	ll	lm	lm	lm	lm	ll	ll	lm	lm
292080:360:-	<lmxll>	{0-}	--	lm	ll	lm	ll	ll	ll	ll	lm	lm	lm	lm	ll	lm	lm	ll	lm	lm	ll	ll	lm	--	ll	--	lm	lm	lm	lm	ll	--	lm	lm	ll	ll	lm	lm	ll	lm	ll	lm	lm	lm	lm	ll	ll	lm	lm
292847:74:+	<nnxnp>	{-0}	nn	nn	np	np	nn	nn	np	nn	np	nn	np	np	nn	np	np	np	np	--	np	nn	--	np	np	--	nn	np	nn	nn	np	np	nn	np	np	nn	np	nn	np	nn	nn	np	nn	nn	nn	nn	nn	nn	nn
292890:90:+	<lmxll>	{1-}	ll	ll	lm	ll	lm	lm	lm	lm	ll	ll	ll	ll	lm	ll	ll	lm	ll	ll	lm	lm	ll	--	lm	ll	ll	ll	ll	ll	lm	ll	ll	ll	lm	lm	ll	ll	lm	ll	lm	ll	ll	ll	ll	lm	lm	ll	ll
293711:73:-	<nnxnp>	{-1}	np	np	nn	nn	--	np	nn	np	nn	np	nn	nn	--	nn	nn	nn	nn	nn	nn	--	nn	nn	nn	nn	np	nn	np	np	nn	nn	np	nn	nn	np	nn	np	nn	np	np	nn	--	np	np	np	np	np	np
293787:16:+	<hkxhk>	{00}	hk	hk	hk	kk	hh	hh	--	hh	kk	hk	kk	kk	hh	kk	kk	hk	kk	kk	hk	hh	kk	kk	hk	kk	hk	kk	hk	hk	hk	kk	hk	kk	hk	hh	kk	hk	hk	hk	hh	kk	hk	hk	hk	hh	hh	hk	hk
294159:72:-	<lmxll>	{0-}	lm	lm	ll	lm	ll	ll	ll	ll	lm	lm	lm	lm	ll	lm	lm	ll	lm	lm	ll	ll	--	lm	ll	lm	lm	lm	lm	lm	ll	lm	lm	lm	ll	ll	lm	lm	ll	lm	ll	lm	lm	lm	lm	ll	ll	lm	lm
295118:64:-	<hkxhk>	{11}	hk	hk	hk	hh	kk	kk	hk	kk	--	hk	hh	hh	kk	hh	hh	hk	hh	hh	kk	kk	--	hh	hk	hh	hk	hh	hk	hk	hk	hh	hk	hh	hk	hk	hh	hk	hk	hk	kk	hh	hk	hk	hk	hk	hk	hk	hk
295219:207:-	<nnxnp>	{-1}	np	np	nn	nn	np	np	nn	np	nn	np	nn	nn	np	nn	nn	nn	nn	nn	np	np	nn	nn	nn	nn	np	nn	np	np	nn	nn	np	nn	nn	nn	nn	np	nn	np	np	nn	np	np	np	nn	np	np	np
295219:102:-	<hkxhk>	{00}	hk	hk	hk	kk	hh	hh	hk	hh	kk	hk	kk	kk	hh	kk	kk	hk	kk	kk	hh	hh	kk	kk	hk	kk	hk	kk	hk	hk	hk	kk	hk	kk	hk	hk	kk	hk	hk	hk	hh	kk	hk	hk	hk	hk	hh	hk	hk
295541:34:+	<lmxll>	{0-}	--	lm	ll	lm	ll	ll	ll	ll	lm	lm	lm	lm	ll	lm	lm	ll	lm	lm	ll	ll	lm	lm	ll	lm	lm	lm	lm	lm	ll	lm	lm	lm	ll	ll	lm	lm	ll	lm	lm	lm	lm	lm	lm	ll	ll	lm	lm
296030:351:-	<lmxll>	{1-}	ll	ll	lm	ll	lm	lm	lm	lm	ll	ll	ll	ll	lm	ll	ll	lm	ll	ll	lm	lm	ll	ll	lm	ll	ll	ll	ll	ll	lm	ll	ll	ll	lm	lm	ll	ll	lm	ll	ll	ll	ll	ll	ll	lm	lm	ll	ll
296067:90:+	<lmxll>	{1-}	ll	ll	lm	ll	lm	lm	lm	lm	ll	ll	ll	ll	lm	ll	ll	lm	ll	ll	lm	lm	ll	ll	lm	ll	ll	ll	ll	ll	lm	ll	ll	ll	lm	lm	ll	ll	lm	ll	ll	ll	ll	ll	ll	lm	lm	ll	ll
296153:390:-	<nnxnp>	{-1}	np	np	nn	nn	np	np	nn	np	nn	np	nn	nn	np	nn	nn	nn	nn	nn	np	np	nn	nn	nn	nn	np	nn	np	np	nn	nn	np	nn	nn	nn	nn	np	nn	--	np	nn	--	np	np	nn	np	--	np
296686:25:+	<lmxll>	{1-}	ll	ll	lm	ll	lm	lm	lm	lm	ll	ll	ll	ll	lm	ll	ll	lm	ll	ll	lm	lm	ll	ll	lm	ll	ll	ll	ll	ll	lm	ll	ll	ll	lm	lm	ll	ll	lm	ll	ll	ll	ll	ll	ll	lm	lm	ll	ll
296706:69:-	<nnxnp>	{-0}	nn	nn	np	np	nn	nn	np	nn	np	nn	np	np	nn	np	np	nn	np	np	nn	nn	np	np	np	np	nn	--	nn	nn	np	--	nn	np	np	np	--	nn	np	nn	nn	np	nn	nn	nn	np	nn	nn	nn
296961:137:-	<nnxnp>	{-0}	nn	nn	np	np	nn	nn	np	nn	np	nn	np	np	nn	np	np	nn	np	np	nn	nn	np	np	np	np	nn	np	nn	nn	np	np	nn	--	--	np	np	nn	np	nn	nn	np	nn	nn	np	--	nn	nn	nn
296976:161:+	<nnxnp>	{-1}	np	np	nn	nn	np	np	nn	np	nn	np	nn	nn	np	nn	nn	--	nn	nn	np	np	nn	nn	nn	nn	np	nn	np	np	nn	nn	np	nn	nn	nn	nn	np	nn	np	np	nn	np	np	nn	nn	np	np	np
297847:88:+	<hkxhk>	{00}	hk	hk	hk	kk	hh	hh	hk	hh	kk	hk	kk	kk	hh	kk	kk	hh	kk	kk	hh	hh	kk	kk	hk	kk	hk	kk	hk	hk	hk	kk	hk	kk	hk	hk	kk	hk	hk	hk	hk	kk	hk	hk	kk	hk	hh	hk	hk
297893:185:-	<hkxhk>	{11}	hk	hk	--	hh	kk	kk	hk	kk	hh	hk	hh	hh	kk	hh	hh	kk	hh	hh	kk	kk	hh	hh	hk	hh	hk	hh	hk	hk	hk	hh	hk	hh	hk	hk	hh	hk	hk	hk	hk	hh	hk	hk	hh	hk	kk	hk	hk
297933:124:+	<lmxll>	{1-}	ll	ll	lm	ll	lm	lm	lm	lm	ll	ll	ll	ll	lm	ll	ll	lm	ll	ll	lm	lm	ll	ll	--	ll	ll	ll	ll	ll	lm	ll	ll	ll	lm	ll	ll	ll	lm	ll	ll	ll	ll	ll	ll	lm	lm	ll	ll
299605:146:+	<nnxnp>	{-0}	nn	nn	np	np	--	nn	np	nn	np	nn	np	np	nn	np	np	nn	np	np	nn	np	--	--	--	np	nn	np	nn	nn	np	np	nn	np	np	np	--	nn	np	nn	nn	np	nn	nn	np	np	nn	nn	nn
299650:166:+	<nnxnp>	{-0}	nn	nn	np	np	np	nn	np	nn	np	nn	np	np	nn	np	np	nn	np	np	nn	np	np	np	np	np	nn	np	nn	nn	np	np	nn	np	np	np	np	nn	np	nn	nn	np	nn	nn	np	np	nn	nn	nn
301447:94:+	<nnxnp>	{-0}	nn	nn	np	np	--	nn	np	nn	np	nn	np	np	nn	--	np	nn	np	--	nn	--	np	np	np	np	nn	np	nn	nn	--	np	nn	np	--	np	np	nn	np	nn	nn	np	nn	nn	np	np	np	nn	nn
303559:112:-	<lmxll>	{1-}	ll	lm	lm	ll	lm	lm	ll	lm	ll	ll	ll	ll	lm	lm	ll	lm	ll	ll	lm	lm	ll	ll	lm	ll	ll	ll	ll	ll	lm	ll	ll	ll	lm	lm	ll	ll	lm	ll	ll	ll	lm	ll	ll	lm	lm	ll	ll
304217:72:-	<lmxll>	{0-}	lm	ll	ll	lm	ll	ll	lm	ll	lm	lm	lm	lm	ll	ll	lm	ll	lm	lm	ll	ll	lm	lm	ll	lm	ll	lm	lm	lm	ll	--	lm	lm	ll	ll	lm	lm	ll	lm	lm	lm	ll	lm	lm	lm	ll	lm	lm
304411:58:+	<lmxll>	{0-}	lm	ll	ll	lm	ll	ll	lm	ll	lm	lm	--	lm	ll	ll	lm	ll	lm	lm	ll	ll	lm	lm	ll	lm	ll	lm	lm	lm	ll	lm	lm	lm	ll	ll	lm	lm	ll	lm	lm	lm	ll	lm	lm	lm	ll	lm	lm
304644:226:-	<lmxll>	{0-}	lm	ll	ll	lm	ll	ll	lm	ll	lm	lm	lm	lm	ll	ll	lm	ll	lm	lm	ll	ll	lm	lm	ll	lm	ll	lm	lm	--	ll	--	--	lm	ll	ll	lm	lm	ll	lm	lm	lm	ll	lm	lm	lm	ll	lm	--
304800:51:+	<hkxhk>	{11}	--	kk	hk	hh	hk	kk	hh	kk	hh	hh	hk	hh	kk	hk	hh	kk	hh	hk	kk	hk	hh	hh	hk	hh	kk	hk	hk	hk	hk	hk	hk	hh	hk	hk	hk	hk	hk	hk	hk	hh	kk	hk	hk	hh	hk	hk	hk
305590:79:+	<hkxhk>	{00}	hk	hh	hk	kk	hk	hh	kk	hh	kk	kk	hk	kk	hk	hk	kk	hh	kk	hk	hh	hk	kk	kk	hk	kk	hh	hk	hk	hk	--	hk	hk	kk	hk	hk	hk	hk	hk	hk	hk	kk	hh	hk	hk	kk	hk	hk	hk
308353:546:-	<lmxll>	{0-}	lm	ll	ll	lm	ll	ll	lm	ll	lm	lm	lm	lm	ll	ll	lm	ll	lm	lm	ll	ll	lm	lm	ll	lm	ll	lm	lm	lm	ll	lm	lm	lm	ll	ll	lm	lm	ll	--	lm	lm	ll	lm	lm	lm	ll	lm	ll
308806:32:+	<lmxll>	{1-}	ll	lm	lm	ll	lm	lm	ll	lm	ll	ll	ll	lm	lm	lm	ll	--	ll	ll	lm	--	ll	ll	lm	ll	lm	ll	ll	ll	lm	ll	ll	ll	lm	lm	ll	ll	--	ll	ll	ll	lm	ll	ll	ll	--	ll	lm
312744:109:+	<hkxhk>	{11}	hk	kk	hk	hh	hk	hk	hh	hk	hk	hh	hk	hk	hk	kk	hh	kk	hh	hk	kk	kk	kk	hh	hk	hh	kk	hk	hk	hk	hk	hk	hh	hh	hk	hh	hk	hk	hk	hk	hh	hk	kk	hk	hk	hh	hk	hk	kk
313339:113:+	<nnxnp>	{-1}	np	np	nn	nn	nn	np	nn	np	np	nn	np	nn	nn	nn	nn	np	nn	np	np	nn	--	nn	nn	nn	np	nn	np	np	nn	np	nn	nn	nn	nn	np	np	nn	np	nn	np	np	np	np	nn	nn	np	np
313628:10:+	<hkxhk>	{00}	hk	hh	hk	kk	hk	hk	kk	hk	hk	kk	hk	hk	hk	hk	kk	hh	kk	hk	hh	hk	hh	kk	hk	kk	hh	hk	hk	hk	hk	hk	hk	kk	hk	kk	hk	hk	hk	hk	kk	hk	hh	hk	hk	kk	hk	hk	hh
313638:94:-	<hkxhk>	{11}	hk	kk	hk	hh	hk	hk	hh	hk	hk	hh	hk	hk	hk	hk	hh	kk	hh	hk	kk	hk	kk	hh	hk	hh	kk	hk	hk	hk	hk	hk	hk	hh	hk	hh	hk	hk	hk	hk	hh	hk	kk	hk	hk	hh	hk	hk	kk
313846:9:-	<hkxhk>	{11}	hk	kk	hk	hh	hk	hk	hh	hk	hk	hh	hk	--	hk	hk	hh	kk	hh	hk	kk	hk	kk	hh	hk	hh	kk	hk	hk	hk	hk	hk	hk	hh	hk	hh	hk	hk	hk	--	hh	hk	kk	hk	hk	hh	hk	hk	kk
315110:45:+	<hkxhk>	{11}	hk	kk	hk	hh	hk	hk	hh	hk	hk	hh	hk	hk	--	hk	hh	kk	hh	hk	kk	hk	kk	hh	hk	hh	kk	hk	hk	hk	--	hk	hk	hh	hk	hh	hk	hk	hk	hk	hh	hk	kk	hk	hk	hh	--	hk	kk
315110:509:+	<nnxnp>	{-0}	nn	nn	np	np	np	nn	np	nn	nn	np	nn	np	--	np	np	nn	np	nn	nn	np	nn	np	np	np	nn	nn	nn	nn	--	nn	np	np	np	np	nn	nn	np	nn	np	nn	nn	nn	nn	np	--	nn	nn
315220:156:-	<hkxhk>	{11}	hk	kk	hk	hh	hk	hk	hh	hk	hk	hh	hk	hk	hk	hk	hh	kk	hh	hk	kk	hk	kk	hh	hk	hh	kk	hk	hh	hk	hk	hk	hk	hh	hk	hh	hk	hk	hk	hk	hh	hk	kk	hk	hk	hh	hk	hk	kk
315809:290:-	<lmxll>	{0-}	ll	ll	ll	lm	ll	lm	lm	lm	lm	lm	lm	ll	ll	ll	lm	ll	lm	lm	ll	ll	ll	lm	ll	lm	ll	lm	lm	lm	ll	lm	ll	lm	ll	lm	lm	--	ll	lm	lm	lm	ll	--	lm	lm	ll	lm	ll
316282:36:+	<lmxll>	{1-}	lm	lm	lm	ll	lm	ll	ll	ll	ll	ll	ll	lm	lm	lm	ll	lm	ll	ll	lm	lm	--	ll	lm	ll	lm	ll	ll	ll	lm	ll	lm	ll	lm	ll	ll	ll	lm	ll	ll	ll	lm	ll	ll	ll	lm	ll	lm
316586:556:-	<nnxnp>	{-0}	nn	nn	np	np	np	nn	np	nn	nn	np	nn	np	np	np	np	nn	np	nn	nn	np	nn	np	np	np	nn	nn	np	nn	np	nn	np	np	np	np	nn	nn	np	nn	np	nn	nn	nn	nn	np	--	nn	nn
317838:21:+	<hkxhk>	{00}	hh	hh	hk	kk	hk	hk	kk	hk	hk	kk	hk	hk	hk	hk	kk	hh	kk	--	hh	hk	hh	kk	kk	kk	hh	--	kk	hk	hk	hk	hk	kk	hk	kk	hk	kk	hk	kk	kk	--	hh	hk	hk	kk	kk	hk	hh
317838:23:+	<hkxhk>	{11}	kk	kk	hk	hh	hk	hk	hh	hk	hk	hh	hk	hk	hk	hk	hh	kk	hh	--	kk	hk	kk	hh	hh	hh	kk	hk	hh	hk	hk	hk	hk	hh	hk	hh	hk	hh	hk	hh	hh	--	kk	hk	hk	hh	--	hk	kk
317873:53:-	<hkxhk>	{00}	hh	hh	hk	kk	hk	hk	kk	hk	hk	kk	hk	hk	hk	hk	kk	hh	kk	hk	hh	hk	hh	kk	hk	kk	hh	hk	kk	hk	hk	hk	hk	kk	hk	kk	hk	hk	hk	hk	kk	hk	hh	hk	hk	kk	hk	hk	hh
318143:173:+	<nnxnp>	{-0}	nn	nn	np	np	--	nn	np	nn	nn	np	nn	np	np	np	np	nn	np	nn	np	np	nn	np	np	np	nn	nn	np	nn	np	nn	np	np	np	--	nn	nn	np	nn	np	nn	nn	nn	nn	np	--	nn	nn
319079:623:-	<lmxll>	{1-}	lm	lm	lm	ll	lm	ll	ll	ll	ll	ll	ll	lm	ll	ll	ll	lm	ll	ll	--	lm	lm	ll	lm	ll	lm	lm	ll	ll	--	ll	lm	ll	lm	ll	ll	ll	lm	ll	ll	ll	lm	ll	ll	ll	lm	ll	--
319079:100:-	<hkxhk>	{01}	hk	hk	hh	hk	hh	kk	hk	kk	kk	hk	kk	hh	hk	hk	hk	hk	hk	kk	--	hh	hk	hk	hh	hk	hk	hk	hk	kk	hh	kk	hh	hk	hh	hk	kk	kk	hh	kk	hk	kk	hk	kk	kk	hk	hh	kk	--
319478:549:-	<lmxll>	{1-}	lm	lm	lm	ll	lm	ll	ll	ll	ll	ll	ll	--	ll	ll	ll	lm	ll	ll	lm	lm	lm	ll	lm	ll	lm	lm	ll	ll	--	ll	lm	ll	lm	ll	ll	ll	lm	ll	ll	ll	lm	ll	ll	ll	lm	ll	lm
319793:59:+	<lmxll>	{0-}	ll	ll	ll	lm	ll	lm	lm	lm	lm	lm	lm	ll	lm	lm	lm	ll	lm	lm	ll	ll	ll	--	ll	--	ll	ll	lm	lm	ll	lm	ll	lm	ll	lm	lm	lm	ll	lm	lm	lm	ll	lm	lm	lm	ll	lm	ll
319876:186:-	<lmxll>	{0-}	ll	ll	ll	lm	ll	lm	lm	lm	lm	lm	lm	ll	lm	lm	lm	ll	lm	lm	ll	ll	ll	lm	ll	lm	ll	ll	lm	lm	ll	lm	ll	lm	ll	lm	lm	lm	ll	lm	lm	--	ll	lm	lm	lm	ll	lm	ll
319876:73:-	<hkxhk>	{00}	hh	hh	hk	kk	hk	hk	kk	hk	hk	kk	hk	hk	kk	kk	kk	hh	kk	hk	hh	hk	hh	--	hk	kk	hh	hh	kk	hk	hk	hk	hk	kk	hk	kk	hk	hk	hk	hk	kk	--	hh	hk	hk	kk	hk	hk	hh
320310:98:-	<hkxhk>	{11}	kk	kk	hk	hh	hk	hk	hh	hk	hk	hh	hk	hk	hh	hh	hh	kk	hh	hk	kk	hk	kk	hh	hk	hh	kk	kk	hh	hk	hk	hk	hk	hh	hk	hh	hk	hk	hk	hk	hh	hk	kk	hk	hk	hh	hk	hk	kk
320870:88:-	<hkxhk>	{11}	kk	kk	hk	hh	hk	hk	hh	hk	hk	hh	hk	hk	hh	hh	hh	kk	hh	hk	kk	hk	kk	hh	hk	hh	kk	kk	hh	hk	hk	hk	hk	hh	hk	hh	hk	hk	hk	hk	hh	hk	kk	hk	hk	hh	hk	hk	kk
322840:17:+	<hkxhk>	{11}	kk	kk	hk	hh	hk	hk	hh	hk	hk	hh	hk	hk	hh	hh	hh	kk	hh	hk	kk	hk	kk	hh	hk	hh	kk	kk	hh	hk	hk	hk	hk	hh	--	hh	hk	hk	hk	hh	hh	hk	kk	hk	hk	hh	--	hk	kk
322927:92:+	<hkxhk>	{11}	kk	kk	hk	hh	hk	hk	hh	hk	hk	hh	hk	hk	hh	hh	hh	kk	hh	hk	kk	hk	hk	hh	hk	hh	kk	kk	hh	hk	hk	hk	hk	hh	hk	hh	hk	hk	hk	hh	hh	hk	kk	hk	hk	hh	hk	hk	kk
323467:43:-	<hkxhk>	{00}	hh	hh	hk	kk	hk	hk	kk	hk	hk	kk	hk	hk	kk	kk	kk	hh	kk	hk	hh	hk	hk	kk	hk	kk	hh	--	kk	hk	hk	hk	hk	kk	hk	kk	hk	hk	hk	kk	kk	hk	hh	hk	hk	kk	hk	hk	hh
323466:64:+	<hkxhk>	{11}	kk	kk	hk	hh	hk	hk	hh	hk	hk	hh	--	hk	hh	hh	hh	kk	hh	hk	kk	hk	hk	hh	hk	hh	kk	kk	hh	hk	hk	hk	hk	hh	hk	hh	hk	hk	hk	hh	hh	hk	kk	--	--	hh	--	hk	kk
324031:13:+	<hkxhk>	{11}	kk	kk	hk	hh	hk	hk	hh	hk	hk	hh	hk	hk	hh	hh	hh	kk	hh	hk	kk	hk	hk	hh	--	hh	kk	kk	hh	hk	hk	hk	hk	hh	hk	hh	hk	hk	hk	hh	hh	hk	kk	hk	hk	hh	hk	hk	kk
325208:395:-	<nnxnp>	{-0}	nn	nn	np	np	np	nn	np	nn	nn	np	nn	np	np	np	np	nn	np	nn	nn	np	nn	np	np	np	nn	nn	np	nn	--	nn	np	np	np	np	nn	nn	np	np	np	nn	nn	nn	nn	np	np	nn	nn
325241:80:+	<hkxhk>	{11}	kk	kk	hk	hh	hk	hk	hh	hk	hk	hh	hk	hk	hh	hh	hh	kk	hh	hk	kk	hk	hk	hk	hk	hh	kk	kk	hh	hk	hk	hk	hk	hh	hk	hh	hk	hk	hk	hh	hh	hk	kk	hk	hk	hh	hk	hk	kk
325241:20:+	<hkxhk>	{00}	hh	hh	hk	kk	hk	hk	kk	hk	hk	kk	hk	hk	kk	kk	kk	hh	kk	hk	hh	hk	hk	hk	hk	kk	hh	hh	kk	hk	hk	hk	hk	kk	hk	kk	hk	hk	hk	kk	kk	hk	hh	hk	hk	kk	hk	hk	hh
325328:414:+	<hkxhk>	{11}	kk	kk	hk	hh	hk	hk	hh	hk	hk	hh	hk	hk	hh	hh	hh	kk	hh	hk	kk	hk	hk	hh	hk	hh	kk	kk	hh	hk	hk	hk	hk	hh	hk	hh	hk	hk	hk	hh	hh	hk	kk	hk	hk	hh	hk	hk	kk
325794:616:-	<hkxhk>	{11}	kk	kk	hk	hh	hk	hk	hh	hk	hk	hh	hk	hk	hh	hh	hh	kk	hh	hk	kk	hk	hk	hh	hk	hh	kk	kk	hh	hk	hk	hk	hk	hh	hk	hh	hk	hk	hk	hh	hh	hk	kk	hk	hk	hh	hk	hk	kk
326039:135:+	<hkxhk>	{00}	hh	hh	hk	kk	hk	hk	kk	hk	hk	kk	hk	hk	kk	kk	kk	hh	kk	hk	hh	hk	hk	kk	hk	kk	hh	hh	kk	hk	hk	hk	hk	kk	hk	kk	hk	hk	hk	kk	kk	hk	hh	hk	hk	kk	hk	hk	hh
326039:498:+	<hkxhk>	{11}	kk	kk	hk	hh	hk	hk	hh	hk	hk	hh	hk	hk	hh	hh	hh	kk	hh	hk	kk	hk	hk	hh	hk	hh	kk	kk	hh	hk	hk	hk	hk	hh	hk	hh	hk	hk	hk	hh	hh	hk	kk	hk	hk	hh	hk	hk	kk
327019:111:+	<nnxnp>	{-0}	nn	nn	np	np	np	nn	np	nn	nn	np	nn	np	np	np	np	nn	np	nn	nn	np	nn	np	np	np	nn	nn	np	nn	np	nn	np	np	np	np	nn	nn	np	np	np	nn	nn	nn	nn	np	np	nn	nn
329867:416:-	<nnxnp>	{-0}	nn	nn	--	np	np	nn	--	nn	nn	np	nn	np	np	np	np	nn	--	nn	nn	np	nn	--	np	np	nn	nn	np	nn	np	nn	np	np	np	np	nn	nn	np	np	np	nn	nn	nn	nn	--	np	nn	nn
329867:6:-	<hkxhk>	{11}	kk	kk	--	hh	hk	hk	hh	--	hk	hh	hk	hk	hh	hh	hh	kk	hh	hk	kk	hk	hk	hh	hk	hh	kk	kk	hh	hk	hk	hk	hk	hh	hk	hh	hk	hk	hk	hh	hh	hk	kk	hk	hk	hh	hk	hk	kk
330042:230:-	<hkxhk>	{11}	kk	kk	hk	hh	hk	hk	hh	hk	hk	hh	hk	hk	hh	hh	hh	kk	hh	hk	kk	hk	hk	hh	hk	hh	kk	kk	hh	hk	hk	hk	hk	hh	hk	hh	hk	hk	hk	hh	hh	hk	kk	hk	hk	hh	hk	--	kk
331073:42:+	<hkxhk>	{11}	--	kk	hk	hh	hh	hk	hh	--	hk	hh	hk	hk	hh	hh	hh	kk	--	hk	kk	hk	hk	hh	hk	hh	kk	--	hh	hk	hk	hk	hk	hh	hk	hh	hk	hk	hk	hh	hh	hk	kk	hk	hk	hh	hk	hk	kk
331600:6:+	<hkxhk>	{11}	kk	kk	--	hk	hk	hk	hh	hk	--	hh	hk	hk	hh	hh	hh	kk	hh	hk	kk	hk	hk	hh	hk	hh	kk	kk	hh	hk	hk	hk	hk	hh	hk	hh	hk	hk	hk	hh	hh	hk	kk	hk	hk	hh	hk	hk	kk
331844:59:-	<hkxhk>	{11}	kk	kk	hk	hk	--	hk	hh	hk	hk	hh	hk	hk	hh	hh	hh	kk	hh	hk	kk	hk	hk	hh	hk	hh	kk	kk	hh	hk	hk	hk	hk	hh	hk	hh	hk	hk	hk	hh	hh	hk	kk	hk	hk	hh	hk	--	kk
333965:18:+	<lmxll>	{0-}	ll	ll	ll	ll	ll	lm	lm	lm	lm	lm	lm	ll	ll	lm	lm	ll	lm	lm	ll	ll	lm	lm	ll	lm	ll	ll	lm	lm	ll	lm	ll	lm	ll	lm	lm	lm	ll	lm	lm	lm	ll	lm	lm	lm	ll	lm	ll
333965:24:+	<nnxnp>	{-0}	nn	nn	np	np	np	nn	np	nn	np	np	nn	np	np	np	np	nn	np	nn	nn	np	nn	np	np	np	nn	nn	np	nn	np	nn	np	np	np	np	nn	nn	np	np	np	nn	nn	nn	nn	np	np	nn	nn
334485:96:-	<lmxll>	{1-}	lm	lm	lm	lm	lm	ll	ll	ll	ll	ll	ll	lm	lm	ll	ll	lm	ll	ll	lm	lm	ll	--	lm	ll	lm	lm	ll	ll	lm	ll	lm	ll	lm	ll	ll	ll	lm	ll	ll	ll	lm	ll	ll	ll	lm	ll	lm
334546:73:+	<lmxll>	{0-}	ll	ll	ll	ll	ll	lm	lm	lm	lm	lm	lm	ll	ll	lm	lm	ll	lm	lm	ll	ll	lm	lm	ll	lm	ll	ll	lm	lm	ll	lm	ll	lm	ll	lm	lm	lm	ll	lm	lm	lm	ll	lm	lm	lm	ll	lm	ll
335013:45:+	<lmxll>	{0-}	ll	ll	ll	ll	ll	lm	--	lm	lm	lm	lm	ll	ll	--	lm	ll	lm	--	ll	ll	lm	lm	ll	lm	ll	ll	lm	lm	ll	lm	ll	--	ll	lm	lm	lm	ll	lm	lm	lm	ll	lm	lm	lm	ll	lm	ll
335013:55:+	<hkxhk>	{11}	kk	kk	hk	hk	hk	hk	hh	hk	hh	hh	hk	hk	hk	hh	hh	kk	hh	--	kk	hk	hk	hh	hk	hh	kk	kk	hh	hk	hk	hk	hk	--	hk	hh	hk	hk	hk	hh	hh	hk	kk	hk	hk	hh	hk	hk	kk
335013:217:+	<hkxhk>	{00}	hh	hh	hk	hk	hk	hk	kk	hk	kk	kk	hk	hk	hk	kk	kk	hh	kk	--	hh	hk	hk	kk	hk	kk	hh	hh	kk	hk	hk	hk	hk	--	hk	kk	hk	hk	hk	kk	kk	hk	hh	hk	hk	kk	hk	hk	hh
335042:412:-	<hkxhk>	{11}	kk	kk	hk	hk	--	hk	hh	hk	hh	hh	hk	hk	hk	hh	hh	kk	hh	--	kk	hk	--	hh	hk	hh	kk	kk	hh	hk	hk	hk	--	hh	hk	hh	hk	hk	--	hh	hh	hk	kk	hk	hk	hh	--	hk	kk
335042:404:-	<hkxhk>	{00}	hh	hh	hk	hk	--	hk	kk	hk	kk	kk	hk	hk	hk	kk	kk	hh	kk	--	hh	hk	--	kk	hk	kk	hh	hh	kk	hk	hk	hk	--	kk	hk	kk	hk	hk	--	kk	kk	hk	hh	hk	hk	kk	--	hk	hh
335770:283:+	<nnxnp>	{-0}	nn	nn	np	np	np	nn	np	np	np	np	nn	np	np	np	np	nn	np	nn	nn	nn	nn	np	np	np	nn	nn	np	nn	np	nn	np	--	np	np	nn	nn	np	np	np	nn	nn	nn	nn	np	np	nn	nn
335898:318:-	<hkxhk>	{11}	kk	kk	hk	hk	hk	hk	hh	hh	hh	hh	hk	hk	hk	hh	hh	kk	hh	hk	kk	kk	hk	hh	hk	hh	kk	kk	hh	hk	hk	hk	hk	hh	hk	hh	hk	hk	hk	hh	hh	hk	kk	hk	hk	hh	hk	kk	kk
337041:70:-	<hkxhk>	{11}	kk	kk	hk	hk	hk	hk	hh	hh	hh	hh	hk	hk	hk	hh	hh	kk	hh	hk	kk	kk	hk	hh	hh	hh	kk	kk	hh	hk	hk	hk	hk	hh	hk	hh	hk	hk	hk	hh	hh	hk	kk	hk	hk	hh	hk	kk	kk
337363:29:+	<lmxll>	{0-}	ll	ll	ll	ll	ll	lm	lm	lm	lm	lm	lm	ll	ll	lm	lm	ll	lm	lm	ll	ll	lm	lm	lm	lm	ll	ll	lm	lm	ll	lm	ll	lm	ll	lm	lm	lm	ll	--	--	lm	ll	lm	lm	lm	ll	ll	ll
337482:27:+	<lmxll>	{0-}	ll	ll	ll	ll	ll	lm	lm	lm	lm	lm	lm	ll	ll	lm	lm	ll	lm	lm	ll	ll	lm	lm	lm	lm	ll	ll	lm	lm	ll	lm	ll	lm	ll	lm	lm	lm	ll	lm	lm	lm	ll	lm	lm	lm	ll	ll	ll
338035:132:+	<lmxll>	{0-}	ll	ll	ll	ll	ll	lm	lm	lm	lm	lm	lm	ll	ll	lm	lm	ll	lm	lm	--	ll	lm	lm	lm	lm	ll	ll	lm	lm	ll	lm	ll	lm	ll	lm	--	lm	ll	lm	lm	lm	ll	lm	lm	lm	ll	ll	ll
339793:107:+	<hkxhk>	{11}	kk	kk	kk	hk	hk	hh	hh	hh	hh	hh	hk	hk	hk	hh	hh	kk	hh	hk	kk	kk	hk	hh	hh	hh	kk	kk	hh	hh	hk	--	hk	hh	hk	hh	hk	--	hk	hh	hh	hk	kk	hk	--	hh	hk	kk	kk
339876:445:-	<hkxhk>	{11}	kk	kk	kk	hk	hk	hh	hh	hh	hh	hh	hk	hk	hk	hh	hh	kk	hh	hk	kk	kk	hk	hh	hh	hh	kk	kk	hh	hh	hk	hk	hk	hh	hk	hh	hk	hk	hk	hh	hh	hk	kk	hk	hk	hh	hk	kk	kk
340076:708:+	<lmxll>	{1-}	lm	lm	lm	lm	lm	ll	ll	ll	ll	ll	ll	lm	lm	ll	ll	lm	ll	ll	lm	lm	ll	ll	ll	ll	lm	lm	ll	ll	lm	ll	lm	ll	lm	ll	ll	ll	lm	ll	ll	ll	lm	ll	ll	ll	lm	lm	lm
340548:98:+	<lmxll>	{1-}	lm	lm	--	lm	lm	ll	ll	ll	ll	ll	ll	lm	lm	ll	ll	lm	ll	ll	lm	--	ll	ll	ll	ll	lm	lm	ll	ll	lm	ll	lm	ll	lm	ll	ll	ll	lm	ll	ll	ll	lm	ll	ll	ll	lm	lm	lm
341044:48:-	<lmxll>	{1-}	lm	lm	lm	lm	lm	ll	ll	ll	ll	ll	ll	lm	lm	ll	ll	lm	ll	ll	lm	lm	ll	ll	ll	ll	lm	lm	ll	ll	lm	ll	lm	ll	lm	ll	ll	ll	lm	ll	ll	ll	lm	ll	ll	ll	lm	lm	--
341087:144:+	<lmxll>	{0-}	ll	ll	ll	ll	ll	lm	lm	lm	lm	lm	lm	ll	ll	lm	lm	ll	lm	lm	ll	ll	lm	lm	lm	lm	ll	ll	lm	lm	ll	lm	ll	lm	ll	lm	lm	lm	ll	lm	lm	lm	ll	lm	lm	lm	ll	ll	ll
341250:489:+	<lmxll>	{1-}	lm	lm	lm	lm	lm	ll	ll	ll	ll	ll	ll	lm	lm	ll	ll	lm	ll	ll	lm	lm	ll	ll	ll	ll	lm	lm	ll	ll	lm	ll	lm	ll	lm	ll	ll	ll	lm	ll	ll	ll	lm	ll	ll	ll	lm	lm	lm
341600:56:+	<lmxll>	{1-}	lm	lm	lm	--	lm	ll	ll	ll	ll	ll	ll	lm	lm	ll	ll	lm	ll	ll	lm	lm	ll	ll	ll	ll	lm	lm	ll	ll	lm	ll	lm	ll	lm	ll	ll	ll	lm	ll	ll	ll	lm	ll	ll	ll	lm	lm	lm
341622:378:-	<lmxll>	{0-}	ll	ll	ll	ll	ll	lm	lm	lm	lm	lm	--	ll	ll	lm	lm	ll	lm	lm	ll	ll	lm	lm	lm	lm	ll	ll	lm	lm	ll	lm	ll	lm	ll	lm	lm	lm	ll	lm	lm	lm	ll	lm	lm	lm	ll	ll	ll
341837:39:+	<lmxll>	{0-}	ll	ll	ll	ll	ll	lm	lm	lm	lm	lm	lm	ll	ll	lm	lm	ll	lm	lm	ll	ll	lm	lm	lm	lm	ll	ll	lm	lm	ll	lm	ll	lm	ll	lm	--	lm	ll	lm	lm	lm	ll	lm	lm	lm	ll	ll	ll
342333:118:-	<hkxhk>	{00}	hh	hk	hh	hk	hk	kk	kk	kk	kk	kk	hk	hk	--	kk	kk	hh	kk	hk	hh	hh	hk	kk	kk	kk	hh	hh	kk	kk	hk	hk	hk	kk	hk	kk	hk	hk	--	kk	kk	hk	hh	hk	hk	kk	hk	hh	hh
342332:92:+	<lmxll>	{1-}	lm	ll	lm	--	lm	ll	ll	ll	ll	ll	ll	lm	--	ll	ll	--	ll	ll	lm	--	ll	ll	ll	ll	lm	--	ll	ll	--	ll	--	ll	lm	ll	ll	ll	--	ll	ll	ll	lm	ll	ll	ll	lm	lm	lm
343545:214:+	<lmxll>	{1-}	lm	ll	lm	lm	lm	ll	ll	ll	ll	ll	ll	lm	lm	ll	ll	lm	lm	ll	lm	lm	ll	ll	ll	ll	lm	lm	ll	ll	lm	ll	lm	ll	lm	ll	ll	ll	lm	ll	ll	ll	lm	ll	ll	ll	lm	lm	lm
344968:75:-	<lmxll>	{1-}	lm	ll	lm	lm	lm	ll	ll	ll	ll	ll	ll	lm	lm	ll	ll	lm	lm	ll	lm	lm	ll	ll	ll	ll	lm	lm	ll	ll	lm	ll	lm	ll	lm	ll	ll	ll	lm	ll	ll	ll	lm	ll	ll	ll	lm	lm	lm
344973:326:-	<lmxll>	{0-}	ll	lm	ll	ll	ll	lm	lm	lm	lm	lm	--	ll	ll	lm	lm	ll	ll	lm	ll	ll	lm	lm	lm	lm	ll	ll	lm	lm	ll	lm	ll	lm	ll	lm	lm	--	ll	lm	lm	lm	ll	lm	lm	lm	ll	ll	ll
345178:95:-	<lmxll>	{0-}	ll	lm	ll	ll	ll	lm	lm	lm	lm	lm	lm	ll	ll	lm	lm	ll	ll	lm	ll	ll	lm	lm	lm	lm	ll	ll	lm	lm	ll	lm	ll	lm	ll	lm	lm	lm	ll	lm	lm	--	ll	lm	lm	--	ll	ll	ll
345411:100:-	<lmxll>	{0-}	ll	ll	ll	ll	ll	lm	lm	lm	lm	lm	lm	ll	ll	lm	lm	ll	ll	lm	ll	ll	lm	lm	lm	lm	ll	ll	lm	lm	ll	lm	ll	lm	ll	lm	lm	lm	ll	lm	lm	lm	ll	lm	lm	lm	ll	ll	ll
345858:92:-	<hkxhk>	{11}	kk	hk	kk	hk	hk	hh	hh	hh	hh	hh	hk	hk	hk	hh	hh	kk	hk	hk	kk	kk	hk	hh	hh	hh	kk	kk	hh	hh	hk	hk	hk	hh	hk	hh	hk	hk	hk	hh	hh	hh	kk	hk	hk	hh	--	kk	kk
346180:118:-	<hkxhk>	{00}	hh	--	hh	hk	hk	kk	kk	kk	--	kk	hk	hk	hk	kk	--	hh	hk	hk	--	hh	hk	--	kk	kk	hh	--	kk	kk	hk	hk	hk	kk	hk	kk	hk	hk	hk	kk	kk	kk	hh	hk	hk	kk	hk	hh	hh
346180:112:-	<lmxll>	{0-}	ll	--	ll	ll	ll	lm	lm	lm	--	lm	lm	ll	ll	lm	--	ll	ll	lm	--	ll	lm	ll	lm	lm	ll	--	lm	lm	ll	lm	ll	lm	ll	lm	lm	lm	ll	lm	lm	lm	ll	lm	lm	lm	ll	ll	ll
346575:70:-	<lmxll>	{1-}	lm	ll	lm	--	lm	ll	ll	ll	ll	ll	ll	lm	lm	ll	ll	--	lm	ll	lm	lm	ll	ll	ll	ll	lm	lm	ll	ll	--	ll	--	ll	lm	ll	ll	ll	lm	ll	ll	ll	lm	ll	ll	ll	lm	lm	lm
346592:423:+	<lmxll>	{0-}	ll	lm	ll	ll	ll	lm	lm	lm	lm	lm	lm	ll	ll	lm	lm	ll	ll	lm	ll	ll	lm	lm	lm	lm	ll	ll	lm	lm	ll	--	ll	lm	ll	lm	--	lm	ll	lm	lm	lm	ll	--	--	lm	ll	ll	ll
347753:554:+	<hkxhk>	{11}	hk	hk	kk	kk	hk	hh	hh	hh	hh	hh	hk	hh	hk	hh	hh	kk	hk	hk	kk	kk	hk	hh	hh	hh	kk	kk	hk	hh	hk	hk	--	hh	kk	hh	--	hk	hk	hh	hh	hh	kk	hk	hk	hh	hh	kk	kk
348164:114:+	<lmxll>	{0-}	ll	--	ll	ll	ll	lm	lm	lm	ll	lm	lm	lm	ll	--	lm	ll	ll	lm	--	ll	lm	lm	lm	lm	ll	--	lm	lm	ll	lm	ll	lm	ll	lm	lm	lm	ll	--	--	lm	ll	lm	lm	lm	lm	ll	lm
348746:12:-	<lmxll>	{1-}	lm	ll	lm	lm	lm	ll	ll	ll	ll	ll	ll	ll	lm	ll	ll	lm	lm	ll	lm	lm	ll	ll	ll	ll	lm	lm	ll	ll	lm	ll	lm	ll	lm	ll	ll	ll	lm	ll	ll	ll	lm	ll	ll	ll	ll	lm	ll
349124:86:+	<lmxll>	{0-}	ll	lm	ll	ll	ll	lm	lm	lm	lm	lm	lm	lm	ll	lm	lm	ll	ll	lm	ll	ll	lm	lm	lm	lm	ll	ll	lm	lm	--	lm	ll	lm	ll	lm	lm	lm	ll	lm	lm	lm	ll	lm	lm	lm	lm	ll	lm
349416:42:+	<hkxhk>	{11}	hk	hk	kk	kk	hk	hh	hh	hh	hh	hh	hk	hh	hk	hh	hh	kk	hk	hk	kk	kk	hk	hh	hh	hh	kk	kk	hk	hh	hh	hk	hk	hh	kk	hh	hk	hk	hk	hh	hh	hh	kk	hk	hk	hh	hh	kk	hk
350004:96:+	<lmxll>	{0-}	ll	lm	ll	ll	ll	lm	lm	lm	lm	lm	lm	lm	ll	lm	lm	ll	ll	lm	ll	ll	lm	--	lm	lm	ll	ll	lm	lm	lm	lm	ll	lm	ll	lm	lm	lm	ll	lm	lm	lm	ll	lm	lm	lm	lm	ll	lm
350052:59:+	<lmxll>	{0-}	ll	lm	ll	ll	ll	lm	lm	lm	lm	lm	lm	lm	ll	lm	lm	ll	ll	lm	ll	ll	lm	--	lm	lm	ll	ll	lm	lm	lm	lm	ll	--	ll	lm	lm	lm	ll	lm	lm	lm	ll	lm	lm	lm	--	ll	lm
350493:130:-	<lmxll>	{1-}	lm	ll	lm	lm	lm	ll	ll	ll	ll	ll	ll	ll	lm	ll	ll	lm	--	ll	lm	lm	ll	ll	ll	ll	lm	lm	ll	ll	ll	ll	lm	ll	--	ll	ll	ll	lm	ll	ll	ll	lm	ll	ll	ll	ll	lm	ll
350612:93:-	<hkxhk>	{00}	kk	hk	hh	hh	hk	kk	kk	kk	kk	kk	hk	kk	hk	kk	hk	hh	hk	hk	hh	hh	--	kk	kk	kk	hh	hh	hk	kk	kk	hk	hk	kk	hh	kk	hk	hk	hk	kk	kk	kk	hh	hk	hk	kk	--	hk	hk
350998:257:-	<lmxll>	{1-}	ll	ll	lm	lm	lm	ll	ll	ll	ll	ll	ll	ll	lm	ll	ll	lm	lm	ll	lm	lm	ll	ll	ll	ll	lm	--	ll	ll	ll	ll	lm	ll	lm	ll	ll	ll	lm	ll	ll	ll	lm	ll	ll	ll	ll	lm	ll
350997:9:+	<lmxll>	{0-}	lm	lm	ll	ll	ll	lm	lm	lm	lm	lm	lm	lm	ll	lm	lm	ll	ll	lm	ll	ll	lm	lm	lm	lm	ll	ll	lm	lm	lm	lm	ll	lm	ll	lm	lm	lm	ll	lm	lm	lm	ll	lm	lm	lm	lm	ll	lm
351282:72:-	<hkxhk>	{00}	kk	hk	hh	hh	hk	kk	kk	kk	kk	kk	hk	kk	hk	kk	hk	hh	hk	hk	hh	hh	hk	kk	kk	kk	hh	hh	hk	kk	kk	hk	hk	kk	hh	kk	hk	hk	hk	kk	kk	kk	hh	hk	hk	kk	hk	hk	hk
351570:548:+	<hkxhk>	{11}	hh	hk	kk	kk	hk	hh	hh	hh	hh	hh	hh	hh	hk	hh	hk	kk	hk	hk	kk	kk	hh	hh	--	hh	kk	kk	hk	hh	hh	hk	hk	hh	kk	hh	hk	hk	hk	hh	hh	hh	kk	hk	--	hh	hk	hk	--
351605:67:+	<hkxhk>	{11}	hh	hk	kk	kk	hk	hh	hh	hh	hh	hh	hh	hh	hk	hh	hk	kk	hk	hk	--	kk	hh	hh	hh	hh	kk	kk	hk	hh	hh	hk	hk	hh	kk	hh	hk	hk	hk	hh	hh	hh	kk	hk	hk	hh	hk	hk	hk
352187:120:+	<hkxhk>	{00}	kk	hk	hh	hh	hk	kk	kk	kk	kk	kk	kk	kk	hk	kk	hk	hh	hk	hk	hh	hh	kk	kk	kk	kk	hh	hh	hk	kk	kk	hk	hk	kk	hh	kk	hk	hk	hk	kk	kk	kk	hh	hk	hk	kk	hk	hk	hk
352187:161:+	<hkxhk>	{11}	hh	hk	kk	kk	hk	hh	hh	hh	hh	hh	hh	hh	hk	hh	hk	kk	hk	hk	kk	kk	hh	hh	hh	hh	kk	kk	hk	hh	hh	hk	hk	hh	kk	hh	hk	hk	hk	hh	hh	hh	kk	hk	hk	hh	hk	hk	hk
352942:101:-	<hkxhk>	{00}	kk	hk	hh	hh	hk	kk	kk	kk	kk	kk	kk	kk	hk	kk	hk	hh	hk	hk	hh	hh	--	--	kk	kk	hh	hh	hk	kk	kk	hk	hk	kk	hh	kk	hk	--	hk	kk	hk	kk	hh	hk	hk	kk	hk	hk	hk
353511:162:-	<hkxhk>	{11}	hh	hk	kk	kk	hk	hh	hh	hh	hh	hh	hh	hh	hk	hh	hk	kk	hk	hk	kk	kk	hh	hh	hh	hh	kk	kk	hk	hh	hh	hk	hk	hh	kk	hh	hk	hk	hk	hh	hk	hh	kk	hk	hk	hh	hk	hk	hk
353511:159:-	<lmxll>	{0-}	lm	lm	ll	ll	ll	lm	lm	lm	lm	lm	lm	lm	ll	lm	lm	ll	ll	lm	ll	ll	lm	lm	lm	lm	ll	ll	lm	lm	lm	lm	ll	lm	ll	lm	lm	lm	ll	lm	lm	lm	ll	lm	lm	lm	lm	ll	lm
354646:131:-	<lmxll>	{0-}	lm	lm	ll	ll	ll	lm	lm	lm	lm	lm	lm	lm	ll	lm	lm	ll	ll	lm	ll	ll	lm	lm	lm	lm	ll	ll	lm	lm	lm	lm	ll	lm	ll	lm	lm	lm	ll	lm	lm	lm	ll	lm	lm	lm	lm	ll	lm
354645:472:+	<lmxll>	{1-}	ll	ll	lm	lm	lm	ll	ll	ll	ll	ll	ll	ll	lm	ll	ll	lm	lm	ll	lm	lm	ll	ll	ll	ll	lm	lm	ll	ll	ll	ll	lm	ll	lm	ll	ll	ll	lm	ll	ll	ll	lm	ll	ll	ll	ll	lm	ll
356799:106:-	<lmxll>	{0-}	lm	lm	--	ll	ll	lm	lm	lm	lm	lm	lm	lm	ll	lm	lm	ll	ll	lm	--	ll	lm	lm	lm	lm	ll	--	lm	lm	lm	lm	--	lm	ll	lm	lm	lm	ll	lm	lm	lm	ll	lm	lm	lm	lm	ll	lm
357176:141:+	<hkxhk>	{11}	hh	hh	kk	kk	--	hh	hh	hh	hh	hh	hh	hh	hk	hh	hk	kk	hk	hk	--	kk	hh	hh	hh	hh	kk	kk	hk	hh	hk	hk	hk	hh	kk	hh	hk	hk	hk	hh	hk	hh	kk	kk	hk	hh	hk	hk	hk
357184:92:-	<hkxhk>	{00}	kk	kk	hh	hh	hk	kk	kk	kk	kk	kk	kk	kk	hk	kk	hk	hh	hk	hk	hh	hh	kk	--	kk	kk	hh	hh	hk	kk	hk	hk	hk	kk	hh	kk	hk	hk	hk	kk	hk	kk	hh	hh	hk	kk	hk	hk	hk
357183:560:+	<hkxhk>	{00}	kk	kk	hh	hh	hk	kk	kk	kk	kk	kk	kk	kk	hk	kk	hk	hh	hk	hk	hh	hh	kk	kk	kk	kk	hh	hh	hk	kk	hk	hk	hk	kk	hh	kk	hk	hk	hk	kk	hk	kk	hh	hh	hk	kk	hk	hk	hk
357916:150:-	<nnxnp>	{-0}	np	np	nn	nn	np	np	np	np	np	np	np	np	np	np	nn	nn	np	nn	nn	nn	np	np	np	np	nn	nn	nn	np	nn	nn	np	np	nn	nn	nn	nn	np	np	nn	np	nn	nn	nn	np	nn	np	nn
358142:458:-	<nnxnp>	{-1}	nn	nn	np	np	nn	nn	nn	nn	nn	nn	nn	nn	nn	nn	np	np	nn	np	np	np	nn	nn	nn	nn	np	--	np	nn	np	np	nn	nn	np	np	np	np	nn	nn	np	nn	np	np	np	nn	--	nn	np
358142:453:-	<hkxhk>	{11}	hh	hh	kk	kk	hk	hh	hh	hh	hh	hh	hh	hh	hk	hh	hk	kk	hk	hk	kk	kk	hh	hh	hh	hh	kk	kk	hk	hh	hk	hk	hk	hh	kk	hk	hk	hk	hk	hh	hk	hh	kk	kk	hk	hh	--	hk	hk
359224:324:+	<nnxnp>	{-1}	nn	nn	np	np	nn	nn	nn	nn	nn	nn	nn	nn	nn	np	--	np	nn	np	np	np	nn	nn	nn	nn	np	np	np	nn	np	np	nn	nn	np	np	np	np	np	nn	np	nn	np	np	np	nn	np	nn	np
360208:434:-	<nnxnp>	{-0}	np	np	nn	nn	np	np	np	np	np	np	np	np	np	nn	nn	nn	np	nn	nn	nn	np	np	nn	np	nn	nn	nn	np	nn	nn	np	np	nn	nn	nn	nn	nn	--	nn	np	nn	nn	nn	np	nn	np	nn
360709:352:+	<hkxhk>	{11}	hh	hh	kk	kk	hk	hh	hh	hh	hh	hh	hh	hh	hk	hk	--	kk	hk	hk	kk	kk	hh	hh	hh	hh	kk	kk	hk	hh	hk	hk	hk	hh	kk	hk	hk	hk	kk	hh	hk	hh	kk	kk	hk	hh	hk	hk	--
360709:60:+	<hkxhk>	{00}	kk	kk	hh	hh	hk	kk	kk	kk	kk	kk	kk	kk	hk	hk	--	hh	hk	hk	hh	hh	kk	kk	kk	kk	hh	hh	hk	kk	hk	hk	hk	kk	hh	hk	hk	hk	hh	kk	hk	kk	hh	hh	hk	kk	hk	hk	--
361331:280:-	<hkxhk>	{00}	kk	kk	hh	hh	hk	kk	kk	kk	kk	kk	kk	kk	hk	hk	--	hh	hk	hk	hh	hh	kk	kk	kk	kk	hh	hh	hk	kk	hk	hk	hk	kk	hh	hk	hk	hk	hh	kk	--	kk	hh	hh	hk	kk	hk	hk	hk
361604:187:-	<hkxhk>	{11}	hh	hh	kk	kk	hk	hh	hh	hh	hh	hh	hh	hh	hk	hk	hk	kk	hk	hk	kk	kk	hh	hh	hh	hh	kk	kk	hk	hh	hk	hk	hk	hh	kk	hk	hk	hk	kk	hh	hk	hh	kk	kk	hk	hh	hk	hk	hk
361993:222:+	<lmxll>	{1-}	ll	ll	lm	lm	lm	ll	ll	ll	ll	ll	ll	ll	lm	ll	ll	lm	lm	ll	--	lm	lm	ll	ll	ll	lm	lm	ll	ll	ll	ll	lm	ll	lm	ll	ll	ll	lm	ll	ll	ll	lm	lm	ll	ll	ll	lm	ll
361993:230:+	<nnxnp>	{-1}	nn	nn	np	np	nn	nn	nn	nn	nn	nn	nn	nn	nn	np	np	np	nn	np	--	np	nn	nn	nn	nn	np	np	np	nn	np	np	nn	nn	np	np	np	np	np	nn	np	nn	np	np	np	nn	np	nn	np
362052:108:-	<nnxnp>	{-0}	np	np	nn	nn	np	np	np	np	np	np	np	np	np	nn	nn	nn	np	nn	nn	nn	np	np	np	np	nn	nn	nn	np	nn	nn	np	np	nn	nn	nn	nn	nn	np	nn	np	nn	nn	nn	np	nn	np	nn
362310:44:+	<nnxnp>	{-1}	nn	nn	np	np	nn	nn	nn	nn	nn	nn	nn	nn	nn	np	np	np	nn	np	np	np	nn	nn	nn	nn	np	np	np	nn	np	np	nn	nn	np	np	np	np	np	nn	np	nn	np	np	--	nn	np	nn	np
362500:50:+	<nnxnp>	{-1}	nn	nn	np	np	nn	nn	nn	nn	nn	nn	nn	nn	nn	np	np	np	nn	np	--	np	nn	nn	nn	nn	np	np	np	nn	np	np	nn	nn	np	np	np	np	np	nn	np	nn	np	np	np	nn	np	nn	np
362893:146:-	<nnxnp>	{-1}	nn	nn	np	np	nn	nn	nn	nn	nn	nn	nn	nn	nn	np	np	np	nn	np	np	np	nn	nn	nn	nn	np	np	np	nn	np	np	nn	nn	np	np	np	np	np	nn	np	nn	np	np	np	nn	np	nn	np
365019:114:-	<lmxll>	{1-}	ll	ll	lm	lm	lm	ll	ll	ll	ll	ll	ll	ll	lm	ll	ll	lm	lm	ll	lm	lm	lm	ll	ll	lm	lm	lm	ll	ll	ll	ll	lm	ll	lm	ll	ll	ll	lm	ll	ll	ll	--	lm	ll	ll	ll	lm	ll
365300:36:+	<hkxhk>	{00}	kk	kk	hh	hh	hk	kk	kk	--	kk	kk	kk	kk	hk	hk	hk	hh	hk	hk	hh	hh	hk	--	kk	hk	hh	hh	hk	kk	hk	hk	hk	kk	hh	hk	hk	hk	hh	kk	hk	kk	hh	hh	kk	kk	hk	hk	hk
365300:87:+	<hkxhk>	{11}	hh	hh	kk	kk	hk	hh	hh	--	hh	hh	hh	hh	hk	hk	hk	kk	hk	hk	kk	kk	hk	--	hh	hk	kk	kk	hk	hh	hk	hk	hk	hh	kk	hk	hk	hk	kk	hh	hk	hh	kk	kk	hh	hh	hk	hk	hk
365320:78:+	<nnxnp>	{-0}	np	np	nn	nn	np	np	np	np	np	np	np	np	np	nn	nn	nn	np	nn	nn	nn	--	np	np	--	nn	nn	nn	np	nn	nn	np	np	nn	nn	nn	nn	nn	np	nn	np	nn	nn	np	np	nn	np	nn
367179:77:-	<lmxll>	{1-}	ll	ll	lm	lm	lm	ll	ll	ll	ll	ll	lm	ll	lm	ll	ll	lm	lm	ll	lm	ll	lm	ll	ll	lm	lm	lm	ll	ll	ll	lm	lm	ll	lm	ll	lm	ll	lm	ll	ll	ll	lm	lm	ll	ll	ll	lm	ll
367224:153:+	<lmxll>	{0-}	lm	lm	ll	ll	ll	lm	lm	lm	lm	lm	ll	lm	ll	lm	lm	ll	ll	lm	ll	lm	ll	lm	lm	ll	ll	ll	lm	lm	lm	ll	ll	lm	ll	lm	ll	lm	ll	lm	lm	lm	ll	ll	lm	lm	lm	ll	lm
367371:148:+	<hkxhk>	{11}	hh	hh	kk	kk	hk	hh	hh	hh	hh	hk	hk	hh	hk	hk	hk	kk	hk	hk	kk	hk	hk	hh	hh	hk	kk	--	hk	hh	hk	hk	hk	hh	kk	hk	kk	hk	kk	hh	hk	hh	kk	kk	hh	hk	hk	hk	hk
367416:71:+	<hkxhk>	{11}	hh	hh	kk	kk	hk	hh	hh	hh	hh	hk	hk	hh	hk	hk	hk	kk	hk	hk	--	hk	hk	--	hh	hk	kk	kk	hk	hh	hk	hk	hk	hh	kk	hk	kk	hk	kk	hh	hk	hh	kk	kk	hh	hk	hk	hk	hk
367491:36:+	<hkxhk>	{00}	kk	--	hh	hh	hk	kk	kk	kk	--	hk	hk	--	--	hk	--	hh	hh	--	--	hk	hk	--	kk	hk	hh	--	hk	kk	hk	hk	hk	kk	hh	hk	hh	hk	hh	kk	hk	kk	hh	hh	kk	hk	hk	hk	hk
367708:444:-	<hkxhk>	{11}	hh	hh	kk	kk	hk	hh	hh	hh	hh	--	hk	hh	hk	hk	hk	kk	hk	hk	kk	hk	hk	hh	hh	hk	kk	kk	--	hh	hk	hk	hk	hh	kk	hk	kk	hk	kk	hh	hk	hh	kk	kk	hh	hk	hk	hk	hk
367708:56:-	<nnxnp>	{-1}	nn	nn	np	np	nn	nn	nn	nn	nn	--	nn	nn	nn	np	np	np	nn	np	np	np	nn	nn	nn	nn	np	np	--	nn	np	nn	nn	nn	np	np	np	np	np	nn	np	nn	np	np	nn	np	np	nn	np
367707:21:+	<nnxnp>	{-1}	nn	nn	np	np	nn	nn	nn	nn	nn	np	nn	nn	nn	np	--	np	nn	np	np	np	nn	nn	nn	nn	np	np	np	nn	np	nn	nn	nn	np	np	np	np	np	nn	np	nn	np	np	nn	np	np	nn	np
367866:251:+	<nnxnp>	{-0}	np	np	nn	nn	np	np	np	np	np	nn	np	np	np	nn	nn	nn	np	nn	nn	nn	np	np	np	np	nn	nn	nn	np	nn	np	np	np	nn	nn	nn	nn	nn	np	nn	np	nn	nn	np	nn	nn	np	nn
368841:591:+	<nnxnp>	{-1}	nn	nn	nn	nn	nn	nn	np	nn	nn	np	--	np	nn	nn	nn	nn	np	nn	nn	np	nn	nn	nn	nn	nn	np	np	nn	nn	nn	nn	nn	np	nn	nn	nn	np	np	nn	np	nn	nn	nn	np	np	nn	np
368973:255:-	<nnxnp>	{-1}	nn	nn	nn	nn	nn	nn	np	nn	nn	np	np	np	nn	nn	nn	nn	np	nn	nn	np	nn	nn	nn	nn	nn	np	--	nn	nn	nn	nn	nn	np	nn	nn	nn	np	np	nn	np	nn	nn	nn	np	np	nn	np
369122:33:-	<nnxnp>	{-0}	np	np	np	np	np	np	nn	np	np	nn	nn	nn	np	np	np	np	nn	np	np	nn	np	--	np	np	np	nn	nn	np	np	np	np	np	nn	np	np	np	nn	nn	np	nn	np	np	np	nn	nn	np	nn
369239:55:+	<nnxnp>	{-0}	np	np	np	np	np	np	nn	np	np	nn	nn	nn	np	np	np	np	nn	np	np	nn	np	np	np	np	np	nn	nn	np	np	np	np	np	nn	np	np	np	nn	nn	np	nn	np	np	np	nn	nn	np	nn
369421:106:-	<nnxnp>	{-1}	nn	nn	nn	nn	nn	nn	np	nn	nn	np	np	np	nn	nn	nn	nn	np	nn	nn	np	nn	nn	nn	nn	nn	np	np	nn	nn	nn	nn	nn	np	nn	nn	nn	np	np	nn	np	nn	nn	nn	np	np	nn	np
369595:7:+	<hkxhk>	{01}	hh	hh	hh	hh	hh	hh	hk	hk	hk	hk	kk	kk	hk	hh	hh	hk	hk	hk	hh	hk	hh	kk	hh	hh	hh	hk	hk	hh	hk	hh	hk	hh	hk	hk	hh	hh	kk	hk	hh	hk	hh	hh	hk	hk	hk	hh	hk
369616:326:+	<nnxnp>	{-0}	np	--	np	np	np	--	nn	np	np	nn	nn	nn	np	np	--	np	nn	np	np	nn	np	np	np	np	np	nn	nn	np	np	np	np	np	nn	np	np	np	nn	nn	--	nn	--	np	np	nn	nn	np	nn
369829:110:+	<nnxnp>	{-0}	np	np	np	np	np	np	nn	np	np	nn	nn	nn	np	np	np	np	nn	np	np	nn	np	np	np	np	np	nn	nn	np	np	np	np	np	nn	np	np	np	nn	nn	np	nn	np	np	np	nn	nn	np	nn
369840:453:+	<nnxnp>	{-1}	nn	nn	nn	nn	nn	nn	--	nn	nn	np	np	np	nn	nn	nn	nn	--	nn	nn	np	nn	nn	nn	nn	nn	np	np	nn	nn	nn	nn	nn	--	nn	nn	nn	np	np	nn	np	nn	nn	nn	np	np	nn	np
370169:70:+	<nnxnp>	{-0}	np	np	np	np	np	np	nn	np	np	nn	nn	nn	np	np	np	np	nn	np	np	nn	np	np	np	np	np	nn	nn	np	np	np	np	np	nn	np	np	--	nn	nn	np	nn	np	np	np	nn	nn	np	nn
370466:111:-	<nnxnp>	{-0}	np	np	np	np	np	np	nn	np	np	nn	nn	nn	np	np	np	np	nn	np	np	nn	np	np	np	np	np	nn	nn	np	np	np	np	np	nn	np	np	np	nn	nn	np	nn	np	np	np	nn	nn	np	nn
370466:36:-	<nnxnp>	{-1}	nn	nn	nn	nn	nn	nn	np	nn	nn	np	np	np	nn	nn	nn	nn	np	nn	nn	np	nn	nn	nn	nn	nn	np	np	nn	nn	nn	nn	nn	np	nn	nn	nn	np	np	nn	np	nn	nn	nn	np	np	nn	np
370481:206:-	<nnxnp>	{-1}	nn	nn	nn	nn	nn	nn	np	nn	nn	np	np	np	nn	nn	nn	nn	np	nn	nn	--	nn	nn	nn	nn	nn	np	np	nn	nn	nn	nn	nn	np	nn	nn	nn	np	np	nn	np	nn	nn	nn	--	np	nn	np
370566:120:+	<nnxnp>	{-1}	nn	nn	nn	nn	nn	nn	np	nn	--	np	np	np	nn	nn	nn	nn	np	nn	nn	np	nn	--	nn	nn	nn	np	np	nn	nn	nn	nn	nn	np	nn	nn	nn	np	np	--	np	np	nn	nn	np	np	nn	np
371517:319:+	<nnxnp>	{-0}	np	np	nn	np	np	np	nn	np	np	nn	nn	nn	np	np	np	np	nn	np	np	nn	nn	np	nn	np	np	nn	nn	np	np	np	np	np	nn	np	np	np	nn	nn	np	nn	nn	np	np	nn	nn	np	nn
371835:43:-	<nnxnp>	{-1}	nn	nn	np	nn	nn	nn	np	nn	nn	np	np	np	nn	nn	nn	nn	np	nn	nn	np	nn	nn	np	nn	nn	np	np	nn	nn	nn	nn	nn	np	nn	nn	nn	np	np	nn	np	np	nn	nn	np	--	nn	np
372065:109:+	<nnxnp>	{-0}	--	np	nn	np	np	np	nn	np	np	nn	nn	nn	np	np	np	np	nn	np	np	nn	nn	--	nn	np	np	nn	nn	--	np	np	np	np	nn	np	--	np	nn	nn	np	nn	nn	np	--	nn	nn	np	nn
372304:62:+	<hkxhk>	{10}	kk	kk	hk	kk	kk	kk	hk	hk	hk	hk	hk	hh	hk	kk	kk	hk	hk	hk	kk	hk	hk	--	hk	kk	kk	hk	hk	kk	hk	kk	hk	kk	hk	hk	kk	kk	hh	hk	kk	hk	hk	kk	hk	hh	hk	kk	hk
372304:546:+	<hkxhk>	{01}	hh	hh	hk	hh	hh	hh	hk	hk	hk	hk	hk	kk	hk	hh	hh	hk	hk	hk	hh	hk	hk	--	hk	hh	hh	hk	hk	hh	hk	hh	hk	hh	hk	hk	hh	hh	kk	hk	hh	hk	hk	hh	hk	kk	hk	hh	hk
372381:146:-	<nnxnp>	{-1}	nn	nn	np	nn	nn	nn	np	nn	nn	np	np	np	nn	nn	nn	nn	np	nn	nn	--	np	nn	--	nn	nn	np	np	nn	nn	nn	nn	nn	np	nn	nn	nn	np	np	nn	np	np	nn	nn	np	np	nn	np
372381:16:-	<nnxnp>	{-0}	np	np	nn	np	np	np	nn	np	--	nn	nn	nn	np	np	np	np	nn	np	np	nn	nn	np	nn	np	np	nn	nn	np	np	np	np	np	nn	np	np	np	nn	nn	np	nn	nn	np	np	nn	nn	np	nn
372694:111:+	<nnxnp>	{-1}	nn	nn	np	nn	nn	nn	np	nn	nn	np	np	np	nn	nn	nn	nn	np	nn	nn	np	np	nn	np	nn	np	np	np	nn	nn	nn	nn	nn	np	nn	nn	nn	np	np	nn	np	np	nn	nn	np	np	nn	np
373198:226:+	<nnxnp>	{-1}	nn	nn	np	nn	nn	nn	np	nn	nn	np	np	np	nn	nn	nn	nn	np	nn	nn	np	np	nn	np	nn	np	np	np	nn	nn	nn	nn	nn	np	nn	nn	nn	np	np	nn	np	np	nn	np	np	np	nn	--
374686:127:+	<hkxhk>	{10}	kk	kk	hk	kk	kk	kk	hk	hk	hk	hk	hk	hh	hk	hk	kk	hh	hk	kk	kk	hk	hk	hk	hk	kk	hk	hk	hk	kk	hk	kk	hk	kk	hk	hk	hk	kk	hh	hh	hk	hk	hk	kk	hh	hh	hk	kk	hk
375191:102:+	<nnxnp>	{-1}	nn	nn	np	nn	nn	nn	np	nn	nn	--	np	np	nn	nn	nn	np	np	nn	nn	np	np	nn	np	nn	--	np	np	nn	nn	nn	nn	nn	np	nn	np	nn	np	np	nn	np	np	nn	np	np	np	nn	np
375191:178:+	<nnxnp>	{-0}	np	np	nn	np	np	np	nn	np	np	nn	nn	nn	--	np	np	nn	nn	np	np	nn	--	np	nn	np	--	nn	nn	np	np	np	np	np	nn	np	nn	np	nn	nn	np	nn	nn	np	nn	nn	nn	np	nn
375678:146:-	<nnxnp>	{-0}	np	np	nn	np	np	np	nn	np	np	nn	nn	nn	np	np	np	nn	nn	np	np	np	nn	np	nn	np	nn	nn	nn	np	np	np	--	np	nn	--	nn	np	nn	nn	--	nn	nn	np	nn	nn	nn	np	nn
376645:12:+	<nnxnp>	{-1}	nn	nn	np	nn	nn	nn	np	nn	nn	np	np	np	nn	nn	nn	np	np	nn	nn	nn	np	nn	np	nn	np	np	np	nn	nn	np	nn	nn	np	nn	np	nn	np	np	nn	np	np	nn	np	np	np	nn	np
376708:69:-	<nnxnp>	{-0}	np	np	nn	np	np	np	nn	np	np	nn	nn	nn	np	np	np	nn	nn	np	np	np	nn	np	nn	np	nn	nn	nn	np	np	nn	np	--	nn	np	nn	np	nn	nn	np	nn	nn	--	nn	nn	nn	np	nn
376712:567:+	<nnxnp>	{-0}	np	np	nn	np	np	np	nn	np	np	nn	nn	nn	np	np	np	nn	nn	np	np	np	nn	np	nn	np	nn	nn	nn	np	np	nn	np	np	nn	np	nn	np	nn	nn	np	nn	nn	np	nn	nn	nn	np	nn
376829:108:+	<nnxnp>	{-0}	np	np	nn	np	np	np	nn	np	np	nn	nn	nn	np	np	np	nn	nn	np	np	np	nn	np	nn	np	nn	nn	nn	np	np	nn	np	np	nn	np	nn	np	nn	nn	np	nn	nn	np	nn	nn	nn	np	nn
377441:119:-	<nnxnp>	{-1}	nn	nn	np	nn	nn	nn	np	nn	nn	np	np	np	nn	nn	nn	np	np	nn	nn	nn	np	nn	np	nn	np	np	np	nn	nn	np	nn	nn	np	nn	np	nn	np	np	nn	np	np	nn	np	--	np	nn	np
377594:137:-	<lmxll>	{1-}	lm	lm	lm	lm	lm	lm	lm	ll	ll	lm	lm	ll	ll	ll	lm	ll	lm	lm	lm	lm	lm	ll	lm	lm	lm	lm	lm	lm	ll	lm	ll	lm	lm	ll	lm	lm	ll	ll	ll	lm	lm	lm	ll	ll	lm	lm	lm
377608:379:+	<nnxnp>	{-0}	np	np	nn	np	np	np	nn	np	np	nn	nn	nn	np	np	np	nn	nn	np	np	np	nn	np	nn	nn	nn	nn	nn	np	np	nn	np	np	nn	np	nn	np	nn	nn	np	nn	nn	np	nn	nn	nn	np	nn
377692:38:+	<nnxnp>	{-0}	np	np	nn	np	np	np	nn	np	nn	nn	nn	nn	np	np	np	nn	nn	np	np	np	nn	np	nn	nn	nn	nn	nn	np	np	nn	np	np	nn	np	nn	np	nn	nn	np	nn	nn	np	nn	nn	nn	np	nn
378027:55:-	<nnxnp>	{-0}	np	np	nn	np	np	np	nn	np	np	nn	nn	nn	np	np	np	nn	nn	np	np	np	nn	np	nn	nn	nn	nn	nn	np	np	nn	np	np	nn	--	nn	np	nn	nn	np	nn	nn	np	nn	nn	nn	--	nn
378463:169:-	<nnxnp>	{-0}	np	np	nn	np	np	np	nn	np	np	nn	nn	nn	np	--	np	nn	nn	np	np	np	nn	np	nn	nn	nn	nn	nn	np	np	nn	np	np	nn	np	nn	np	nn	nn	np	nn	nn	np	nn	nn	nn	np	nn
378464:258:+	<nnxnp>	{-0}	np	np	nn	np	np	np	nn	np	np	nn	nn	nn	np	np	np	nn	nn	np	np	np	nn	np	nn	nn	nn	nn	nn	np	np	nn	np	np	nn	np	nn	np	nn	nn	np	nn	nn	np	nn	nn	nn	np	nn
380414:73:+	<lmxll>	{1-}	ll	lm	lm	lm	lm	lm	--	ll	ll	lm	lm	ll	ll	ll	lm	ll	--	lm	lm	lm	lm	lm	lm	lm	lm	lm	lm	lm	ll	lm	ll	lm	lm	ll	lm	lm	ll	ll	ll	lm	lm	lm	ll	ll	lm	lm	lm
380414:194:+	<nnxnp>	{-0}	np	np	nn	np	np	np	nn	np	np	nn	nn	nn	np	np	np	nn	nn	np	nn	np	nn	np	nn	nn	nn	nn	nn	np	np	nn	np	np	nn	np	nn	np	nn	nn	--	np	nn	np	nn	nn	nn	np	nn
381623:472:+	<lmxll>	{1-}	ll	lm	lm	lm	lm	lm	lm	ll	ll	lm	lm	ll	ll	ll	lm	ll	lm	lm	--	lm	lm	lm	lm	--	--	lm	lm	lm	ll	lm	ll	lm	lm	ll	--	lm	ll	ll	ll	lm	--	lm	ll	ll	lm	lm	lm
382120:69:+	<nnxnp>	{-0}	np	np	nn	np	np	np	nn	np	np	nn	nn	nn	np	np	np	nn	nn	np	nn	np	nn	np	nn	nn	nn	np	nn	np	np	nn	np	np	nn	np	nn	np	nn	nn	np	np	nn	np	nn	nn	nn	nn	np
382386:103:-	<nnxnp>	{-0}	--	nn	nn	np	np	np	nn	np	np	nn	nn	nn	np	np	--	nn	nn	np	nn	np	nn	np	nn	nn	nn	np	nn	np	np	nn	np	np	nn	np	nn	np	nn	nn	np	np	nn	np	nn	nn	nn	nn	np
386400:130:+	<nnxnp>	{-0}	np	np	nn	np	np	--	nn	np	nn	nn	nn	nn	nn	--	np	nn	nn	np	nn	--	nn	np	nn	nn	nn	np	nn	np	--	nn	nn	np	np	np	nn	np	nn	nn	nn	np	nn	np	nn	nn	nn	nn	np
388479:28:-	<lmxll>	{1-}	ll	lm	lm	lm	lm	lm	lm	ll	ll	lm	lm	ll	lm	ll	ll	lm	ll	lm	lm	ll	lm	lm	lm	lm	lm	lm	lm	lm	ll	lm	ll	lm	lm	lm	lm	lm	ll	ll	ll	lm	lm	lm	ll	ll	lm	lm	lm
388546:43:-	<hkxhk>	{10}	hk	kk	hk	kk	kk	kk	hk	hk	hh	hk	hk	hh	hk	hk	hk	hh	hh	kk	hk	--	hk	kk	hk	hk	hk	kk	hk	kk	hk	hk	hh	kk	kk	kk	hk	kk	hh	hh	hh	kk	hk	kk	hh	hh	hk	hk	kk
391447:60:-	<lmxll>	{0-}	lm	ll	lm	ll	ll	ll	ll	lm	lm	ll	ll	lm	ll	lm	lm	ll	lm	ll	ll	lm	ll	ll	ll	ll	ll	ll	ll	ll	lm	ll	lm	ll	ll	ll	ll	ll	lm	lm	lm	ll	ll	ll	ll	lm	lm	ll	ll
391880:183:+	<lmxll>	{1-}	ll	lm	ll	lm	lm	lm	lm	ll	ll	lm	lm	ll	lm	ll	ll	lm	ll	lm	lm	ll	lm	lm	lm	lm	lm	lm	lm	lm	ll	lm	ll	lm	lm	lm	lm	lm	ll	ll	ll	lm	lm	lm	lm	ll	ll	lm	lm
391926:44:+	<lmxll>	{0-}	lm	ll	lm	ll	ll	ll	ll	--	lm	ll	ll	lm	ll	lm	lm	ll	lm	ll	ll	lm	ll	ll	ll	ll	ll	ll	ll	ll	lm	ll	lm	ll	ll	ll	ll	ll	lm	lm	--	ll	ll	ll	ll	lm	lm	ll	ll
391963:122:-	<lmxll>	{1-}	ll	lm	ll	lm	lm	lm	lm	ll	ll	lm	--	ll	lm	ll	ll	lm	ll	lm	lm	ll	lm	lm	lm	lm	lm	lm	lm	lm	ll	lm	ll	lm	lm	lm	lm	lm	ll	ll	ll	lm	lm	lm	lm	ll	ll	lm	lm
391963:84:-	<nnxnp>	{-1}	nn	np	np	nn	nn	nn	np	nn	np	np	--	np	np	np	nn	np	np	nn	np	nn	np	nn	np	np	np	nn	np	nn	nn	np	np	nn	nn	np	np	nn	np	np	np	nn	np	nn	np	np	np	np	nn
392153:453:+	<nnxnp>	{-0}	np	nn	nn	np	np	np	nn	--	nn	nn	nn	nn	nn	nn	np	nn	nn	--	nn	np	nn	np	nn	nn	nn	np	nn	np	--	nn	nn	np	np	nn	nn	--	nn	nn	nn	np	nn	np	nn	nn	nn	nn	np
395856:62:-	<nnxnp>	{-1}	nn	np	np	nn	nn	nn	np	nn	np	np	np	np	--	np	nn	np	np	nn	np	nn	--	nn	--	--	np	nn	np	nn	nn	np	np	nn	nn	np	np	nn	np	np	np	nn	np	nn	np	np	np	--	nn
398813:468:+	<lmxll>	{0-}	lm	ll	lm	lm	ll	ll	ll	lm	lm	ll	ll	lm	ll	lm	lm	ll	lm	ll	ll	lm	ll	ll	ll	ll	ll	ll	ll	ll	lm	ll	lm	ll	ll	ll	ll	ll	lm	lm	lm	ll	ll	ll	ll	lm	lm	ll	ll
399316:373:+	<lmxll>	{0-}	lm	ll	lm	lm	ll	ll	ll	lm	lm	ll	ll	lm	ll	lm	lm	ll	lm	ll	ll	lm	ll	ll	ll	ll	ll	ll	ll	ll	lm	ll	lm	ll	ll	ll	ll	ll	lm	lm	lm	ll	ll	ll	ll	lm	lm	ll	ll
399904:9:-	<lmxll>	{0-}	lm	ll	lm	lm	ll	ll	ll	lm	lm	ll	ll	lm	ll	lm	lm	ll	lm	ll	ll	lm	ll	ll	ll	ll	ll	ll	ll	ll	lm	ll	lm	ll	ll	ll	ll	ll	lm	--	lm	ll	ll	ll	ll	lm	lm	ll	ll
400430:602:-	<nnxnp>	{-1}	nn	np	np	nn	nn	nn	nn	nn	np	np	np	np	np	np	nn	np	np	nn	np	nn	np	nn	--	np	np	nn	np	nn	nn	np	np	nn	nn	np	np	nn	np	np	np	nn	np	nn	nn	np	np	np	nn
400430:15:-	<nnxnp>	{-0}	np	nn	nn	np	np	np	np	np	nn	nn	nn	nn	nn	nn	np	nn	nn	np	nn	np	nn	np	nn	nn	nn	np	nn	np	np	nn	nn	np	np	nn	nn	np	nn	nn	nn	np	nn	np	np	nn	nn	nn	np
401413:159:+	<nnxnp>	{-1}	nn	np	np	nn	nn	nn	nn	nn	np	np	np	np	np	np	nn	np	np	nn	nn	nn	np	nn	np	np	np	nn	np	nn	nn	np	np	nn	nn	np	np	nn	np	np	np	nn	np	nn	nn	np	np	np	nn
402218:29:+	<lmxll>	{0-}	lm	ll	lm	lm	ll	ll	ll	lm	lm	ll	ll	lm	ll	lm	lm	ll	lm	ll	ll	lm	ll	ll	ll	lm	ll	ll	ll	ll	lm	ll	lm	ll	lm	ll	ll	ll	lm	lm	lm	ll	ll	ll	ll	lm	lm	ll	ll
404353:89:+	<lmxll>	{0-}	--	ll	lm	lm	ll	ll	ll	lm	lm	ll	ll	lm	ll	lm	lm	ll	lm	ll	ll	lm	ll	ll	ll	lm	ll	ll	ll	ll	lm	ll	lm	lm	lm	ll	ll	ll	lm	lm	lm	ll	ll	ll	ll	lm	lm	ll	ll
404916:95:+	<hkxhk>	{00}	kk	hh	--	kk	--	hk	hk	kk	hk	hh	hh	hk	hh	hk	kk	hh	hk	hk	hh	kk	hh	hk	hh	hk	hh	hk	hh	hk	hk	hh	hk	kk	kk	hh	hh	hk	hk	hk	hk	hk	hh	hk	hk	hk	hk	hh	hk
404916:19:+	<hkxhk>	{11}	hh	kk	--	hh	--	hk	hk	hh	hk	kk	kk	hk	kk	hk	hh	kk	hk	hk	kk	hh	kk	hk	kk	hk	kk	hk	kk	hk	hk	kk	hk	hh	hh	kk	kk	hk	hk	hk	hk	hk	kk	hk	hk	hk	hk	kk	hk
404916:279:+	<lmxll>	{1-}	ll	lm	ll	ll	--	lm	lm	ll	ll	lm	lm	ll	--	ll	ll	lm	ll	lm	lm	ll	lm	lm	lm	ll	lm	lm	lm	lm	ll	lm	ll	ll	ll	lm	lm	lm	ll	ll	ll	lm	lm	lm	lm	ll	ll	lm	lm
405864:366:+	<lmxll>	{1-}	ll	lm	ll	ll	lm	lm	lm	ll	ll	lm	lm	ll	lm	ll	ll	lm	ll	lm	--	ll	lm	lm	lm	ll	lm	lm	lm	lm	ll	lm	ll	ll	ll	lm	lm	lm	ll	ll	ll	lm	lm	lm	lm	ll	ll	lm	lm
406758:129:-	<hkxhk>	{01}	hk	hk	kk	hk	hh	hh	hh	hk	kk	hk	hk	kk	hk	kk	hk	hk	kk	hh	hh	hk	hk	hh	hk	kk	hk	hh	hk	hh	kk	hk	kk	kk	hk	hk	hk	hh	kk	hk	kk	hh	hk	hh	hh	kk	kk	hk	hh
407206:360:-	<nnxnp>	{-1}	nn	np	np	nn	nn	nn	nn	nn	np	np	np	np	np	np	nn	np	np	nn	np	nn	np	nn	np	np	np	nn	np	nn	np	np	np	nn	nn	np	np	nn	np	nn	np	nn	nn	nn	nn	np	np	np	nn
407206:17:-	<lmxll>	{1-}	ll	lm	ll	ll	lm	lm	lm	ll	ll	lm	lm	ll	lm	ll	ll	lm	ll	lm	lm	ll	lm	lm	lm	ll	lm	lm	lm	lm	ll	lm	ll	ll	ll	lm	lm	lm	ll	ll	ll	--	lm	lm	lm	ll	ll	lm	lm
407639:114:+	<hkxhk>	{10}	hk	hk	hh	hk	kk	kk	kk	hk	hh	hk	hk	hh	hk	hh	hk	hk	hh	kk	hk	hk	hk	kk	hk	hh	hk	kk	hk	kk	hh	hk	hh	hk	hk	hk	hk	kk	hh	hk	hh	kk	kk	kk	kk	hh	hh	hk	kk
407918:128:+	<nnxnp>	{-0}	np	nn	nn	np	np	np	np	np	nn	nn	nn	nn	nn	nn	np	nn	nn	np	nn	np	nn	np	nn	nn	nn	np	nn	np	nn	nn	nn	np	np	nn	nn	np	nn	np	nn	np	np	np	np	nn	nn	nn	np
408059:25:+	<nnxnp>	{-0}	np	nn	nn	np	np	--	np	np	--	nn	nn	nn	nn	nn	nn	nn	nn	np	--	np	--	np	nn	nn	nn	np	nn	np	nn	nn	nn	np	np	nn	nn	np	nn	np	nn	np	np	np	np	nn	nn	nn	np
408654:85:+	<nnxnp>	{-1}	nn	np	np	nn	nn	nn	nn	nn	np	np	np	np	np	np	nn	np	nn	nn	np	nn	--	nn	nn	np	np	nn	np	nn	np	np	np	nn	nn	np	nn	nn	np	nn	np	nn	nn	nn	nn	np	np	np	nn
409055:25:+	<hkxhk>	{10}	hk	hk	hh	hk	kk	kk	kk	hk	hh	hk	hk	hh	hk	hh	hk	hk	hk	kk	hk	hk	hk	kk	hk	hh	kk	kk	hk	kk	hk	hk	hh	hk	hk	hk	kk	kk	hh	hk	hh	kk	hk	kk	kk	hh	hh	hk	kk
409355:31:-	<nnxnp>	{-0}	np	nn	nn	np	np	np	np	np	--	nn	nn	nn	nn	nn	np	nn	np	np	--	np	nn	np	nn	nn	np	--	nn	np	nn	nn	nn	np	np	nn	np	np	nn	np	nn	np	np	np	np	nn	nn	nn	np
410595:154:-	<hkxhk>	{01}	hh	hk	kk	hk	hh	hh	hh	hk	kk	hk	hh	kk	hk	kk	hk	hk	hk	hh	hh	hk	hk	--	hk	--	hh	hh	hk	hh	hk	hk	kk	hk	hk	hk	hh	hh	kk	hk	kk	hh	hk	hh	hh	kk	kk	hk	hh
411863:54:+	<hkxhk>	{01}	hk	hk	kk	hk	hh	hh	hh	hk	kk	hk	hk	kk	hk	kk	hk	hk	hk	hh	hk	hk	hk	hh	--	kk	hh	hh	hk	hh	hk	hk	kk	hk	hk	hk	hh	hh	kk	hk	kk	hh	hk	hh	hh	kk	kk	hk	hh
411863:60:+	<nnxnp>	{-0}	np	nn	nn	np	np	np	np	np	nn	nn	nn	nn	nn	nn	np	nn	np	np	nn	np	nn	np	nn	nn	np	np	nn	np	nn	nn	nn	np	np	nn	np	np	nn	np	nn	np	np	np	np	nn	nn	nn	np
412528:238:+	<hkxhk>	{10}	hk	hk	hh	hk	kk	kk	kk	hk	hh	hh	hk	hh	hk	hh	hk	hk	hk	kk	hk	hk	hk	kk	hk	hh	kk	kk	hk	kk	hk	hk	hh	hk	hk	hk	kk	kk	hh	hk	hk	kk	hk	kk	kk	hh	hh	hk	kk
412528:103:+	<hkxhk>	{01}	hk	hk	kk	hk	hh	hh	hh	hk	kk	kk	hk	kk	hk	kk	hk	hk	hk	hh	hk	hk	hk	hh	hk	kk	hh	hh	hk	hh	hk	hk	kk	hk	hk	hk	hh	hh	kk	hk	hk	hh	hk	hh	hh	kk	kk	hk	hh
413227:57:-	<hkxhk>	{01}	hk	--	kk	hk	hh	hh	hh	hk	kk	hk	hk	kk	hk	kk	hk	hk	hk	hh	--	hk	hk	hh	hk	kk	hh	hh	--	hh	hk	--	kk	hk	hk	hk	hh	hh	kk	--	hk	hh	hk	hh	hh	kk	kk	hk	hh
413362:483:-	<nnxnp>	{-0}	np	nn	nn	np	np	np	np	np	nn	nn	nn	nn	nn	nn	np	nn	np	np	nn	np	nn	--	nn	nn	np	np	nn	np	nn	nn	nn	np	np	nn	np	np	nn	--	nn	np	np	np	np	nn	nn	nn	--
413853:172:-	<hkxhk>	{01}	hk	hk	kk	hk	hh	hh	hh	hk	kk	hk	hk	kk	hk	kk	hk	hk	hk	hh	hk	hk	hk	hh	hk	kk	hh	hh	hk	hh	hk	hk	kk	hk	hk	hk	hh	hh	kk	hk	hk	hh	hk	hh	hh	kk	kk	--	hh
413853:156:-	<hkxhk>	{10}	hk	hk	hh	hk	kk	kk	kk	hk	hh	hk	hk	hh	hk	hh	hk	hk	hk	kk	hk	hk	hk	kk	hk	hh	kk	kk	hk	kk	hk	hk	hh	hk	hk	hk	kk	kk	hh	hk	hk	kk	hk	kk	kk	hh	hh	--	kk
414107:127:-	<hkxhk>	{10}	hk	hk	hh	hk	kk	kk	kk	hk	hh	hk	hk	hh	hk	hh	hk	hk	hk	kk	hk	--	hk	kk	hk	hh	kk	kk	hk	kk	hk	hk	hh	hk	--	hk	kk	kk	hh	--	hk	kk	hk	kk	kk	hh	hh	hk	kk
414140:44:+	<nnxnp>	{-0}	--	nn	nn	np	np	np	np	--	nn	nn	nn	nn	nn	nn	np	nn	--	np	nn	np	nn	np	nn	nn	np	np	nn	np	nn	nn	nn	--	np	nn	np	np	nn	np	nn	np	np	np	np	nn	nn	nn	np
414232:181:-	<hkxhk>	{01}	hk	hk	kk	hk	hh	hh	hh	hk	kk	hk	hk	kk	hk	kk	hk	hk	hk	hh	hk	hk	hk	hh	--	kk	hh	hh	hk	hh	hk	hk	kk	hk	hk	hk	hh	hh	kk	hk	hk	hh	hk	hh	hh	kk	kk	hk	hh
414261:52:+	<nnxnp>	{-1}	nn	np	np	nn	nn	nn	nn	nn	np	np	np	np	np	np	nn	np	nn	nn	--	nn	np	nn	np	np	nn	nn	np	nn	np	np	np	nn	nn	np	nn	nn	np	nn	np	nn	nn	nn	nn	np	np	np	nn
414371:113:-	<hkxhk>	{01}	hk	--	kk	hk	hh	hh	hh	hk	kk	hk	hk	kk	--	kk	hk	hk	hk	hh	hk	hk	hk	hh	hk	kk	hh	hh	hk	hh	hk	hk	kk	hk	hk	hk	hh	hh	kk	hk	hk	hh	--	hh	hh	kk	kk	--	hh
414493:61:+	<hkxhk>	{10}	hk	hk	hh	hk	kk	kk	kk	hk	hh	hk	hk	hh	hk	hh	hk	hk	hk	kk	--	hk	hk	--	hk	hh	kk	--	hk	kk	hk	hk	hh	hk	hk	hk	kk	kk	hh	hk	kk	kk	hk	kk	kk	hh	hh	hk	kk
415014:366:-	<nnxnp>	{-1}	nn	np	--	nn	nn	nn	nn	nn	np	np	np	np	np	np	nn	np	nn	nn	np	nn	np	nn	np	--	nn	nn	np	nn	np	np	np	nn	nn	np	nn	nn	--	nn	np	nn	nn	nn	nn	np	--	np	nn
416089:281:-	<hkxhk>	{01}	hk	kk	kk	hk	hh	hh	hh	hk	kk	hk	hk	kk	--	kk	hk	hk	hk	hh	hk	hk	hk	hh	hk	kk	hh	hh	hk	hh	hk	hk	kk	hk	hk	hk	hh	hh	kk	hk	hk	hh	hk	hh	hh	kk	kk	hk	hh
416089:262:-	<hkxhk>	{10}	hk	hh	hh	hk	kk	kk	kk	hk	hh	hk	hk	hh	--	hh	hk	hk	hk	kk	hk	hk	hk	kk	hk	hh	kk	kk	hk	kk	hk	hk	hh	hk	hk	hk	kk	kk	hh	hk	hk	kk	hk	kk	kk	hh	hh	hk	kk
419046:58:-	<hkxhk>	{01}	hk	kk	kk	hk	hh	hh	hh	--	kk	hk	hk	kk	hk	kk	hk	hk	hk	hh	--	hk	hk	hh	hk	kk	hh	hh	hk	hh	hk	hk	kk	hk	hk	hk	hh	hh	kk	hk	hk	hh	hk	hh	hh	kk	kk	hk	hh
419372:75:+	<hkxhk>	{10}	hk	hh	hh	--	kk	kk	kk	hk	hh	hk	hk	hh	--	hh	--	hk	hk	kk	hk	hk	hk	kk	hk	hh	kk	kk	--	kk	hk	hk	hh	hk	hk	hk	kk	kk	hh	hk	hk	kk	hk	kk	kk	hh	hh	hk	kk
419715:134:+	<hkxhk>	{10}	hh	hh	hh	hk	kk	kk	kk	hk	hh	hk	hh	hh	hh	hh	hk	hh	hk	kk	hh	hk	hk	kk	hk	hh	kk	kk	hh	kk	hh	hh	hh	hk	hk	hk	kk	kk	hh	hk	hk	kk	hh	kk	kk	hh	hh	hh	kk
428852:73:+	<nnxnp>	{-1}	nn	np	np	nn	nn	nn	nn	nn	nn	np	np	np	np	--	nn	np	nn	nn	np	nn	np	nn	np	np	nn	nn	np	nn	np	np	--	nn	nn	np	nn	nn	np	nn	np	nn	nn	nn	nn	np	--	np	nn
429156:52:+	<lmxll>	{1-}	ll	ll	ll	ll	lm	lm	lm	ll	ll	lm	lm	ll	lm	ll	ll	lm	ll	lm	lm	ll	lm	lm	lm	ll	lm	lm	lm	lm	lm	lm	ll	ll	ll	lm	lm	lm	ll	ll	lm	lm	ll	lm	lm	ll	ll	lm	lm
432489:132:-	<nnxnp>	{-0}	np	nn	nn	np	np	np	np	np	np	nn	nn	nn	nn	nn	--	nn	np	np	nn	np	nn	np	nn	nn	np	nn	nn	np	nn	nn	nn	np	np	nn	np	np	nn	--	nn	np	np	np	np	nn	nn	nn	np
433408:70:-	<nnxnp>	{-1}	nn	np	np	nn	nn	nn	nn	nn	nn	np	np	np	np	np	nn	np	nn	nn	np	nn	np	nn	np	np	nn	np	np	nn	np	np	np	nn	np	np	nn	nn	np	nn	np	nn	nn	nn	nn	nn	np	np	nn
433408:52:-	<nnxnp>	{-0}	np	nn	nn	np	np	np	np	np	np	nn	nn	nn	nn	nn	np	nn	np	np	--	np	nn	np	nn	nn	np	nn	nn	np	nn	nn	nn	np	nn	nn	np	np	nn	np	nn	np	np	np	np	np	nn	nn	np
433532:382:-	<nnxnp>	{-0}	np	nn	nn	--	--	np	np	np	np	nn	nn	nn	nn	nn	--	nn	np	np	nn	np	nn	np	nn	nn	np	nn	nn	--	nn	nn	nn	--	nn	nn	np	np	nn	np	nn	np	np	np	np	np	nn	nn	np
433861:7:+	<nnxnp>	{-0}	np	nn	nn	np	np	np	np	np	--	nn	nn	nn	nn	nn	np	nn	np	np	nn	np	nn	np	nn	nn	np	nn	nn	np	nn	nn	nn	np	nn	nn	np	np	nn	np	nn	np	np	np	np	np	nn	nn	np
435016:105:-	<nnxnp>	{-0}	np	nn	nn	np	np	np	np	np	np	nn	nn	nn	nn	np	np	nn	np	np	nn	np	nn	np	nn	nn	np	nn	nn	np	nn	nn	nn	np	nn	nn	np	np	nn	--	nn	np	np	np	--	np	nn	nn	np
436475:43:+	<nnxnp>	{-1}	nn	np	np	nn	nn	nn	nn	nn	nn	np	np	np	np	nn	nn	np	nn	nn	np	nn	np	nn	np	np	nn	np	np	nn	np	np	np	nn	np	np	nn	nn	np	nn	np	nn	nn	nn	nn	nn	np	np	nn
437306:154:-	<hkxhk>	{10}	hk	hh	hh	hk	kk	kk	kk	hk	hk	hk	hk	hh	hh	hk	hk	hh	hk	hk	hh	hk	hk	hk	hk	hh	kk	hk	hk	kk	hk	hk	hh	hk	hh	hk	kk	kk	hh	hk	hh	kk	hk	kk	kk	hk	hh	hk	kk
437360:114:-	<lmxll>	{1-}	ll	--	ll	ll	--	--	--	ll	ll	lm	--	ll	ll	ll	ll	ll	ll	ll	--	ll	lm	--	lm	ll	lm	--	lm	lm	lm	lm	ll	ll	ll	lm	lm	--	ll	ll	ll	--	ll	lm	lm	ll	ll	lm	lm
437453:100:-	<lmxll>	{1-}	ll	ll	ll	ll	lm	lm	lm	ll	ll	lm	lm	ll	ll	ll	ll	ll	ll	ll	lm	ll	--	lm	lm	ll	--	lm	lm	--	--	lm	ll	ll	ll	lm	lm	lm	ll	ll	ll	--	ll	lm	lm	ll	ll	lm	lm
439461:49:+	<hkxhk>	{01}	hk	kk	kk	hk	hk	hh	hh	hk	hk	hk	hk	kk	kk	hk	hk	hk	hk	hk	--	hk	hh	hh	--	kk	hh	hk	hk	hh	hk	hk	kk	hk	kk	hk	hh	hh	kk	hk	kk	hh	hk	hh	hh	hk	kk	hk	hh
439574:93:-	<hkxhk>	{01}	hk	kk	kk	hk	hk	hh	hh	hk	hk	hk	hk	kk	kk	hk	hk	hk	hk	hk	hk	hk	hh	--	hk	kk	hh	hk	hk	hh	hk	hk	kk	hk	kk	hk	hh	hh	kk	hk	kk	hh	hk	hh	hh	hk	kk	hk	hh
439586:32:+	<hkxhk>	{10}	hk	hh	hh	hk	hk	kk	kk	hk	hk	hk	hk	hh	hh	hk	hk	hk	hk	hk	hk	hk	kk	kk	hk	hh	kk	hk	hk	kk	hk	hk	hh	hk	hh	hk	kk	kk	hh	hk	hh	kk	hk	kk	kk	hk	hh	hk	kk
439586:72:+	<hkxhk>	{01}	hk	kk	kk	hk	hk	hh	hh	hk	hk	hk	hk	kk	kk	hk	hk	hk	hk	hk	hk	hk	hh	hh	hk	kk	hh	hk	hk	hh	hk	hk	kk	hk	kk	hk	hh	hh	kk	hk	kk	hh	hk	hh	hh	hk	kk	hk	hh
440206:90:-	<hkxhk>	{10}	hk	hh	hh	hk	hk	kk	kk	hk	hk	hk	hk	hh	hh	hk	hk	hk	kk	hk	hk	hk	kk	kk	hk	hh	kk	hk	hk	kk	hk	hk	hh	hk	hh	hk	kk	kk	hh	hk	hh	kk	hk	kk	kk	hk	hh	hk	kk
440206:46:-	<hkxhk>	{01}	hk	kk	kk	hk	hk	hh	hh	hk	hk	hk	hk	kk	kk	hk	hk	hk	hh	hk	hk	hk	hh	hh	hk	kk	hh	hk	hk	hh	hk	hk	kk	hk	kk	hk	hh	hh	kk	hk	kk	hh	hk	hh	hh	hk	kk	hk	hh
440227:433:+	<hkxhk>	{10}	hk	hh	hh	hk	hk	kk	kk	hk	hk	hk	hk	hh	hh	hk	hk	hk	kk	hk	hk	hk	kk	kk	hk	hh	kk	hk	hk	kk	hk	--	hh	hk	hh	hk	kk	kk	hh	hk	hh	kk	hk	kk	kk	hk	hh	--	kk
440362:22:+	<lmxll>	{0-}	--	lm	lm	--	ll	ll	ll	lm	lm	ll	ll	lm	lm	lm	--	lm	ll	--	ll	lm	ll	ll	ll	lm	ll	ll	ll	ll	ll	ll	lm	lm	lm	ll	ll	ll	lm	lm	lm	ll	lm	ll	ll	lm	lm	ll	ll
440979:46:-	<nnxnp>	{-0}	np	nn	nn	--	nn	np	np	np	np	nn	nn	nn	nn	np	np	np	np	np	nn	np	np	np	nn	nn	np	nn	nn	np	nn	nn	nn	np	nn	nn	np	np	nn	np	nn	np	--	np	np	np	nn	nn	np
440988:62:-	<lmxll>	{1-}	ll	ll	ll	ll	lm	lm	lm	ll	ll	lm	--	ll	ll	ll	ll	ll	lm	ll	--	ll	lm	lm	lm	ll	lm	--	lm	lm	lm	--	ll	ll	ll	lm	lm	lm	ll	ll	ll	lm	ll	lm	lm	ll	ll	--	lm
441101:490:-	<lmxll>	{1-}	ll	ll	ll	ll	lm	lm	lm	ll	ll	lm	lm	ll	ll	ll	ll	ll	lm	ll	lm	ll	lm	lm	lm	ll	lm	lm	lm	lm	lm	lm	ll	ll	ll	lm	lm	lm	ll	ll	ll	lm	ll	lm	lm	ll	ll	lm	lm
441411:408:-	<lmxll>	{0-}	lm	lm	--	lm	ll	ll	ll	lm	lm	ll	ll	--	lm	lm	lm	lm	ll	lm	ll	lm	ll	ll	ll	--	ll	ll	ll	ll	ll	ll	lm	lm	lm	ll	ll	ll	lm	lm	lm	ll	lm	ll	ll	lm	lm	ll	ll
442704:64:+	<lmxll>	{1-}	ll	ll	lm	ll	lm	lm	lm	ll	ll	lm	lm	ll	ll	ll	ll	ll	--	ll	lm	ll	lm	lm	lm	ll	lm	lm	lm	lm	lm	lm	ll	ll	ll	lm	lm	lm	ll	ll	ll	lm	ll	lm	lm	ll	ll	lm	lm
443289:35:+	<hkxhk>	{10}	hk	hh	hk	hk	hh	kk	hk	hk	hk	hk	hk	hh	hh	hk	hk	hk	kk	hk	hk	hk	kk	kk	hk	hh	kk	hk	hk	hk	kk	hk	hh	hk	hh	hk	kk	kk	hh	hk	hh	kk	--	hk	kk	hk	hh	hk	hk
443426:255:-	<hkxhk>	{10}	hk	hh	hk	hk	hh	kk	hk	hk	hk	hk	hk	hh	hh	hk	hk	hk	kk	hk	hk	hk	kk	kk	hk	hh	kk	hk	hk	hk	kk	hk	hh	hk	hh	--	kk	kk	hh	--	hh	kk	hk	--	kk	hk	hh	hk	hk
443426:183:-	<lmxll>	{1-}	ll	ll	lm	ll	ll	lm	lm	ll	ll	lm	lm	ll	ll	ll	ll	ll	lm	ll	lm	ll	lm	lm	lm	ll	lm	lm	lm	lm	lm	lm	ll	ll	ll	lm	lm	lm	ll	ll	ll	lm	ll	--	lm	ll	ll	lm	ll
443825:552:-	<nnxnp>	{-0}	np	nn	nn	np	nn	np	nn	np	np	nn	nn	nn	nn	np	np	np	np	np	nn	np	np	np	nn	nn	np	nn	nn	nn	np	nn	nn	np	nn	nn	np	--	nn	np	nn	np	np	nn	np	np	nn	nn	np
443858:455:-	<nnxnp>	{-0}	np	nn	nn	np	nn	np	nn	np	np	nn	nn	nn	nn	np	np	np	np	np	nn	np	np	np	nn	nn	np	nn	nn	nn	np	nn	nn	np	nn	nn	np	np	nn	np	nn	np	--	nn	np	np	nn	nn	np
443958:587:-	<nnxnp>	{-0}	np	nn	nn	np	nn	--	nn	np	np	nn	nn	nn	nn	np	np	np	np	np	nn	np	np	np	nn	nn	np	nn	nn	nn	np	nn	nn	np	nn	nn	np	np	nn	--	nn	np	np	nn	np	np	nn	nn	--
444106:87:+	<lmxll>	{1-}	ll	ll	lm	ll	ll	lm	lm	ll	ll	lm	--	ll	ll	ll	ll	ll	lm	ll	lm	ll	lm	lm	lm	ll	lm	lm	lm	lm	lm	lm	ll	ll	ll	lm	lm	lm	ll	ll	ll	lm	ll	lm	lm	ll	ll	lm	ll
444437:45:+	<hkxhk>	{10}	hk	hh	hk	hk	hh	kk	hk	hk	hk	hk	hk	hh	hh	hk	hk	hk	kk	hk	hk	hk	--	kk	hk	hh	kk	hk	hk	hk	kk	hk	hh	hk	hh	hk	kk	kk	hh	hk	hh	kk	hk	hk	kk	hk	hh	hk	hk
445479:25:-	<nnxnp>	{-0}	np	nn	nn	np	nn	np	nn	np	np	nn	nn	nn	nn	np	np	np	np	np	nn	--	np	np	nn	nn	np	nn	nn	nn	np	nn	nn	np	nn	nn	np	np	nn	np	nn	np	np	nn	np	--	nn	nn	np
445478:22:+	<nnxnp>	{-0}	np	nn	nn	np	nn	np	nn	np	np	nn	nn	nn	nn	np	np	np	--	np	nn	np	np	np	nn	nn	np	nn	nn	nn	np	nn	nn	np	nn	nn	np	--	nn	np	nn	np	np	nn	np	np	nn	nn	np
445540:93:-	<hkxhk>	{11}	hh	hk	kk	hh	hk	hh	kk	hh	hk	kk	kk	hk	--	hh	hh	hh	hk	hh	kk	hh	hk	hk	kk	hk	hk	kk	kk	kk	hk	kk	hk	hh	hk	kk	hk	hk	hk	hh	hk	hk	hh	kk	--	hh	hk	kk	hh
445540:79:-	<nnxnp>	{-0}	np	nn	nn	np	nn	np	nn	np	np	nn	nn	nn	nn	--	np	np	np	np	nn	np	np	np	nn	nn	np	nn	nn	nn	np	nn	nn	np	nn	nn	np	np	nn	np	nn	np	np	nn	--	np	nn	nn	np
446128:89:-	<nnxnp>	{-0}	np	nn	nn	np	nn	np	nn	np	np	nn	nn	nn	np	np	--	np	np	np	nn	np	np	np	nn	nn	np	nn	nn	nn	np	nn	nn	np	nn	nn	np	np	nn	--	nn	np	np	nn	np	np	nn	nn	np
446128:28:-	<nnxnp>	{-1}	nn	np	np	nn	np	nn	np	nn	nn	np	np	np	nn	nn	nn	nn	nn	nn	np	nn	nn	--	np	np	nn	np	np	np	nn	np	np	nn	np	np	nn	nn	np	nn	np	nn	nn	np	nn	nn	np	np	nn
446602:5:-	<hkxhk>	{01}	hk	kk	hk	hk	kk	--	hk	hk	hh	hk	hk	kk	hk	hk	hk	hk	hh	--	hk	hk	hk	hh	hk	kk	hh	hk	hk	hk	hh	kk	kk	hk	kk	hk	hh	hh	kk	hk	kk	hh	hk	hk	hh	hh	kk	hk	hk
446615:97:+	<lmxll>	{1-}	ll	ll	lm	ll	ll	ll	--	ll	lm	lm	lm	ll	ll	ll	ll	ll	lm	ll	lm	ll	ll	lm	lm	ll	lm	lm	lm	lm	lm	ll	ll	ll	ll	lm	lm	lm	ll	ll	ll	lm	ll	lm	lm	lm	ll	lm	ll
447672:23:+	<hkxhk>	{10}	hk	--	hk	hk	--	hk	hk	hk	--	hk	hk	hh	--	hk	hk	hk	kk	hk	--	hk	hk	--	hk	hh	kk	--	hk	hk	kk	hh	hh	hk	hh	hk	kk	kk	hh	hk	hh	kk	--	hk	kk	kk	hh	hk	hk
447672:55:+	<hkxhk>	{11}	hh	--	kk	hh	hk	--	kk	hh	--	kk	kk	hk	--	hh	hh	hh	hk	hh	--	hh	hh	--	kk	hk	hk	--	kk	kk	hk	hk	hk	hh	hk	kk	hk	hk	hk	hh	hk	hk	hh	kk	hk	hk	hk	kk	hh
447921:214:-	<lmxll>	{0-}	lm	lm	ll	lm	lm	--	ll	lm	ll	ll	ll	lm	lm	lm	--	lm	ll	lm	ll	lm	lm	ll	ll	lm	ll	ll	ll	ll	ll	lm	lm	lm	lm	ll	ll	ll	lm	lm	lm	ll	lm	ll	ll	ll	lm	ll	lm
448711:164:-	<hkxhk>	{01}	hk	kk	hk	hk	kk	hk	hk	--	hh	kk	hk	kk	hk	hk	hk	hk	hh	hk	hk	hk	hk	hh	hk	kk	hh	hk	hk	hk	hh	kk	kk	hk	kk	hk	hh	hh	kk	hk	kk	hh	hk	hk	hh	hh	kk	hk	hk
448711:8:-	<hkxhk>	{10}	hk	hh	hk	hk	hh	hk	hk	--	kk	hh	hk	hh	hk	hk	hk	hk	kk	hk	hk	hk	hk	kk	hk	hh	kk	hk	hk	hk	kk	hh	hh	hk	hh	hk	kk	kk	hh	hk	hh	kk	hk	hk	kk	kk	hh	hk	hk
448965:130:+	<hkxhk>	{01}	hk	kk	hk	hk	kk	hk	hk	hk	hh	kk	--	kk	hk	hk	hk	hk	hh	hk	--	hk	hk	hh	hk	kk	hh	hk	--	hk	hh	kk	kk	hk	kk	--	hh	hh	kk	hk	kk	hk	--	hk	hh	hh	kk	hk	hk
449967:8:-	<hkxhk>	{01}	hk	kk	hk	hk	kk	hk	kk	hk	hh	kk	hk	kk	hk	hk	hk	hk	hh	hk	hk	hk	--	hh	hk	kk	hh	hk	hk	--	hh	kk	kk	hh	kk	hk	hh	hh	kk	--	kk	hk	hk	hk	hh	hh	kk	hk	--
449981:16:+	<lmxll>	{1-}	ll	ll	lm	ll	ll	ll	ll	ll	lm	ll	lm	ll	ll	ll	ll	ll	lm	ll	lm	ll	ll	--	lm	ll	lm	lm	lm	lm	lm	ll	ll	lm	ll	lm	lm	lm	ll	ll	ll	--	ll	lm	lm	lm	ll	lm	ll
450283:176:-	<nnxnp>	{-1}	nn	np	np	nn	np	nn	np	nn	nn	np	np	np	nn	nn	nn	nn	nn	nn	np	nn	nn	nn	np	np	nn	np	np	np	nn	np	np	nn	np	np	nn	np	np	nn	np	np	nn	np	np	nn	np	np	nn
450775:126:+	<nnxnp>	{-1}	nn	np	np	nn	np	nn	--	nn	nn	np	np	np	nn	nn	nn	nn	nn	nn	np	nn	nn	nn	np	np	nn	np	np	np	nn	np	np	nn	np	np	nn	np	np	nn	np	np	nn	np	np	nn	np	np	nn
450980:182:-	<nnxnp>	{-0}	np	nn	nn	np	nn	np	nn	np	np	nn	nn	nn	np	np	np	np	np	np	nn	np	np	np	nn	nn	np	nn	nn	nn	np	nn	nn	np	nn	nn	np	nn	nn	np	nn	nn	np	nn	nn	np	nn	nn	np
451278:39:-	<hkxhk>	{11}	hh	hk	kk	hh	hk	hh	hk	hh	hk	hk	kk	hk	hh	hh	hh	hh	hk	hh	kk	hh	hh	hk	kk	hk	hk	kk	kk	kk	hk	hk	hk	hk	hk	kk	hk	kk	hk	hh	hk	kk	hh	kk	kk	hk	hk	kk	hh
451278:25:-	<hkxhk>	{00}	kk	hk	hh	kk	hk	kk	hk	kk	hk	hk	hh	hk	kk	kk	kk	kk	hk	kk	hh	kk	kk	hk	hh	hk	hk	hh	hh	hh	hk	hk	hk	hk	hk	hh	hk	hh	hk	kk	hk	hh	kk	hh	hh	hk	hk	hh	kk
451531:10:+	<lmxll>	{1-}	ll	ll	lm	ll	ll	ll	ll	ll	lm	ll	lm	ll	ll	ll	ll	ll	lm	ll	lm	ll	ll	lm	lm	ll	lm	lm	lm	lm	--	ll	ll	lm	ll	lm	lm	lm	ll	ll	ll	lm	ll	lm	lm	lm	ll	lm	ll
452175:72:-	<hkxhk>	{10}	hk	hh	kk	hk	hh	hk	hh	hk	kk	hh	hh	hh	hk	hk	hk	hk	kk	hk	hk	hk	hk	kk	hk	hh	hk	hk	hk	hk	kk	hh	hh	kk	hh	hk	kk	hk	hh	hk	hh	hk	--	hk	hk	kk	hh	hk	hk
452891:584:+	<nnxnp>	{-0}	np	nn	np	np	nn	np	nn	np	np	nn	nn	nn	np	np	nn	np	np	np	nn	np	np	np	nn	nn	np	nn	nn	nn	np	nn	nn	np	nn	nn	np	nn	nn	np	nn	nn	nn	nn	nn	np	nn	nn	np
453088:98:-	<hkxhk>	{10}	hk	hh	kk	hk	hh	hk	hh	kk	kk	hh	hh	hh	hk	hk	hk	hk	kk	hk	hk	hk	hk	kk	hk	hh	hk	hk	hk	hk	kk	hh	hh	kk	hh	hk	kk	hk	hh	hk	hh	hk	hh	hk	hk	kk	hh	hk	hk
453383:20:+	<lmxll>	{1-}	ll	ll	lm	ll	ll	ll	ll	ll	lm	ll	ll	ll	ll	ll	ll	ll	lm	ll	--	ll	ll	lm	lm	ll	ll	--	lm	lm	--	ll	ll	lm	ll	lm	ll	lm	ll	ll	ll	lm	ll	lm	lm	lm	ll	lm	ll
454257:71:+	<nnxnp>	{-1}	nn	np	nn	nn	np	nn	np	nn	nn	nn	nn	nn	nn	nn	nn	nn	nn	nn	np	nn	nn	nn	np	--	nn	np	np	np	nn	np	np	nn	np	np	nn	np	np	nn	np	np	np	np	np	nn	np	np	nn
455300:131:+	<hkxhk>	{01}	hk	hk	hh	hk	kk	hk	kk	hk	hh	hk	kk	hk	hk	hk	hk	hk	hh	hk	--	hk	hk	hh	hk	kk	hk	hk	hk	hk	hh	kk	kk	hh	kk	hk	hk	hk	kk	hk	kk	hk	kk	hk	hk	hh	kk	hk	hk
457525:103:-	<nnxnp>	{-0}	np	nn	np	np	nn	np	nn	np	np	np	nn	np	np	np	np	np	np	np	nn	np	np	np	nn	nn	np	nn	nn	nn	np	nn	nn	np	nn	nn	np	nn	nn	np	nn	nn	nn	nn	nn	np	nn	nn	np
457681:21:-	<nnxnp>	{-0}	np	nn	np	np	nn	np	nn	np	np	np	nn	np	np	np	--	np	np	np	nn	np	--	--	nn	nn	np	nn	nn	nn	np	nn	nn	np	nn	nn	np	nn	nn	np	nn	nn	nn	nn	nn	np	nn	nn	np
459479:124:+	<nnxnp>	{-1}	nn	np	nn	nn	nn	nn	np	nn	np	nn	nn	nn	nn	np	np	np	nn	np	np	nn	np	nn	nn	np	np	np	np	nn	nn	np	nn	np	np	np	np	nn	nn	np	nn	nn	np	nn	np	nn	np	nn	nn
459529:34:-	<lmxll>	{1-}	ll	lm	lm	ll	ll	lm	lm	ll	lm	ll	ll	lm	lm	lm	ll	ll	lm	lm	ll	lm	lm	ll	lm	ll	lm	ll	lm	ll	ll	lm	lm	ll	lm	ll	lm	ll	lm	ll	ll	lm	lm	ll	lm	lm	ll	ll	ll
459713:113:-	<hkxhk>	{10}	hk	hk	kk	hk	hk	kk	hk	hk	hk	hk	hh	kk	kk	hk	hh	hh	kk	hk	hh	kk	hk	hk	kk	hh	hk	hh	hk	hk	hk	hk	kk	hh	hk	hh	--	hk	kk	hh	hk	kk	hk	hk	hk	kk	hh	hk	hk
459713:15:-	<hkxhk>	{01}	hk	hk	hh	hk	hk	hh	hk	hk	hk	hk	kk	hh	hh	hk	kk	kk	hh	hk	kk	hh	hk	hk	hh	kk	hk	kk	hk	hk	hk	hk	hh	kk	hk	kk	hk	hk	hh	kk	hk	hh	hk	hk	hk	hh	kk	hk	hk
459835:37:+	<hkxhk>	{01}	hk	hk	hh	hk	hk	hh	hk	hk	hk	hk	hk	hh	hh	hk	kk	kk	hh	hk	kk	hh	hk	hk	hh	kk	hk	kk	hk	hk	hk	hk	hh	kk	hk	kk	hk	hk	hh	kk	hk	hh	hk	hk	hk	hh	kk	hk	hk
460256:321:+	<hkxhk>	{10}	--	hk	kk	hk	hk	kk	hk	hk	hk	hk	hk	kk	kk	hk	hh	hh	kk	hk	hh	kk	hk	hk	kk	hh	hk	hh	hk	--	hk	--	kk	hh	hk	hh	hk	hk	kk	hh	hk	kk	hk	hk	hk	kk	hh	hk	hk
460393:203:-	<lmxll>	{1-}	ll	lm	lm	ll	ll	--	lm	ll	lm	ll	ll	lm	lm	lm	ll	ll	--	lm	ll	--	lm	ll	lm	ll	lm	ll	lm	ll	ll	lm	lm	ll	lm	ll	lm	ll	lm	ll	ll	lm	lm	ll	lm	lm	ll	ll	ll
460606:44:+	<lmxll>	{1-}	ll	lm	lm	ll	ll	lm	lm	ll	lm	ll	ll	lm	lm	lm	ll	ll	lm	lm	ll	lm	lm	ll	lm	ll	lm	ll	lm	ll	ll	lm	lm	ll	lm	ll	lm	ll	lm	ll	ll	lm	lm	ll	lm	lm	ll	ll	ll
461325:260:+	<lmxll>	{1-}	ll	lm	lm	ll	ll	lm	lm	ll	lm	ll	ll	lm	lm	lm	ll	ll	lm	lm	ll	lm	lm	ll	lm	ll	lm	ll	lm	ll	ll	lm	lm	ll	lm	ll	lm	ll	lm	ll	ll	lm	lm	ll	lm	lm	ll	ll	ll
461703:266:-	<lmxll>	{1-}	ll	lm	lm	ll	ll	lm	--	ll	lm	ll	ll	lm	lm	lm	ll	ll	lm	lm	ll	lm	lm	ll	lm	ll	lm	ll	lm	ll	ll	--	lm	ll	lm	ll	lm	ll	lm	ll	ll	lm	--	ll	lm	--	ll	ll	ll
462052:399:-	<hkxhk>	{10}	hk	hk	kk	hh	hk	kk	hk	hk	hk	hk	hk	kk	kk	hk	hh	hh	kk	hk	hh	kk	hk	hk	kk	hh	hk	hh	hk	hk	--	hk	kk	hh	hk	hh	hk	hk	kk	hh	hk	kk	hk	hk	hk	kk	hh	--	hk
462223:111:-	<lmxll>	{0-}	lm	ll	ll	lm	lm	ll	ll	lm	--	lm	lm	ll	ll	ll	lm	lm	ll	ll	ll	ll	--	--	ll	lm	ll	ll	ll	lm	lm	ll	ll	lm	ll	lm	ll	lm	ll	lm	lm	ll	ll	lm	ll	ll	lm	lm	lm
462505:15:+	<lmxll>	{0-}	lm	ll	ll	lm	lm	ll	ll	--	ll	lm	lm	ll	ll	ll	lm	lm	ll	ll	lm	ll	ll	lm	ll	lm	ll	lm	ll	lm	lm	ll	ll	lm	ll	lm	ll	lm	ll	lm	lm	ll	ll	lm	ll	ll	lm	lm	lm
462515:400:-	<lmxll>	{0-}	lm	ll	ll	lm	lm	ll	ll	lm	ll	lm	lm	ll	ll	ll	lm	lm	ll	ll	lm	ll	ll	lm	ll	lm	ll	lm	ll	lm	lm	ll	ll	--	ll	lm	ll	lm	ll	lm	lm	ll	ll	lm	ll	ll	--	lm	lm
463265:83:+	<hkxhk>	{10}	hk	hk	kk	hh	hk	kk	hk	hk	hk	hk	hk	kk	kk	hk	hh	hh	kk	hk	hh	kk	kk	hk	kk	hh	hk	hh	hk	hk	hk	hk	kk	hh	hk	hh	hk	hk	kk	hh	hk	kk	hk	hk	hk	kk	hh	hk	hk
463265:87:+	<lmxll>	{1-}	ll	lm	lm	ll	ll	lm	lm	ll	lm	ll	ll	lm	lm	lm	ll	ll	lm	lm	ll	lm	lm	ll	lm	ll	lm	ll	lm	ll	ll	lm	lm	ll	lm	ll	lm	ll	lm	ll	ll	lm	lm	ll	lm	lm	ll	ll	ll
465243:39:-	<hkxhk>	{10}	hk	hk	kk	hh	hk	kk	hk	hk	--	hk	hk	kk	hk	hk	hh	hh	kk	--	hh	kk	kk	hk	kk	hh	hk	hh	hk	hk	hk	--	kk	hh	--	hh	--	hk	kk	hh	hk	kk	hk	hk	hk	kk	hk	hk	hk
465378:91:+	<hkxhk>	{10}	hk	hk	kk	hh	hk	kk	hk	hk	hk	hk	hk	kk	hk	hk	hh	hh	kk	hk	hh	kk	kk	hk	kk	hh	hk	hh	hk	hk	hk	hk	kk	hh	hk	hh	hk	hk	kk	hh	hk	kk	hk	hk	hk	kk	hk	hk	hk
465386:121:+	<hkxhk>	{01}	hk	hk	hh	kk	hk	hh	hk	hk	hk	hk	hk	hh	hk	hk	kk	kk	hh	hk	kk	hh	hh	hk	hh	kk	hk	kk	hk	hk	--	hk	hh	kk	hk	kk	hk	hk	hh	kk	hk	hh	hk	hk	hk	hh	hk	hk	hk
465783:106:+	<hkxhk>	{10}	hk	hk	kk	hh	hk	kk	hk	hk	hk	hk	hk	kk	hk	hk	hh	hh	kk	hk	--	kk	kk	hk	kk	hh	hk	hh	hk	hk	hk	hk	kk	hh	hk	hh	hk	hk	kk	hh	hk	kk	hk	hk	hk	kk	hk	hk	hk
465783:136:+	<hkxhk>	{01}	hk	hk	hh	kk	hk	hh	hk	hk	hk	hk	hk	hh	hk	hk	kk	kk	hh	hk	--	hh	hh	hk	hh	kk	hk	kk	hk	hk	hk	hk	hh	kk	hk	kk	hk	hk	hh	kk	hk	hh	hk	hk	hk	hh	hk	hk	hk
466806:82:+	<lmxll>	{1-}	ll	lm	lm	ll	ll	lm	lm	ll	lm	ll	ll	lm	lm	lm	ll	ll	lm	lm	--	lm	lm	ll	lm	ll	lm	--	lm	ll	ll	lm	lm	ll	lm	ll	lm	ll	lm	ll	ll	lm	lm	ll	lm	lm	ll	ll	ll
467814:121:+	<lmxll>	{1-}	ll	lm	lm	ll	ll	lm	lm	ll	lm	ll	ll	lm	lm	lm	ll	ll	--	lm	ll	lm	lm	ll	lm	ll	lm	ll	lm	ll	ll	lm	lm	ll	lm	ll	lm	ll	lm	ll	ll	lm	lm	ll	lm	lm	ll	ll	ll
469578:578:-	<lmxll>	{1-}	ll	--	lm	ll	ll	lm	--	ll	lm	ll	ll	lm	lm	lm	ll	ll	lm	lm	ll	lm	lm	ll	lm	ll	lm	ll	lm	ll	ll	lm	lm	ll	lm	ll	--	ll	lm	ll	ll	lm	lm	ll	lm	--	ll	ll	ll
470318:5:+	<lmxll>	{1-}	ll	lm	lm	ll	ll	ll	lm	ll	lm	ll	ll	lm	lm	lm	ll	ll	lm	lm	ll	lm	lm	ll	lm	lm	lm	ll	lm	ll	ll	lm	ll	ll	lm	ll	lm	ll	lm	ll	ll	lm	lm	ll	lm	lm	ll	ll	ll
471060:296:+	<lmxll>	{1-}	ll	lm	lm	ll	ll	ll	lm	ll	lm	ll	ll	lm	lm	lm	ll	ll	lm	lm	ll	--	lm	ll	lm	--	lm	ll	lm	ll	ll	--	ll	ll	lm	ll	lm	ll	--	ll	ll	lm	lm	ll	lm	lm	ll	ll	ll
472389:68:-	<lmxll>	{1-}	ll	--	lm	ll	ll	ll	lm	ll	lm	ll	ll	lm	--	lm	ll	ll	lm	lm	ll	lm	lm	ll	lm	lm	lm	ll	lm	ll	ll	lm	ll	ll	lm	ll	lm	ll	lm	ll	ll	lm	lm	ll	lm	lm	ll	ll	ll
479646:481:-	<lmxll>	{1-}	ll	--	lm	ll	ll	ll	lm	ll	--	ll	ll	lm	--	lm	ll	ll	lm	lm	ll	lm	lm	ll	lm	lm	lm	ll	--	ll	ll	lm	ll	ll	lm	ll	lm	ll	lm	ll	ll	lm	lm	ll	lm	lm	ll	ll	ll
479646:53:-	<lmxll>	{0-}	--	ll	ll	lm	lm	lm	ll	lm	ll	lm	lm	ll	ll	ll	lm	lm	ll	ll	lm	ll	ll	lm	ll	ll	ll	lm	ll	lm	lm	ll	lm	lm	ll	lm	ll	lm	ll	lm	lm	ll	ll	lm	ll	ll	lm	lm	lm
480713:116:+	<lmxll>	{1-}	ll	lm	lm	ll	ll	ll	lm	ll	lm	ll	ll	lm	lm	--	ll	ll	lm	lm	ll	ll	lm	ll	lm	lm	lm	ll	lm	ll	ll	lm	ll	ll	lm	ll	lm	ll	lm	ll	ll	lm	lm	ll	lm	lm	ll	ll	ll
481070:65:+	<lmxll>	{0-}	lm	ll	ll	lm	lm	lm	ll	lm	ll	lm	lm	ll	ll	ll	lm	lm	ll	ll	lm	lm	ll	lm	ll	ll	ll	--	ll	lm	lm	ll	lm	lm	ll	lm	ll	lm	ll	lm	lm	ll	ll	lm	ll	ll	lm	lm	lm
481738:31:-	<lmxll>	{0-}	lm	ll	ll	lm	lm	lm	ll	lm	ll	lm	lm	ll	ll	ll	lm	lm	ll	ll	lm	lm	ll	lm	ll	ll	ll	lm	ll	lm	lm	ll	lm	lm	ll	lm	ll	lm	ll	lm	lm	ll	ll	lm	ll	ll	lm	lm	lm
481865:565:+	<hkxhk>	{10}	--	hk	kk	hh	hk	hk	hk	hk	hk	hk	hk	kk	hk	hk	hh	hh	kk	hk	hh	hk	kk	hk	hk	hk	hk	hh	hk	hk	hk	kk	hk	hh	--	hh	hk	hk	kk	hh	hh	kk	hk	hk	hk	kk	hk	hk	hk
482229:186:+	<hkxhk>	{10}	hk	hk	kk	hh	hk	hk	hk	hk	hk	hk	hk	kk	hk	hk	hh	hh	kk	hk	hh	hk	kk	hk	hk	hk	hk	hh	hk	hk	hk	kk	hk	hh	hk	hh	hk	hk	kk	hh	hh	kk	hk	hk	hk	kk	hk	hk	hk
484007:27:+	<lmxll>	{0-}	lm	ll	ll	lm	lm	lm	ll	--	ll	lm	lm	ll	ll	ll	lm	lm	ll	ll	--	lm	lm	lm	ll	ll	ll	lm	ll	lm	--	ll	lm	lm	ll	lm	ll	lm	ll	lm	lm	ll	ll	lm	ll	ll	lm	lm	lm
485276:125:-	<lmxll>	{0-}	lm	ll	ll	lm	lm	lm	ll	lm	ll	lm	lm	ll	ll	ll	lm	lm	ll	ll	lm	lm	lm	lm	ll	ll	ll	--	ll	lm	lm	ll	lm	lm	ll	lm	ll	lm	ll	lm	lm	ll	ll	lm	ll	ll	lm	lm	lm
485533:27:-	<lmxll>	{0-}	lm	ll	ll	lm	lm	lm	ll	lm	ll	lm	lm	ll	ll	ll	lm	lm	ll	ll	lm	lm	lm	lm	ll	ll	ll	lm	ll	lm	lm	ll	lm	lm	ll	lm	ll	lm	ll	lm	lm	ll	ll	lm	ll	ll	lm	lm	lm
486495:63:+	<lmxll>	{0-}	lm	ll	ll	lm	lm	lm	ll	lm	ll	lm	lm	ll	ll	ll	lm	lm	ll	ll	lm	lm	lm	lm	ll	ll	ll	lm	ll	lm	lm	ll	lm	lm	ll	lm	ll	lm	ll	lm	lm	ll	ll	lm	ll	ll	--	lm	lm
486637:67:+	<lmxll>	{1-}	ll	--	lm	ll	ll	ll	lm	ll	lm	ll	ll	lm	lm	lm	ll	ll	lm	lm	ll	ll	ll	ll	lm	lm	--	ll	lm	ll	ll	lm	ll	ll	lm	ll	lm	ll	lm	ll	ll	lm	lm	ll	lm	lm	ll	ll	ll
486804:9:+	<lmxll>	{1-}	ll	--	lm	ll	ll	ll	lm	ll	lm	ll	ll	lm	lm	lm	ll	ll	lm	lm	ll	ll	ll	ll	lm	lm	lm	ll	lm	ll	ll	lm	ll	ll	lm	ll	lm	ll	lm	ll	ll	lm	lm	ll	lm	lm	ll	ll	ll
486857:76:+	<hkxhk>	{01}	hk	hk	hh	kk	hk	hk	hk	hk	hk	hk	hk	hh	hk	hk	kk	kk	hh	hk	kk	--	hk	hk	hk	hk	hk	kk	hk	hk	hk	hh	hk	kk	hk	kk	hk	hk	hh	kk	kk	hh	hk	hk	hk	hh	hk	hk	hk
487555:49:+	<nnxnp>	{-1}	nn	np	nn	--	nn	nn	np	nn	np	nn	nn	nn	np	np	np	np	nn	np	--	nn	nn	nn	--	np	--	np	--	nn	nn	nn	nn	np	np	np	--	nn	nn	np	np	nn	np	nn	np	nn	nn	nn	nn
487835:17:+	<hkxhk>	{01}	hk	hk	hh	kk	hh	hk	hk	hk	hk	hk	hk	hh	hk	hk	kk	kk	hh	hk	kk	hk	hk	hk	hk	hk	hk	kk	hk	hk	hk	hh	hk	kk	hk	kk	hk	hk	hh	kk	kk	hh	hk	hk	hk	hh	hk	hk	hk
487858:238:-	<nnxnp>	{-1}	nn	np	nn	np	nn	nn	--	nn	np	nn	nn	nn	np	np	np	np	nn	np	np	nn	nn	nn	np	np	np	np	np	nn	nn	nn	nn	np	np	np	np	nn	nn	np	np	nn	np	nn	np	nn	nn	nn	nn
487858:174:-	<hkxhk>	{10}	hk	hk	kk	hh	kk	hk	--	hk	hk	hk	hk	kk	hk	hk	hh	hh	kk	hk	hh	hk	hk	hk	hk	hk	hk	hh	hk	--	hk	kk	hk	hh	hk	hh	hk	hk	kk	hh	hh	kk	hk	hk	hk	kk	hk	hk	hk
488210:120:-	<lmxll>	{1-}	ll	lm	lm	ll	lm	ll	lm	ll	ll	ll	ll	lm	lm	lm	--	ll	lm	lm	ll	ll	ll	ll	lm	lm	lm	ll	lm	ll	ll	lm	ll	ll	lm	ll	lm	ll	lm	ll	ll	lm	lm	ll	lm	lm	ll	ll	ll
488277:307:-	<hkxhk>	{01}	hk	hk	hh	kk	hh	hk	hk	hk	hk	--	hk	hh	hk	hk	kk	kk	hh	hk	kk	--	hk	--	hk	hk	hk	kk	hk	hk	--	hh	--	kk	hk	kk	hk	hk	hh	kk	kk	hh	hk	--	hk	hh	hk	--	hk
488373:348:-	<hkxhk>	{11}	hh	kk	hk	hk	hk	hh	kk	hh	kk	hh	hh	hk	kk	kk	hk	hk	hk	kk	hk	hh	hh	hh	kk	kk	kk	hk	kk	hh	hh	hk	hh	hk	kk	hk	kk	hk	--	hk	hk	hk	kk	hh	kk	--	hh	hh	hh
488373:129:-	<lmxll>	{1-}	ll	--	lm	ll	lm	ll	lm	ll	lm	ll	ll	lm	lm	lm	ll	ll	lm	lm	ll	ll	ll	ll	lm	lm	lm	ll	lm	ll	ll	lm	ll	ll	lm	ll	lm	lm	--	ll	ll	lm	lm	ll	lm	--	ll	ll	ll
488624:17:+	<hkxhk>	{10}	--	hk	kk	hh	kk	hk	hk	hk	hk	hk	hk	kk	--	hk	hh	hh	kk	hk	hh	hk	hk	hk	hk	hk	hk	hh	hk	hk	hk	kk	hk	hh	hk	hh	hk	kk	kk	hh	hh	kk	--	hk	hk	kk	hk	hk	--
488624:77:+	<lmxll>	{1-}	ll	lm	lm	ll	lm	ll	lm	ll	lm	ll	ll	lm	--	lm	ll	ll	lm	lm	ll	ll	ll	ll	lm	lm	lm	ll	lm	ll	ll	lm	ll	ll	lm	ll	lm	lm	lm	ll	ll	lm	--	ll	lm	lm	ll	ll	ll
488952:446:-	<nnxnp>	{-0}	np	nn	np	nn	np	np	nn	np	nn	np	np	np	nn	nn	nn	nn	np	nn	nn	np	np	--	nn	nn	nn	nn	nn	np	np	np	np	nn	nn	nn	nn	np	np	nn	nn	np	nn	np	nn	np	np	np	np
488952:433:-	<lmxll>	{1-}	ll	lm	lm	ll	lm	ll	lm	ll	lm	ll	ll	lm	lm	lm	ll	ll	lm	lm	ll	ll	ll	ll	lm	lm	lm	ll	lm	ll	ll	lm	ll	ll	lm	ll	lm	lm	lm	ll	ll	lm	lm	ll	lm	lm	ll	ll	ll
489032:38:+	<lmxll>	{0-}	ll	ll	ll	lm	ll	lm	ll	lm	ll	lm	lm	ll	ll	ll	ll	lm	ll	ll	lm	lm	lm	--	ll	ll	ll	--	ll	lm	lm	ll	lm	lm	ll	lm	ll	ll	ll	lm	lm	ll	ll	lm	ll	ll	lm	lm	lm
489040:186:+	<lmxll>	{0-}	lm	ll	ll	ll	ll	lm	ll	lm	ll	lm	lm	ll	ll	ll	lm	lm	ll	ll	lm	lm	--	lm	ll	ll	ll	--	ll	lm	lm	ll	lm	lm	ll	--	ll	ll	ll	lm	lm	ll	ll	lm	ll	ll	--	lm	lm
489367:7:+	<hkxhk>	{01}	kk	hk	hh	kk	hh	hk	hk	hk	hk	hk	hk	hh	hk	--	kk	kk	hh	hk	kk	hk	hk	hk	hk	hk	kk	kk	hk	hk	hk	hh	hk	hk	hk	kk	hk	hh	hh	kk	kk	hh	hk	hk	hk	hh	hk	hk	hk
489367:464:+	<lmxll>	{0-}	lm	ll	ll	lm	ll	lm	ll	lm	ll	lm	lm	ll	ll	ll	lm	lm	ll	ll	lm	lm	lm	lm	ll	ll	lm	lm	ll	lm	lm	ll	lm	ll	ll	lm	ll	ll	ll	lm	lm	ll	ll	lm	ll	ll	lm	lm	lm
489736:106:-	<lmxll>	{1-}	ll	lm	lm	ll	lm	ll	lm	ll	lm	ll	ll	lm	lm	lm	ll	ll	lm	lm	ll	ll	ll	ll	ll	lm	ll	ll	lm	ll	ll	--	ll	lm	lm	ll	lm	lm	lm	ll	ll	lm	lm	ll	lm	lm	ll	ll	ll
490199:412:-	<lmxll>	{1-}	ll	lm	lm	ll	lm	ll	lm	ll	lm	ll	ll	lm	lm	lm	ll	ll	lm	lm	ll	ll	ll	ll	ll	--	ll	ll	lm	ll	ll	lm	ll	lm	lm	ll	lm	lm	lm	ll	ll	lm	--	ll	lm	lm	ll	ll	ll
491179:33:-	<hkxhk>	{10}	hh	hk	kk	hh	kk	kk	hk	kk	hk	hk	kk	kk	hh	kk	hh	hh	kk	hk	hh	hk	kk	kk	hh	hk	hh	--	kk	hk	hk	kk	hk	hk	hk	hh	hk	kk	kk	hh	hh	kk	hk	hh	hk	kk	kk	kk	hk
491228:128:+	<hkxhk>	{10}	hh	hk	kk	hh	kk	hk	hk	hk	hk	hk	hk	kk	hk	kk	hh	hh	kk	hk	hh	hk	hk	hk	hh	hk	hh	hh	hk	hk	hk	kk	hk	hk	hk	hh	hk	kk	kk	hh	hh	kk	hk	hh	hk	kk	hk	hk	--
491326:39:+	<hkxhk>	{10}	hh	hk	kk	hh	kk	hk	hk	--	hk	hk	hk	kk	hk	kk	hh	hh	kk	hk	hh	hk	hk	hk	hh	hk	hh	hh	hk	hk	hk	kk	hk	hk	hk	hh	hk	kk	kk	hh	hh	kk	hk	hh	hk	kk	hk	hk	hk
491728:130:+	<lmxll>	{0-}	lm	ll	ll	lm	ll	lm	ll	lm	ll	lm	lm	ll	ll	ll	lm	lm	ll	ll	lm	lm	lm	lm	lm	ll	lm	lm	lm	lm	lm	ll	lm	ll	ll	lm	ll	ll	ll	lm	lm	ll	ll	lm	ll	ll	lm	lm	lm
492276:8:+	<nnxnp>	{-0}	nn	nn	np	nn	--	np	nn	np	np	np	np	np	nn	np	nn	nn	np	nn	nn	np	np	np	nn	nn	nn	nn	np	np	np	np	np	nn	nn	nn	nn	np	np	nn	nn	np	nn	nn	nn	np	np	np	np
492276:105:+	<lmxll>	{0-}	lm	ll	ll	lm	ll	--	ll	lm	ll	lm	lm	ll	ll	ll	lm	lm	ll	ll	lm	lm	lm	--	lm	ll	lm	lm	lm	lm	lm	ll	lm	ll	ll	lm	ll	ll	ll	lm	lm	ll	ll	lm	ll	ll	lm	lm	lm
492968:411:+	<nnxnp>	{-1}	np	np	nn	np	nn	nn	np	nn	nn	nn	nn	nn	nn	nn	--	np	nn	np	np	nn	nn	nn	np	np	np	np	nn	nn	nn	nn	nn	np	np	np	np	nn	nn	np	np	nn	np	np	--	nn	nn	nn	nn
492968:468:+	<lmxll>	{1-}	ll	lm	lm	ll	lm	ll	lm	ll	lm	ll	ll	lm	lm	lm	ll	ll	lm	lm	ll	ll	ll	ll	ll	lm	ll	ll	ll	ll	ll	lm	ll	lm	lm	ll	lm	lm	lm	ll	ll	lm	lm	ll	--	lm	ll	ll	ll
493718:113:-	<hkxhk>	{01}	kk	hk	hh	kk	hh	hk	hk	hk	hh	hk	hk	hh	hh	hh	kk	kk	hh	hk	kk	hk	hk	hk	kk	hk	kk	kk	hk	hk	hk	hh	hk	hk	hk	kk	hk	hh	hh	kk	kk	hh	hk	kk	hk	hh	hk	hk	hk
494032:112:+	<lmxll>	{0-}	lm	ll	ll	lm	ll	lm	ll	lm	ll	lm	lm	ll	ll	ll	lm	lm	ll	ll	lm	lm	lm	lm	lm	ll	lm	--	lm	lm	ll	ll	lm	ll	ll	lm	ll	ll	ll	lm	lm	ll	ll	--	ll	ll	lm	lm	lm
494086:379:+	<lmxll>	{0-}	lm	ll	ll	lm	ll	lm	ll	lm	ll	lm	lm	ll	ll	ll	lm	--	ll	ll	lm	--	lm	lm	lm	ll	lm	lm	lm	lm	ll	ll	lm	ll	ll	lm	ll	ll	ll	lm	lm	ll	ll	lm	ll	ll	lm	lm	lm
494453:42:-	<hkxhk>	{01}	kk	hk	hh	hk	hh	hk	--	kk	hh	hk	kk	hh	hh	hh	kk	kk	hh	hk	kk	hk	kk	hk	kk	hk	kk	kk	kk	hk	hh	hh	hk	hk	hk	kk	--	hh	hh	kk	kk	hh	hk	kk	hk	hh	hk	hk	hk
494764:56:+	<hkxhk>	{10}	hh	kk	kk	hk	kk	hk	hk	hk	kk	hk	hk	kk	kk	kk	hh	hh	kk	hk	hh	hk	hk	--	hh	hk	hh	hk	hk	hk	kk	kk	hk	hk	hk	hh	hk	kk	kk	hh	hh	kk	hk	hh	hk	kk	hk	hk	hk
495382:32:+	<lmxll>	{1-}	ll	lm	lm	lm	lm	ll	lm	ll	lm	ll	ll	lm	lm	lm	ll	ll	lm	lm	ll	ll	ll	ll	ll	ll	ll	lm	ll	ll	lm	lm	ll	lm	lm	ll	lm	lm	lm	ll	ll	lm	lm	ll	lm	lm	ll	ll	ll
495415:513:+	<lmxll>	{0-}	lm	ll	ll	ll	ll	lm	ll	lm	ll	lm	lm	ll	ll	ll	lm	lm	ll	ll	lm	lm	--	lm	lm	lm	lm	ll	lm	lm	ll	ll	lm	ll	ll	lm	ll	ll	ll	lm	lm	ll	ll	lm	ll	ll	lm	lm	lm
496708:338:+	<lmxll>	{1-}	ll	lm	lm	lm	lm	ll	lm	ll	--	ll	ll	lm	lm	lm	ll	ll	lm	lm	ll	ll	ll	ll	ll	ll	ll	lm	ll	ll	lm	lm	ll	--	lm	ll	--	lm	lm	ll	ll	lm	lm	ll	lm	lm	ll	ll	ll
496905:119:-	<lmxll>	{0-}	lm	ll	ll	ll	ll	lm	ll	lm	ll	--	lm	ll	ll	ll	lm	lm	ll	ll	lm	lm	lm	lm	lm	lm	lm	ll	lm	lm	ll	ll	lm	ll	ll	lm	ll	ll	ll	lm	lm	ll	ll	lm	ll	ll	lm	lm	lm
497291:94:-	<lmxll>	{0-}	lm	ll	ll	ll	ll	lm	ll	lm	ll	lm	lm	ll	ll	ll	lm	lm	ll	ll	lm	lm	lm	lm	lm	lm	lm	ll	lm	lm	ll	ll	lm	ll	ll	lm	ll	ll	ll	lm	lm	ll	ll	lm	ll	ll	lm	lm	lm
497298:167:-	<lmxll>	{0-}	lm	ll	ll	ll	ll	lm	ll	lm	ll	lm	lm	ll	ll	ll	lm	lm	ll	ll	lm	lm	lm	lm	lm	lm	lm	ll	lm	lm	ll	ll	lm	ll	ll	lm	ll	ll	ll	lm	lm	ll	ll	lm	ll	ll	lm	lm	lm
497298:128:-	<lmxll>	{1-}	ll	lm	lm	lm	lm	ll	lm	ll	lm	ll	ll	lm	lm	lm	ll	ll	lm	lm	ll	ll	ll	ll	ll	ll	ll	lm	ll	ll	lm	lm	ll	lm	lm	ll	lm	lm	lm	ll	ll	lm	lm	ll	lm	lm	ll	ll	ll
498019:299:-	<lmxll>	{1-}	ll	lm	lm	lm	--	ll	lm	ll	lm	ll	ll	--	lm	lm	ll	ll	lm	lm	ll	ll	ll	ll	ll	ll	ll	lm	ll	ll	--	lm	ll	lm	lm	ll	lm	lm	lm	ll	ll	lm	lm	ll	lm	lm	ll	lm	ll
498019:264:-	<lmxll>	{0-}	lm	ll	ll	ll	ll	lm	ll	lm	ll	lm	lm	ll	ll	ll	lm	lm	ll	ll	lm	lm	lm	lm	lm	lm	lm	ll	--	lm	ll	ll	lm	ll	ll	lm	ll	ll	ll	lm	lm	ll	ll	lm	ll	ll	lm	ll	lm
498354:237:-	<lmxll>	{1-}	ll	lm	lm	lm	lm	ll	lm	ll	lm	ll	ll	lm	lm	lm	ll	ll	--	lm	ll	ll	ll	ll	ll	ll	ll	lm	ll	ll	lm	lm	ll	lm	lm	ll	lm	lm	lm	ll	ll	lm	lm	ll	lm	lm	ll	lm	ll
498421:423:+	<lmxll>	{0-}	lm	ll	ll	ll	ll	--	ll	lm	ll	lm	lm	ll	ll	ll	lm	lm	ll	ll	lm	lm	lm	lm	lm	lm	lm	ll	lm	lm	ll	ll	lm	ll	ll	lm	ll	ll	ll	lm	lm	ll	ll	lm	ll	ll	--	ll	lm
500243:103:-	<lmxll>	{0-}	--	ll	ll	ll	ll	--	ll	lm	ll	lm	lm	ll	ll	lm	lm	lm	ll	ll	lm	lm	--	--	lm	lm	lm	ll	lm	lm	ll	ll	--	ll	ll	lm	ll	ll	ll	--	--	ll	ll	--	ll	ll	--	ll	lm
500887:99:+	<lmxll>	{0-}	lm	ll	ll	ll	ll	lm	ll	lm	ll	lm	lm	ll	ll	lm	lm	lm	ll	ll	lm	lm	lm	lm	lm	lm	lm	ll	lm	lm	ll	ll	lm	ll	ll	lm	ll	ll	ll	lm	lm	ll	ll	lm	ll	ll	lm	ll	lm
500887:381:+	<lmxll>	{1-}	ll	--	lm	lm	lm	ll	lm	ll	lm	ll	ll	lm	lm	ll	ll	ll	lm	lm	ll	ll	ll	ll	ll	ll	ll	lm	ll	ll	lm	lm	ll	lm	lm	ll	lm	lm	--	ll	ll	lm	lm	ll	lm	lm	ll	lm	ll
501392:145:+	<hkxhk>	{10}	hh	hk	kk	hk	kk	hk	hk	hh	--	kk	hh	kk	kk	hk	hh	hh	kk	hk	--	hk	hh	hk	hh	hk	--	--	hh	hk	kk	kk	hh	hk	hk	hh	kk	kk	kk	hh	hh	kk	hk	hh	hk	kk	hh	kk	hh
501590:139:-	<lmxll>	{1-}	ll	lm	lm	lm	lm	ll	lm	ll	lm	lm	ll	lm	lm	ll	ll	ll	lm	lm	ll	ll	ll	ll	ll	ll	ll	lm	ll	ll	lm	lm	ll	lm	lm	ll	lm	lm	lm	ll	ll	lm	lm	ll	lm	lm	ll	lm	ll
501923:196:+	<lmxll>	{0-}	lm	ll	ll	ll	ll	lm	ll	lm	ll	ll	lm	ll	ll	--	lm	lm	ll	ll	lm	lm	lm	lm	lm	lm	lm	ll	lm	lm	ll	ll	lm	ll	ll	lm	ll	ll	ll	lm	lm	ll	ll	lm	ll	ll	lm	ll	lm
501950:114:-	<hkxhk>	{00}	hk	--	hk	hh	hk	kk	hk	hk	hk	hk	kk	hk	hk	kk	--	hk	hk	--	--	kk	hk	--	kk	kk	kk	--	kk	kk	hk	hk	kk	hh	hh	hk	hk	hk	hk	hk	hk	hk	hh	hk	hh	hk	kk	hk	kk
502381:576:-	<lmxll>	{1-}	ll	lm	lm	lm	lm	ll	lm	ll	--	lm	ll	lm	lm	ll	ll	ll	--	lm	ll	ll	ll	ll	ll	ll	ll	--	ll	ll	lm	lm	ll	lm	ll	ll	lm	lm	lm	ll	ll	lm	lm	ll	lm	lm	lm	lm	ll
502381:522:-	<hkxhk>	{01}	kk	hk	hh	hk	hh	hk	hh	kk	hh	hh	--	hh	hh	hk	kk	kk	hh	hk	kk	hk	kk	hk	hk	hk	hk	hh	hk	hk	hh	hh	hk	hk	kk	kk	hh	hh	hh	kk	kk	hh	hk	kk	hk	hh	hh	hh	hk
503628:11:+	<lmxll>	{0-}	lm	ll	ll	ll	ll	lm	ll	lm	ll	ll	lm	ll	ll	lm	lm	lm	ll	ll	ll	lm	lm	ll	--	lm	lm	ll	lm	lm	ll	ll	lm	ll	lm	lm	ll	ll	ll	lm	lm	ll	ll	lm	ll	ll	ll	ll	lm
503966:414:+	<lmxll>	{0-}	--	ll	ll	ll	ll	lm	ll	lm	ll	ll	lm	ll	ll	lm	lm	lm	ll	ll	ll	lm	lm	ll	lm	lm	lm	ll	lm	lm	ll	ll	ll	ll	lm	--	ll	ll	ll	lm	lm	ll	ll	lm	ll	ll	ll	ll	lm
504012:18:+	<lmxll>	{0-}	lm	ll	ll	ll	ll	lm	ll	lm	ll	ll	lm	ll	ll	lm	lm	lm	ll	ll	ll	--	lm	ll	lm	lm	lm	ll	lm	lm	ll	ll	ll	ll	lm	lm	ll	ll	ll	lm	lm	ll	ll	lm	ll	ll	ll	ll	lm
504012:448:+	<lmxll>	{1-}	ll	lm	lm	lm	lm	ll	lm	ll	lm	lm	ll	lm	lm	ll	ll	ll	lm	lm	lm	ll	ll	lm	ll	ll	ll	lm	ll	ll	lm	lm	lm	lm	ll	ll	lm	lm	lm	ll	ll	lm	--	ll	lm	lm	lm	lm	ll
504350:101:-	<hkxhk>	{10}	hh	hk	kk	hk	kk	hk	kk	hh	kk	kk	hk	hk	kk	hk	hh	hh	kk	hk	hk	hk	hh	kk	hk	hk	hk	kk	hk	hk	kk	kk	kk	hk	hh	hh	kk	kk	kk	hk	hh	kk	hk	hh	hk	kk	kk	kk	hk
504452:229:-	<lmxll>	{0-}	lm	ll	ll	ll	ll	lm	ll	lm	ll	ll	lm	ll	ll	lm	lm	lm	ll	ll	ll	lm	lm	ll	lm	lm	lm	ll	lm	lm	ll	ll	ll	ll	lm	lm	ll	ll	ll	lm	lm	ll	ll	lm	ll	ll	ll	ll	lm
505218:608:-	<lmxll>	{0-}	lm	ll	ll	ll	ll	lm	ll	lm	ll	ll	lm	ll	ll	lm	lm	ll	ll	ll	ll	lm	--	ll	lm	lm	lm	ll	lm	lm	ll	ll	ll	ll	lm	lm	ll	ll	ll	lm	lm	ll	ll	lm	ll	ll	ll	ll	lm
506368:33:-	<lmxll>	{1-}	ll	lm	lm	lm	lm	lm	lm	ll	lm	lm	ll	lm	--	ll	ll	lm	lm	--	lm	ll	ll	lm	ll	ll	ll	lm	ll	ll	lm	lm	lm	lm	ll	ll	lm	lm	lm	ll	ll	lm	lm	ll	lm	lm	lm	lm	ll
507053:25:+	<lmxll>	{1-}	ll	lm	lm	lm	lm	lm	lm	ll	lm	lm	ll	lm	lm	ll	ll	lm	lm	lm	lm	ll	ll	lm	ll	ll	ll	lm	ll	ll	lm	lm	lm	lm	ll	ll	lm	lm	lm	ll	ll	lm	ll	ll	lm	lm	lm	lm	ll
508759:555:+	<lmxll>	{1-}	ll	lm	lm	lm	lm	lm	lm	ll	ll	lm	ll	lm	lm	ll	ll	lm	ll	lm	lm	ll	ll	lm	ll	ll	ll	--	ll	ll	lm	lm	lm	lm	ll	ll	lm	lm	lm	ll	ll	lm	ll	ll	lm	--	lm	lm	ll
509899:190:-	<lmxll>	{0-}	lm	ll	ll	ll	ll	ll	ll	lm	lm	ll	lm	ll	ll	lm	lm	ll	lm	ll	ll	lm	lm	ll	lm	lm	lm	ll	lm	lm	ll	ll	ll	ll	lm	lm	ll	ll	ll	lm	lm	--	lm	lm	ll	ll	ll	ll	lm
510266:39:+	<lmxll>	{0-}	lm	ll	ll	ll	ll	ll	ll	lm	lm	ll	lm	ll	ll	--	lm	ll	lm	ll	ll	lm	lm	ll	lm	lm	lm	ll	lm	lm	ll	ll	ll	ll	lm	lm	ll	ll	ll	lm	lm	ll	lm	lm	ll	ll	ll	ll	lm
512072:57:-	<lmxll>	{1-}	ll	lm	lm	lm	lm	lm	lm	ll	ll	lm	ll	lm	lm	ll	ll	lm	ll	lm	lm	ll	ll	lm	ll	ll	ll	lm	ll	ll	lm	lm	lm	lm	ll	ll	lm	lm	lm	ll	ll	lm	ll	ll	lm	lm	lm	lm	ll
512598:52:+	<lmxll>	{1-}	ll	lm	lm	lm	lm	lm	lm	ll	ll	lm	ll	lm	lm	ll	ll	lm	ll	lm	lm	ll	ll	lm	ll	ll	ll	lm	ll	ll	lm	lm	lm	lm	ll	ll	lm	lm	lm	ll	ll	lm	ll	ll	lm	lm	lm	lm	lm
512888:201:-	<lmxll>	{0-}	--	ll	ll	ll	ll	ll	ll	lm	lm	ll	lm	ll	ll	lm	lm	ll	lm	ll	ll	lm	lm	ll	lm	lm	lm	ll	lm	lm	ll	ll	ll	ll	lm	lm	ll	ll	ll	lm	lm	ll	lm	lm	ll	ll	ll	ll	ll
512887:75:+	<lmxll>	{0-}	lm	ll	ll	ll	ll	ll	ll	lm	lm	ll	lm	ll	ll	lm	--	ll	lm	ll	ll	lm	lm	ll	lm	--	lm	ll	lm	lm	ll	ll	ll	ll	lm	lm	ll	ll	ll	lm	lm	ll	lm	lm	ll	ll	ll	ll	ll
512892:116:-	<hkxhk>	{00}	hk	hh	hk	hh	hh	hk	hk	hk	kk	hk	hk	hh	hk	kk	hk	hh	kk	hh	hk	kk	hk	hk	kk	kk	kk	hk	kk	kk	hk	hh	hk	hh	hk	hk	hk	hk	hk	kk	hk	hh	kk	hk	hh	hk	hk	hh	hk
513553:90:+	<lmxll>	{1-}	ll	lm	lm	lm	lm	lm	lm	ll	ll	lm	ll	lm	lm	ll	ll	lm	ll	lm	lm	ll	ll	lm	ll	ll	ll	lm	ll	ll	lm	lm	lm	lm	ll	ll	lm	lm	lm	ll	ll	lm	ll	ll	lm	lm	lm	lm	lm
513873:64:-	<lmxll>	{0-}	lm	ll	ll	ll	ll	ll	ll	lm	lm	ll	lm	ll	ll	lm	lm	ll	lm	ll	ll	lm	lm	ll	lm	lm	lm	ll	lm	lm	ll	ll	ll	ll	lm	lm	ll	ll	ll	lm	lm	ll	lm	lm	lm	ll	ll	ll	ll
513890:193:-	<lmxll>	{0-}	lm	ll	ll	ll	ll	ll	ll	lm	lm	ll	lm	ll	ll	lm	lm	ll	lm	ll	ll	lm	lm	ll	lm	lm	lm	ll	lm	lm	ll	ll	ll	ll	lm	lm	ll	ll	ll	lm	lm	ll	lm	lm	lm	ll	ll	ll	ll
514088:20:-	<lmxll>	{0-}	lm	ll	ll	ll	ll	ll	ll	lm	lm	ll	lm	ll	ll	lm	lm	ll	lm	ll	ll	lm	lm	ll	lm	lm	lm	ll	lm	lm	ll	ll	ll	ll	lm	lm	ll	lm	ll	lm	lm	ll	lm	--	lm	ll	ll	ll	ll
514161:113:+	<lmxll>	{1-}	ll	lm	lm	lm	--	lm	lm	ll	ll	lm	ll	lm	lm	ll	ll	lm	ll	lm	lm	ll	ll	lm	ll	ll	ll	lm	ll	ll	lm	lm	lm	lm	ll	ll	lm	ll	lm	ll	ll	lm	ll	ll	ll	lm	lm	lm	lm
514678:59:+	<lmxll>	{1-}	ll	lm	lm	lm	lm	lm	lm	ll	ll	lm	ll	lm	--	ll	ll	--	ll	lm	lm	ll	ll	lm	ll	ll	ll	lm	ll	ll	lm	lm	lm	lm	ll	ll	--	ll	lm	ll	ll	lm	ll	ll	ll	lm	lm	lm	lm
515128:38:+	<lmxll>	{0-}	lm	ll	ll	ll	ll	ll	ll	--	lm	ll	lm	ll	ll	lm	lm	ll	lm	ll	ll	lm	lm	ll	lm	lm	lm	ll	lm	lm	ll	ll	ll	ll	lm	lm	ll	lm	ll	--	lm	ll	lm	lm	lm	ll	ll	ll	ll
515269:70:-	<lmxll>	{1-}	ll	lm	lm	lm	lm	lm	lm	ll	ll	lm	ll	lm	lm	ll	ll	lm	ll	lm	lm	ll	ll	lm	ll	ll	ll	lm	ll	ll	lm	lm	lm	lm	ll	ll	lm	ll	lm	ll	ll	lm	ll	ll	ll	lm	lm	lm	lm
515603:633:-	<lmxll>	{1-}	ll	lm	lm	lm	lm	lm	lm	ll	ll	lm	ll	lm	lm	ll	ll	lm	ll	lm	lm	ll	ll	lm	ll	ll	ll	lm	ll	ll	lm	lm	lm	lm	ll	ll	lm	ll	lm	ll	ll	lm	ll	ll	ll	lm	lm	lm	lm
515631:100:-	<lmxll>	{0-}	lm	ll	ll	ll	ll	ll	ll	lm	lm	ll	lm	ll	ll	lm	lm	ll	lm	ll	ll	lm	lm	ll	lm	lm	lm	ll	lm	lm	ll	ll	ll	ll	lm	lm	ll	lm	ll	lm	lm	ll	lm	lm	lm	ll	ll	ll	ll
516288:227:-	<lmxll>	{1-}	ll	lm	lm	lm	lm	lm	lm	ll	ll	--	ll	lm	lm	ll	ll	lm	ll	lm	lm	ll	ll	lm	ll	ll	ll	lm	ll	ll	lm	lm	lm	lm	ll	ll	lm	ll	lm	ll	ll	lm	ll	ll	ll	lm	lm	lm	lm
516742:508:-	<lmxll>	{0-}	lm	ll	ll	ll	ll	ll	ll	lm	lm	ll	lm	ll	ll	lm	lm	ll	lm	ll	--	lm	--	ll	lm	lm	lm	ll	lm	lm	ll	ll	ll	ll	lm	lm	ll	lm	ll	ll	lm	ll	lm	lm	lm	ll	ll	ll	ll
516742:63:-	<hkxhk>	{01}	kk	--	hh	hk	hk	hh	hh	kk	hk	hh	kk	hk	hh	hk	kk	hk	hk	hk	hk	hk	kk	hh	kk	hk	hk	hh	hk	hk	hh	hk	hh	hk	kk	kk	hh	hk	hk	hh	hk	hk	hk	kk	kk	hh	hh	hk	hk
517294:34:+	<hkxhk>	{10}	hh	hk	kk	hk	hk	kk	kk	hh	hk	kk	hh	hk	kk	hk	hh	hk	hk	hk	kk	hk	hh	kk	hk	hk	hk	kk	--	hk	kk	hk	kk	hk	hh	hh	kk	hk	hk	kk	hk	hk	hk	hh	hh	kk	kk	hk	hk
518718:501:+	<lmxll>	{0-}	lm	ll	ll	ll	ll	ll	ll	lm	lm	ll	lm	ll	ll	lm	lm	ll	lm	ll	ll	lm	lm	ll	ll	lm	lm	ll	lm	lm	ll	ll	ll	ll	lm	lm	ll	lm	lm	ll	ll	ll	ll	lm	lm	ll	ll	ll	ll
518824:26:-	<nnxnp>	{-0}	nn	nn	np	nn	nn	np	np	nn	np	np	nn	nn	np	np	nn	nn	np	nn	np	np	nn	np	np	np	np	np	np	np	np	nn	np	nn	nn	nn	np	np	nn	np	np	nn	np	nn	nn	np	np	nn	nn
519445:129:+	<nnxnp>	{-1}	np	np	nn	np	np	np	nn	np	nn	nn	np	np	nn	nn	np	np	nn	np	nn	nn	np	nn	nn	nn	nn	nn	nn	nn	nn	np	nn	np	np	np	nn	nn	np	nn	nn	np	nn	np	np	nn	nn	np	np
519691:299:+	<hkxhk>	{10}	hk	hk	kk	hk	hk	hk	kk	hh	hk	kk	hh	hk	kk	hk	hh	hk	hk	hk	kk	hk	hh	kk	hk	hk	hk	kk	hk	hk	kk	hk	kk	hk	hh	hh	kk	hk	hh	kk	hk	hk	hk	hh	hh	kk	kk	hk	hk
520443:23:+	<lmxll>	{0-}	lm	ll	ll	ll	ll	ll	ll	lm	lm	ll	lm	ll	ll	lm	lm	ll	lm	ll	ll	lm	ll	ll	lm	lm	lm	ll	lm	lm	ll	ll	ll	ll	lm	lm	ll	lm	--	ll	lm	ll	lm	lm	lm	ll	ll	ll	ll
520443:544:+	<hkxhk>	{01}	hk	hk	hh	hk	hk	hk	hh	kk	hk	hh	kk	hk	hh	hk	kk	hk	hk	hk	hh	hk	hk	hh	hk	hk	hk	hh	hk	hk	hh	hk	hh	hk	kk	hk	hh	hk	kk	hh	hk	hk	hk	kk	kk	hh	hh	hk	hk
520446:75:+	<hkxhk>	{10}	hk	hk	kk	hk	hk	hk	kk	hh	hk	kk	hh	hk	kk	hk	hh	hk	hk	hk	kk	hk	hk	kk	hk	hk	hk	kk	hk	--	kk	hk	kk	hk	hh	hk	kk	hk	hh	kk	hk	hk	--	hh	hh	kk	kk	--	hk
520494:91:+	<nnxnp>	{-1}	nn	--	nn	--	np	np	nn	np	nn	nn	np	np	nn	nn	np	np	nn	np	nn	nn	np	nn	nn	nn	nn	nn	nn	nn	nn	np	nn	np	np	nn	nn	nn	np	nn	nn	np	nn	np	np	nn	nn	np	np
521891:108:+	<hkxhk>	{10}	hk	hk	kk	hk	hk	hk	kk	hh	hk	kk	hh	hk	kk	hk	hh	hk	hk	hk	kk	hk	hk	kk	hk	hk	hk	hk	hh	hk	kk	hk	kk	hk	hh	hk	kk	hk	hh	kk	hk	hk	hk	hh	hh	kk	kk	hk	hk
522105:5:+	<nnxnp>	{-1}	nn	--	nn	np	np	np	nn	np	nn	nn	--	np	nn	nn	np	np	nn	np	nn	nn	np	nn	nn	nn	nn	np	np	nn	nn	np	nn	--	np	nn	nn	nn	np	nn	nn	np	nn	np	np	nn	nn	np	np
522105:37:+	<nnxnp>	{-0}	np	nn	np	nn	nn	nn	np	nn	np	np	nn	nn	np	np	nn	nn	np	nn	np	np	nn	np	np	np	np	nn	nn	np	np	nn	np	nn	nn	np	np	np	nn	np	np	nn	np	nn	nn	np	np	nn	nn
524438:460:-	<lmxll>	{0-}	lm	ll	ll	lm	ll	ll	ll	lm	lm	ll	lm	ll	ll	lm	lm	ll	lm	ll	ll	lm	ll	ll	lm	lm	lm	--	--	lm	ll	ll	ll	ll	ll	lm	ll	lm	lm	ll	lm	ll	lm	--	--	ll	ll	ll	ll
524855:20:-	<lmxll>	{1-}	ll	lm	lm	ll	lm	lm	lm	ll	ll	lm	ll	lm	lm	ll	ll	lm	ll	lm	lm	ll	lm	lm	ll	ll	ll	ll	ll	ll	lm	lm	lm	--	--	ll	lm	ll	ll	lm	ll	lm	ll	ll	ll	lm	lm	lm	lm
524995:11:-	<nnxnp>	{-0}	np	nn	np	nn	nn	nn	np	nn	np	np	nn	nn	np	np	nn	nn	np	nn	np	np	nn	np	np	np	np	nn	nn	np	np	nn	np	nn	nn	np	--	np	nn	np	np	nn	np	nn	nn	np	np	nn	nn
525271:113:-	<nnxnp>	{-0}	np	nn	np	nn	nn	nn	np	nn	np	np	nn	nn	np	np	nn	nn	np	nn	np	np	nn	np	np	np	np	nn	nn	np	np	nn	np	nn	nn	np	np	np	nn	np	np	nn	np	nn	nn	np	np	nn	nn
525581:486:+	<nnxnp>	{-1}	nn	--	nn	np	np	np	nn	np	nn	nn	np	np	nn	nn	np	np	nn	np	nn	nn	np	nn	nn	nn	nn	np	np	nn	nn	--	nn	np	np	nn	nn	nn	np	nn	nn	np	nn	np	np	nn	nn	np	--
525921:102:-	<lmxll>	{1-}	ll	lm	lm	ll	lm	lm	lm	ll	ll	lm	ll	lm	lm	ll	ll	lm	ll	lm	lm	ll	lm	lm	ll	ll	ll	ll	ll	ll	lm	lm	lm	lm	lm	ll	lm	ll	ll	lm	ll	lm	ll	ll	ll	lm	lm	lm	lm
526043:125:-	<nnxnp>	{-0}	np	nn	np	nn	nn	nn	nn	nn	np	np	nn	nn	np	np	nn	nn	np	nn	np	np	nn	--	np	nn	np	nn	nn	np	np	nn	np	nn	nn	np	np	np	nn	np	np	nn	np	nn	nn	np	np	nn	nn
526303:58:+	<nnxnp>	{-1}	nn	nn	nn	np	np	np	np	np	nn	nn	--	np	nn	nn	--	np	nn	np	nn	nn	np	nn	nn	--	nn	np	--	nn	nn	np	nn	np	np	nn	nn	nn	--	nn	nn	np	nn	np	np	nn	nn	--	np
526914:406:+	<nnxnp>	{-0}	np	np	np	nn	nn	nn	nn	nn	np	np	nn	nn	np	np	nn	nn	np	nn	np	np	nn	np	np	nn	np	nn	nn	np	np	nn	np	nn	nn	np	--	np	nn	np	np	nn	np	nn	nn	np	np	nn	nn
527006:607:-	<lmxll>	{0-}	lm	ll	ll	lm	ll	ll	ll	--	lm	ll	lm	lm	ll	lm	lm	ll	lm	ll	ll	lm	ll	ll	lm	lm	lm	lm	lm	lm	ll	ll	ll	ll	ll	--	ll	--	lm	ll	lm	ll	lm	lm	lm	ll	ll	ll	ll
527006:507:-	<nnxnp>	{-1}	nn	nn	nn	np	np	np	np	--	nn	nn	np	np	nn	nn	np	np	nn	np	nn	nn	np	nn	nn	np	nn	np	np	nn	nn	np	nn	np	np	nn	nn	nn	np	nn	nn	np	nn	np	np	nn	nn	np	np
527116:82:+	<lmxll>	{1-}	ll	lm	lm	ll	lm	lm	lm	ll	ll	lm	ll	ll	lm	ll	ll	lm	ll	lm	lm	ll	lm	lm	ll	ll	ll	ll	ll	ll	lm	lm	lm	lm	lm	--	lm	ll	ll	lm	ll	lm	ll	ll	ll	lm	lm	lm	lm
527239:518:-	<nnxnp>	{-0}	np	np	--	nn	nn	nn	nn	nn	np	np	nn	nn	np	np	nn	nn	np	nn	--	np	nn	--	np	nn	np	nn	nn	np	--	nn	--	nn	nn	np	np	np	nn	np	np	nn	np	nn	nn	np	--	nn	nn
527468:137:+	<nnxnp>	{-0}	np	np	np	nn	nn	nn	nn	nn	np	np	nn	nn	np	np	nn	nn	np	nn	np	np	nn	np	np	nn	np	nn	nn	np	np	nn	np	nn	nn	np	np	np	nn	np	np	nn	np	nn	nn	np	np	nn	nn
527742:106:+	<lmxll>	{1-}	ll	lm	lm	ll	lm	lm	lm	ll	ll	lm	ll	ll	lm	ll	ll	lm	ll	lm	lm	ll	lm	ll	ll	ll	ll	ll	ll	ll	lm	lm	lm	lm	lm	ll	lm	ll	ll	lm	ll	lm	ll	ll	ll	lm	lm	lm	lm
527865:114:-	<nnxnp>	{-1}	nn	nn	nn	np	np	np	np	np	nn	nn	np	np	nn	nn	np	np	nn	np	nn	nn	np	nn	nn	np	nn	np	np	nn	nn	np	nn	np	np	nn	nn	nn	np	nn	nn	np	nn	np	np	nn	nn	np	--
528907:22:-	<hkxhk>	{10}	hk	kk	kk	hh	hk	hk	hk	hh	hk	kk	hh	hh	kk	hk	hh	--	hk	hk	kk	hk	hk	hk	hk	hh	hk	hh	hh	hk	kk	hk	kk	hk	hk	hk	kk	hk	hh	kk	hk	hk	--	hh	hh	kk	kk	hk	hk
529037:143:+	<hkxhk>	{10}	hk	kk	kk	hh	hk	hk	hk	hh	hk	kk	hh	hh	kk	hk	hh	hk	hk	hk	kk	hk	hk	hk	hk	hh	hk	hh	hh	hk	kk	hk	kk	hk	hk	hk	kk	hk	hh	kk	hk	hk	hk	hh	hh	kk	kk	hk	hk
529417:51:+	<nnxnp>	{-1}	nn	nn	nn	np	np	np	np	np	nn	nn	np	np	nn	nn	np	np	nn	np	nn	nn	np	nn	nn	np	nn	np	np	nn	nn	np	nn	np	np	nn	nn	nn	np	nn	nn	np	nn	--	np	nn	nn	nn	np
529421:208:-	<hkxhk>	{00}	kk	hk	hk	hk	hh	hh	hh	hk	kk	hk	hk	hk	hk	kk	--	hh	kk	hh	hk	kk	hh	kk	kk	hk	kk	hk	hk	kk	hk	hh	hk	hh	hh	kk	hk	kk	hk	hk	kk	hh	kk	hk	hk	hk	hk	hk	hh
529755:118:-	<hkxhk>	{01}	hk	hh	hh	kk	hk	hk	hk	kk	hk	hh	kk	kk	hh	hk	kk	hk	hk	hk	hh	hk	hk	hk	hk	kk	hk	kk	kk	hk	hh	hk	hh	hk	hk	hk	hh	hk	kk	hh	hk	hk	hk	kk	kk	hh	hh	hh	hk
530117:124:-	<hkxhk>	{10}	hk	kk	kk	hh	hk	hk	hk	hh	hk	kk	hh	hh	kk	kk	hh	hk	hk	hk	kk	hk	hk	hk	hk	hh	hk	hh	hh	hk	kk	hk	kk	hk	hk	hk	kk	hk	hh	kk	hk	hk	hk	hh	hh	kk	kk	kk	hk
530250:95:+	<hkxhk>	{10}	hk	kk	kk	hh	hk	hk	hk	hh	hk	kk	hh	hh	hk	kk	hh	hk	hk	hk	kk	hk	hk	hk	hk	hh	hk	hh	hh	hk	kk	hk	kk	hk	hk	hk	kk	hk	hh	kk	hk	hk	hk	hh	hh	kk	kk	kk	hk
530697:272:+	<lmxll>	{1-}	ll	lm	--	ll	lm	lm	lm	ll	ll	lm	ll	ll	ll	--	ll	lm	ll	--	lm	ll	lm	ll	ll	ll	ll	ll	ll	ll	lm	--	lm	lm	lm	ll	lm	ll	ll	lm	ll	lm	ll	ll	ll	lm	lm	lm	lm
531044:46:+	<hkxhk>	{01}	hk	hh	hh	kk	hk	hk	hk	kk	hk	hh	kk	kk	hk	hh	kk	hk	hk	hk	hh	hk	hk	--	kk	kk	hk	kk	kk	hk	hh	hk	hh	hk	hk	hk	hh	--	kk	hh	hk	hk	hk	kk	kk	hh	hh	hh	hh
531052:608:+	<hkxhk>	{10}	hk	kk	kk	hh	hk	hk	hk	hh	hk	kk	hh	hh	hk	kk	hh	hk	hk	hk	kk	hk	hk	hk	hh	hh	hk	hh	hh	hk	kk	hk	kk	hk	hk	hk	kk	hk	hh	kk	hk	--	hk	hh	hh	kk	kk	kk	kk
531102:287:-	<hkxhk>	{01}	hk	hh	hh	kk	hk	hk	hk	kk	hk	hh	kk	kk	hk	hh	kk	hk	hk	hk	hh	hk	hk	hk	kk	kk	hk	kk	kk	hk	hh	hk	hh	hk	hk	hk	hh	hk	kk	hh	hk	--	hk	kk	kk	hh	hh	hh	hh
531238:116:-	<nnxnp>	{-1}	nn	nn	nn	np	np	np	np	np	nn	nn	np	np	nn	nn	np	np	--	np	--	nn	np	--	np	np	nn	--	np	nn	nn	np	nn	np	np	nn	nn	nn	np	nn	nn	np	nn	np	np	nn	nn	nn	nn
531295:537:-	<hkxhk>	{10}	hk	kk	kk	hh	hk	hk	hk	hh	hk	kk	hh	hh	hk	kk	hh	hk	hk	hk	kk	hk	hk	hk	hh	hh	hk	hh	hh	hk	kk	hk	kk	hk	hk	hk	kk	hk	hh	kk	hk	hk	hk	hh	hh	kk	kk	kk	kk
531353:154:-	<hkxhk>	{01}	hk	hh	hh	kk	hk	hk	hk	kk	hk	hh	kk	kk	hk	hh	kk	hk	hk	--	hh	hk	hk	hk	kk	kk	hk	kk	kk	hk	hh	--	hh	hk	hk	hk	hh	hk	kk	hh	hk	hk	hk	kk	kk	hh	hh	hh	hh
531353:188:-	<hkxhk>	{10}	hk	kk	kk	hh	hk	hk	hk	hh	hk	kk	hh	hh	hk	kk	hh	hk	hk	--	kk	hk	hk	hk	hh	hh	hk	hh	hh	hk	kk	--	kk	hk	hk	hk	kk	hk	hh	kk	hk	hk	hk	hh	hh	kk	kk	kk	kk
531549:33:+	<nnxnp>	{-1}	nn	nn	nn	np	np	--	np	np	nn	nn	np	np	nn	nn	np	np	nn	np	nn	nn	np	nn	np	np	nn	np	np	nn	nn	np	nn	np	np	nn	nn	nn	np	nn	nn	np	nn	np	np	nn	nn	nn	nn
531549:85:+	<hkxhk>	{00}	kk	hk	hk	hk	hh	hh	hh	hk	kk	hk	hk	hk	kk	hk	hk	hh	kk	hh	hk	kk	hh	kk	hk	hk	kk	hk	hk	kk	hk	hh	hk	hh	hh	hk	hk	kk	hk	hk	kk	hh	kk	hk	hk	--	hk	hk	kk
531549:122:+	<hkxhk>	{11}	--	hk	hk	hk	kk	kk	kk	hk	hh	hk	hk	hk	hh	hk	hk	kk	hh	kk	hk	hh	kk	hh	hk	hk	hh	hk	hk	hh	hk	kk	hk	kk	kk	hk	hk	hh	hk	hk	hh	kk	hh	hk	hk	--	hk	hk	hh
531549:129:+	<nnxnp>	{-0}	--	np	np	nn	nn	nn	nn	nn	np	np	nn	nn	np	np	nn	nn	np	nn	np	np	nn	np	nn	nn	np	nn	nn	np	np	nn	np	nn	nn	np	np	np	nn	np	np	nn	np	nn	nn	--	np	np	--
531623:34:+	<nnxnp>	{-0}	np	np	np	nn	nn	nn	nn	nn	np	np	nn	nn	np	np	nn	nn	np	nn	np	np	nn	np	nn	nn	np	nn	nn	np	np	nn	np	nn	nn	np	np	np	nn	np	np	nn	np	nn	nn	np	np	np	np
531864:160:-	<hkxhk>	{10}	--	kk	hk	hh	hk	hk	hk	hh	hk	kk	hh	hh	hk	kk	hh	hk	hk	hk	--	hk	hk	hk	hh	hh	hk	hh	hh	hk	kk	hk	kk	hh	hk	kk	kk	hk	hh	kk	hk	hk	hk	hk	hh	kk	kk	kk	kk
531946:37:-	<hkxhk>	{01}	hk	hh	hk	kk	hk	hk	hk	kk	hk	hh	kk	kk	hk	hh	kk	hk	hk	hk	hh	hk	hk	hk	kk	kk	hk	kk	kk	hk	hh	hk	hh	hk	hk	hh	hh	hk	kk	hh	hk	hk	hk	hk	kk	hh	hh	hh	hh
532056:78:+	<hkxhk>	{01}	--	--	hk	kk	hk	hk	hk	kk	--	hh	kk	kk	kk	hh	--	hk	hk	hk	--	--	hk	--	kk	kk	hk	kk	kk	hk	hh	hk	hh	hk	hk	hh	hh	hk	kk	--	hk	hk	hk	hk	kk	hh	--	hh	hh
532233:30:+	<hkxhk>	{10}	hk	kk	hk	hh	hk	hk	hk	hh	hk	kk	hh	hh	hk	kk	hh	hk	hk	hk	kk	hk	hk	hk	--	hh	hk	hh	hh	hk	kk	hk	kk	hk	hk	kk	kk	hk	hh	kk	hk	hk	hk	hk	hh	kk	kk	kk	kk
532462:96:-	<hkxhk>	{10}	kk	kk	hk	hh	hk	hk	hk	hh	--	kk	hh	hh	hk	kk	hh	hk	hk	hk	kk	hk	hk	hk	hh	--	hk	--	hh	hk	kk	hk	kk	hk	hk	kk	kk	hk	hh	kk	hk	hk	hk	hk	hh	kk	kk	kk	kk
532487:110:-	<hkxhk>	{10}	hk	kk	hk	hh	hk	hk	hk	hh	hk	kk	hh	hh	hk	kk	--	hk	--	hk	kk	hh	hk	--	hh	hh	hk	--	hh	hk	kk	hk	kk	hk	hk	kk	kk	hk	hh	kk	hk	--	hk	hk	hh	kk	kk	kk	kk
532675:444:-	<nnxnp>	{-1}	nn	nn	np	np	np	np	np	np	nn	nn	np	--	nn	nn	np	np	np	np	nn	nn	np	nn	np	np	nn	np	np	nn	nn	np	nn	np	np	nn	nn	nn	np	nn	nn	np	nn	nn	np	nn	nn	nn	nn
532782:46:+	<hkxhk>	{10}	hk	kk	hk	hh	hk	hk	hk	hh	hk	kk	hh	hh	hk	kk	hh	hk	hh	hk	hk	hk	hk	hk	hh	hh	hk	hh	hh	hk	kk	hk	kk	hk	hk	kk	kk	hk	hh	kk	hk	hk	hk	hk	hh	kk	kk	kk	kk
532845:114:+	<hkxhk>	{10}	hk	kk	hk	hh	--	hk	hk	hh	hk	kk	hh	hh	hk	kk	hh	hk	hh	hk	hk	hk	hk	hk	hh	hh	hk	hh	hh	hk	kk	--	kk	hk	--	kk	kk	hk	hh	kk	hk	hk	--	hk	hh	kk	kk	kk	kk
532845:65:+	<hkxhk>	{01}	hk	hh	hk	kk	--	hk	hk	kk	hk	hh	kk	kk	hk	hh	kk	hk	kk	hk	hk	hk	hk	hk	kk	kk	hk	kk	kk	hk	hh	--	hh	hk	--	hh	hh	hk	kk	hh	hk	hk	--	hk	kk	hh	hh	hh	hh
533124:207:-	<hkxhk>	{10}	hk	kk	hk	hh	hk	hk	hk	hh	hk	kk	hh	hh	hk	kk	hh	hk	hh	hk	hk	hk	hk	hk	hh	hh	hk	hh	hh	hk	kk	hk	kk	hk	hk	kk	kk	hk	hh	kk	hk	hk	hk	hk	hh	kk	kk	kk	kk
533191:84:+	<hkxhk>	{10}	hk	kk	hk	hh	hk	hk	hk	hh	hk	kk	hh	hh	hk	kk	hh	hk	hh	hk	hk	hk	hk	hk	hh	hh	hk	hh	hh	hk	kk	hk	kk	hk	hk	kk	kk	hk	hh	kk	hk	hk	hk	hk	hh	kk	kk	kk	kk
533443:88:-	<hkxhk>	{01}	hk	hh	hk	kk	hk	hk	hk	hk	--	hh	kk	kk	hk	hh	kk	hk	kk	hk	hk	hk	--	--	kk	kk	hk	kk	kk	--	hh	--	hh	hk	hk	hh	hh	hk	kk	hh	hk	hk	hk	hk	kk	hh	hh	hh	hh
533443:516:-	<hkxhk>	{10}	hk	kk	hk	hh	hk	hk	hk	hk	--	kk	hh	hh	hk	kk	hh	hk	hh	hk	hk	hk	--	--	hh	hh	hk	hh	hh	--	kk	--	kk	hk	hk	kk	kk	hk	hh	kk	hk	hk	hk	hk	hh	kk	kk	kk	kk
533451:100:+	<hkxhk>	{01}	hk	hh	hk	kk	hk	hk	hk	hk	hk	hh	kk	kk	hk	hh	kk	hk	kk	hk	hk	hk	hk	hk	kk	kk	hk	kk	kk	hk	hh	hk	hh	hk	hk	hh	hh	hk	kk	hh	hk	hk	hk	hk	kk	hh	hh	hh	hh
533514:463:+	<hkxhk>	{10}	hk	kk	hk	hh	hk	hk	hk	hk	hk	kk	hh	hh	hk	kk	hh	hk	hh	--	hk	hk	hk	hk	hh	hh	hk	hh	hh	hk	kk	hk	kk	hk	hk	kk	kk	hk	hh	kk	hk	hk	hk	hk	hh	kk	kk	kk	kk
533690:162:+	<lmxll>	{1-}	ll	lm	lm	ll	lm	lm	lm	lm	ll	--	ll	ll	ll	lm	ll	lm	ll	--	ll	ll	lm	ll	ll	ll	ll	ll	ll	ll	lm	lm	lm	lm	lm	lm	lm	ll	ll	lm	ll	lm	ll	ll	ll	lm	--	lm	lm
534122:210:+	<hkxhk>	{01}	hk	hh	hk	kk	hk	hk	hk	hk	hk	hh	kk	kk	hk	hh	kk	hk	kk	hk	hk	hk	--	--	kk	kk	kk	kk	kk	hk	hh	hk	hh	hk	hk	hh	hk	hk	kk	hh	hk	hk	hk	hk	kk	hh	--	hh	hh
534222:82:+	<hkxhk>	{11}	hh	hk	kk	hk	kk	kk	kk	kk	hh	hk	hk	hk	hh	hk	hk	kk	hk	kk	hh	hh	kk	hh	hk	--	hk	hk	hk	hh	hk	kk	hk	kk	kk	hk	kk	hh	hk	hk	hh	kk	hh	hh	hk	hk	hk	hk	hk
534346:69:-	<hkxhk>	{11}	hh	hk	kk	hk	kk	kk	kk	kk	hh	hk	hk	hk	hh	hk	hk	kk	hk	kk	hh	hh	kk	hh	hk	hk	hk	hk	hk	hh	hk	kk	hk	kk	kk	hk	kk	hh	hk	hk	hh	kk	hh	hh	--	hk	hk	hk	hk
534370:116:-	<lmxll>	{0-}	lm	ll	ll	lm	ll	ll	ll	ll	lm	ll	lm	lm	lm	ll	lm	ll	lm	ll	lm	lm	ll	lm	lm	lm	lm	lm	lm	lm	ll	ll	ll	ll	ll	ll	ll	lm	lm	ll	lm	ll	lm	lm	lm	ll	--	ll	ll
534896:197:+	<lmxll>	{0-}	lm	ll	ll	lm	ll	ll	ll	ll	lm	ll	lm	lm	lm	ll	lm	ll	lm	ll	lm	lm	--	lm	lm	lm	lm	lm	lm	lm	ll	--	ll	ll	ll	ll	ll	lm	lm	ll	lm	ll	lm	lm	lm	ll	ll	ll	ll
535180:168:-	<hkxhk>	{10}	hk	kk	hk	hh	hk	hk	hk	--	hk	kk	hh	hh	hk	kk	hh	hk	hh	hk	hk	hk	hk	hk	hh	hh	hh	hh	hh	hk	kk	hk	kk	hk	hk	kk	hk	hk	hh	kk	hk	hk	hk	hk	hh	kk	kk	kk	kk
535348:68:-	<hkxhk>	{01}	hk	hh	hk	kk	hk	hk	hk	hk	hk	hh	kk	kk	hk	hh	kk	hk	kk	hk	hk	hk	hk	hk	kk	kk	kk	kk	kk	hk	hh	hk	hh	hk	hk	hh	hk	hk	kk	hh	hk	hk	hk	hk	kk	hh	hh	hh	hh
535501:13:-	<hkxhk>	{01}	hk	hh	hk	kk	hk	hk	hk	hk	hk	hh	kk	kk	hk	hh	kk	hk	kk	hk	hk	hk	--	hk	kk	kk	kk	kk	kk	hk	hh	hk	hh	hk	hk	hh	hk	hk	kk	hh	hk	hk	hk	hk	kk	hh	hh	hh	hh
535501:22:-	<hkxhk>	{10}	hk	kk	hk	hh	hk	hk	hk	hk	hk	kk	hh	hh	hk	kk	hh	hk	hh	hk	hk	hk	--	hk	hh	hh	hh	hh	hh	hk	kk	hk	kk	hk	hk	kk	hk	hk	hh	kk	hk	hk	hk	hk	hh	kk	kk	kk	kk
535749:98:-	<hkxhk>	{10}	hk	kk	hk	hh	hk	hk	hk	hk	hk	kk	hh	hh	hk	kk	hh	hk	hh	hk	hk	hk	hk	--	hh	hh	hh	hh	hh	--	kk	hk	kk	hk	hk	kk	hk	hk	hh	kk	hk	hk	hk	--	hh	kk	kk	kk	kk
535911:130:-	<nnxnp>	{-0}	np	np	nn	nn	nn	nn	nn	nn	np	np	nn	nn	np	np	nn	nn	nn	nn	np	--	nn	np	nn	nn	nn	nn	nn	np	np	nn	np	nn	nn	np	nn	np	nn	np	np	nn	np	--	nn	np	np	np	np
535911:20:-	<lmxll>	{0-}	lm	ll	ll	lm	ll	ll	ll	ll	lm	ll	lm	lm	lm	ll	lm	ll	lm	ll	lm	--	ll	lm	lm	lm	lm	lm	lm	lm	ll	ll	ll	ll	ll	ll	ll	lm	lm	ll	lm	ll	lm	--	lm	ll	ll	ll	ll
536537:57:+	<lmxll>	{0-}	--	ll	ll	lm	ll	ll	ll	ll	lm	ll	lm	lm	lm	ll	lm	ll	lm	ll	--	--	ll	--	lm	lm	lm	lm	lm	lm	ll	ll	ll	lm	ll	ll	ll	lm	lm	ll	--	ll	--	lm	lm	ll	ll	ll	ll
536758:127:+	<hkxhk>	{01}	hk	hh	hk	kk	hk	hk	hk	hk	--	hh	kk	kk	hk	hh	kk	hk	kk	hk	hk	hk	hk	hk	kk	kk	kk	kk	kk	hk	hh	--	hh	kk	hh	hh	hk	hk	kk	hh	hk	hk	hk	hk	kk	hh	hh	hh	hh
536758:87:+	<hkxhk>	{10}	hk	kk	hk	hh	hk	hk	hk	hk	--	kk	hh	hh	hk	kk	hh	hk	hh	hk	hk	hk	hk	hk	hh	hh	hh	hh	hh	hk	kk	--	kk	hh	kk	kk	hk	hk	hh	kk	hk	hk	hk	hk	hh	kk	kk	kk	kk
536824:125:-	<hkxhk>	{10}	hk	kk	hk	hh	hk	hk	hk	hk	hk	kk	hh	hh	hk	kk	hh	hk	hh	hk	hk	hk	hk	--	hh	hh	hh	hh	hh	hk	kk	hk	kk	hh	kk	kk	--	hk	hh	kk	--	hk	hk	hk	hh	kk	kk	kk	kk
536872:44:+	<nnxnp>	{-0}	np	np	nn	nn	nn	nn	nn	nn	np	np	nn	nn	np	np	nn	nn	nn	nn	np	--	nn	np	nn	nn	nn	nn	nn	--	--	nn	np	nn	np	np	nn	np	nn	np	np	nn	np	np	nn	np	np	np	np
536953:106:-	<hkxhk>	{10}	hk	kk	hk	hh	hk	hk	hk	hk	hk	kk	hh	hh	hk	kk	hh	hk	hh	hk	hk	hk	hk	hk	hh	hh	hh	hh	hh	hk	kk	hk	kk	hh	kk	kk	hk	hk	hh	kk	hk	hk	hk	hk	hh	kk	kk	kk	kk
536953:41:-	<hkxhk>	{01}	hk	hh	hk	kk	hk	hk	hk	hk	hk	hh	kk	kk	hk	hh	kk	hk	kk	hk	hk	hk	hk	hk	kk	kk	kk	kk	kk	hk	hh	hk	hh	kk	hh	hh	hk	hk	kk	hh	hk	hk	hk	hk	kk	hh	hh	hh	hh
537011:25:+	<hkxhk>	{00}	kk	hk	hh	hk	hh	hh	hh	hh	kk	hk	hk	hk	kk	hk	hk	hh	hk	hh	kk	kk	hh	kk	hk	hk	hk	hk	hk	kk	hk	hh	hk	hk	hk	hk	hh	kk	hk	hk	kk	hh	kk	kk	hk	hk	hk	hk	hk
537516:36:-	<hkxhk>	{10}	hk	kk	hk	hh	hk	hk	hk	hk	hk	kk	hh	hh	hk	kk	hh	hk	hh	hk	--	hk	hk	--	hh	hh	hh	--	hh	hk	kk	hk	kk	hh	kk	kk	hk	hk	hh	kk	hh	hk	hk	hk	hh	kk	kk	kk	kk
537763:110:-	<hkxhk>	{01}	hk	hh	hk	kk	hk	hk	hk	hk	hk	hh	kk	kk	hk	hh	kk	hk	kk	hk	--	hk	hk	--	kk	kk	kk	kk	kk	hk	hh	hk	hh	kk	hh	hh	hk	hk	kk	hh	kk	hk	hk	hk	kk	hh	hh	hh	hh
537824:12:+	<hkxhk>	{10}	hk	kk	--	hh	hk	hk	hk	hk	hk	kk	hh	hh	hk	kk	hh	hk	hh	hk	--	hk	hk	hk	hh	hh	hh	hh	hh	hk	kk	hk	kk	hh	kk	kk	hk	hk	hh	kk	hh	hk	hk	hk	hh	kk	kk	kk	kk
538291:117:+	<hkxhk>	{10}	hk	kk	hk	hh	hk	hk	hk	hk	hk	kk	hh	hh	hk	kk	hh	hk	hh	hk	hk	hk	hk	hk	hh	hh	hh	hh	hh	hk	kk	hk	kk	hh	kk	kk	hk	hk	hh	kk	hh	hk	hk	hk	hh	kk	kk	kk	kk
538753:15:+	<hkxhk>	{00}	kk	hk	hh	hk	hh	hh	hh	hh	--	hk	hk	hk	kk	hk	hk	hh	hk	hh	--	kk	--	--	hk	hk	hk	--	hk	kk	hk	hh	hk	hk	hk	hk	hh	kk	hk	hk	hk	hh	kk	kk	hk	hk	hk	hk	hk
539737:22:-	<hkxhk>	{01}	hk	hh	hk	kk	hk	hk	--	hk	hk	hh	kk	kk	hk	hh	kk	hk	kk	hk	hk	hk	--	hk	kk	hk	kk	kk	hk	hk	hh	hk	hh	kk	hh	hh	hk	hk	kk	hk	kk	hk	hk	--	kk	hh	hh	hh	hh
539875:15:+	<hkxhk>	{00}	kk	hk	hh	hk	hh	hh	hh	hh	kk	hk	hk	hk	kk	hk	hk	hh	hk	hh	kk	kk	hh	kk	hk	hh	hk	hk	kk	kk	hk	hh	hk	hk	hk	hk	hh	kk	hk	hh	hk	hh	kk	kk	hk	hk	hk	hk	--
541296:185:-	<lmxll>	{1-}	ll	lm	lm	ll	lm	lm	lm	--	ll	lm	ll	ll	ll	lm	ll	lm	ll	lm	ll	ll	lm	ll	ll	lm	ll	ll	ll	ll	lm	lm	lm	ll	lm	lm	lm	ll	ll	lm	ll	lm	ll	ll	ll	lm	lm	ll	lm
541295:118:+	<lmxll>	{1-}	ll	lm	lm	ll	lm	lm	lm	lm	ll	lm	ll	ll	ll	lm	ll	lm	ll	lm	ll	ll	lm	ll	ll	lm	ll	ll	ll	ll	--	lm	lm	ll	lm	lm	lm	ll	ll	lm	ll	lm	ll	ll	ll	lm	lm	ll	lm
541307:26:+	<lmxll>	{1-}	ll	lm	lm	ll	lm	lm	lm	lm	ll	lm	ll	ll	ll	lm	ll	lm	ll	lm	ll	ll	--	ll	ll	lm	ll	ll	ll	ll	lm	--	lm	ll	lm	lm	--	ll	ll	lm	ll	lm	ll	ll	ll	lm	lm	ll	lm
541640:124:+	<lmxll>	{0-}	lm	ll	ll	lm	ll	ll	ll	ll	lm	ll	--	lm	lm	ll	lm	ll	lm	ll	lm	--	ll	lm	lm	ll	lm	lm	lm	lm	ll	ll	ll	--	ll	ll	ll	lm	lm	ll	lm	ll	lm	lm	lm	ll	ll	--	ll
541695:78:+	<lmxll>	{1-}	ll	lm	lm	ll	lm	lm	lm	lm	ll	lm	ll	ll	ll	lm	ll	--	ll	lm	--	--	lm	ll	ll	lm	ll	ll	ll	ll	lm	lm	lm	ll	lm	lm	lm	ll	ll	lm	ll	lm	ll	--	ll	lm	lm	ll	lm
541695:172:+	<hkxhk>	{10}	hk	kk	hk	hh	hk	hk	hk	kk	hk	kk	hh	hh	hk	hk	hh	--	hh	hk	--	--	hk	hk	hh	hk	hh	hh	hk	hk	kk	hk	kk	hh	kk	kk	hk	hk	hh	hk	hh	hk	hk	hk	hh	kk	kk	hk	kk
542189:108:+	<lmxll>	{1-}	ll	lm	lm	ll	lm	lm	lm	lm	ll	lm	ll	ll	ll	lm	ll	lm	ll	lm	ll	ll	lm	ll	ll	lm	ll	ll	ll	ll	lm	lm	lm	ll	lm	lm	lm	ll	ll	lm	ll	lm	ll	ll	ll	lm	lm	ll	lm
543299:92:+	<hkxhk>	{10}	hk	kk	hk	hh	--	hk	hk	kk	hk	kk	hh	hh	hk	hk	hh	kk	hh	hk	hk	hk	hk	hk	hh	hk	hh	hh	hk	hk	kk	hk	kk	hh	kk	kk	hk	hk	hh	hk	hh	hk	hk	--	hh	kk	kk	hk	kk
543299:311:+	<nnxnp>	{-1}	nn	nn	np	np	--	np	np	nn	nn	nn	np	--	nn	np	np	nn	--	np	nn	nn	np	nn	np	np	np	np	nn	nn	nn	np	nn	np	nn	nn	np	nn	np	np	np	np	nn	nn	np	nn	nn	nn	nn
543405:48:-	<nnxnp>	{-1}	nn	nn	np	np	np	np	np	nn	nn	nn	np	np	nn	np	np	nn	np	--	nn	nn	np	--	--	np	np	np	nn	nn	nn	np	nn	np	nn	nn	np	nn	np	np	--	np	nn	nn	np	nn	nn	nn	nn
543411:135:+	<hkxhk>	{10}	kk	kk	kk	--	kk	kk	kk	kk	kk	kk	hh	hh	kk	hk	hh	kk	hh	kk	kk	kk	kk	kk	hh	kk	hh	hh	hk	kk	kk	kk	kk	hh	kk	kk	kk	hk	hh	kk	hh	kk	kk	kk	hh	kk	kk	kk	kk
543778:12:-	<lmxll>	{1-}	ll	ll	lm	lm	lm	lm	lm	lm	ll	lm	ll	lm	ll	lm	lm	lm	lm	ll	lm	lm	--	lm	lm	lm	ll	lm	lm	ll	ll	ll	ll	lm	ll	lm	ll	lm	ll	lm	lm	ll	ll	ll	lm	ll	ll	ll	ll
543939:15:-	<hkxhk>	{00}	hk	kk	hk	hh	hh	hk	hk	hh	hh	hh	kk	hk	kk	hh	--	hk	hk	hk	--	hh	hk	--	hh	hh	kk	hh	hk	kk	kk	kk	kk	hh	kk	hh	hk	hh	hk	hh	hk	hk	hk	hk	hh	kk	--	kk	hk
544295:80:+	<lmxll>	{1-}	ll	ll	lm	lm	lm	lm	lm	lm	lm	lm	ll	lm	ll	lm	lm	lm	lm	ll	lm	lm	ll	lm	lm	lm	ll	lm	lm	ll	ll	ll	ll	lm	ll	lm	ll	lm	ll	lm	lm	ll	ll	ll	lm	ll	ll	ll	ll
544400:89:+	<hkxhk>	{11}	hk	--	hk	kk	kk	hk	hk	kk	kk	kk	hh	hk	hh	kk	hk	hk	hk	hk	kk	kk	--	--	kk	kk	hh	kk	hk	hh	hh	hh	hh	kk	hh	kk	hk	kk	hk	kk	hk	hk	hk	hk	kk	hh	hh	hh	hk
544904:487:-	<lmxll>	{1-}	ll	ll	lm	lm	lm	lm	lm	lm	lm	lm	ll	lm	ll	lm	lm	lm	lm	ll	lm	lm	ll	lm	lm	lm	ll	lm	lm	ll	ll	ll	ll	lm	ll	lm	ll	lm	ll	lm	lm	ll	ll	ll	lm	ll	ll	ll	ll
544952:35:+	<lmxll>	{1-}	ll	ll	lm	lm	lm	lm	lm	lm	lm	lm	ll	lm	ll	lm	--	lm	lm	ll	lm	lm	ll	lm	lm	lm	ll	lm	lm	ll	ll	ll	ll	lm	ll	lm	ll	lm	ll	lm	lm	ll	ll	ll	lm	ll	ll	ll	ll
544971:82:+	<lmxll>	{0-}	lm	lm	ll	ll	ll	ll	ll	ll	ll	ll	lm	ll	lm	ll	ll	ll	ll	lm	ll	ll	lm	ll	ll	ll	lm	ll	ll	lm	lm	lm	lm	ll	lm	ll	lm	ll	lm	ll	ll	lm	lm	lm	ll	lm	lm	lm	lm
545321:292:-	<lmxll>	{0-}	lm	lm	ll	ll	ll	ll	ll	ll	ll	ll	lm	ll	lm	ll	ll	ll	ll	lm	ll	ll	lm	ll	ll	ll	lm	ll	ll	lm	--	--	lm	ll	lm	ll	lm	ll	lm	ll	ll	lm	lm	lm	ll	lm	lm	lm	lm
545476:119:+	<hkxhk>	{11}	hk	hh	hk	kk	kk	hk	hk	kk	kk	kk	hh	hk	hh	kk	hk	kk	hk	hk	kk	kk	hk	hk	kk	kk	hh	--	hk	hh	hh	hh	hh	kk	hh	kk	hk	kk	hk	kk	hk	hk	hk	hk	kk	hh	--	hh	hk
546108:270:+	<lmxll>	{0-}	--	lm	ll	ll	ll	ll	ll	ll	ll	ll	lm	ll	lm	ll	ll	ll	ll	--	ll	ll	lm	ll	ll	ll	lm	ll	ll	lm	lm	lm	lm	ll	lm	ll	lm	ll	ll	ll	ll	ll	lm	lm	ll	lm	lm	lm	lm
546527:38:+	<lmxll>	{1-}	ll	ll	lm	lm	lm	lm	lm	lm	lm	lm	ll	lm	ll	lm	lm	lm	lm	ll	lm	lm	ll	lm	lm	lm	ll	lm	lm	ll	ll	ll	ll	lm	ll	lm	ll	lm	lm	lm	lm	lm	ll	ll	lm	ll	ll	ll	ll
546563:463:-	<lmxll>	{0-}	lm	lm	ll	ll	ll	ll	ll	ll	ll	ll	lm	ll	lm	ll	ll	ll	ll	lm	ll	ll	lm	ll	ll	ll	lm	ll	ll	lm	lm	lm	lm	ll	lm	ll	lm	ll	ll	ll	ll	ll	lm	lm	ll	lm	lm	lm	lm
546572:469:+	<hkxhk>	{00}	hk	kk	hk	hh	hh	hk	hk	hh	hh	hh	kk	hk	kk	hh	hk	hh	hk	hk	hh	hh	hk	hk	hh	hh	kk	hh	hk	kk	kk	kk	kk	hh	kk	hh	hk	hh	hh	hh	hk	hh	hk	hk	hh	kk	kk	kk	hk
546991:72:-	<lmxll>	{1-}	ll	ll	lm	lm	lm	lm	lm	lm	lm	lm	ll	lm	ll	lm	lm	lm	lm	ll	lm	--	ll	lm	lm	lm	ll	lm	lm	ll	ll	ll	lm	lm	ll	lm	ll	lm	lm	lm	lm	lm	ll	ll	lm	ll	ll	ll	ll
547832:252:-	<lmxll>	{1-}	ll	ll	--	lm	lm	lm	lm	--	lm	lm	ll	lm	ll	lm	lm	lm	lm	ll	lm	lm	ll	lm	lm	lm	ll	lm	lm	ll	ll	ll	lm	--	ll	lm	ll	lm	--	--	lm	lm	ll	ll	--	ll	ll	ll	ll
548549:51:-	<nnxnp>	{-1}	np	nn	np	np	np	nn	nn	np	np	np	nn	--	nn	np	nn	np	nn	np	np	np	np	nn	np	np	nn	np	nn	nn	nn	nn	nn	nn	nn	np	np	np	np	np	nn	--	np	np	np	nn	nn	nn	np
549088:439:+	<lmxll>	{0-}	lm	lm	ll	ll	ll	lm	ll	ll	ll	ll	lm	ll	lm	ll	ll	ll	ll	lm	ll	ll	lm	ll	ll	ll	lm	ll	ll	lm	lm	ll	ll	ll	lm	ll	lm	ll	ll	ll	ll	ll	lm	lm	ll	lm	lm	lm	lm
549199:113:-	<hkxhk>	{00}	hk	kk	hh	hh	hh	kk	hk	hh	hh	hh	kk	--	kk	hh	hk	hh	--	hk	hh	hh	--	--	hh	hh	kk	hh	hk	kk	kk	--	hk	hk	kk	hh	hk	hh	hh	hh	hk	hk	hk	hk	hh	kk	kk	kk	hk
549508:434:-	<lmxll>	{0-}	lm	lm	ll	ll	ll	lm	ll	ll	ll	ll	lm	ll	lm	ll	ll	ll	ll	lm	ll	ll	lm	ll	ll	ll	lm	ll	ll	lm	lm	ll	ll	ll	lm	ll	lm	ll	ll	ll	ll	ll	lm	lm	ll	lm	lm	lm	--
549508:98:-	<lmxll>	{1-}	ll	ll	lm	lm	lm	ll	lm	lm	lm	lm	ll	lm	ll	lm	lm	lm	lm	ll	lm	lm	ll	lm	lm	lm	ll	lm	lm	ll	ll	lm	lm	lm	ll	lm	ll	lm	lm	lm	lm	lm	ll	ll	lm	ll	ll	ll	ll
549681:63:+	<nnxnp>	{-0}	nn	np	nn	nn	nn	np	np	nn	nn	nn	np	np	np	nn	np	nn	--	nn	nn	nn	nn	np	nn	nn	np	nn	np	np	np	np	np	np	np	nn	nn	nn	nn	nn	np	np	nn	nn	nn	np	np	np	nn
549698:275:-	<lmxll>	{0-}	lm	lm	ll	ll	ll	lm	ll	ll	ll	ll	lm	ll	lm	ll	ll	ll	ll	lm	ll	ll	lm	ll	ll	ll	lm	ll	ll	lm	lm	ll	ll	ll	lm	ll	lm	ll	ll	ll	ll	ll	lm	lm	ll	lm	lm	lm	lm
549860:7:+	<lmxll>	{0-}	lm	lm	ll	ll	ll	lm	ll	ll	--	ll	lm	ll	lm	ll	ll	ll	ll	lm	ll	ll	lm	ll	ll	ll	lm	--	ll	lm	lm	ll	ll	ll	lm	ll	lm	ll	ll	ll	ll	ll	lm	lm	ll	lm	lm	lm	lm
550944:124:-	<lmxll>	{1-}	ll	--	lm	lm	ll	ll	lm	--	--	lm	--	lm	ll	lm	lm	lm	lm	ll	lm	lm	ll	lm	lm	lm	ll	--	lm	ll	ll	lm	lm	lm	ll	lm	ll	lm	lm	lm	lm	lm	ll	--	lm	ll	ll	ll	ll
551146:51:+	<nnxnp>	{-1}	np	nn	np	np	np	np	nn	np	np	np	nn	nn	nn	np	nn	np	nn	np	np	np	nn	nn	np	np	np	np	nn	nn	nn	nn	nn	nn	nn	np	--	np	np	np	nn	nn	--	--	np	nn	np	nn	np
551627:245:+	<lmxll>	{1-}	ll	ll	lm	lm	lm	ll	lm	lm	lm	lm	lm	lm	ll	lm	lm	lm	lm	ll	lm	lm	ll	lm	lm	lm	ll	lm	lm	ll	ll	lm	lm	lm	ll	lm	ll	lm	lm	lm	--	lm	ll	ll	--	ll	ll	ll	ll
551672:19:+	<lmxll>	{1-}	ll	ll	lm	lm	lm	ll	lm	lm	lm	lm	lm	lm	ll	lm	lm	lm	ll	ll	--	lm	ll	--	lm	lm	ll	lm	lm	ll	ll	lm	lm	lm	ll	lm	ll	lm	lm	lm	lm	lm	ll	ll	lm	ll	ll	ll	ll
551988:131:-	<lmxll>	{0-}	--	lm	ll	ll	ll	lm	ll	ll	ll	ll	ll	ll	lm	ll	ll	ll	ll	lm	ll	ll	lm	ll	ll	ll	lm	ll	ll	lm	lm	ll	ll	ll	lm	ll	lm	ll	ll	ll	ll	ll	lm	lm	ll	lm	--	lm	lm
552173:574:-	<lmxll>	{0-}	lm	lm	ll	ll	ll	lm	ll	ll	ll	ll	ll	ll	lm	ll	ll	ll	ll	lm	ll	ll	--	ll	ll	ll	lm	ll	ll	lm	lm	ll	ll	ll	lm	ll	lm	ll	ll	ll	ll	ll	lm	--	ll	lm	lm	lm	lm
552173:550:-	<nnxnp>	{-0}	nn	np	nn	nn	nn	nn	np	nn	nn	nn	np	np	np	nn	np	nn	np	nn	nn	nn	--	--	nn	nn	nn	nn	np	np	np	nn	nn	np	np	nn	nn	nn	nn	nn	np	np	nn	nn	nn	np	nn	np	nn
552173:527:-	<nnxnp>	{-1}	np	nn	--	np	np	np	nn	--	--	np	nn	nn	nn	np	nn	np	nn	np	np	np	nn	nn	np	np	np	np	nn	nn	nn	np	np	nn	nn	np	np	np	np	np	nn	nn	np	--	np	nn	np	nn	np
552768:111:-	<hkxhk>	{11}	hk	hh	kk	kk	hk	hk	kk	kk	kk	kk	hk	hk	hk	kk	hh	kk	hh	hk	kk	--	hh	hh	kk	kk	hk	kk	hk	hh	hh	kk	kk	hh	hh	kk	hk	kk	kk	kk	hk	hk	hk	hk	kk	hh	hk	hh	hk
554765:225:-	<lmxll>	{0-}	lm	lm	ll	ll	ll	lm	ll	ll	ll	ll	ll	ll	lm	ll	ll	ll	ll	lm	ll	ll	lm	ll	ll	ll	lm	ll	ll	lm	lm	ll	ll	lm	lm	ll	lm	ll	ll	ll	ll	ll	lm	lm	ll	lm	lm	lm	lm
554774:161:-	<lmxll>	{0-}	lm	lm	ll	ll	ll	lm	ll	ll	--	ll	ll	ll	lm	ll	ll	ll	ll	lm	--	ll	lm	ll	--	ll	lm	ll	ll	lm	lm	ll	ll	lm	lm	ll	lm	ll	ll	ll	--	ll	lm	lm	ll	lm	lm	lm	lm
555014:6:+	<lmxll>	{0-}	lm	lm	ll	ll	ll	lm	ll	lm	ll	ll	ll	ll	lm	ll	ll	ll	ll	lm	--	ll	lm	--	ll	ll	lm	ll	ll	lm	lm	ll	ll	--	lm	ll	lm	ll	ll	ll	ll	ll	lm	lm	ll	lm	lm	lm	lm
556062:34:-	<lmxll>	{1-}	ll	ll	lm	lm	lm	ll	ll	ll	lm	lm	lm	lm	ll	lm	lm	ll	lm	ll	lm	lm	ll	ll	lm	lm	ll	--	lm	ll	ll	lm	lm	ll	ll	lm	ll	lm	lm	lm	lm	lm	ll	ll	lm	ll	ll	ll	ll
556095:32:-	<lmxll>	{1-}	ll	ll	lm	lm	lm	ll	ll	ll	lm	lm	lm	lm	ll	lm	lm	ll	lm	ll	lm	lm	ll	lm	lm	lm	ll	lm	lm	ll	ll	lm	lm	ll	ll	lm	ll	lm	lm	lm	lm	--	ll	ll	lm	ll	ll	ll	ll
556815:347:-	<lmxll>	{1-}	ll	ll	lm	lm	lm	ll	ll	ll	lm	lm	lm	--	ll	lm	lm	ll	lm	ll	lm	--	ll	lm	lm	lm	ll	lm	lm	ll	ll	lm	lm	ll	ll	lm	ll	lm	lm	lm	lm	lm	ll	ll	lm	ll	ll	ll	ll
557725:30:-	<nnxnp>	{-1}	--	nn	np	np	nn	np	np	np	np	--	nn	nn	np	np	nn	np	nn	np	np	np	--	np	nn	np	np	np	nn	nn	nn	np	np	nn	nn	np	--	np	np	np	nn	nn	np	np	--	nn	np	nn	np
559105:221:-	<lmxll>	{1-}	lm	ll	lm	lm	lm	ll	ll	ll	ll	lm	lm	lm	ll	--	lm	ll	lm	lm	lm	lm	ll	lm	lm	lm	ll	lm	lm	ll	ll	lm	lm	ll	ll	lm	ll	lm	lm	lm	lm	lm	ll	ll	lm	ll	ll	ll	ll
559107:39:-	<lmxll>	{1-}	lm	ll	lm	lm	lm	ll	ll	ll	ll	lm	lm	lm	ll	lm	lm	ll	lm	lm	--	lm	ll	lm	--	lm	ll	lm	lm	ll	ll	lm	lm	ll	ll	lm	ll	lm	lm	lm	lm	lm	ll	ll	lm	ll	ll	ll	ll
559283:98:+	<lmxll>	{1-}	lm	ll	lm	lm	lm	ll	ll	ll	ll	lm	lm	lm	ll	lm	lm	ll	lm	lm	lm	lm	ll	lm	lm	lm	ll	lm	lm	ll	ll	lm	lm	ll	ll	lm	ll	lm	lm	lm	lm	lm	ll	ll	lm	ll	ll	ll	ll
559327:63:-	<lmxll>	{1-}	lm	ll	lm	lm	lm	ll	ll	ll	ll	lm	--	lm	ll	lm	lm	ll	lm	lm	lm	lm	ll	--	lm	lm	ll	lm	lm	ll	ll	lm	lm	ll	ll	ll	ll	lm	lm	lm	lm	lm	ll	ll	lm	ll	ll	ll	ll
561713:51:-	<hkxhk>	{11}	kk	hh	kk	kk	hk	hk	hh	hk	hh	kk	hk	hk	hk	hk	hk	hk	hk	kk	kk	hk	hh	hk	hk	kk	hk	kk	hk	hh	hh	kk	kk	hh	hh	hk	hk	hk	kk	kk	hk	hk	hk	hk	kk	hh	hk	hh	hk
562033:52:+	<nnxnp>	{-0}	nn	np	nn	nn	np	nn	np	nn	np	nn	np	np	nn	nn	np	nn	np	nn	nn	nn	np	nn	np	nn	nn	nn	np	np	np	nn	nn	np	np	nn	nn	nn	nn	nn	np	np	nn	nn	nn	np	nn	np	nn
564351:86:-	<hkxhk>	{00}	hh	kk	hh	hh	hk	hk	kk	kk	kk	hh	hk	kk	hk	hk	hk	hk	hk	hh	hk	hk	kk	kk	hk	hh	hh	hh	hk	kk	kk	hh	hh	kk	kk	hk	hk	hk	hh	hh	hk	hk	hk	hk	hk	kk	hk	kk	hk
566265:439:+	<lmxll>	{0-}	ll	lm	ll	ll	ll	--	lm	lm	lm	ll	ll	lm	lm	lm	ll	lm	ll	ll	ll	--	lm	lm	ll	ll	ll	ll	ll	--	--	ll	ll	--	lm	lm	lm	lm	ll	ll	ll	ll	lm	--	ll	lm	lm	--	lm
567493:27:-	<hkxhk>	{11}	kk	hh	kk	kk	--	hk	hh	hh	hh	kk	hk	hh	hk	hk	hk	hk	hk	kk	hk	hk	hh	hh	hk	kk	kk	--	hk	hh	hh	kk	kk	hh	hh	hk	hk	hk	kk	hk	hk	hk	hk	hk	hk	hh	hk	hh	hk
569836:55:+	<hkxhk>	{11}	kk	hh	kk	kk	hk	hk	hh	hh	hh	kk	hk	hh	hk	hk	hk	hk	hk	hk	hk	hk	hh	--	hk	kk	kk	kk	hk	hh	hh	kk	kk	hh	hh	hk	hk	hk	kk	hk	hk	hk	hk	hk	hk	hh	hk	hh	kk
571587:139:-	<hkxhk>	{11}	kk	hh	kk	kk	hk	hk	hh	hh	--	kk	hk	hh	hk	hk	hk	hk	hk	hk	hk	hk	hh	--	hk	kk	kk	kk	hk	hh	hh	kk	kk	hh	hh	hk	hk	hk	kk	hk	hk	hk	hk	hk	hk	hh	hk	hh	kk
572821:15:+	<hkxhk>	{00}	hh	kk	hh	hh	hk	hk	kk	kk	kk	hh	hk	kk	hk	hk	hk	hk	hk	hk	hk	hk	--	kk	hk	hh	hh	--	kk	kk	kk	hh	hh	kk	kk	hk	hk	hk	hh	hk	hk	hk	hk	hk	hk	kk	hk	kk	hh
572875:101:+	<hkxhk>	{11}	kk	hh	kk	kk	hk	hk	hh	hh	hh	kk	hk	hh	hk	hk	hk	hk	hk	hk	hk	hk	hh	hh	hk	kk	kk	hk	hk	hh	hh	kk	kk	hh	hh	hk	hk	hk	kk	hk	hk	hk	--	hk	hk	hh	hk	hh	kk
573221:156:-	<hkxhk>	{11}	kk	hh	kk	kk	hk	hk	hh	hh	hh	kk	hk	hh	hk	hk	hk	hk	hk	hk	hk	hk	hh	hh	hk	kk	kk	hk	hk	hh	hh	kk	kk	hh	hh	hk	hk	hk	kk	hk	hk	hk	hk	hk	hk	hh	hk	hh	kk
574433:133:+	<hkxhk>	{00}	hh	kk	hh	hh	hk	hk	kk	kk	kk	hh	hk	kk	hk	hk	hk	hk	hk	hk	hk	hk	kk	kk	hk	hh	hh	hk	hk	kk	kk	hh	hh	kk	kk	hk	hk	hk	hh	hk	hk	hk	hk	hk	hk	kk	hk	kk	hh
574433:176:+	<nnxnp>	{-1}	np	nn	np	--	nn	np	nn	nn	nn	--	nn	nn	np	np	nn	np	nn	nn	nn	np	nn	nn	nn	np	np	nn	nn	nn	nn	np	np	nn	nn	np	np	np	np	nn	nn	nn	np	np	nn	nn	np	nn	np
576021:639:-	<hkxhk>	{00}	hh	kk	hh	hh	hk	hk	kk	kk	kk	hh	hk	kk	hk	hk	hk	hk	hk	hk	hk	hk	kk	kk	hk	hh	hh	hk	hk	kk	kk	hh	hh	kk	hk	hk	hk	hk	hh	hk	hk	hk	hk	hk	hk	kk	hk	hk	hh
576525:131:-	<hkxhk>	{00}	hh	kk	hh	hh	hk	hk	kk	kk	kk	hh	hk	kk	hk	hk	hk	hk	hk	hk	hk	hk	kk	kk	hk	hh	hh	hk	hk	kk	kk	hh	hh	kk	hk	hk	hk	hk	hh	hk	hk	hk	hk	hk	hk	kk	hk	hk	hh
576768:78:-	<hkxhk>	{00}	hh	kk	hh	hh	hk	hk	kk	kk	kk	hh	--	kk	hk	hk	--	hk	hk	hk	hk	hk	kk	kk	hk	hh	hh	--	hk	kk	kk	hh	hh	kk	hk	hk	hk	hk	hh	hk	hk	hk	hk	hk	hk	kk	hk	hk	hh
577116:461:+	<hkxhk>	{11}	kk	hh	kk	kk	hk	hk	hh	hh	hh	kk	hk	hh	hk	hk	hk	hk	hk	hk	hk	hk	hh	hh	hk	kk	kk	hk	hk	hh	hh	kk	kk	hh	hk	--	hk	hk	kk	hk	hk	hk	--	hk	hk	hh	hk	hk	kk
577903:10:+	<hkxhk>	{00}	hh	kk	hh	hh	hk	hk	kk	kk	kk	hh	hk	kk	hk	hk	hk	hk	hk	hk	hk	hk	kk	kk	hk	hh	hh	hk	hk	kk	kk	hh	hh	kk	hk	hk	hk	hk	hh	hk	hk	hk	hk	hk	hk	kk	hk	hk	hh
578004:326:+	<hkxhk>	{00}	hh	kk	hh	hh	hk	hk	kk	kk	kk	hh	hk	kk	hk	hk	hk	hk	hk	hk	hk	hk	kk	kk	hk	hh	hh	--	hk	kk	kk	hh	hh	kk	hk	hk	hk	hk	hh	hk	hk	hk	hk	hk	hk	kk	hk	hk	hh
581523:108:-	<hkxhk>	{00}	hh	kk	hh	hh	hk	hk	kk	kk	kk	hh	hk	kk	hk	hk	hk	hk	hk	hk	hk	hk	kk	kk	hk	hh	hh	hk	hk	kk	kk	hh	hh	kk	hk	hk	hk	hk	hh	hk	hk	hk	hk	hk	hk	kk	hk	hk	hh
582377:82:+	<lmxll>	{1-}	lm	ll	lm	lm	lm	ll	ll	ll	ll	lm	lm	ll	ll	ll	lm	ll	lm	lm	lm	ll	ll	ll	lm	lm	lm	lm	lm	ll	ll	lm	lm	ll	lm	ll	ll	ll	lm	lm	lm	--	ll	ll	lm	ll	ll	lm	lm
582470:105:+	<hkxhk>	{00}	hh	kk	hh	hh	hk	hk	kk	kk	kk	hh	hk	kk	hk	hk	hk	hk	hk	--	hk	hk	kk	kk	hk	hh	hh	hk	hk	kk	kk	hh	hh	kk	hk	hk	hk	hk	hh	hk	hk	hk	hk	hk	hk	kk	hk	hk	hh
582938:438:-	<hkxhk>	{00}	hh	kk	hh	hh	hk	hk	kk	kk	kk	hh	hk	kk	hk	hk	hk	--	hk	hk	hk	hk	kk	kk	hk	hh	hh	hk	hk	kk	kk	hh	hh	kk	hk	hk	hk	hk	hh	hk	hk	hk	hk	hk	hk	kk	hk	hk	hh
582938:125:-	<nnxnp>	{-1}	np	nn	--	np	nn	np	nn	nn	nn	np	nn	nn	np	np	nn	--	nn	nn	nn	np	nn	nn	nn	np	np	nn	nn	nn	nn	--	np	nn	nn	np	np	np	np	nn	nn	nn	np	np	nn	nn	np	nn	np
583049:341:-	<hkxhk>	{00}	hh	kk	hh	hh	hk	hk	kk	kk	kk	hh	hk	kk	hk	hk	hk	hk	hk	hk	hk	hk	kk	kk	hk	hh	hh	--	hk	kk	kk	hh	hh	kk	hk	hk	hk	hk	hh	hk	hk	hk	hk	hk	hk	kk	hk	hk	hh
583078:87:-	<hkxhk>	{11}	kk	hh	kk	kk	hk	hk	hh	hh	--	kk	hk	hh	hk	hk	hk	kk	hk	hk	hk	hk	hh	--	hk	kk	kk	--	hk	hh	hh	kk	kk	hh	hk	hh	hk	hk	kk	hk	hk	hk	hk	hk	hk	hh	hk	hk	kk
583776:172:-	<nnxnp>	{-1}	np	nn	np	np	nn	np	nn	nn	nn	np	nn	nn	np	np	nn	np	nn	nn	nn	np	nn	nn	nn	np	np	nn	nn	nn	nn	np	np	nn	nn	np	np	np	np	nn	nn	nn	np	np	nn	nn	np	nn	np
584480:26:-	<nnxnp>	{-1}	np	nn	np	np	np	--	nn	nn	nn	np	nn	nn	--	np	nn	np	nn	nn	nn	np	nn	nn	nn	np	np	nn	nn	nn	nn	np	np	nn	nn	np	np	--	np	nn	nn	nn	np	np	nn	nn	np	nn	np
584644:411:+	<hkxhk>	{00}	hh	kk	hh	hh	hh	hk	kk	kk	kk	hh	hk	kk	hk	hk	hk	hk	hk	hk	hk	hk	kk	kk	hk	hh	hh	hk	--	kk	kk	hh	hh	hk	hk	hk	hk	hk	hh	hk	hk	--	hk	hk	hk	kk	hk	hk	hh
584680:317:-	<nnxnp>	{-1}	np	nn	np	np	np	np	nn	nn	nn	np	nn	nn	np	np	nn	np	nn	nn	nn	np	nn	nn	nn	np	np	nn	nn	nn	nn	np	np	nn	nn	np	np	np	np	nn	nn	nn	np	np	nn	nn	np	nn	np
585874:90:-	<hkxhk>	{10}	hk	hk	hk	hk	hh	hh	hk	hk	hk	hk	kk	hk	hh	hh	kk	hh	kk	kk	kk	hh	hk	hk	kk	hk	hk	kk	kk	hk	hk	hk	hk	kk	kk	hh	hh	hh	hk	kk	kk	kk	hh	hh	kk	hk	hh	kk	hk
586588:110:+	<nnxnp>	{-0}	nn	np	nn	nn	nn	nn	--	np	np	nn	np	np	nn	nn	np	nn	np	np	np	nn	--	np	np	nn	nn	np	np	np	np	nn	nn	np	np	nn	nn	nn	nn	np	np	np	nn	nn	np	np	nn	np	nn
588225:292:+	<hkxhk>	{00}	hh	hk	hh	hh	hk	hk	kk	kk	kk	hh	hk	kk	hk	--	hk	hk	hk	hk	--	hk	kk	kk	hk	hh	hh	hk	hk	kk	kk	hh	hh	--	hk	hk	hk	hk	hh	hk	hk	hk	hk	hh	hk	kk	hk	hk	hh
591183:501:-	<hkxhk>	{00}	hh	hk	hh	hh	hk	hk	kk	kk	kk	hk	hk	kk	hk	hk	hk	hh	hk	hk	hk	hk	kk	kk	hk	hh	hh	kk	hh	kk	kk	hh	hh	hk	hk	hk	hk	hk	hh	hk	hk	hk	hk	hh	hk	kk	hk	hk	hh
593785:316:-	<hkxhk>	{00}	hh	hk	hh	hh	hk	hk	kk	kk	kk	hk	hk	kk	hh	hk	hk	hh	hk	hk	hk	hk	hk	kk	kk	hh	hh	kk	hh	kk	kk	hh	hh	hk	hk	hk	hk	hk	hh	hh	hk	hk	hk	hh	hk	hk	--	hh	hh
593868:70:+	<hkxhk>	{00}	hh	hk	hh	hh	hk	hk	kk	kk	kk	hk	hk	kk	hh	hk	hk	hh	hk	hk	hk	hk	--	kk	kk	hh	hh	kk	hh	kk	kk	hh	hh	hk	hk	hk	hk	hk	hh	hh	hk	hk	hk	hh	--	--	hk	hh	hh
594247:33:-	<hkxhk>	{00}	hh	hk	hh	hh	hk	hk	kk	kk	kk	hk	hk	kk	hh	hk	hk	hh	hk	hk	hk	hk	hh	kk	kk	hh	hh	kk	hh	hk	kk	hh	hh	hk	hk	hk	hk	hk	hh	hh	kk	hk	hk	hh	hk	hk	--	hh	hh
594452:88:-	<hkxhk>	{00}	hh	hk	hk	hh	hk	hk	kk	kk	kk	hk	hk	kk	hh	hk	hk	hh	hk	hk	hk	hk	hh	kk	kk	hh	hh	kk	hh	hk	kk	hh	hh	hk	hk	hk	hk	--	hh	hh	hk	--	hk	hh	hk	hk	hk	hh	hh
595456:220:+	<hkxhk>	{00}	hh	hk	hk	hh	hk	--	kk	kk	kk	--	hk	kk	hh	hk	hk	hh	hk	hk	hk	--	hh	kk	kk	hh	hh	kk	hh	hk	kk	hh	hh	hk	hk	hk	hk	hk	hh	hh	hk	hk	hk	hh	hk	hk	hk	hh	hh
595752:7:-	<nnxnp>	{-0}	nn	nn	--	nn	nn	nn	np	np	np	nn	np	np	nn	nn	np	nn	--	nn	np	nn	nn	np	np	nn	nn	np	nn	nn	np	nn	nn	np	np	nn	nn	nn	nn	nn	--	np	nn	nn	np	np	nn	nn	nn
596398:535:+	<hkxhk>	{11}	kk	hk	hk	kk	hk	hk	hh	hh	hh	hk	hk	hh	kk	hk	hk	kk	hk	kk	hk	hk	kk	hh	hh	kk	kk	hh	kk	hk	hh	kk	kk	hk	hk	hk	hk	hk	kk	kk	hk	hk	hk	kk	hk	hk	hk	kk	kk
596562:32:-	<hkxhk>	{11}	kk	hk	hk	kk	hk	hk	hh	hh	hh	hk	hk	hh	kk	hk	--	kk	hk	kk	hk	hk	kk	--	hh	kk	kk	--	kk	hk	hh	kk	kk	hk	hk	hk	hk	hk	kk	kk	hk	hk	hk	kk	hk	hk	hk	kk	kk
596881:40:-	<lmxll>	{0-}	ll	lm	--	ll	lm	lm	lm	lm	ll	lm	ll	lm	ll	lm	ll	ll	ll	ll	ll	lm	ll	lm	lm	ll	ll	lm	ll	lm	lm	ll	ll	ll	ll	lm	lm	lm	ll	ll	ll	ll	lm	ll	ll	ll	lm	ll	lm
600532:14:-	<hkxhk>	{00}	hh	hk	hk	hh	hk	hk	kk	hk	--	hk	hk	kk	hh	hk	hk	hh	hk	hh	kk	hk	hh	--	kk	hh	hh	kk	hh	hk	kk	hh	hh	hk	hk	hk	hk	hk	hh	hh	hk	hk	hk	hh	kk	hk	hk	hh	hk
600531:5:+	<lmxll>	{0-}	ll	lm	ll	ll	--	lm	lm	lm	ll	lm	ll	lm	ll	lm	ll	ll	ll	ll	ll	--	ll	ll	lm	ll	ll	--	ll	lm	lm	ll	ll	ll	ll	lm	lm	lm	ll	ll	ll	ll	lm	ll	lm	ll	lm	ll	lm
600935:130:+	<lmxll>	{1-}	lm	ll	lm	lm	ll	ll	ll	ll	lm	ll	lm	ll	lm	ll	lm	lm	lm	lm	lm	ll	--	lm	ll	--	lm	ll	lm	ll	ll	lm	lm	lm	lm	ll	ll	ll	--	lm	lm	lm	ll	--	ll	--	ll	lm	ll
602477:107:+	<lmxll>	{0-}	ll	lm	ll	ll	lm	lm	lm	lm	ll	lm	ll	lm	ll	lm	ll	ll	lm	ll	ll	lm	ll	ll	lm	lm	ll	lm	ll	lm	lm	ll	ll	ll	ll	lm	lm	lm	ll	ll	ll	ll	lm	ll	lm	ll	lm	ll	lm
602943:259:-	<lmxll>	{0-}	ll	lm	ll	ll	lm	--	lm	lm	ll	lm	ll	lm	ll	lm	ll	ll	lm	ll	ll	--	ll	ll	lm	lm	ll	lm	ll	lm	lm	ll	ll	ll	ll	lm	lm	lm	ll	ll	ll	ll	lm	ll	lm	ll	lm	ll	lm
603048:463:+	<lmxll>	{0-}	ll	lm	ll	ll	lm	lm	lm	lm	ll	lm	ll	lm	ll	lm	ll	ll	lm	ll	ll	lm	ll	ll	lm	lm	ll	lm	ll	lm	lm	ll	ll	ll	ll	lm	lm	lm	ll	ll	ll	ll	lm	ll	lm	ll	lm	ll	lm
603462:472:+	<lmxll>	{0-}	ll	lm	ll	ll	lm	lm	--	lm	ll	lm	ll	lm	ll	lm	ll	ll	--	ll	ll	--	ll	ll	lm	lm	ll	lm	ll	lm	lm	ll	ll	ll	ll	lm	lm	lm	ll	ll	ll	ll	lm	ll	lm	ll	lm	ll	lm
606067:163:+	<hkxhk>	{11}	kk	hk	hk	kk	hk	hk	hh	hk	hk	hk	hk	hk	kk	hk	hk	kk	hh	kk	hk	hk	kk	kk	hk	hh	kk	hh	kk	hk	hh	kk	kk	hk	hh	kk	hk	hk	kk	kk	hk	hk	hk	kk	hh	hk	hk	kk	hk
606514:117:-	<hkxhk>	{00}	hh	hh	hk	hh	hh	hk	kk	--	hh	kk	hk	hk	hh	hk	hk	hh	kk	hh	hh	hk	hh	hh	hk	kk	hh	kk	hh	hk	kk	hh	hh	--	kk	hh	hk	hk	hh	hh	hh	hk	hk	hh	kk	hk	hk	hh	hk
606548:110:-	<lmxll>	{0-}	ll	lm	ll	ll	lm	lm	lm	lm	ll	lm	ll	lm	ll	ll	ll	ll	lm	ll	ll	lm	ll	ll	lm	lm	ll	lm	ll	lm	lm	ll	ll	ll	lm	ll	lm	lm	ll	ll	ll	ll	lm	ll	lm	ll	lm	ll	lm
606883:124:-	<hkxhk>	{10}	hk	hh	kk	hk	hh	hh	hh	hk	kk	hk	kk	hh	hk	kk	kk	hk	hk	hk	kk	--	hk	--	hh	hk	hk	--	hk	hh	hk	hk	hk	kk	hk	hk	hh	hh	hk	hk	kk	kk	hh	hk	hk	kk	hh	hk	hh
608295:96:+	<nnxnp>	{-1}	np	np	nn	np	np	np	np	np	nn	nn	nn	np	np	nn	nn	np	nn	np	nn	nn	np	np	nn	nn	np	nn	np	np	nn	np	np	nn	nn	np	np	np	np	np	nn	nn	np	np	nn	nn	np	np	np
608323:416:-	<nnxnp>	{-1}	np	np	nn	np	np	np	np	np	nn	nn	nn	np	np	nn	nn	np	nn	np	nn	nn	np	np	np	nn	np	nn	np	np	nn	np	np	nn	nn	np	np	np	np	np	nn	nn	np	np	nn	nn	np	np	np
608410:57:+	<nnxnp>	{-0}	nn	nn	np	nn	nn	nn	nn	nn	np	np	np	nn	nn	np	np	nn	np	nn	nn	np	nn	nn	nn	nn	nn	np	nn	nn	nn	nn	nn	np	np	nn	nn	nn	nn	nn	np	np	nn	nn	np	np	nn	nn	nn
608531:54:+	<nnxnp>	{-0}	nn	--	np	nn	nn	nn	nn	nn	np	np	np	nn	--	np	--	nn	np	nn	--	np	nn	--	nn	np	nn	--	nn	nn	nn	nn	nn	np	np	nn	nn	nn	nn	nn	np	np	nn	nn	np	np	nn	nn	nn
608767:60:+	<lmxll>	{1-}	lm	ll	lm	lm	ll	ll	ll	lm	lm	ll	lm	ll	lm	lm	lm	lm	ll	lm	lm	ll	lm	lm	ll	ll	lm	ll	lm	ll	ll	lm	lm	lm	ll	lm	ll	ll	lm	lm	lm	lm	ll	lm	ll	lm	ll	lm	ll
608855:74:-	<hkxhk>	{00}	hh	hk	--	hh	hk	hk	hk	hh	--	kk	hk	hk	hh	hk	--	hh	kk	hh	hk	kk	hh	hh	hk	kk	hh	kk	hh	hk	kk	hh	hh	hk	kk	hh	--	hk	hh	hh	hh	hk	hk	hh	kk	hk	hk	hh	hk
609104:99:+	<lmxll>	{0-}	ll	lm	ll	ll	lm	lm	lm	ll	ll	lm	ll	lm	ll	ll	ll	ll	lm	ll	ll	--	ll	ll	lm	lm	ll	lm	ll	lm	lm	ll	ll	ll	lm	ll	lm	lm	ll	ll	ll	ll	lm	ll	lm	ll	--	ll	lm
609157:504:-	<lmxll>	{0-}	ll	lm	ll	ll	lm	lm	lm	ll	ll	lm	ll	lm	ll	ll	ll	ll	lm	ll	ll	lm	ll	ll	lm	lm	ll	lm	ll	lm	lm	ll	ll	ll	lm	ll	lm	lm	ll	ll	ll	ll	lm	ll	lm	ll	lm	ll	lm
610147:74:-	<lmxll>	{0-}	ll	lm	ll	ll	lm	lm	lm	ll	ll	lm	ll	lm	ll	ll	ll	ll	lm	ll	ll	lm	ll	ll	lm	lm	ll	lm	ll	lm	lm	ll	lm	ll	lm	ll	lm	lm	ll	ll	ll	ll	ll	ll	lm	ll	lm	ll	lm
610209:359:+	<lmxll>	{0-}	ll	lm	ll	ll	lm	lm	lm	ll	ll	lm	ll	lm	ll	ll	ll	ll	lm	ll	ll	lm	ll	ll	lm	--	ll	lm	ll	lm	lm	ll	lm	ll	lm	ll	lm	lm	ll	ll	ll	ll	ll	ll	lm	ll	lm	ll	lm
610454:289:-	<lmxll>	{0-}	ll	lm	ll	ll	lm	lm	lm	ll	ll	lm	ll	lm	ll	ll	ll	ll	lm	ll	ll	lm	ll	ll	ll	lm	ll	lm	ll	lm	lm	ll	lm	ll	lm	ll	lm	lm	ll	ll	ll	ll	ll	ll	lm	ll	--	ll	lm
610930:109:-	<lmxll>	{0-}	ll	lm	ll	ll	lm	lm	--	ll	ll	lm	ll	lm	ll	ll	ll	ll	--	ll	ll	lm	ll	ll	ll	lm	ll	--	ll	lm	lm	ll	lm	ll	lm	ll	lm	lm	ll	ll	ll	ll	ll	ll	lm	ll	lm	ll	lm
612376:84:-	<nnxnp>	{-1}	np	np	nn	np	np	np	np	np	nn	nn	np	np	np	nn	nn	np	nn	np	np	nn	np	np	np	nn	nn	nn	np	np	nn	np	np	nn	np	np	np	np	np	np	nn	nn	np	nn	nn	nn	np	np	np
613325:44:+	<hkxhk>	{01}	hk	kk	hh	hk	kk	hk	kk	hk	hh	hk	hk	kk	hk	hh	hh	hk	hk	hk	hk	hk	hk	hk	hk	hk	hh	hk	hk	kk	hk	hk	kk	hh	kk	hk	kk	kk	hk	hk	hh	hh	hk	hh	hk	hh	kk	hk	kk
614141:64:+	<nnxnp>	{-0}	nn	nn	np	nn	nn	np	nn	nn	np	np	nn	nn	nn	np	np	nn	np	nn	nn	np	nn	--	nn	np	np	np	nn	nn	np	nn	nn	np	nn	nn	nn	nn	nn	nn	np	np	nn	np	np	np	nn	nn	nn
614314:134:-	<nnxnp>	{-1}	np	np	nn	np	np	nn	np	np	nn	nn	np	np	np	nn	nn	np	nn	np	np	nn	np	np	np	nn	nn	nn	np	np	nn	np	np	nn	--	np	np	np	np	--	nn	nn	np	nn	nn	nn	np	np	np
614314:10:-	<hkxhk>	{11}	kk	hk	hk	kk	hk	hh	hk	kk	hk	hh	kk	hk	kk	hk	hk	kk	hh	kk	kk	hh	kk	kk	kk	hh	hk	hh	kk	hk	hk	kk	hk	hk	--	kk	hk	hk	kk	kk	hk	hk	kk	hk	hh	hk	hk	kk	hk
614612:126:-	<lmxll>	{1-}	lm	ll	lm	lm	ll	ll	ll	lm	lm	ll	lm	ll	--	lm	lm	lm	ll	lm	lm	ll	lm	lm	lm	ll	lm	ll	lm	ll	lm	lm	ll	lm	ll	lm	ll	ll	lm	lm	lm	lm	lm	lm	ll	lm	ll	lm	ll
614958:539:+	<hkxhk>	{11}	kk	hk	hk	kk	hk	hh	hk	kk	hk	hh	kk	hk	kk	hk	hk	kk	hh	kk	kk	hh	kk	kk	kk	hh	hk	hh	kk	hk	hk	kk	hk	--	hk	kk	hk	hk	kk	kk	hk	--	kk	--	hh	kk	hk	kk	hk
614974:87:-	<hkxhk>	{00}	hh	hk	hk	hh	hk	kk	hk	hh	--	kk	hh	hk	hh	hk	hk	hh	kk	hh	hh	kk	hh	hh	hh	kk	hk	kk	hh	hk	hk	hh	hk	hk	hk	hh	hk	hk	hh	hh	hk	hk	hh	--	kk	hh	hk	hh	hk
615517:35:-	<hkxhk>	{11}	kk	hk	hk	kk	hk	hh	hk	kk	kk	hh	kk	hk	kk	hk	hk	kk	hh	kk	kk	hh	kk	kk	kk	hh	kk	hh	kk	hk	hk	kk	hk	--	hk	kk	hk	hk	kk	kk	hk	hk	kk	hk	hh	kk	hk	kk	hk
615524:11:+	<hkxhk>	{00}	hh	hk	hk	hh	hk	kk	hk	hh	hk	kk	hh	hk	hh	hk	hk	hh	kk	hh	--	kk	hh	--	hh	--	hk	--	hh	hk	hk	hh	hk	hk	hk	hh	hk	hk	hh	hh	hk	hk	hh	hk	kk	hh	hk	hh	hk
615562:80:+	<lmxll>	{0-}	ll	lm	ll	ll	lm	lm	lm	ll	ll	lm	ll	ll	ll	ll	ll	ll	lm	ll	ll	lm	ll	ll	ll	lm	ll	lm	ll	lm	ll	ll	lm	ll	lm	ll	lm	lm	ll	ll	ll	ll	ll	ll	lm	ll	lm	ll	lm
616265:67:-	<hkxhk>	{01}	hk	kk	hh	hk	kk	hk	kk	--	hh	hk	hk	hk	hk	hh	hh	hk	hk	hk	hk	hk	hk	hk	hk	hk	hh	hk	--	kk	hh	hk	kk	hh	kk	hk	kk	kk	hk	hk	hh	hh	--	hh	hk	hk	kk	hk	kk
616881:119:-	<hkxhk>	{10}	hk	hh	kk	hk	hh	--	hh	hk	kk	hk	hk	hk	hk	kk	--	hk	hk	hk	hk	hk	hk	hk	hk	--	kk	hk	hk	hh	kk	hk	hh	kk	hh	hk	hh	hh	hk	hh	kk	kk	hk	kk	hk	hk	hh	hk	hh
616962:130:-	<lmxll>	{0-}	ll	lm	ll	ll	lm	lm	--	ll	ll	lm	ll	ll	ll	ll	ll	ll	lm	ll	ll	lm	ll	ll	ll	lm	ll	lm	ll	lm	ll	ll	lm	ll	lm	ll	lm	lm	ll	lm	ll	ll	ll	ll	lm	ll	lm	ll	lm
617131:131:+	<hkxhk>	{11}	kk	hk	hk	kk	hk	hh	hk	kk	hk	hh	kk	kk	kk	hk	hk	kk	hh	kk	kk	hh	kk	kk	kk	hh	hk	hh	kk	hk	hk	kk	hk	hk	hk	kk	hk	hk	kk	hh	hk	hk	kk	hk	hh	kk	hk	hk	hk
617209:678:-	<lmxll>	{0-}	ll	lm	ll	ll	lm	lm	lm	ll	ll	lm	ll	ll	ll	ll	ll	ll	lm	ll	ll	lm	ll	ll	ll	lm	--	lm	ll	lm	ll	ll	lm	ll	lm	ll	lm	lm	ll	lm	ll	ll	ll	ll	lm	ll	lm	ll	lm
618379:117:-	<lmxll>	{0-}	ll	ll	ll	ll	lm	lm	lm	ll	--	lm	ll	ll	ll	ll	ll	ll	lm	ll	ll	lm	ll	ll	ll	lm	ll	lm	ll	lm	ll	ll	lm	ll	lm	ll	lm	lm	ll	lm	ll	ll	ll	ll	lm	--	lm	ll	lm
618379:53:-	<hkxhk>	{11}	--	kk	hk	kk	hh	hh	hk	kk	--	hh	kk	kk	hk	hk	hk	kk	hh	kk	kk	--	--	--	kk	hh	hk	hh	kk	hk	hk	kk	hk	hk	hk	kk	hk	hk	kk	--	hk	hk	kk	hk	hh	kk	hk	hk	hk
618426:578:-	<hkxhk>	{10}	hk	hh	kk	hk	hh	hk	hh	--	kk	hk	hk	hk	kk	kk	kk	hk	hk	hk	hk	hk	hh	--	hk	hk	kk	hk	hk	hh	kk	hk	hh	kk	hh	hk	hh	hh	hk	hk	kk	kk	hk	kk	hk	hk	hh	kk	hh
618426:531:-	<hkxhk>	{01}	hk	kk	hh	hk	kk	hk	kk	--	hh	hk	hk	hk	hh	hh	hh	hk	hk	hk	hk	hk	kk	--	hk	hk	hh	hk	hk	kk	hh	hk	kk	hh	kk	hk	kk	kk	hk	hk	hh	hh	hk	hh	hk	hk	kk	hh	kk
618671:42:+	<hkxhk>	{10}	hk	hh	kk	hk	hh	hk	hh	hk	kk	hk	hk	hk	kk	kk	hk	hk	hk	hk	hk	hk	hh	hk	hk	hk	kk	hk	hk	hh	kk	hk	hh	kk	hh	hk	hh	hh	hk	hk	kk	kk	hk	kk	hk	hk	hh	kk	hh
618759:114:+	<hkxhk>	{00}	hh	hk	hk	hh	hk	kk	hk	hh	--	kk	hh	hh	hk	hk	kk	hh	kk	hh	hh	kk	--	--	hh	kk	hk	--	hh	hk	hk	hh	hk	hk	hk	hh	hk	hk	hh	--	hk	hk	--	hk	kk	hh	hk	hk	hk
618814:135:-	<hkxhk>	{11}	kk	hk	hk	kk	hk	hh	hk	kk	hk	hh	kk	kk	hk	hk	hh	kk	hh	kk	kk	hh	hk	kk	kk	hh	hk	hh	kk	hk	hk	kk	hk	hk	hk	kk	hk	--	kk	hh	hk	hk	kk	hk	hh	kk	hk	hk	hk
618939:546:+	<hkxhk>	{11}	kk	hk	hk	kk	hk	hh	hk	kk	hk	hh	kk	kk	hk	hk	hh	kk	hh	kk	kk	hh	--	kk	kk	hh	hk	hh	kk	--	hk	kk	hk	hk	hk	kk	hk	hk	kk	hh	hk	hk	kk	hk	hh	kk	--	hk	hk
619291:187:-	<hkxhk>	{00}	hh	hk	hk	hh	hk	kk	hk	hh	--	kk	hh	hh	hk	hk	kk	hh	kk	hh	hh	kk	hk	--	hh	kk	hk	kk	hh	--	hk	hh	hk	hk	hk	hh	hk	hk	hh	kk	hk	hk	hh	hk	kk	hh	hk	hk	hk
619400:242:-	<hkxhk>	{00}	hh	hk	hk	hh	kk	kk	hk	hh	hk	kk	hh	hh	hk	hk	kk	hh	kk	hh	hh	kk	hk	hh	hh	kk	hk	kk	hh	hk	hk	hh	--	--	hk	hh	hk	hk	hh	kk	hk	hk	hh	--	kk	hh	hk	--	hk
619997:10:-	<hkxhk>	{00}	hh	--	--	hh	kk	kk	hk	hh	hk	kk	hh	hh	--	hk	kk	hh	kk	hh	hh	kk	hk	hh	hh	kk	hk	kk	hh	--	--	hh	hk	--	hk	hh	--	hk	hh	kk	--	hk	hh	--	kk	hh	hk	hk	hk
619997:17:-	<hkxhk>	{11}	kk	--	--	kk	hh	hh	hk	kk	hk	hh	kk	kk	--	hk	hh	kk	hh	kk	kk	hh	hk	kk	kk	hh	hk	hh	kk	--	--	kk	hk	--	hk	kk	--	hk	kk	hh	--	hk	kk	--	hh	kk	hk	hk	hk
620032:388:+	<hkxhk>	{11}	kk	hk	hk	kk	hh	hh	hk	kk	hk	hh	kk	kk	hk	hk	hh	kk	hh	kk	kk	hh	hk	kk	kk	hh	hk	hh	kk	hk	hk	kk	hk	hk	hk	kk	hk	hk	kk	hh	hk	hk	kk	hk	hh	kk	hk	hk	hk
620497:54:-	<nnxnp>	{-1}	nn	nn	nn	np	np	nn	nn	nn	np	np	nn	np	nn	np	nn	np	np	np	np	np	nn	--	nn	np	nn	np	nn	np	np	np	np	nn	nn	np	nn	nn	np	nn	nn	nn	nn	np	np	nn	nn	--	np
620626:122:+	<nnxnp>	{-0}	np	np	np	nn	nn	np	np	np	nn	nn	--	nn	np	nn	--	nn	nn	nn	nn	nn	np	nn	np	nn	np	nn	np	nn	nn	nn	nn	np	np	nn	np	np	nn	np	np	np	np	nn	nn	np	np	nn	nn
621636:15:+	<nnxnp>	{-1}	nn	nn	nn	np	np	nn	nn	nn	np	np	nn	np	nn	np	nn	np	np	np	np	np	nn	np	nn	--	nn	np	nn	np	np	np	np	nn	nn	np	nn	nn	np	nn	nn	nn	nn	np	np	nn	nn	np	np
621800:169:+	<nnxnp>	{-1}	nn	nn	nn	np	np	nn	nn	nn	np	np	nn	np	nn	np	nn	np	np	np	np	--	nn	np	nn	--	nn	np	nn	np	np	np	np	nn	nn	np	nn	nn	np	nn	nn	nn	nn	np	np	nn	nn	np	np
621969:408:+	<nnxnp>	{-0}	np	np	np	nn	nn	np	np	np	nn	nn	--	nn	np	nn	np	nn	nn	nn	nn	nn	--	nn	np	nn	np	nn	--	nn	nn	nn	nn	np	np	nn	np	np	nn	--	np	np	np	nn	nn	np	np	nn	nn
622343:442:+	<nnxnp>	{-1}	nn	nn	nn	np	np	nn	nn	nn	np	np	nn	np	nn	np	nn	np	np	np	np	np	--	np	nn	np	nn	np	nn	--	np	np	nn	nn	nn	--	nn	nn	np	nn	nn	nn	nn	np	np	nn	nn	np	np
622368:432:+	<nnxnp>	{-1}	nn	nn	nn	np	np	nn	nn	nn	np	np	nn	np	nn	np	nn	np	np	np	np	np	np	np	nn	--	nn	np	nn	np	np	np	nn	nn	nn	np	nn	nn	np	nn	nn	nn	nn	np	np	nn	nn	np	np
622759:82:+	<nnxnp>	{-1}	nn	nn	nn	np	np	nn	nn	nn	np	np	nn	np	nn	np	nn	np	np	np	np	np	np	np	nn	np	nn	np	nn	np	np	np	nn	nn	nn	np	nn	nn	np	nn	nn	nn	nn	np	np	nn	nn	np	np
623069:46:-	<nnxnp>	{-1}	nn	nn	nn	np	np	nn	nn	nn	np	np	nn	np	nn	np	nn	np	np	np	np	np	np	np	nn	np	nn	--	nn	np	np	np	nn	nn	nn	np	nn	nn	np	nn	nn	nn	nn	--	np	nn	nn	np	np
623349:92:-	<nnxnp>	{-0}	--	np	np	nn	nn	np	np	np	--	nn	np	nn	np	nn	--	nn	nn	nn	nn	nn	--	--	np	nn	np	--	np	nn	nn	nn	np	np	np	nn	np	np	nn	nn	np	np	np	nn	nn	np	np	nn	nn
623958:109:+	<nnxnp>	{-0}	np	np	np	nn	nn	np	np	np	nn	nn	np	nn	np	nn	np	nn	nn	nn	nn	np	nn	nn	np	nn	np	nn	np	nn	nn	nn	np	np	np	nn	np	np	nn	np	np	np	np	nn	nn	np	np	nn	nn
624406:130:+	<nnxnp>	{-0}	np	np	np	nn	nn	np	np	np	nn	nn	np	nn	np	nn	np	nn	nn	nn	nn	nn	nn	nn	np	nn	np	nn	np	nn	nn	nn	np	np	np	nn	np	np	nn	np	np	np	np	nn	nn	np	np	nn	nn
624748:28:+	<nnxnp>	{-1}	nn	nn	nn	np	np	nn	nn	nn	np	np	nn	np	nn	np	nn	np	np	np	np	np	np	np	nn	np	nn	np	nn	np	np	np	nn	nn	nn	np	nn	nn	np	nn	nn	nn	nn	np	np	nn	nn	np	np
624830:8:+	<nnxnp>	{-0}	np	np	np	nn	nn	--	np	np	nn	nn	np	nn	np	nn	np	nn	nn	nn	nn	nn	nn	nn	np	nn	np	nn	np	nn	nn	nn	np	np	np	nn	np	np	nn	np	np	np	np	nn	nn	np	np	nn	nn
624830:63:+	<nnxnp>	{-1}	nn	nn	nn	np	np	nn	nn	nn	np	np	nn	np	nn	np	nn	np	np	np	np	np	np	np	nn	np	nn	np	nn	np	np	np	nn	nn	nn	np	nn	nn	np	nn	nn	nn	nn	np	np	nn	nn	np	np
624830:69:+	<hkxhk>	{10}	hk	kk	hk	hk	hk	--	kk	kk	hk	hh	kk	hh	hk	hk	hk	hh	hk	hk	hh	hk	hk	hk	kk	hk	kk	hh	hk	hh	hh	hh	hk	hk	kk	hk	kk	kk	hh	hk	hk	hk	kk	hh	hk	kk	hk	hk	hh
626502:18:+	<hkxhk>	{10}	hk	kk	hh	hk	hk	hk	kk	kk	hh	hh	kk	hh	hk	hk	hk	hh	hh	hk	hh	hh	hh	hh	hk	hh	kk	hh	hk	hh	hh	hh	hk	--	kk	hk	kk	kk	hk	hk	hk	hk	kk	hh	kk	kk	hk	hk	hh
626701:595:-	<nnxnp>	{-0}	np	np	nn	nn	nn	np	np	np	nn	nn	np	nn	np	nn	np	nn	nn	nn	nn	nn	nn	nn	np	nn	np	nn	np	nn	nn	nn	np	np	np	nn	np	np	nn	np	np	np	np	nn	np	np	np	nn	nn
626704:61:+	<nnxnp>	{-0}	np	np	nn	nn	nn	np	np	np	nn	nn	np	nn	np	nn	np	nn	nn	nn	nn	nn	nn	nn	np	nn	--	--	np	nn	nn	nn	np	np	np	nn	np	np	nn	np	np	np	np	nn	np	np	np	nn	nn
626704:108:+	<hkxhk>	{10}	hk	--	hh	hk	hk	hk	kk	kk	hk	hh	kk	hh	hk	hk	hk	hh	hh	hk	hh	hk	hk	--	hk	hk	kk	--	hk	hh	hh	hh	hk	hk	kk	hk	kk	kk	hk	hk	hk	hk	kk	hh	kk	kk	hk	hk	hh
626719:337:-	<hkxhk>	{10}	--	kk	hh	hk	hk	--	kk	kk	hk	hh	kk	hh	hk	hk	hk	hh	hh	hk	hh	hk	--	hk	--	hk	kk	hh	hk	hh	hh	hh	hk	hk	kk	hk	kk	kk	hk	hk	hk	hk	kk	hh	kk	kk	hk	hk	hh
626719:60:-	<hkxhk>	{01}	--	hh	kk	hk	hk	--	hh	hh	hk	kk	hh	kk	hk	hk	hk	kk	kk	hk	kk	hk	--	hk	--	hk	hh	kk	hk	kk	kk	kk	hk	hk	hh	hk	hh	hh	hk	hk	hk	hk	hh	kk	hh	hh	hk	hk	kk
627643:136:+	<nnxnp>	{-1}	np	nn	np	np	np	nn	nn	nn	np	np	nn	np	nn	np	nn	np	np	np	np	--	np	np	nn	np	nn	np	nn	--	np	np	nn	nn	nn	np	nn	nn	np	nn	nn	nn	nn	np	nn	nn	nn	np	np
627747:400:-	<nnxnp>	{-1}	np	nn	np	--	--	nn	nn	nn	--	np	nn	np	nn	np	nn	np	np	np	np	np	np	np	nn	np	nn	np	nn	np	np	np	nn	nn	nn	np	nn	nn	np	nn	nn	nn	nn	np	nn	nn	nn	np	np
627747:11:-	<nnxnp>	{-0}	nn	np	nn	nn	nn	np	np	np	nn	nn	np	nn	np	nn	np	nn	nn	nn	nn	nn	nn	nn	np	nn	np	nn	np	nn	nn	nn	np	np	np	nn	np	np	nn	np	np	np	np	nn	np	np	np	nn	nn
627965:107:+	<nnxnp>	{-0}	nn	np	nn	nn	nn	--	--	--	nn	nn	np	nn	--	nn	--	nn	nn	nn	nn	nn	nn	nn	--	nn	--	nn	np	nn	nn	nn	--	--	--	nn	--	--	nn	--	--	np	np	nn	np	np	--	nn	nn
628427:135:+	<nnxnp>	{-1}	np	nn	np	np	np	nn	nn	nn	np	np	nn	np	nn	np	nn	np	np	np	np	np	np	np	nn	np	nn	np	nn	np	np	np	nn	nn	nn	np	nn	nn	nn	nn	nn	nn	nn	np	nn	nn	nn	np	np
628483:73:-	<hkxhk>	{10}	hh	kk	hh	hk	hk	hk	kk	kk	kk	hh	kk	hh	hk	hk	hk	hk	hh	hk	--	hk	--	--	hk	hk	kk	hh	hk	hh	hh	hh	hk	hk	kk	hk	kk	kk	kk	hk	hk	hk	kk	hh	kk	kk	hk	hk	hh
628559:340:+	<hkxhk>	{10}	hh	kk	hh	--	hk	hk	kk	kk	hk	hh	kk	hh	hk	hk	hk	hk	hh	hk	hh	hk	hk	hk	--	hk	kk	hh	hk	hh	hh	hh	hk	hk	kk	hk	kk	kk	kk	hk	hk	hk	kk	hh	kk	kk	hk	hk	hh
629621:117:-	<hkxhk>	{10}	hh	kk	hh	hk	hk	hk	hk	kk	kk	hh	--	hh	hk	hk	--	hk	hh	hk	--	hk	--	--	hk	hk	kk	--	hk	hh	hh	hh	hk	hk	kk	kk	kk	kk	kk	hk	--	hk	kk	hh	kk	kk	hk	hk	hh
629793:342:-	<hkxhk>	{10}	hh	kk	hh	hk	hk	hk	hk	kk	kk	hh	kk	hh	hk	hk	hk	hk	hh	hk	hh	--	hk	hk	hk	hk	kk	hh	hk	hh	hh	hh	hk	hk	kk	kk	kk	kk	kk	--	hk	hk	kk	hh	kk	kk	hk	--	hh
630136:11:+	<hkxhk>	{10}	hh	kk	hh	hk	hk	hk	hk	kk	kk	hh	kk	hh	hk	hk	hk	hk	hh	hk	--	hk	hk	hk	hk	hk	kk	hh	hk	hh	hh	hh	hk	--	kk	kk	kk	kk	kk	hk	hk	hk	kk	hh	kk	kk	hk	hk	hh
630434:180:-	<hkxhk>	{10}	hh	kk	hh	hk	hk	hk	hk	kk	kk	hh	kk	hh	hk	hk	hk	hk	hh	hk	hh	hk	hk	hk	hk	hk	kk	hh	hk	hh	hh	hh	hk	hk	kk	kk	kk	kk	kk	hk	hk	hk	kk	hh	kk	kk	hk	hk	hh
630556:220:-	<hkxhk>	{10}	hh	hk	hh	hk	hk	hk	hk	kk	kk	hh	kk	hh	hk	hk	hk	hk	hh	hk	hh	hk	hk	hk	hk	hk	kk	hh	hk	hh	hh	hh	hk	hk	kk	kk	kk	kk	kk	hk	hk	hk	kk	hh	kk	kk	hk	hk	hh
630702:451:-	<hkxhk>	{10}	hh	hk	hh	hk	hk	hk	hk	kk	kk	hh	kk	hh	hk	hk	hk	hk	hh	hk	hh	hk	hk	hk	hk	hk	kk	hh	--	hh	hh	hh	hk	hk	kk	kk	kk	kk	kk	hk	hk	hk	kk	hh	kk	kk	hk	hk	hh
630808:112:+	<hkxhk>	{10}	hh	hk	hh	hk	hk	hk	hk	kk	kk	hh	kk	hh	hk	hk	hk	hk	hh	hk	hh	--	hk	hk	hk	hk	kk	hh	hk	hh	hh	hh	hk	hk	kk	kk	kk	kk	kk	hk	hk	hk	kk	hh	kk	kk	hk	hk	hh
630808:315:+	<hkxhk>	{01}	kk	hk	kk	hk	hk	hk	hk	hh	hh	kk	hh	kk	hk	hk	hk	hk	kk	hk	kk	--	hk	hk	hk	hk	hh	kk	hk	kk	kk	kk	hk	hk	hh	hh	hh	hh	hh	hk	hk	hk	hh	kk	hh	hh	hk	hk	kk
631446:65:+	<nnxnp>	{-0}	nn	nn	nn	nn	nn	np	nn	np	np	nn	np	nn	np	nn	np	nn	nn	nn	nn	nn	nn	nn	np	nn	np	nn	np	nn	nn	nn	np	np	np	np	np	np	np	np	np	--	np	nn	np	np	np	nn	nn
631682:9:-	<hkxhk>	{10}	hh	hk	hh	hk	hk	hk	hk	kk	kk	hh	kk	hh	hk	hk	hk	hk	hh	hk	hh	hk	hk	hk	hk	hk	kk	hh	hk	hh	hh	hh	hk	hk	kk	kk	kk	kk	kk	hk	hk	hk	kk	hh	kk	kk	hk	hk	hh
631845:110:+	<lmxll>	{0-}	lm	ll	lm	ll	ll	lm	ll	ll	ll	lm	lm	lm	lm	ll	lm	ll	lm	ll	lm	ll	ll	ll	lm	ll	ll	lm	lm	lm	lm	lm	lm	lm	ll	ll	ll	ll	ll	lm	lm	lm	ll	lm	ll	ll	lm	ll	lm
631845:139:+	<nnxnp>	{-0}	nn	nn	nn	nn	nn	np	nn	np	np	nn	np	nn	np	nn	np	nn	nn	nn	nn	nn	nn	nn	np	nn	np	nn	np	nn	nn	nn	np	np	np	np	np	np	np	np	np	np	np	nn	np	np	np	nn	nn
632156:93:+	<hkxhk>	{10}	hh	hk	hh	hk	hk	hk	hk	kk	kk	hh	hk	hh	hk	hk	hk	hk	hh	hk	hh	hk	hk	hk	hk	hk	kk	hh	hk	hh	hh	hh	hk	hk	kk	kk	kk	kk	kk	--	hk	hk	kk	hh	kk	kk	hk	hk	hh
632939:52:+	<nnxnp>	{-0}	nn	nn	nn	nn	nn	np	nn	np	--	nn	np	nn	np	nn	np	nn	nn	nn	nn	nn	nn	nn	np	nn	np	nn	np	nn	nn	nn	np	--	np	np	np	np	--	np	np	np	np	nn	np	np	np	nn	nn
632939:121:+	<lmxll>	{1-}	ll	--	ll	lm	lm	ll	lm	lm	--	ll	ll	ll	ll	lm	ll	lm	ll	--	ll	lm	--	--	ll	lm	lm	ll	ll	ll	ll	ll	ll	ll	lm	lm	lm	lm	--	ll	ll	ll	lm	ll	lm	lm	ll	lm	ll
633195:416:-	<lmxll>	{1-}	ll	lm	ll	--	lm	ll	--	lm	lm	ll	ll	ll	ll	--	ll	--	ll	lm	ll	--	--	--	ll	lm	lm	ll	ll	ll	ll	ll	ll	ll	lm	lm	lm	lm	lm	ll	ll	ll	lm	ll	lm	lm	ll	--	ll
633239:625:-	<lmxll>	{0-}	lm	ll	lm	ll	ll	lm	ll	ll	ll	lm	lm	lm	lm	ll	lm	ll	lm	ll	lm	ll	ll	ll	lm	ll	ll	lm	lm	lm	lm	lm	lm	lm	ll	ll	ll	ll	ll	lm	lm	lm	ll	lm	ll	ll	lm	ll	lm
633471:33:-	<nnxnp>	{-1}	np	np	np	np	np	nn	np	nn	nn	np	nn	np	nn	np	np	np	np	np	--	np	np	--	nn	np	nn	np	nn	np	np	np	nn	nn	nn	nn	nn	nn	nn	nn	nn	np	nn	np	nn	nn	nn	np	np
633470:456:+	<nnxnp>	{-0}	nn	nn	nn	nn	nn	np	nn	np	np	nn	np	nn	np	nn	nn	nn	nn	nn	nn	nn	nn	nn	np	nn	np	nn	--	nn	nn	nn	np	np	np	np	--	np	np	np	np	nn	np	nn	np	np	np	nn	nn
633613:299:-	<hkxhk>	{01}	kk	hk	kk	hk	hk	hk	hk	hh	hh	kk	hk	kk	hk	hk	kk	hh	kk	hk	kk	hh	--	hh	hk	hk	hh	kk	hk	kk	kk	kk	hk	hh	hh	hh	hh	hh	hh	hk	hk	kk	hh	kk	hh	hk	hk	hk	kk
633682:52:+	<hkxhk>	{01}	kk	hk	kk	hk	hk	hk	hk	hh	hh	kk	hk	kk	hk	hk	kk	hk	kk	hk	kk	hk	hk	kk	hk	hk	hh	kk	hk	kk	kk	kk	hk	hk	hh	hh	hh	hh	hh	hk	hk	kk	hh	kk	hh	hk	hk	hk	kk
634214:76:+	<hkxhk>	{10}	hh	hk	hh	hk	hk	hk	hk	kk	kk	hh	hk	hh	hk	hk	hh	hk	hh	hk	hh	hk	hk	hk	hk	hk	kk	hh	hk	hh	hh	hh	hk	hk	kk	kk	kk	kk	kk	hk	hk	hh	kk	hh	kk	hk	hk	hk	hh
634395:95:-	<lmxll>	{1-}	ll	lm	ll	lm	lm	ll	lm	lm	lm	ll	ll	ll	ll	lm	ll	lm	ll	lm	ll	lm	lm	lm	ll	lm	lm	ll	ll	ll	ll	ll	ll	ll	lm	lm	lm	lm	lm	ll	ll	ll	lm	ll	lm	ll	ll	lm	ll
635232:105:-	<hkxhk>	{10}	hh	kk	hh	--	hk	hk	hk	kk	kk	hh	hk	hh	--	hk	hh	hk	--	hk	hh	hk	hk	--	hk	hk	kk	hh	hk	hh	hk	hh	hk	hk	kk	kk	kk	kk	kk	hk	hk	hh	kk	hk	kk	hk	hk	hk	hh
635232:68:-	<hkxhk>	{01}	kk	hh	kk	--	hk	hk	hk	hh	hh	kk	hk	kk	--	hk	kk	hk	--	hk	kk	hk	hk	--	hk	hk	hh	kk	hk	kk	hk	kk	hk	hk	hh	hh	hh	hh	hh	hk	hk	kk	hh	hk	hh	hk	hk	hk	kk
635414:9:+	<lmxll>	{1-}	ll	lm	ll	lm	lm	ll	lm	lm	lm	ll	ll	ll	ll	lm	ll	--	ll	lm	ll	lm	lm	lm	ll	lm	lm	ll	ll	ll	ll	ll	ll	ll	--	lm	lm	lm	lm	ll	ll	ll	lm	ll	lm	ll	ll	lm	ll
635837:50:+	<nnxnp>	{-1}	np	np	np	np	np	nn	np	nn	nn	np	nn	np	nn	--	np	np	np	np	np	np	np	np	nn	np	nn	np	nn	np	nn	np	nn	nn	nn	nn	nn	nn	nn	nn	nn	np	nn	nn	nn	nn	nn	np	np
635926:222:-	<nnxnp>	{-0}	nn	nn	nn	nn	nn	np	nn	np	np	nn	np	nn	np	nn	nn	nn	nn	nn	nn	nn	nn	nn	np	nn	np	nn	np	nn	np	nn	--	np	np	np	np	np	np	np	np	nn	np	np	np	np	np	nn	nn
636056:60:+	<nnxnp>	{-1}	np	--	np	np	np	nn	np	nn	nn	np	nn	np	nn	np	np	np	np	np	np	--	np	np	nn	np	nn	np	nn	--	nn	np	nn	nn	nn	nn	nn	nn	nn	nn	nn	np	nn	nn	nn	--	nn	np	np
636361:20:+	<hkxhk>	{10}	hk	hk	hh	hh	hk	hk	hk	kk	kk	hh	hk	hh	hk	hk	hh	hk	hh	hk	hh	hk	--	hk	hk	hk	kk	hh	hk	hh	hk	hh	hk	hk	kk	kk	kk	kk	kk	hk	--	hh	kk	hk	kk	hh	hk	hk	hh
636611:93:-	<hkxhk>	{10}	hk	hk	hh	hh	hk	hk	hk	kk	--	hh	hk	hh	hk	hk	hh	hk	hh	hk	hh	hk	--	hk	hk	hk	kk	hh	hk	hh	hk	hh	hk	hk	kk	kk	kk	kk	kk	hk	hk	hh	kk	hk	kk	hh	hk	hk	hh
636634:55:+	<hkxhk>	{10}	hk	hk	hh	hh	hk	hk	hk	kk	kk	hh	hk	hh	hk	hk	hh	hk	hh	--	hh	hk	--	hk	hk	hk	kk	hh	hk	hh	hk	hh	hk	hk	kk	kk	kk	kk	kk	--	hk	hh	kk	hk	kk	hh	hk	hk	hh
636799:239:-	<hkxhk>	{10}	hk	hk	hh	hh	hk	hk	hk	kk	kk	hh	hk	hh	--	hk	hh	hk	hh	hk	hh	hk	hk	hk	hk	hk	kk	hh	hk	hh	hk	hh	--	hk	kk	kk	kk	kk	kk	hk	hk	hh	kk	--	kk	hh	hk	hk	hh
637228:35:-	<lmxll>	{1-}	lm	lm	ll	ll	lm	ll	lm	lm	lm	ll	ll	ll	ll	lm	ll	lm	ll	lm	ll	lm	lm	lm	ll	lm	lm	ll	ll	ll	ll	ll	ll	ll	lm	lm	lm	lm	lm	ll	ll	ll	lm	ll	lm	ll	ll	lm	ll
638447:378:+	<nnxnp>	{-0}	nn	nn	nn	nn	nn	np	np	np	np	nn	np	nn	np	nn	nn	nn	nn	nn	nn	nn	nn	nn	np	nn	np	nn	np	nn	np	nn	np	np	np	np	np	np	np	nn	np	nn	np	np	np	nn	np	nn	nn
638447:385:+	<nnxnp>	{-1}	np	np	np	np	np	nn	nn	nn	nn	np	nn	np	nn	np	np	np	np	np	np	np	np	np	nn	np	nn	np	nn	np	nn	np	nn	nn	nn	nn	nn	nn	nn	np	nn	np	nn	nn	nn	np	nn	np	np
639183:345:+	<nnxnp>	{-1}	np	np	np	np	np	nn	nn	nn	nn	np	nn	np	nn	np	np	np	np	--	np	np	np	np	nn	np	nn	np	nn	np	nn	np	nn	nn	nn	nn	nn	nn	nn	np	nn	np	nn	nn	nn	np	nn	np	np
639205:97:+	<nnxnp>	{-0}	nn	nn	nn	nn	nn	np	np	np	np	nn	np	nn	np	nn	nn	nn	nn	nn	nn	nn	nn	nn	np	nn	np	nn	np	nn	np	nn	np	np	np	np	np	np	np	nn	np	nn	np	np	np	nn	np	nn	nn
639773:553:-	<lmxll>	{1-}	lm	lm	ll	ll	lm	ll	--	lm	lm	ll	ll	lm	ll	lm	ll	lm	ll	lm	ll	lm	lm	lm	ll	lm	lm	ll	ll	ll	ll	ll	ll	ll	lm	lm	lm	ll	lm	ll	ll	ll	ll	ll	lm	ll	ll	ll	ll
639773:108:-	<nnxnp>	{-0}	nn	nn	nn	nn	nn	np	--	np	np	nn	np	nn	--	nn	nn	nn	nn	nn	nn	nn	nn	nn	np	nn	np	nn	np	nn	np	nn	np	np	np	np	np	np	np	nn	np	nn	np	np	np	nn	np	nn	nn
639962:110:-	<hkxhk>	{10}	hk	hk	hh	hh	hk	hk	kk	kk	kk	hh	hk	hk	hk	hk	hh	hk	hh	hk	hh	hk	hk	hk	hk	hk	kk	hh	hk	hh	hk	hh	hk	hk	kk	kk	kk	hk	kk	hh	hk	hh	hk	hk	kk	hh	hk	hh	hh
640042:47:+	<hkxhk>	{10}	hk	hk	hh	hh	hk	hk	kk	kk	kk	hh	hk	hk	hk	kk	hh	hk	hh	hk	hh	hk	hk	hk	--	hk	kk	hh	hk	hh	hk	hh	hk	hk	kk	kk	kk	hk	kk	hh	hk	hh	kk	hk	kk	hh	hk	hh	hh
640137:98:+	<nnxnp>	{-1}	np	np	np	--	np	nn	nn	nn	nn	np	nn	np	nn	nn	np	np	np	np	--	np	np	np	nn	np	nn	np	nn	np	nn	np	nn	nn	nn	nn	nn	nn	nn	--	nn	np	nn	nn	nn	np	nn	np	np
640848:128:-	<hkxhk>	{01}	hk	hk	kk	kk	hk	hk	hh	hh	hh	kk	hk	hk	hk	hh	kk	hk	kk	hk	kk	--	--	--	hk	hk	hh	kk	hk	kk	hk	kk	hk	hk	hh	hh	hh	hk	hh	kk	hk	kk	hk	hk	hh	kk	hk	kk	kk
640848:118:-	<lmxll>	{1-}	lm	lm	ll	ll	lm	ll	lm	lm	lm	ll	ll	lm	ll	lm	ll	lm	ll	lm	ll	--	--	--	ll	lm	lm	ll	ll	ll	ll	ll	ll	ll	lm	lm	lm	ll	lm	ll	ll	ll	ll	ll	lm	ll	ll	ll	ll
641471:102:+	<nnxnp>	{-1}	np	np	np	np	np	nn	nn	nn	nn	np	nn	np	nn	nn	np	np	np	np	np	np	--	np	nn	np	nn	np	nn	np	nn	np	nn	nn	nn	nn	nn	nn	nn	np	nn	np	nn	nn	nn	np	nn	np	np
641471:531:+	<nnxnp>	{-0}	nn	nn	nn	nn	nn	np	np	np	np	nn	np	nn	np	np	nn	nn	nn	nn	nn	nn	nn	nn	np	nn	np	nn	np	nn	np	nn	np	np	np	np	np	np	np	nn	np	nn	np	np	np	nn	np	nn	nn
641560:41:+	<hkxhk>	{10}	hk	hk	hh	hh	hk	hk	kk	kk	kk	hh	hk	hk	hk	kk	hh	hk	hh	hk	hh	hk	hk	hk	hk	--	--	--	hk	hh	hk	hh	hk	hk	kk	--	kk	hk	kk	hh	hk	hh	hk	hk	kk	hh	hk	hh	hh
641652:61:-	<nnxnp>	{-1}	np	np	np	np	np	nn	nn	nn	nn	np	nn	np	nn	nn	np	np	np	np	np	np	np	np	nn	np	nn	np	nn	np	nn	np	nn	nn	nn	nn	nn	nn	nn	np	nn	np	nn	nn	nn	np	nn	np	np
641683:560:-	<nnxnp>	{-0}	nn	nn	nn	nn	nn	np	np	np	np	nn	np	nn	np	np	nn	nn	nn	nn	nn	nn	nn	nn	np	nn	np	nn	np	nn	np	nn	np	np	np	np	np	np	--	nn	--	nn	np	np	np	nn	np	nn	nn
641683:82:-	<lmxll>	{0-}	ll	ll	lm	lm	ll	lm	ll	ll	ll	--	lm	ll	lm	ll	lm	ll	lm	ll	lm	ll	ll	ll	lm	ll	ll	lm	lm	lm	lm	lm	lm	lm	ll	ll	ll	lm	ll	--	--	lm	lm	lm	ll	lm	lm	lm	lm
642408:85:-	<nnxnp>	{-0}	nn	nn	nn	nn	nn	np	np	np	np	nn	np	nn	np	np	nn	nn	nn	nn	nn	nn	nn	nn	np	nn	np	nn	nn	nn	np	nn	np	--	np	np	np	np	np	nn	np	nn	np	np	np	nn	np	nn	nn
642408:66:-	<hkxhk>	{10}	hk	hk	hh	hh	hk	hk	kk	kk	kk	hh	hk	hk	hk	kk	hh	hk	hh	hk	hh	hk	hk	hk	hk	hk	kk	hh	hh	hh	hk	hh	hk	--	kk	kk	kk	hk	kk	hh	hk	hh	hk	hk	kk	hh	hk	hh	hh
642768:215:-	<nnxnp>	{-1}	np	--	np	np	np	nn	nn	nn	nn	np	nn	np	nn	nn	np	np	np	np	np	np	np	np	nn	np	nn	np	np	np	nn	--	nn	nn	nn	nn	nn	nn	nn	np	nn	np	nn	nn	nn	np	nn	np	np
642771:48:+	<nnxnp>	{-1}	np	np	np	np	np	nn	nn	nn	nn	np	nn	np	nn	nn	--	np	np	np	np	np	np	--	nn	np	nn	np	np	np	nn	np	nn	nn	nn	nn	nn	nn	nn	np	nn	np	nn	nn	nn	np	nn	np	np
643180:73:+	<lmxll>	{1-}	lm	--	ll	ll	lm	ll	lm	lm	lm	ll	ll	lm	ll	lm	ll	lm	ll	--	ll	lm	lm	--	ll	lm	lm	ll	ll	ll	ll	ll	ll	lm	lm	lm	lm	ll	lm	ll	ll	ll	ll	ll	lm	ll	ll	ll	ll
643276:47:+	<hkxhk>	{10}	hk	hk	hh	hh	hk	hk	kk	kk	kk	hh	hh	kk	hh	kk	hh	hk	hh	hk	hh	hk	hk	hk	kk	hk	kk	hh	hh	hk	--	hh	hk	kk	kk	kk	kk	hk	kk	hk	hk	hk	hk	hk	kk	hh	hk	hk	hh
643276:83:+	<lmxll>	{0-}	ll	ll	lm	lm	ll	lm	ll	ll	ll	lm	lm	ll	lm	ll	lm	ll	lm	ll	lm	ll	ll	ll	ll	ll	ll	lm	lm	lm	lm	lm	lm	ll	ll	ll	ll	lm	ll	lm	lm	lm	lm	lm	ll	lm	lm	lm	lm
643751:73:-	<lmxll>	{0-}	ll	ll	lm	lm	ll	lm	ll	ll	ll	lm	lm	ll	lm	ll	lm	ll	lm	ll	lm	ll	ll	ll	ll	ll	ll	lm	lm	lm	lm	lm	lm	ll	ll	ll	ll	lm	ll	lm	lm	lm	lm	lm	ll	lm	lm	lm	lm
643751:35:-	<hkxhk>	{10}	hk	hk	hh	hh	hk	hk	kk	kk	kk	hh	hh	kk	hh	kk	hh	hk	hh	hk	hh	hh	hk	hh	kk	hh	kk	hh	hh	hk	hk	hh	hk	kk	kk	kk	kk	hk	kk	hk	hk	hk	hk	hk	kk	hh	hk	hk	hh
644223:90:-	<lmxll>	{0-}	ll	ll	lm	lm	ll	--	ll	ll	ll	lm	lm	ll	lm	ll	lm	ll	lm	ll	--	ll	ll	ll	ll	ll	ll	lm	lm	lm	lm	lm	lm	ll	ll	ll	ll	--	ll	lm	ll	lm	lm	lm	ll	lm	lm	lm	lm
644399:78:+	<nnxnp>	{-1}	np	np	np	np	np	nn	nn	nn	nn	np	np	nn	--	nn	np	np	np	np	--	np	np	np	nn	np	nn	np	np	nn	nn	np	nn	nn	nn	nn	nn	nn	nn	nn	nn	nn	nn	nn	nn	np	nn	nn	np
644954:379:-	<hkxhk>	{10}	hk	hk	hh	hh	--	hk	kk	kk	kk	hh	hh	kk	hh	kk	hh	hk	hh	hk	hh	--	hk	hk	kk	--	kk	hh	hh	hk	hk	hh	hk	hk	kk	kk	kk	hk	kk	hk	kk	--	hk	hk	kk	hh	hk	hk	hh
644954:297:-	<nnxnp>	{-1}	np	np	np	np	--	nn	nn	nn	nn	np	np	nn	np	nn	np	np	np	np	np	--	np	np	nn	--	nn	np	np	nn	nn	np	nn	np	nn	nn	nn	nn	nn	nn	nn	nn	nn	nn	nn	np	nn	nn	np
645963:356:-	<hkxhk>	{01}	hh	hk	kk	kk	hk	hk	hh	hh	hh	kk	kk	hh	kk	hh	kk	hk	kk	hk	kk	hk	hk	hk	hh	hk	hh	kk	kk	hk	hk	hk	hk	hk	hh	hh	hh	hk	hh	hk	hh	hk	hk	hk	hh	kk	hk	hk	kk
645963:328:-	<hkxhk>	{10}	kk	hk	hh	hh	hk	hk	kk	kk	kk	hh	hh	kk	hh	kk	hh	hk	hh	hk	hh	hk	hk	hk	kk	hk	kk	hh	hh	hk	hk	hk	hk	hk	kk	kk	kk	hk	kk	hk	kk	hk	hk	hk	kk	hh	hk	hk	hh
646061:101:-	<nnxnp>	{-1}	nn	--	np	np	np	nn	nn	nn	nn	np	np	nn	np	nn	np	np	np	np	--	np	np	np	nn	np	nn	np	np	nn	nn	np	nn	np	nn	nn	nn	nn	nn	nn	nn	nn	nn	nn	nn	np	nn	nn	np
646061:62:-	<lmxll>	{1-}	lm	lm	ll	ll	lm	ll	lm	lm	lm	ll	ll	lm	ll	lm	ll	lm	ll	lm	--	lm	lm	--	lm	lm	lm	ll	ll	ll	ll	lm	ll	lm	lm	lm	lm	ll	lm	ll	lm	ll	ll	ll	lm	ll	ll	ll	ll
646061:34:-	<nnxnp>	{-0}	np	--	nn	nn	nn	np	np	np	np	nn	nn	np	nn	np	nn	nn	nn	nn	--	nn	nn	--	np	nn	np	nn	nn	np	np	nn	np	nn	np	np	np	np	np	np	np	np	np	np	np	nn	np	np	nn
646439:6:+	<nnxnp>	{-1}	nn	--	np	np	np	nn	nn	nn	nn	np	np	nn	np	nn	np	np	np	np	np	np	np	np	nn	--	nn	np	np	nn	nn	np	nn	np	nn	nn	nn	nn	nn	nn	nn	nn	nn	nn	nn	np	nn	nn	np
646439:38:+	<nnxnp>	{-0}	np	nn	nn	nn	nn	np	np	np	np	nn	nn	np	nn	np	nn	nn	nn	nn	nn	nn	nn	nn	np	nn	np	nn	nn	np	--	nn	np	nn	np	np	np	np	np	np	np	--	np	np	np	nn	np	np	nn
646439:401:+	<nnxnp>	{-0}	np	nn	nn	nn	nn	np	np	np	np	nn	nn	np	nn	np	nn	nn	nn	nn	nn	nn	nn	nn	np	nn	np	nn	nn	np	--	nn	np	nn	np	np	np	np	--	np	np	--	np	np	np	nn	np	np	nn
646484:337:-	<hkxhk>	{10}	kk	hk	hh	hh	hk	hk	kk	kk	kk	hh	hh	kk	hh	kk	hh	hk	hh	hk	hh	hk	--	hk	kk	hk	kk	hh	hh	hk	hk	hk	hk	hk	kk	kk	kk	hk	kk	hk	kk	hk	hk	hk	kk	hh	hk	hk	hh
646620:8:+	<hkxhk>	{10}	kk	hk	hh	hh	hk	hk	kk	kk	kk	hh	hh	kk	hh	kk	hh	hk	hh	hk	hh	hk	hk	hk	kk	hk	kk	hh	hh	hk	hk	hk	hk	hk	kk	kk	kk	hk	kk	hk	kk	hk	hk	hk	kk	hh	hk	hk	hh
646620:107:+	<hkxhk>	{01}	hh	hk	kk	kk	hk	hk	hh	hh	hh	kk	kk	hh	kk	hh	kk	hk	kk	hk	kk	hk	hk	hk	hh	hk	hh	kk	kk	hk	hk	hk	hk	hk	hh	hh	hh	hk	hh	hk	hh	hk	hk	hk	hh	kk	hk	hk	kk
646620:456:+	<nnxnp>	{-1}	nn	np	np	np	np	nn	nn	nn	nn	np	np	nn	np	nn	np	np	np	np	np	np	np	np	nn	np	nn	np	np	nn	nn	np	nn	np	nn	nn	nn	nn	nn	nn	nn	nn	nn	nn	nn	np	nn	nn	np
646816:102:-	<nnxnp>	{-1}	nn	np	np	np	np	nn	nn	nn	nn	np	np	nn	np	nn	np	np	np	np	np	np	np	np	nn	np	nn	np	np	nn	nn	np	nn	np	nn	nn	nn	nn	nn	nn	nn	nn	nn	nn	nn	np	nn	nn	np
647610:91:+	<lmxll>	{1-}	lm	lm	ll	ll	lm	ll	lm	lm	lm	ll	ll	--	ll	lm	ll	lm	ll	lm	lm	lm	lm	lm	--	lm	lm	ll	ll	ll	ll	lm	ll	lm	lm	lm	lm	ll	lm	ll	lm	ll	ll	ll	lm	ll	lm	ll	ll
647633:40:-	<nnxnp>	{-0}	np	nn	nn	nn	nn	np	np	np	np	nn	nn	np	nn	np	nn	nn	nn	nn	nn	nn	np	nn	np	nn	np	np	nn	np	np	nn	np	nn	np	np	np	np	np	np	np	np	np	np	np	nn	np	np	nn
647653:423:-	<nnxnp>	{-0}	np	nn	nn	nn	nn	np	np	np	--	nn	nn	np	nn	np	nn	nn	nn	nn	nn	nn	--	nn	--	nn	np	np	nn	np	np	nn	np	nn	np	--	np	np	np	--	np	--	np	np	np	nn	np	np	nn
647797:128:-	<nnxnp>	{-1}	nn	--	np	np	np	nn	nn	nn	nn	np	np	nn	np	nn	np	np	np	np	np	np	nn	np	nn	--	nn	nn	np	nn	nn	--	nn	np	nn	nn	nn	nn	nn	nn	nn	nn	nn	nn	nn	np	nn	nn	np
647903:195:-	<nnxnp>	{-1}	nn	np	np	np	np	nn	nn	nn	nn	np	np	nn	np	nn	np	np	np	np	np	np	nn	np	nn	np	nn	nn	np	nn	nn	np	nn	np	nn	nn	nn	nn	nn	nn	nn	nn	nn	nn	nn	np	nn	nn	np
648874:71:+	<hkxhk>	{10}	kk	hk	hh	hh	hk	hk	kk	kk	kk	hh	hh	kk	hh	kk	hh	hk	hh	hk	hh	hk	kk	hk	kk	hk	kk	hk	hh	hk	hk	hk	hk	hk	kk	kk	kk	hk	kk	hk	kk	hk	hk	hk	kk	hh	kk	hk	hk
648949:44:-	<hkxhk>	{01}	hh	hk	kk	kk	hk	hk	hh	hh	hh	kk	kk	hh	kk	hh	kk	hk	kk	hk	kk	hk	hh	hk	hh	hk	hh	hk	kk	hk	hk	hk	hk	hk	hh	hh	hh	hk	hh	--	hh	hk	hk	hk	hh	kk	hh	hk	hk
649030:30:+	<hkxhk>	{01}	hh	--	kk	kk	hk	hk	hh	hh	hh	kk	kk	hh	kk	hh	kk	hk	kk	hk	kk	hk	hh	hh	hh	hk	hh	hk	kk	hk	hk	hk	hk	hk	hh	hh	hh	hk	hh	hk	hh	hk	hk	hk	hh	kk	hh	hk	hk
649030:134:+	<hkxhk>	{10}	kk	hh	hh	hh	--	hk	kk	kk	kk	hh	hh	kk	hh	kk	hh	hk	hh	hk	hh	hk	kk	kk	kk	hk	kk	hk	hh	hk	hk	hk	--	hk	kk	kk	kk	hk	kk	hk	kk	hk	hk	hk	kk	hh	kk	hk	hk
649073:87:+	<nnxnp>	{-0}	--	nn	nn	nn	--	np	np	np	--	nn	nn	--	--	np	--	--	--	nn	--	nn	np	--	np	nn	np	np	nn	np	np	nn	np	nn	np	np	np	np	np	np	np	np	np	np	np	nn	np	np	np
649210:28:+	<nnxnp>	{-1}	nn	np	np	np	np	nn	nn	nn	nn	np	np	nn	np	nn	np	np	np	np	np	np	nn	np	nn	np	nn	nn	np	nn	nn	np	nn	np	nn	nn	nn	nn	nn	nn	nn	nn	nn	nn	nn	np	nn	nn	nn
649395:162:-	<nnxnp>	{-0}	np	nn	nn	nn	nn	np	np	np	np	nn	nn	np	nn	np	nn	nn	nn	nn	nn	nn	--	--	np	nn	np	np	nn	np	np	nn	np	nn	np	np	--	np	np	np	np	np	np	np	np	nn	np	np	np
652309:143:+	<lmxll>	{1-}	lm	lm	ll	ll	lm	ll	lm	ll	lm	ll	ll	lm	ll	lm	ll	lm	ll	lm	ll	ll	lm	lm	lm	lm	lm	ll	ll	ll	ll	lm	ll	lm	ll	lm	lm	ll	lm	ll	lm	ll	ll	ll	lm	ll	lm	ll	ll
652719:577:-	<lmxll>	{0-}	ll	ll	--	lm	ll	lm	ll	lm	ll	lm	lm	ll	lm	ll	lm	ll	lm	ll	lm	lm	ll	ll	ll	ll	ll	lm	lm	lm	lm	ll	lm	ll	lm	ll	ll	lm	ll	lm	ll	lm	lm	lm	ll	lm	ll	lm	lm
653310:99:-	<lmxll>	{1-}	lm	--	ll	ll	lm	ll	lm	ll	lm	ll	ll	lm	ll	lm	ll	lm	ll	lm	ll	ll	--	--	lm	lm	lm	ll	ll	ll	ll	lm	ll	--	ll	lm	lm	ll	lm	ll	lm	ll	ll	ll	lm	ll	lm	ll	ll
653310:22:-	<hkxhk>	{00}	hk	hh	hk	hk	hh	kk	hk	kk	hk	hk	hk	hk	--	hh	hk	hh	hk	hh	hk	hk	--	--	hh	hh	hk	kk	hk	kk	kk	hh	kk	hh	kk	hk	hk	kk	hk	kk	hk	kk	kk	kk	hk	hk	hk	kk	kk
653442:9:-	<nnxnp>	{-0}	np	--	nn	--	nn	np	--	np	np	nn	nn	np	--	nn	nn	nn	nn	nn	--	nn	np	np	nn	nn	np	np	nn	np	--	nn	np	nn	np	np	np	np	np	np	np	np	np	np	np	nn	np	np	np
653485:161:-	<nnxnp>	{-1}	nn	np	np	np	np	nn	nn	nn	nn	np	np	nn	np	np	np	np	np	np	np	--	nn	nn	np	np	nn	nn	np	nn	nn	np	nn	np	nn	nn	nn	nn	nn	nn	nn	nn	nn	nn	nn	np	nn	nn	nn
653485:93:-	<nnxnp>	{-0}	np	nn	nn	nn	nn	np	np	np	np	nn	nn	np	nn	nn	nn	nn	nn	nn	nn	nn	np	np	nn	nn	np	np	nn	np	np	nn	np	nn	np	np	np	np	np	np	np	np	np	np	np	nn	np	np	np
655113:383:-	<hkxhk>	{10}	kk	hk	hh	hh	hk	hk	kk	hk	kk	hh	hh	kk	hh	hk	hh	hk	hh	hk	hh	hh	kk	kk	hk	hk	kk	hk	hh	hk	hk	hk	hk	hk	hk	hk	kk	hk	kk	hk	kk	kk	hk	hk	kk	hh	kk	hk	hk
655956:125:+	<hkxhk>	{01}	hh	hk	kk	kk	hk	hk	hh	hk	hh	kk	kk	hh	kk	hk	kk	hk	kk	--	kk	kk	hh	hh	hk	hk	hh	hk	kk	hk	hk	hk	hk	hk	hk	hk	hh	hk	hh	hk	hh	hh	hk	hk	hh	kk	hh	hk	hk
656212:334:-	<nnxnp>	{-0}	np	nn	nn	nn	nn	np	np	np	np	nn	nn	np	nn	nn	nn	nn	nn	nn	nn	nn	np	np	nn	nn	np	np	nn	np	np	nn	np	nn	np	nn	np	np	np	np	np	np	--	np	np	nn	np	np	np
657287:508:-	<hkxhk>	{01}	hh	hk	kk	kk	hk	hk	hh	hk	hh	kk	kk	hh	kk	hk	hk	hk	kk	hk	kk	kk	hh	hh	hk	hk	hh	hk	kk	hk	hk	hk	hk	hk	hk	hk	hh	hk	hh	hk	hh	hh	hk	hk	hh	kk	hh	hk	hk
657287:131:-	<hkxhk>	{10}	kk	hk	hh	hh	hk	hk	kk	hk	kk	hh	hh	kk	hh	hk	hk	hk	hh	hk	hh	hh	kk	kk	hk	hk	kk	hk	hh	hk	hk	hk	hk	hk	hk	hk	kk	hk	kk	hk	kk	kk	hk	hk	kk	hh	kk	hk	hk
657590:119:-	<hkxhk>	{01}	hh	hk	kk	kk	hk	hk	hh	hk	hh	kk	kk	hh	kk	hk	hk	hk	kk	hk	kk	kk	hh	hh	hk	hk	hh	hk	kk	hk	hk	hk	hk	hk	hk	hk	hh	hk	hh	hk	hh	hh	hk	hk	hh	kk	hh	hk	hk
657678:565:+	<nnxnp>	{-1}	nn	np	np	np	np	nn	nn	nn	nn	np	np	nn	np	np	--	np	np	np	np	np	nn	nn	np	np	nn	nn	np	nn	nn	np	nn	np	nn	np	nn	nn	nn	nn	nn	nn	nn	nn	nn	np	nn	nn	nn
659008:119:-	<nnxnp>	{-0}	np	nn	nn	nn	nn	np	np	np	np	nn	nn	np	nn	nn	nn	nn	nn	nn	nn	nn	np	--	nn	nn	np	np	nn	np	np	nn	np	nn	np	nn	np	np	np	np	np	np	np	np	np	nn	np	np	np
659008:110:-	<nnxnp>	{-1}	nn	np	np	np	np	nn	nn	nn	nn	np	np	nn	np	np	np	np	np	np	np	--	nn	--	np	np	nn	nn	np	nn	nn	np	nn	--	nn	np	nn	nn	nn	nn	nn	nn	nn	nn	nn	--	nn	nn	nn
659254:88:-	<nnxnp>	{-0}	np	nn	nn	nn	nn	np	np	np	np	nn	nn	np	nn	nn	nn	nn	nn	nn	nn	nn	--	np	nn	nn	np	np	nn	np	np	nn	np	nn	np	nn	np	np	np	np	np	np	np	np	np	nn	np	np	np
659397:122:-	<nnxnp>	{-1}	nn	np	np	np	np	nn	nn	nn	nn	np	np	nn	np	np	np	np	np	np	np	np	nn	nn	np	np	nn	nn	np	nn	nn	np	nn	np	nn	np	nn	nn	nn	nn	nn	nn	nn	nn	nn	np	nn	nn	nn
659936:109:+	<hkxhk>	{10}	kk	hk	hh	hh	hk	hk	kk	hk	kk	hh	hh	kk	hh	hk	hk	hk	hh	hk	hh	hh	kk	kk	hk	hk	kk	hk	hh	hk	hk	--	hk	hk	hk	hk	kk	hk	kk	hk	kk	kk	hk	hk	kk	hh	kk	hk	hk
660442:84:+	<hkxhk>	{10}	kk	hk	hh	hh	hk	hk	kk	hk	kk	hh	hh	kk	hh	hk	hk	hk	hh	hk	hh	hh	kk	kk	hk	hk	kk	hk	hh	hk	hk	hk	hk	hk	hk	hk	kk	hk	kk	hk	kk	kk	hk	hk	kk	hh	kk	hk	hk
660815:249:-	<hkxhk>	{10}	kk	hk	hh	hh	hk	hk	kk	hk	kk	hh	hh	kk	hh	hk	hk	hk	hh	hk	hh	hh	kk	kk	hk	hk	kk	hk	hh	hk	hk	hk	hk	hk	hk	hk	kk	hk	kk	hk	kk	kk	hk	hk	kk	hh	kk	hk	hk
660869:126:-	<hkxhk>	{10}	kk	hk	hh	hh	hk	hk	kk	--	kk	hh	hh	kk	hh	hk	hk	hk	hh	hk	hh	hh	kk	kk	hk	hk	kk	hk	hh	hk	hk	hk	hk	hk	hk	hk	kk	hk	kk	hk	kk	kk	hk	hk	kk	hh	kk	hk	hk
660869:33:-	<hkxhk>	{01}	hh	hk	kk	kk	hk	hk	hh	--	hh	kk	kk	hh	kk	hk	hk	hk	kk	hk	kk	kk	hh	hh	hk	hk	hh	hk	kk	hk	hk	hk	hk	hk	hk	hk	hh	hk	hh	hk	hh	hh	hk	hk	hh	kk	hh	hk	hk
666668:85:+	<hkxhk>	{01}	hh	hk	kk	kk	hk	hk	hh	hk	hh	kk	kk	hh	kk	hk	hk	hk	kk	hk	kk	kk	hh	hh	hk	hk	hh	hk	kk	hk	hk	hk	hk	hk	hk	hk	hh	hk	hh	hk	hh	hh	hk	hk	hh	kk	hh	hk	hk
666668:19:+	<hkxhk>	{10}	kk	hk	hh	hh	hk	hk	kk	hk	kk	hh	hh	kk	hh	hk	hk	hk	hh	hk	hh	hh	kk	kk	hk	hk	kk	hk	hh	hk	hk	hk	hk	hk	hk	hk	kk	hk	kk	hk	kk	kk	hk	hk	kk	hh	kk	hk	hk
667845:248:-	<hkxhk>	{10}	kk	hk	hh	hh	--	hk	kk	hk	kk	hh	hh	kk	hh	hk	hk	hk	hh	hk	hh	hh	kk	kk	hk	hk	kk	hk	hh	hk	hk	hk	hk	hk	hk	hk	kk	hk	kk	hk	kk	kk	hk	hk	kk	hh	kk	hk	hk
668126:272:-	<hkxhk>	{10}	kk	hk	hh	hh	hk	hk	kk	hk	kk	hh	hh	kk	hh	hk	hk	hk	hh	--	hh	hh	kk	kk	hk	hk	kk	hk	hh	hk	hk	hk	hk	hk	hk	hk	kk	hk	kk	hk	kk	kk	hk	hk	kk	hh	kk	hk	hk
669891:286:-	<hkxhk>	{10}	kk	hk	hh	hh	--	hk	kk	hk	kk	hh	hh	hk	hh	hk	hk	hk	hh	hk	hh	hh	kk	kk	hk	hk	kk	hk	hh	hk	hk	hk	hk	hk	hk	hk	kk	hk	kk	--	kk	kk	hk	hk	kk	hh	kk	hk	hk
670091:44:+	<nnxnp>	{-1}	nn	np	np	np	np	nn	nn	nn	nn	np	np	nn	np	np	np	np	np	np	np	np	nn	nn	np	np	nn	nn	np	nn	nn	np	nn	np	nn	np	nn	nn	nn	nn	nn	nn	nn	nn	nn	np	nn	nn	nn
670376:115:+	<nnxnp>	{-0}	np	nn	nn	nn	nn	--	np	np	np	nn	nn	np	nn	nn	nn	nn	nn	nn	nn	nn	np	np	nn	nn	np	np	nn	np	np	nn	np	nn	np	nn	np	np	np	np	np	np	np	np	np	nn	np	np	--
670927:78:+	<nnxnp>	{-1}	nn	np	np	np	np	nn	nn	nn	nn	np	np	nn	np	np	np	np	np	np	np	np	nn	nn	np	np	nn	nn	np	nn	nn	np	nn	np	nn	np	nn	nn	nn	nn	nn	nn	nn	nn	nn	np	nn	nn	nn
671572:68:+	<hkxhk>	{10}	kk	hk	hh	hh	hk	hk	kk	hk	kk	hh	--	hk	hh	hk	hk	hk	hh	hk	hh	hh	kk	--	hk	--	kk	hk	hh	hk	hk	--	hk	hk	hk	hk	kk	hk	kk	hk	kk	kk	hk	hk	kk	hh	kk	hk	hk
671572:139:+	<hkxhk>	{01}	hh	hk	kk	kk	hk	hk	hh	hk	hh	kk	--	hk	kk	hk	hk	hk	kk	hk	--	kk	hh	--	hk	--	hh	hk	kk	hk	hk	--	hk	hk	hk	hk	hh	hk	hh	hk	hh	hh	hk	hk	hh	kk	hh	hk	hk
671773:285:+	<hkxhk>	{10}	kk	hk	hh	hh	hk	hk	kk	hk	kk	hh	hh	--	hh	hk	hk	hk	hh	hk	hh	hh	kk	kk	kk	--	kk	hk	hh	hk	hk	hk	hk	hk	hk	hk	kk	hk	kk	hk	kk	kk	hk	hk	kk	hh	kk	hk	hk
675720:118:-	<nnxnp>	{-1}	nn	np	np	np	np	nn	nn	nn	nn	np	np	nn	np	np	np	np	np	np	np	np	nn	nn	np	np	nn	nn	np	nn	nn	np	nn	np	nn	np	nn	nn	nn	nn	nn	nn	nn	nn	nn	np	nn	nn	nn
675831:618:-	<nnxnp>	{-1}	nn	np	np	np	np	nn	nn	nn	nn	np	np	nn	np	np	np	np	np	np	np	np	nn	nn	np	np	nn	nn	np	nn	nn	np	nn	np	nn	np	nn	nn	nn	nn	nn	nn	nn	nn	nn	np	nn	nn	nn
675831:57:-	<nnxnp>	{-0}	np	nn	nn	nn	nn	np	np	np	np	nn	nn	np	nn	nn	nn	nn	nn	nn	nn	nn	np	np	nn	nn	np	np	nn	np	np	nn	np	nn	np	nn	np	np	np	np	np	np	np	--	np	nn	np	np	np
676308:65:+	<nnxnp>	{-0}	np	nn	nn	nn	nn	np	np	np	--	nn	nn	np	nn	nn	nn	nn	nn	nn	nn	nn	np	np	nn	nn	np	np	nn	--	np	nn	np	nn	np	nn	np	np	--	np	--	np	nn	np	np	nn	np	np	np
676713:115:-	<nnxnp>	{-1}	nn	np	np	np	np	nn	nn	nn	nn	np	np	nn	np	np	np	np	np	np	np	np	nn	nn	np	np	nn	nn	np	nn	nn	np	nn	np	nn	np	nn	nn	nn	nn	nn	nn	np	nn	nn	np	nn	nn	nn
676713:99:-	<nnxnp>	{-0}	np	nn	nn	nn	nn	np	np	np	np	nn	nn	--	nn	nn	nn	nn	nn	nn	nn	nn	np	np	nn	nn	np	nn	nn	np	np	nn	np	nn	np	nn	np	np	np	np	np	np	nn	np	np	nn	np	np	np
677441:466:-	<nnxnp>	{-0}	np	nn	nn	nn	nn	np	np	np	nn	nn	nn	np	nn	nn	nn	nn	nn	nn	nn	nn	np	np	nn	nn	np	np	nn	np	np	nn	np	nn	np	nn	np	np	nn	np	np	np	nn	np	np	nn	np	np	np
677440:199:+	<nnxnp>	{-0}	np	nn	nn	nn	nn	np	np	np	nn	nn	nn	np	nn	nn	nn	nn	nn	nn	nn	nn	np	np	nn	nn	np	np	nn	np	np	nn	np	nn	np	nn	np	np	nn	np	np	np	nn	np	np	nn	np	np	np
677841:471:+	<lmxll>	{1-}	lm	lm	lm	ll	lm	ll	lm	ll	lm	ll	ll	ll	ll	lm	--	lm	ll	lm	ll	ll	lm	lm	lm	lm	lm	ll	ll	lm	ll	lm	ll	lm	ll	lm	ll	ll	lm	ll	lm	lm	ll	ll	lm	ll	lm	ll	ll
679129:178:-	<nnxnp>	{-0}	--	nn	nn	nn	nn	np	np	np	nn	nn	nn	np	nn	nn	nn	nn	nn	nn	--	nn	--	--	nn	--	np	--	nn	np	np	nn	np	nn	np	nn	np	np	nn	np	np	np	nn	np	np	nn	np	--	np
679903:96:+	<nnxnp>	{-0}	np	np	nn	nn	nn	np	np	np	nn	nn	nn	np	nn	nn	nn	nn	nn	nn	nn	nn	np	np	nn	nn	np	np	nn	nn	np	nn	np	nn	np	nn	np	np	nn	np	np	np	nn	np	np	nn	np	np	np
680138:276:+	<nnxnp>	{-0}	np	np	nn	nn	nn	--	np	np	nn	nn	nn	np	nn	nn	nn	nn	nn	nn	nn	nn	np	np	nn	nn	np	np	nn	nn	np	nn	np	nn	np	nn	--	np	nn	np	np	np	nn	np	np	nn	np	np	np
680733:44:+	<nnxnp>	{-1}	nn	nn	np	np	np	nn	nn	nn	np	np	np	nn	np	np	np	np	np	np	np	np	nn	nn	np	nn	nn	nn	np	np	nn	np	nn	np	nn	np	nn	nn	np	nn	nn	nn	np	nn	nn	np	nn	nn	nn
681673:23:+	<nnxnp>	{-1}	nn	nn	np	np	np	nn	nn	nn	np	np	np	nn	np	np	np	np	np	np	np	--	nn	nn	np	nn	nn	nn	np	np	nn	np	nn	np	nn	np	nn	nn	np	nn	nn	nn	np	nn	nn	np	nn	nn	nn
681737:144:-	<nnxnp>	{-1}	nn	nn	np	np	np	nn	nn	nn	np	np	np	nn	np	np	np	np	np	np	np	np	nn	nn	nn	nn	nn	nn	np	np	nn	np	nn	np	nn	np	nn	nn	np	nn	nn	nn	np	nn	nn	np	nn	nn	nn
681802:568:+	<nnxnp>	{-0}	np	np	nn	nn	nn	np	np	np	nn	nn	nn	np	nn	nn	nn	nn	nn	nn	nn	nn	np	np	nn	np	np	np	nn	nn	np	nn	np	nn	np	nn	np	np	nn	np	nn	np	nn	np	np	nn	np	np	np
682273:130:-	<nnxnp>	{-1}	nn	nn	np	np	np	nn	nn	nn	np	np	np	nn	np	np	np	np	np	np	np	np	nn	nn	np	nn	nn	nn	np	np	nn	np	nn	np	nn	np	nn	nn	np	nn	nn	nn	--	nn	nn	np	nn	nn	nn
682725:89:+	<nnxnp>	{-0}	np	np	nn	nn	nn	np	np	np	nn	nn	nn	np	nn	nn	nn	nn	nn	nn	nn	nn	np	np	nn	np	np	np	nn	nn	np	nn	np	nn	np	nn	np	np	nn	np	np	np	nn	np	np	nn	np	np	np
682914:323:-	<nnxnp>	{-1}	nn	nn	np	np	np	nn	nn	nn	np	np	np	nn	np	np	np	np	np	np	np	--	nn	nn	np	nn	nn	nn	np	np	nn	np	nn	np	nn	np	nn	nn	np	nn	nn	nn	np	nn	nn	np	nn	nn	nn
683132:598:-	<hkxhk>	{11}	hh	hh	kk	hk	kk	hh	hk	hh	kk	hk	hk	hh	hk	kk	kk	kk	hk	hk	hk	hk	hk	hk	kk	hh	hk	hh	hk	kk	hh	hk	hk	kk	hh	kk	hh	hh	kk	hh	hk	hk	hk	hk	hk	hk	hk	hh	hh
683364:205:-	<lmxll>	{0-}	lm	lm	ll	lm	ll	lm	ll	lm	ll	lm	lm	lm	lm	ll	ll	ll	lm	lm	lm	lm	--	ll	ll	lm	ll	lm	lm	ll	lm	--	ll	ll	lm	ll	lm	lm	ll	lm	ll	ll	lm	ll	ll	lm	--	lm	lm
683492:96:-	<lmxll>	{0-}	lm	lm	ll	lm	ll	lm	ll	lm	ll	lm	lm	lm	lm	ll	ll	ll	--	lm	lm	lm	ll	ll	ll	lm	ll	lm	lm	ll	lm	lm	ll	ll	lm	ll	lm	lm	ll	lm	ll	ll	lm	ll	ll	--	ll	lm	lm
683724:114:+	<lmxll>	{0-}	lm	lm	ll	--	ll	lm	ll	lm	ll	lm	lm	lm	lm	ll	ll	ll	lm	lm	lm	lm	ll	--	ll	lm	ll	lm	lm	ll	lm	lm	ll	ll	lm	ll	lm	lm	ll	lm	ll	ll	lm	ll	ll	lm	ll	lm	lm
685011:344:+	<lmxll>	{0-}	--	lm	ll	lm	lm	--	ll	--	ll	lm	lm	lm	lm	ll	ll	ll	lm	lm	lm	lm	ll	ll	ll	--	ll	lm	lm	ll	lm	lm	ll	ll	lm	ll	lm	lm	ll	--	ll	ll	lm	ll	ll	lm	ll	lm	lm
686361:362:-	<nnxnp>	{-1}	nn	nn	np	np	np	nn	nn	nn	np	np	np	nn	np	--	np	np	nn	--	np	np	nn	nn	np	nn	nn	nn	np	np	nn	np	nn	np	nn	nn	nn	nn	np	nn	nn	nn	np	nn	nn	np	nn	nn	nn
686527:112:+	<nnxnp>	{-0}	np	np	nn	nn	nn	np	np	np	nn	nn	nn	np	nn	nn	nn	nn	np	nn	nn	nn	--	--	nn	--	np	np	nn	nn	--	nn	np	nn	np	np	np	np	nn	np	--	np	nn	np	np	nn	np	np	np
686532:13:-	<nnxnp>	{-1}	nn	nn	np	np	np	nn	nn	nn	np	np	np	nn	np	np	np	np	nn	np	np	np	nn	nn	--	nn	nn	nn	np	np	nn	np	nn	np	nn	nn	nn	nn	np	nn	nn	nn	np	nn	nn	np	nn	nn	nn
687161:101:-	<lmxll>	{1-}	ll	ll	ll	ll	ll	ll	lm	ll	lm	ll	ll	ll	ll	lm	lm	lm	ll	ll	ll	ll	lm	lm	lm	ll	lm	ll	ll	lm	ll	ll	lm	lm	ll	lm	ll	ll	lm	ll	lm	lm	ll	lm	lm	ll	lm	ll	ll
687486:426:-	<hkxhk>	{10}	hk	hk	hh	hh	hh	hk	kk	hk	hk	hh	hh	hk	hh	hk	hk	hk	hk	hh	hh	hh	kk	kk	hk	hk	kk	hk	hh	hk	hk	hh	kk	hk	hk	kk	hk	hk	hk	hk	kk	kk	hh	kk	kk	hh	kk	hk	--
687485:451:+	<nnxnp>	{-1}	nn	nn	np	np	np	nn	nn	nn	np	np	np	nn	np	np	np	np	nn	np	np	np	nn	nn	--	nn	nn	nn	np	np	nn	np	nn	np	nn	nn	nn	nn	np	nn	--	nn	np	nn	nn	np	nn	nn	nn
689427:162:-	<nnxnp>	{-1}	nn	nn	np	np	np	nn	nn	nn	np	np	np	nn	np	nn	np	np	nn	np	--	np	np	np	np	nn	nn	nn	np	np	nn	np	nn	np	nn	nn	nn	nn	np	np	nn	nn	np	nn	nn	np	nn	nn	nn
689731:488:-	<nnxnp>	{-1}	nn	nn	np	np	np	nn	nn	nn	np	np	np	nn	np	nn	np	np	nn	--	np	np	np	np	np	nn	nn	nn	np	np	nn	np	nn	np	nn	nn	nn	nn	np	np	nn	nn	np	nn	nn	np	nn	nn	nn
689732:39:+	<nnxnp>	{-1}	nn	nn	np	np	np	nn	nn	nn	np	np	np	nn	np	nn	np	np	nn	np	np	np	np	np	np	nn	nn	nn	np	np	nn	--	nn	np	nn	nn	nn	nn	np	np	nn	nn	np	nn	nn	np	nn	nn	nn
690241:223:+	<nnxnp>	{-0}	np	np	nn	nn	nn	np	np	np	nn	nn	nn	np	nn	--	nn	nn	np	nn	nn	nn	nn	nn	nn	np	np	np	nn	nn	np	nn	np	nn	--	np	np	np	nn	nn	np	np	nn	np	np	nn	np	np	np
690315:57:-	<nnxnp>	{-1}	nn	nn	np	np	np	nn	nn	nn	np	np	np	nn	np	nn	np	np	nn	np	np	--	np	--	np	nn	nn	nn	np	np	nn	np	nn	np	nn	nn	nn	nn	np	np	nn	nn	np	nn	nn	np	--	nn	nn
690436:170:+	<hkxhk>	{01}	hk	hk	kk	kk	kk	hk	hh	hk	hk	kk	kk	hk	kk	hh	hk	hk	hk	kk	kk	kk	hk	hk	hh	hk	hh	hk	kk	hk	hk	kk	hh	hk	hk	hh	hk	hk	hk	kk	hh	hh	kk	hh	hh	kk	hh	hk	hk
690436:203:+	<nnxnp>	{-0}	np	np	nn	nn	nn	np	np	np	nn	nn	nn	np	nn	np	nn	nn	np	nn	nn	nn	nn	nn	nn	np	np	np	nn	nn	np	nn	np	nn	np	np	np	np	nn	nn	np	np	nn	np	np	nn	np	np	np
691465:110:-	<nnxnp>	{-1}	nn	nn	nn	np	np	np	nn	nn	np	np	np	nn	np	nn	np	np	nn	--	np	np	nn	--	np	nn	nn	nn	np	np	nn	np	nn	np	nn	nn	nn	nn	--	np	nn	nn	np	nn	nn	np	nn	nn	nn
692043:10:-	<nnxnp>	{-0}	np	np	np	nn	nn	nn	np	np	nn	nn	nn	np	nn	np	nn	nn	np	nn	nn	nn	nn	nn	nn	np	np	np	nn	nn	np	nn	np	nn	np	np	np	np	nn	nn	np	np	nn	np	np	nn	--	np	np
692371:365:-	<nnxnp>	{-0}	np	np	np	nn	nn	nn	np	np	nn	nn	nn	np	nn	np	nn	nn	--	nn	nn	nn	nn	nn	nn	np	np	np	nn	nn	np	nn	np	nn	np	--	np	--	nn	nn	np	nn	nn	np	np	nn	np	np	np
692781:29:+	<nnxnp>	{-1}	nn	nn	nn	np	np	np	nn	nn	np	np	np	nn	np	nn	np	np	nn	np	np	np	np	np	np	nn	nn	nn	np	np	nn	np	nn	np	nn	nn	nn	nn	np	np	nn	np	np	nn	nn	np	nn	nn	nn
695603:15:-	<nnxnp>	{-1}	nn	nn	nn	np	np	np	nn	nn	np	np	np	nn	np	nn	np	np	nn	np	np	np	np	np	np	nn	nn	nn	np	np	nn	np	nn	np	nn	nn	nn	nn	np	np	nn	np	np	nn	nn	np	nn	nn	nn
697264:125:+	<nnxnp>	{-0}	np	np	np	np	nn	nn	np	--	nn	nn	nn	np	nn	np	nn	nn	np	nn	nn	nn	nn	nn	nn	np	np	np	nn	nn	np	nn	np	nn	np	np	--	np	nn	nn	np	nn	nn	np	np	nn	--	np	np
697275:77:+	<lmxll>	{1-}	ll	ll	ll	ll	ll	ll	lm	ll	lm	lm	ll	ll	ll	lm	lm	lm	ll	ll	ll	ll	--	ll	lm	ll	ll	lm	ll	lm	ll	ll	lm	lm	ll	ll	ll	ll	ll	ll	lm	lm	ll	lm	ll	ll	lm	ll	ll
697640:182:-	<hkxhk>	{00}	kk	kk	kk	kk	hk	hk	hk	kk	hh	hh	hk	kk	hk	hk	hh	hh	kk	hk	hk	hk	hh	hk	hh	kk	kk	hk	hk	hh	kk	hk	hk	hh	kk	kk	kk	kk	hk	hk	hk	hh	hk	--	kk	hk	hk	kk	kk
697640:120:-	<hkxhk>	{11}	hh	hh	hh	hh	hk	hk	hk	hh	kk	kk	hk	hh	hk	hk	kk	kk	hh	hk	hk	hk	kk	hk	kk	hh	hh	hk	hk	kk	hh	hk	hk	kk	hh	hh	hh	hh	hk	hk	hk	kk	hk	--	hh	hk	hk	hh	hh
697640:89:-	<nnxnp>	{-1}	nn	nn	nn	nn	np	np	nn	nn	np	np	np	nn	np	nn	np	np	nn	np	np	np	np	np	--	nn	nn	nn	np	np	nn	np	nn	np	nn	nn	nn	nn	np	np	nn	np	np	nn	nn	np	nn	nn	nn
698770:33:-	<nnxnp>	{-1}	nn	nn	nn	nn	np	nn	nn	nn	nn	nn	nn	nn	--	nn	nn	nn	nn	nn	np	nn	--	--	np	nn	nn	nn	np	nn	nn	nn	nn	np	nn	nn	nn	nn	nn	np	nn	np	nn	nn	nn	nn	nn	nn	nn
702350:407:-	<lmxll>	{0-}	lm	lm	lm	lm	--	lm	ll	--	ll	ll	lm	lm	ll	ll	ll	ll	ll	lm	lm	lm	ll	--	ll	ll	lm	ll	lm	ll	lm	lm	ll	lm	lm	lm	lm	--	lm	lm	lm	ll	lm	ll	lm	lm	ll	ll	lm
702474:573:+	<lmxll>	{0-}	lm	lm	lm	lm	lm	lm	ll	lm	ll	ll	lm	lm	ll	ll	ll	ll	ll	lm	lm	lm	ll	lm	ll	ll	lm	ll	lm	ll	lm	lm	ll	lm	lm	--	lm	lm	lm	lm	lm	ll	lm	ll	lm	lm	ll	ll	lm
702553:162:-	<lmxll>	{0-}	lm	lm	lm	lm	lm	ll	ll	lm	ll	ll	lm	lm	ll	ll	ll	ll	ll	lm	ll	lm	ll	lm	ll	ll	lm	ll	lm	ll	lm	lm	ll	lm	lm	lm	lm	lm	lm	lm	lm	ll	lm	ll	lm	lm	ll	ll	lm
703849:567:-	<lmxll>	{0-}	lm	lm	lm	lm	lm	ll	ll	lm	ll	ll	lm	lm	ll	ll	ll	ll	ll	lm	lm	lm	ll	lm	ll	ll	lm	ll	lm	ll	lm	lm	ll	lm	lm	lm	lm	lm	lm	lm	lm	ll	lm	ll	lm	lm	ll	ll	lm
703964:91:-	<lmxll>	{1-}	ll	ll	ll	ll	ll	lm	lm	ll	lm	lm	ll	ll	lm	lm	lm	lm	lm	ll	ll	ll	lm	ll	lm	lm	ll	lm	ll	lm	ll	ll	lm	ll	ll	ll	ll	ll	ll	ll	ll	lm	ll	lm	ll	ll	lm	lm	ll
704311:542:-	<hkxhk>	{01}	hk	hk	hk	hk	hk	--	hh	--	--	hk	kk	hk	hk	hh	hk	hk	hh	kk	kk	kk	hk	kk	hk	hh	hk	hh	kk	hk	kk	kk	hk	kk	hk	hk	kk	hk	kk	kk	hk	hk	kk	hh	hk	kk	hh	hh	hk
704991:36:-	<lmxll>	{0-}	lm	--	lm	lm	lm	ll	ll	lm	ll	ll	lm	lm	ll	ll	ll	ll	ll	lm	lm	lm	ll	lm	ll	ll	lm	ll	lm	ll	ll	lm	ll	lm	lm	lm	lm	lm	lm	lm	--	ll	lm	ll	lm	lm	ll	ll	lm
705212:33:+	<lmxll>	{1-}	ll	ll	ll	ll	ll	lm	lm	ll	lm	lm	ll	ll	lm	lm	lm	lm	lm	ll	ll	ll	lm	ll	lm	lm	ll	lm	ll	lm	lm	ll	lm	ll	ll	ll	ll	ll	ll	ll	ll	lm	ll	lm	ll	ll	lm	lm	ll
705537:449:+	<lmxll>	{0-}	lm	lm	lm	lm	lm	ll	ll	lm	ll	ll	lm	lm	ll	ll	ll	ll	ll	lm	lm	lm	ll	lm	ll	ll	lm	ll	lm	ll	ll	lm	ll	lm	lm	lm	lm	lm	lm	lm	lm	ll	lm	ll	lm	lm	ll	ll	lm
705558:5:+	<lmxll>	{0-}	lm	lm	lm	lm	lm	ll	ll	--	ll	ll	lm	--	ll	ll	ll	ll	ll	lm	--	lm	ll	lm	ll	ll	lm	ll	lm	ll	ll	lm	ll	lm	lm	lm	lm	lm	lm	lm	lm	ll	lm	ll	lm	lm	ll	ll	lm
705564:117:+	<lmxll>	{1-}	ll	ll	ll	ll	ll	lm	lm	ll	--	lm	ll	ll	lm	lm	lm	lm	lm	ll	ll	ll	lm	ll	lm	lm	ll	lm	ll	lm	lm	ll	lm	ll	ll	ll	ll	ll	ll	ll	ll	lm	ll	lm	ll	ll	lm	lm	ll
705654:260:-	<lmxll>	{1-}	ll	ll	ll	ll	ll	lm	lm	ll	lm	lm	ll	ll	lm	lm	lm	lm	lm	ll	ll	ll	lm	ll	lm	lm	ll	lm	ll	lm	lm	ll	lm	ll	ll	ll	ll	ll	ll	ll	ll	--	ll	lm	ll	ll	lm	lm	ll
705665:601:-	<lmxll>	{0-}	lm	lm	lm	lm	lm	ll	ll	lm	ll	ll	lm	lm	ll	ll	ll	ll	ll	lm	lm	lm	ll	lm	ll	ll	lm	ll	lm	ll	ll	lm	ll	lm	lm	lm	lm	lm	lm	lm	lm	ll	lm	ll	lm	lm	ll	ll	lm
705860:71:-	<lmxll>	{1-}	ll	ll	ll	ll	ll	lm	lm	ll	lm	lm	ll	ll	lm	lm	lm	lm	lm	ll	ll	ll	lm	ll	lm	lm	ll	lm	ll	lm	lm	ll	lm	ll	ll	ll	ll	ll	ll	ll	ll	lm	ll	lm	ll	ll	lm	lm	ll
706375:390:-	<nnxnp>	{-1}	np	np	nn	np	nn	np	np	nn	nn	nn	np	nn	nn	np	nn	np	nn	nn	np	nn	np	np	nn	np	nn	nn	np	np	nn	np	nn	nn	np	np	np	np	nn	np	np	nn	np	nn	nn	np	np	nn	nn
706599:15:+	<nnxnp>	{-0}	nn	nn	np	nn	np	nn	nn	np	--	np	nn	np	np	nn	np	nn	nn	np	nn	np	nn	nn	np	nn	np	nn	nn	nn	np	nn	np	np	nn	nn	nn	nn	np	nn	nn	np	nn	np	np	nn	nn	np	np
707150:93:-	<nnxnp>	{-0}	nn	nn	np	nn	np	nn	nn	np	np	np	nn	np	np	nn	np	nn	nn	np	nn	np	nn	nn	np	nn	np	nn	nn	nn	np	nn	np	np	nn	nn	nn	nn	np	nn	nn	np	nn	np	np	nn	nn	np	np
707661:39:-	<nnxnp>	{-1}	np	np	nn	np	nn	np	np	nn	nn	nn	np	nn	nn	np	nn	np	np	nn	np	nn	np	np	nn	np	nn	np	np	np	nn	nn	nn	nn	np	np	np	np	nn	np	np	nn	np	nn	nn	np	np	nn	nn
708384:133:+	<nnxnp>	{-1}	np	np	nn	np	nn	np	np	nn	nn	nn	np	nn	nn	np	nn	np	--	nn	np	nn	--	np	nn	np	nn	np	np	np	nn	nn	nn	nn	np	np	np	np	nn	--	np	nn	--	nn	nn	np	np	nn	nn
708852:14:-	<nnxnp>	{-1}	np	--	nn	np	nn	np	np	nn	nn	nn	np	nn	nn	np	nn	np	np	nn	--	nn	np	np	nn	np	nn	np	np	np	nn	nn	nn	nn	np	np	np	np	nn	np	np	nn	np	nn	nn	np	np	nn	nn
709036:127:+	<nnxnp>	{-0}	nn	nn	np	nn	np	nn	nn	np	np	np	nn	np	np	nn	np	nn	nn	np	nn	np	nn	nn	np	nn	np	nn	nn	nn	np	np	np	np	nn	nn	nn	nn	np	nn	nn	np	nn	np	np	nn	nn	np	np
709036:650:+	<nnxnp>	{-1}	np	np	nn	np	nn	np	np	nn	nn	nn	np	nn	nn	np	nn	np	np	nn	np	nn	np	np	nn	np	nn	np	np	np	nn	nn	nn	nn	np	np	np	np	nn	np	np	nn	np	nn	nn	np	np	nn	nn
709280:240:+	<nnxnp>	{-1}	np	np	nn	np	nn	np	np	nn	nn	nn	np	nn	nn	np	nn	np	nn	nn	np	nn	nn	np	nn	np	nn	np	np	np	nn	nn	nn	nn	np	np	np	np	nn	nn	np	nn	np	nn	nn	np	np	nn	nn
709981:44:+	<nnxnp>	{-0}	nn	nn	np	nn	np	nn	nn	np	np	np	nn	np	np	nn	np	nn	np	--	nn	np	nn	nn	np	nn	np	nn	nn	nn	np	np	np	--	nn	nn	nn	nn	np	np	nn	np	nn	np	np	nn	nn	np	np
711713:92:-	<nnxnp>	{-1}	--	np	nn	np	np	np	np	nn	nn	nn	np	nn	nn	np	nn	np	nn	nn	np	nn	np	np	nn	np	nn	np	np	np	nn	nn	nn	nn	np	np	np	np	nn	nn	np	nn	np	nn	nn	np	np	nn	nn
714355:55:+	<nnxnp>	{-1}	np	np	np	np	np	np	nn	nn	nn	nn	np	nn	nn	np	nn	np	nn	nn	np	nn	np	--	nn	np	nn	np	np	np	nn	nn	nn	nn	np	np	np	np	nn	nn	np	nn	np	nn	nn	np	np	nn	nn
715744:39:-	<nnxnp>	{-1}	np	np	np	np	np	np	nn	nn	np	nn	np	nn	nn	nn	nn	np	nn	nn	np	nn	np	np	nn	np	nn	np	np	--	nn	nn	nn	nn	np	np	np	np	nn	nn	np	nn	np	nn	nn	np	np	nn	nn
715786:24:+	<lmxll>	{0-}	ll	ll	lm	lm	lm	lm	ll	ll	lm	ll	ll	ll	ll	lm	lm	lm	ll	ll	--	ll	ll	lm	ll	lm	lm	lm	lm	lm	lm	ll	lm	ll	lm	ll	ll	ll	lm	ll	ll	ll	ll	ll	ll	lm	lm	ll	ll
719457:79:-	<nnxnp>	{-1}	np	np	np	np	np	np	nn	nn	np	nn	np	nn	nn	nn	nn	np	nn	nn	np	nn	np	np	nn	np	nn	np	np	np	nn	nn	nn	nn	np	np	np	np	nn	nn	np	nn	np	nn	nn	np	nn	nn	np
720079:18:+	<nnxnp>	{-0}	nn	--	nn	--	nn	nn	np	np	nn	np	nn	np	np	np	nn	nn	np	np	nn	np	nn	--	np	nn	np	nn	nn	nn	np	np	np	np	nn	nn	nn	nn	np	np	nn	np	nn	np	np	nn	np	np	nn
720079:60:+	<nnxnp>	{-1}	--	np	np	np	np	np	nn	nn	np	nn	np	--	nn	nn	nn	np	nn	nn	nn	--	np	--	nn	np	nn	np	np	np	nn	nn	nn	nn	np	np	np	np	nn	nn	np	nn	np	nn	nn	np	--	nn	np
720221:126:-	<nnxnp>	{-1}	np	np	np	np	np	np	nn	nn	np	nn	np	nn	nn	nn	nn	np	nn	nn	--	nn	--	--	nn	np	nn	np	np	np	nn	nn	nn	nn	np	np	np	np	nn	nn	np	nn	np	nn	nn	np	nn	nn	np
720221:94:-	<nnxnp>	{-0}	nn	nn	nn	nn	nn	nn	np	np	nn	np	nn	np	np	np	np	nn	np	np	--	np	--	--	np	nn	np	--	nn	nn	np	np	np	np	nn	nn	nn	nn	--	np	nn	np	nn	np	np	nn	np	np	nn
720826:35:-	<nnxnp>	{-1}	np	np	np	np	np	np	nn	nn	np	nn	np	nn	nn	nn	nn	np	nn	nn	np	nn	np	np	nn	np	nn	np	np	np	nn	nn	nn	nn	np	np	np	np	nn	nn	np	nn	np	nn	nn	np	nn	nn	np
720882:54:+	<nnxnp>	{-1}	np	np	np	np	np	np	nn	nn	np	nn	np	nn	nn	nn	nn	np	nn	nn	np	nn	--	np	nn	np	nn	np	np	np	nn	nn	nn	nn	np	np	np	np	nn	nn	np	nn	np	nn	nn	np	nn	nn	np
721608:114:-	<lmxll>	{0-}	ll	ll	lm	lm	--	lm	ll	ll	lm	ll	ll	ll	ll	lm	lm	lm	ll	ll	lm	ll	ll	lm	ll	lm	lm	lm	lm	lm	--	ll	lm	ll	lm	ll	ll	ll	lm	ll	ll	ll	ll	ll	ll	lm	lm	ll	lm
724236:122:-	<nnxnp>	{-1}	np	np	np	np	np	nn	nn	nn	np	nn	np	nn	nn	nn	nn	np	nn	nn	np	nn	np	np	nn	np	nn	np	np	np	nn	nn	nn	nn	nn	np	np	np	nn	nn	nn	nn	np	nn	nn	np	nn	nn	np
724372:506:+	<nnxnp>	{-1}	np	np	np	np	np	nn	nn	nn	np	nn	np	nn	nn	nn	nn	np	nn	nn	np	nn	np	np	nn	np	nn	np	np	np	nn	nn	nn	nn	nn	np	np	np	nn	nn	nn	nn	np	nn	nn	np	nn	nn	np
724784:32:+	<nnxnp>	{-0}	nn	nn	nn	nn	nn	np	np	np	nn	np	nn	np	np	np	np	nn	np	np	--	np	nn	nn	np	nn	np	--	np	nn	np	np	np	np	np	nn	nn	nn	np	np	np	np	nn	np	np	nn	np	np	nn
724843:305:-	<nnxnp>	{-0}	nn	nn	nn	nn	nn	np	np	np	nn	np	nn	np	np	np	np	nn	np	np	nn	np	nn	nn	np	nn	np	np	np	nn	np	np	np	np	np	nn	nn	nn	--	np	np	np	nn	np	np	nn	np	np	nn
725449:83:-	<nnxnp>	{-0}	nn	nn	nn	nn	nn	np	np	np	nn	np	nn	np	np	np	np	nn	np	np	nn	np	nn	nn	np	nn	np	np	np	nn	np	np	--	np	np	nn	nn	nn	np	--	--	np	nn	np	np	nn	--	np	nn
725724:153:-	<nnxnp>	{-0}	nn	nn	nn	nn	nn	np	np	np	nn	np	nn	np	np	np	np	nn	np	np	--	np	nn	nn	np	nn	np	np	np	nn	np	np	np	np	np	nn	nn	nn	np	np	np	np	nn	np	np	nn	np	np	nn
725792:14:+	<nnxnp>	{-1}	np	np	np	np	np	nn	nn	np	np	nn	np	nn	nn	nn	nn	np	nn	nn	np	nn	np	np	nn	np	nn	nn	nn	np	nn	nn	nn	nn	nn	np	np	np	nn	nn	nn	nn	np	nn	nn	np	nn	nn	np
726360:35:-	<nnxnp>	{-0}	nn	nn	nn	nn	np	np	np	nn	nn	--	nn	np	np	np	np	nn	np	np	nn	np	nn	nn	np	nn	np	np	np	nn	np	np	np	np	np	nn	nn	nn	np	np	np	--	nn	np	np	nn	np	np	nn
726721:108:+	<nnxnp>	{-1}	np	np	np	np	nn	nn	nn	np	np	nn	np	nn	nn	nn	nn	np	nn	nn	np	nn	np	np	nn	np	nn	nn	nn	np	nn	nn	nn	nn	nn	np	np	np	nn	nn	nn	nn	np	nn	nn	np	nn	nn	np
726826:31:-	<hkxhk>	{11}	kk	kk	hk	hk	hh	hh	hk	kk	hk	kk	hk	hk	hk	hk	hh	hk	hh	hh	hk	hk	kk	hk	hk	hk	hh	hh	hh	hk	hh	hk	hh	hk	hh	kk	kk	kk	hh	hk	hk	hk	kk	hh	hk	hk	hh	hk	hk
726825:96:+	<hkxhk>	{11}	--	--	hk	hk	hh	hh	hk	kk	--	kk	hk	hk	--	hk	hh	hk	hh	hh	hk	--	--	--	hk	hk	hh	--	hh	hk	hh	hk	hh	hk	hh	kk	kk	kk	hh	hk	hk	hk	kk	hh	hk	hk	hh	hk	hk
728661:105:-	<nnxnp>	{-1}	np	np	np	np	nn	nn	nn	np	np	np	np	nn	nn	nn	nn	np	nn	nn	np	nn	np	np	nn	np	nn	nn	nn	np	nn	nn	nn	nn	nn	np	np	np	nn	nn	nn	nn	np	nn	nn	np	nn	nn	np
728747:101:-	<nnxnp>	{-0}	nn	nn	nn	nn	np	np	np	nn	nn	nn	nn	np	np	np	np	nn	np	np	nn	np	nn	nn	np	nn	--	np	np	nn	np	np	np	np	np	nn	nn	nn	--	np	np	np	nn	np	np	nn	--	np	nn
728747:71:-	<lmxll>	{0-}	ll	ll	lm	lm	lm	lm	ll	ll	lm	ll	lm	ll	ll	ll	lm	lm	lm	lm	lm	ll	ll	--	ll	lm	--	lm	lm	lm	lm	ll	lm	ll	lm	ll	ll	ll	--	ll	ll	ll	ll	lm	ll	lm	--	ll	lm
730796:560:-	<nnxnp>	{-0}	nn	nn	nn	nn	np	np	np	nn	nn	nn	nn	np	np	np	np	np	np	np	nn	np	nn	np	np	nn	np	np	np	nn	np	np	np	np	np	nn	nn	nn	np	np	np	np	nn	--	np	nn	np	np	nn
730796:125:-	<hkxhk>	{10}	hk	hk	hh	hh	hk	hk	kk	--	hh	hk	hh	kk	kk	kk	hk	kk	hk	hk	hh	kk	hh	hk	kk	hh	hk	hk	hk	hh	hk	kk	hk	kk	hk	hk	hk	hk	hk	kk	kk	kk	hk	--	kk	hh	hk	kk	hh
733584:110:-	<nnxnp>	{-1}	np	np	np	np	nn	nn	nn	np	np	np	np	nn	nn	nn	nn	nn	nn	nn	--	nn	np	nn	nn	np	nn	nn	nn	nn	nn	nn	nn	nn	nn	np	np	np	nn	nn	nn	nn	np	nn	nn	np	nn	nn	np
734240:21:+	<lmxll>	{0-}	ll	ll	lm	lm	lm	lm	ll	ll	lm	ll	lm	ll	ll	ll	lm	ll	lm	lm	lm	ll	lm	lm	ll	lm	lm	lm	lm	lm	lm	ll	lm	lm	lm	ll	ll	ll	lm	lm	ll	ll	ll	lm	ll	lm	lm	ll	lm
734240:216:+	<hkxhk>	{01}	hk	hk	kk	kk	hk	hk	hh	hk	kk	--	kk	hh	hh	hh	hk	hh	hk	hk	kk	hh	kk	hk	hh	kk	hk	hk	hk	hk	hk	hh	hk	hk	hk	hk	hk	hk	hk	hk	hh	hh	hk	hk	hh	kk	hk	hh	kk
734481:15:-	<hkxhk>	{01}	hk	hk	kk	kk	hk	hk	hh	hk	kk	hk	kk	hh	hh	hh	hk	hh	hk	hk	kk	hh	kk	hk	hh	kk	hk	hk	hk	hk	hk	hh	hk	hk	hk	hk	hk	hk	hk	hk	hh	hh	hk	hk	hh	kk	hk	hh	kk
734480:100:+	<hkxhk>	{01}	hk	hk	kk	kk	hk	hk	hh	--	kk	hk	kk	hh	hh	hh	hk	hh	--	--	kk	hh	kk	hk	hh	kk	--	hk	hk	hk	--	hh	--	hk	hk	hk	hk	hk	hk	--	hh	hh	--	--	hh	kk	hk	hh	kk
734482:81:+	<hkxhk>	{10}	hk	hk	hh	hh	hk	hk	kk	hk	hh	hk	hh	kk	kk	kk	hk	kk	hk	hk	hh	kk	hh	--	kk	hh	hk	hk	hk	hk	hk	kk	hk	hk	hk	hk	hk	hk	hk	hk	kk	kk	hk	hk	kk	hh	hk	kk	hh
734559:213:-	<hkxhk>	{01}	hk	hk	kk	kk	hk	hk	hh	hk	kk	hk	kk	hh	hh	hh	hk	hh	hk	hk	kk	hh	kk	hk	hh	kk	hk	hk	hk	hk	hk	hh	hk	hk	hk	hk	hk	hk	hk	hk	hh	hh	hk	hk	hh	kk	hk	hh	kk
734654:299:+	<hkxhk>	{01}	hk	--	kk	kk	hk	hk	hh	hk	kk	--	kk	hh	hh	hh	hk	hh	hk	hk	kk	hh	kk	hk	hh	kk	hk	hk	hk	hk	hk	hh	hk	hk	hk	hk	hk	hk	hk	hk	hh	hh	hk	hk	hh	kk	hk	hh	kk
735321:144:+	<hkxhk>	{10}	hk	hk	hh	hh	hk	hk	kk	hk	hh	hk	hh	kk	kk	kk	hk	kk	hk	hk	hh	kk	hh	--	kk	hh	hk	hk	hk	hk	hk	kk	hk	hk	hk	hk	hk	hk	hk	hk	kk	kk	hk	hk	kk	hh	hk	kk	hh
735909:117:+	<hkxhk>	{10}	hk	hk	hh	hh	hk	hk	kk	hk	hh	hk	hh	kk	kk	kk	hk	kk	hk	hk	hh	kk	hk	hk	kk	hh	hk	hk	hk	hk	hk	kk	hk	hk	hk	hk	hk	hk	hk	hk	kk	kk	--	hk	kk	hh	hk	kk	hh
736457:10:+	<hkxhk>	{10}	hk	kk	hh	hh	hk	hk	kk	kk	hh	hk	hh	kk	kk	kk	hk	kk	hk	hk	hh	kk	--	hk	--	hh	hk	hk	hk	hk	hk	kk	hk	--	hk	hk	hk	--	hk	hk	kk	kk	hk	hk	kk	hh	hk	kk	hh
737405:146:-	<hkxhk>	{10}	hk	hk	hh	hh	hk	hk	kk	hk	hh	hk	hh	kk	kk	kk	hk	kk	kk	hk	--	hk	--	hk	kk	hh	hk	hk	hk	hk	hk	kk	hk	hk	hk	hk	hk	hk	hk	hk	kk	kk	hk	hk	kk	hh	--	kk	hh
737405:44:-	<lmxll>	{0-}	ll	ll	lm	lm	lm	lm	ll	ll	lm	ll	lm	ll	ll	ll	lm	ll	ll	lm	--	ll	--	lm	ll	lm	lm	lm	lm	lm	lm	ll	lm	lm	lm	ll	ll	ll	lm	lm	ll	--	ll	lm	ll	lm	--	ll	lm
738467:141:-	<hkxhk>	{10}	hk	hk	hh	hh	hk	kk	kk	hk	hh	hk	hh	kk	kk	kk	hk	kk	hk	hk	hh	hk	hk	--	kk	hh	hk	hk	hk	hk	kk	kk	hk	hk	hk	hk	hk	hk	hk	hk	hk	kk	hk	hk	kk	hh	hk	kk	hh
738682:42:+	<hkxhk>	{01}	--	hk	kk	kk	hk	hh	hh	hk	kk	hk	kk	hh	hh	hh	--	hh	hk	hk	kk	hk	hk	hk	hh	kk	hk	hk	hk	hk	hh	hh	--	hk	hk	kk	hk	hk	hk	--	hk	hh	hk	hk	hh	kk	hk	hh	kk
738682:70:+	<lmxll>	{0-}	ll	ll	lm	lm	lm	ll	ll	ll	lm	ll	lm	ll	ll	ll	--	ll	lm	lm	lm	ll	ll	lm	ll	lm	lm	lm	lm	lm	ll	ll	--	lm	lm	lm	ll	ll	lm	--	lm	ll	ll	lm	ll	lm	lm	ll	lm
739879:111:+	<hkxhk>	{01}	hk	hk	kk	kk	hk	hh	hh	hk	kk	hk	kk	--	hh	hh	hk	hh	hk	hk	kk	hk	hk	hk	hh	kk	hk	hk	hh	hk	hh	hh	hk	hk	hk	kk	hk	hk	hk	hk	hk	hk	hk	hk	hh	kk	hk	hh	kk
739969:38:-	<lmxll>	{0-}	ll	ll	lm	lm	lm	ll	ll	ll	lm	ll	lm	ll	ll	ll	lm	ll	lm	lm	lm	ll	ll	lm	ll	lm	lm	lm	ll	lm	ll	ll	lm	lm	lm	lm	ll	ll	lm	lm	lm	ll	ll	lm	ll	lm	lm	ll	lm
742469:97:+	<lmxll>	{0-}	ll	ll	lm	lm	lm	ll	ll	ll	lm	ll	lm	ll	ll	ll	lm	ll	lm	--	--	ll	ll	lm	ll	lm	lm	lm	ll	lm	ll	ll	lm	lm	lm	lm	ll	ll	lm	lm	lm	ll	ll	lm	ll	lm	lm	ll	lm
744655:113:+	<hkxhk>	{11}	kk	kk	hk	hk	hh	hk	hk	kk	hk	kk	hk	kk	hk	hk	hh	hk	hh	hh	hk	kk	kk	hh	hk	hk	hh	hh	hk	hh	hk	hk	hh	hh	hh	hk	kk	kk	hh	hk	hh	kk	kk	hh	hk	kk	hh	hk	hk
745059:362:+	<lmxll>	{0-}	ll	ll	lm	lm	lm	ll	ll	ll	lm	ll	lm	ll	ll	ll	lm	ll	lm	lm	lm	ll	ll	lm	ll	lm	lm	lm	ll	lm	ll	ll	lm	lm	lm	lm	ll	ll	lm	lm	--	lm	ll	lm	ll	ll	lm	ll	lm
750505:18:+	<hkxhk>	{10}	hk	hk	hh	hh	hk	kk	kk	hk	hh	hk	hh	hk	kk	kk	hk	kk	hk	hk	hh	hk	hk	--	kk	hh	hk	hk	kk	hk	kk	kk	hk	hk	hk	hh	hk	hk	hk	hh	hk	hh	hk	hk	kk	hk	hk	kk	hh
752902:84:+	<hkxhk>	{01}	hk	hk	kk	kk	hk	hh	hh	hk	kk	hk	kk	hk	hh	hh	--	hh	hk	hk	kk	hk	hk	hk	hh	kk	hk	hk	hh	--	hh	hh	hk	hk	hk	kk	kk	hk	hk	kk	--	kk	hk	hk	hh	hk	hk	hh	kk
752902:121:+	<hkxhk>	{10}	hk	hk	hh	hh	hk	kk	kk	hk	hh	hk	hh	hk	kk	kk	--	kk	hk	hk	hh	hk	hk	hk	kk	hh	hk	hk	kk	--	kk	kk	hk	hk	hk	hh	hh	hk	hk	hh	--	hh	hk	hk	kk	hk	hk	kk	hh
753430:99:-	<hkxhk>	{10}	--	--	hh	hh	hk	kk	kk	hk	--	hk	hh	hk	--	kk	--	kk	hk	hk	--	hk	--	--	kk	hh	hk	hk	kk	hk	kk	kk	hk	hk	hk	hh	hh	hk	hk	hh	hk	hh	hk	hk	kk	hk	hk	kk	hh
753889:32:-	<hkxhk>	{10}	hk	hk	hh	hh	hk	kk	kk	hk	hh	hk	hh	hk	kk	kk	hk	kk	hk	hk	hh	hk	hk	hk	kk	hh	hk	hk	kk	hk	kk	kk	hk	hk	hk	hh	hh	--	hk	hh	hk	hh	hk	hk	kk	hk	hk	kk	hh
754076:168:+	<hkxhk>	{10}	hk	hk	hh	hh	hk	kk	kk	hk	hh	hk	hh	hk	kk	kk	hk	kk	hk	hk	hh	hk	hk	hk	kk	hh	hk	hk	kk	hk	kk	kk	hk	hk	hk	hh	hh	hk	hk	hh	hk	hh	hk	hk	kk	hk	hk	kk	hh
754427:70:-	<hkxhk>	{10}	hk	hk	hh	hh	hk	kk	kk	--	hh	hk	hh	hk	kk	kk	hk	kk	hk	hk	hh	--	--	hk	kk	hh	hk	--	kk	hk	kk	kk	hk	hk	hk	hh	hh	hk	hk	hh	hk	hh	--	--	kk	--	hk	kk	hh
754794:138:-	<lmxll>	{0-}	ll	ll	lm	lm	lm	ll	ll	ll	lm	ll	lm	ll	ll	ll	lm	ll	lm	lm	lm	ll	--	--	ll	lm	lm	lm	ll	lm	ll	ll	lm	--	lm	lm	lm	ll	lm	lm	lm	lm	ll	lm	ll	ll	lm	ll	lm
756817:554:-	<lmxll>	{0-}	ll	ll	lm	lm	lm	ll	ll	ll	lm	ll	lm	ll	ll	ll	lm	ll	lm	lm	ll	ll	ll	ll	ll	lm	lm	lm	ll	lm	ll	ll	lm	lm	lm	lm	lm	ll	lm	lm	lm	lm	ll	lm	ll	ll	--	ll	lm
758445:28:-	<lmxll>	{0-}	ll	ll	lm	lm	lm	ll	ll	ll	lm	ll	lm	ll	ll	ll	lm	ll	lm	lm	lm	ll	ll	ll	ll	lm	lm	lm	ll	lm	ll	ll	lm	lm	lm	lm	lm	ll	lm	lm	lm	lm	ll	lm	ll	ll	lm	ll	lm
759580:94:+	<hkxhk>	{01}	hk	hk	kk	kk	hk	hh	hh	hk	kk	hk	kk	hk	hh	hh	hk	hh	hk	hk	kk	hk	kk	hh	hk	kk	hk	kk	hk	hk	hh	hh	hk	hk	kk	kk	kk	hk	hk	kk	hk	kk	hk	hk	hh	hk	hk	hh	kk
759621:162:-	<lmxll>	{0-}	ll	ll	lm	lm	lm	ll	ll	ll	lm	ll	lm	ll	ll	ll	lm	ll	lm	lm	lm	ll	ll	ll	ll	lm	lm	lm	ll	lm	ll	ll	lm	lm	lm	lm	lm	ll	lm	lm	lm	lm	ll	lm	ll	ll	lm	ll	lm
759856:74:+	<hkxhk>	{10}	hk	hk	hh	hh	hk	kk	kk	hk	hh	hk	hk	hk	kk	kk	hk	kk	hk	hk	hh	hk	hk	kk	hk	hh	hk	hh	hk	hk	kk	kk	hk	hk	hh	hh	hh	hk	hk	hh	hk	hh	hk	hk	kk	hk	hk	kk	hh
762164:30:-	<hkxhk>	{01}	--	hk	kk	kk	hk	hh	hh	hk	kk	hk	hk	hk	hh	hk	hk	hh	hk	hk	kk	--	--	hh	hk	kk	--	kk	hk	hk	hh	hh	hk	hk	kk	kk	kk	--	hk	kk	hk	kk	hk	hk	hh	--	hk	hh	hk
762212:269:+	<lmxll>	{0-}	ll	ll	lm	lm	lm	ll	ll	ll	lm	ll	ll	ll	ll	ll	lm	ll	lm	lm	lm	ll	ll	ll	ll	lm	lm	lm	ll	lm	ll	ll	lm	lm	lm	lm	lm	ll	lm	lm	lm	lm	ll	--	ll	ll	lm	ll	ll
762808:249:+	<hkxhk>	{10}	hk	hk	hh	hh	hk	kk	kk	hk	hh	hk	hk	hk	kk	hk	hk	kk	hk	hk	hh	hk	hk	kk	hk	hh	hk	hh	hk	hk	kk	kk	hk	hk	hh	hh	hh	hk	hk	hh	hk	hh	hk	hk	kk	hk	hk	kk	hk
763665:118:-	<lmxll>	{0-}	ll	ll	lm	lm	lm	ll	ll	ll	lm	ll	ll	ll	ll	ll	lm	ll	lm	lm	lm	ll	ll	ll	ll	ll	ll	lm	ll	lm	ll	ll	lm	lm	lm	lm	lm	ll	--	lm	lm	--	ll	lm	ll	ll	lm	ll	ll
763991:114:+	<lmxll>	{0-}	ll	ll	lm	lm	lm	ll	ll	ll	lm	ll	ll	ll	ll	ll	lm	ll	lm	--	lm	lm	ll	ll	ll	ll	ll	lm	ll	lm	ll	ll	lm	lm	lm	lm	lm	ll	lm	lm	lm	lm	ll	lm	ll	ll	lm	ll	ll
764566:439:+	<hkxhk>	{01}	hk	hk	kk	kk	hk	hh	hh	hk	kk	hk	hk	hk	hh	hk	hk	hh	hk	hk	kk	kk	--	hh	hk	hk	hh	kk	hk	hk	hh	hh	hk	--	kk	kk	kk	hk	hk	kk	hk	kk	hk	hk	hh	hk	hk	hh	hk
766952:20:+	<lmxll>	{0-}	ll	ll	lm	lm	ll	ll	ll	ll	lm	lm	ll	ll	ll	ll	ll	ll	lm	lm	lm	lm	ll	ll	ll	ll	ll	lm	ll	lm	ll	ll	lm	lm	lm	lm	lm	ll	lm	lm	lm	lm	ll	lm	ll	ll	lm	ll	ll
767338:70:+	<hkxhk>	{10}	hk	hk	hh	hh	kk	kk	kk	hk	hh	hh	hk	hk	kk	hk	--	kk	hk	hk	hh	hh	hk	--	hk	hk	kk	hh	hk	hk	kk	kk	hk	hk	hh	hh	hh	hk	hk	hh	hk	hh	hk	hk	kk	hk	hk	kk	kk
767428:33:+	<hkxhk>	{10}	hk	hk	hh	hh	kk	kk	kk	hk	hh	hh	hk	hk	kk	hk	kk	kk	hk	hk	hh	hh	hk	kk	hk	--	kk	hh	hk	hk	kk	kk	hk	hh	hh	hh	hh	hk	hk	hh	hk	hh	hk	hk	kk	hk	hk	kk	kk
767428:491:+	<lmxll>	{1-}	lm	lm	ll	ll	lm	lm	lm	lm	ll	ll	lm	lm	lm	lm	lm	lm	ll	ll	ll	ll	lm	lm	lm	--	lm	ll	lm	ll	lm	lm	ll	ll	ll	ll	ll	lm	ll	ll	ll	ll	lm	ll	lm	lm	ll	lm	lm
769370:213:+	<hkxhk>	{01}	hk	hk	kk	kk	hk	hh	hh	hk	kk	kk	hk	hk	hh	hk	hh	hh	hk	hk	kk	kk	hk	hh	hk	hk	hh	kk	hk	hk	hh	hh	hk	kk	kk	kk	kk	kk	hk	kk	hk	kk	hk	hk	hh	hh	hk	hh	hh
770103:50:+	<nnxnp>	{-1}	np	np	np	np	--	nn	nn	--	np	--	np	np	nn	np	nn	nn	nn	nn	np	np	np	nn	--	np	nn	np	np	nn	nn	nn	nn	np	np	np	np	np	nn	np	nn	np	np	nn	nn	nn	nn	nn	nn
770540:456:+	<hkxhk>	{10}	hk	hk	hh	hh	hk	kk	kk	hk	hh	hh	hk	hk	kk	hk	kk	kk	hk	hk	hk	hh	--	kk	--	--	kk	hh	hk	hk	kk	kk	hk	hh	hh	hh	hh	hh	hk	hh	hk	hh	hk	hk	hk	kk	hk	kk	kk
770895:151:-	<hkxhk>	{10}	hk	hk	hh	hh	hk	kk	kk	hk	hh	hh	hk	hk	kk	hk	kk	kk	hk	hk	hk	hh	hk	kk	hk	hk	kk	hh	--	hk	kk	kk	hk	hh	hh	hh	hh	hh	hk	hh	--	hh	hk	hk	hk	kk	hk	kk	kk
771102:381:+	<hkxhk>	{10}	hk	hk	hh	hh	hk	kk	kk	hk	hh	hh	hk	hk	kk	hk	kk	kk	hk	hk	hk	hh	hk	kk	hk	hk	kk	hh	hk	hk	kk	kk	hk	hh	hh	hh	hh	hh	hk	hh	hk	hh	hk	hk	hk	kk	hk	kk	kk
771366:124:+	<hkxhk>	{10}	hk	hk	hh	hh	hk	kk	kk	hk	hh	hh	hk	hk	kk	hk	kk	kk	hk	hk	hk	hh	hk	kk	hk	hk	kk	hh	hk	hk	kk	kk	hk	hh	hh	hh	hh	hh	hk	hh	hk	hh	hk	hk	hk	kk	hk	kk	kk
771856:55:+	<hkxhk>	{11}	kk	kk	hk	hk	--	hk	hk	kk	hk	hk	kk	kk	hk	kk	hk	hk	hh	hh	--	hk	--	kk	kk	kk	hk	hk	kk	hh	hk	hk	hh	hk	hh	hk	hk	hk	hh	hk	hh	hk	kk	hh	hh	hk	hh	hk	hk
772050:24:+	<lmxll>	{1-}	--	lm	ll	ll	lm	lm	lm	lm	ll	ll	lm	lm	lm	lm	lm	--	ll	ll	lm	ll	--	lm	lm	lm	lm	ll	lm	ll	lm	lm	ll	ll	ll	ll	ll	ll	ll	ll	ll	ll	lm	ll	ll	--	ll	lm	lm
772432:26:-	<lmxll>	{0-}	ll	ll	lm	lm	ll	ll	ll	ll	lm	lm	ll	ll	ll	ll	ll	ll	lm	lm	ll	lm	ll	ll	ll	ll	ll	ll	ll	lm	ll	ll	lm	lm	lm	lm	lm	lm	lm	lm	lm	lm	ll	lm	lm	ll	lm	ll	ll
772469:42:-	<hkxhk>	{01}	hk	hk	kk	kk	hk	hh	hh	hk	kk	kk	hk	hk	hh	hk	hh	hh	hk	hk	hk	kk	hk	hh	hk	hk	hh	kk	hk	hk	hh	hh	hk	kk	hk	kk	kk	kk	hk	kk	hk	kk	hh	hk	hk	hh	hk	hh	hh
772468:13:+	<hkxhk>	{10}	hk	hk	hh	hh	hk	kk	kk	hk	hh	hh	hk	hk	kk	hk	kk	kk	hk	hk	hk	hh	hk	kk	hk	--	kk	hh	hk	hk	kk	kk	hk	hh	hk	hh	hh	hh	hk	hh	hk	hh	kk	hk	hk	kk	hk	kk	kk
772482:324:+	<hkxhk>	{01}	--	hk	kk	kk	--	hh	hh	hk	kk	kk	hk	hk	hh	hk	hh	hh	hk	hk	hk	kk	hk	hh	hk	hk	hh	kk	hk	hk	hh	hh	hk	kk	hk	kk	kk	kk	hk	kk	hk	kk	hh	hk	hk	hh	hk	hh	hh
772498:124:+	<nnxnp>	{-0}	nn	nn	nn	nn	nn	np	np	nn	nn	nn	nn	nn	np	nn	np	np	np	np	nn	nn	nn	np	nn	nn	np	nn	nn	np	np	np	np	nn	np	nn	nn	nn	np	nn	np	nn	np	np	np	np	np	np	np
772564:109:-	<lmxll>	{0-}	ll	ll	lm	lm	ll	ll	ll	ll	lm	lm	ll	ll	ll	ll	ll	ll	lm	lm	ll	lm	ll	ll	ll	ll	ll	lm	ll	lm	ll	ll	lm	lm	lm	lm	lm	lm	lm	lm	lm	lm	ll	lm	lm	ll	lm	ll	ll
772627:181:-	<hkxhk>	{10}	hk	hk	hh	hh	--	kk	kk	hk	hh	hh	hk	hk	kk	hk	kk	kk	--	hk	hk	hh	hk	kk	hk	hk	kk	hh	hk	hk	kk	kk	hk	hh	hk	hh	hh	hh	hk	hh	--	hh	kk	hk	hk	kk	hk	kk	kk
772695:312:+	<hkxhk>	{10}	hk	hk	hh	hh	hk	kk	kk	hk	hh	hh	hk	hk	kk	hk	kk	kk	hk	hk	hk	hh	hk	kk	hk	hk	kk	hh	hk	hk	kk	kk	hk	hh	hk	hh	hh	hh	hk	hh	hk	hh	kk	hk	hk	kk	hk	hk	kk
772726:49:-	<hkxhk>	{01}	hk	hk	kk	kk	hk	hh	hh	hk	--	kk	hk	hk	hh	hk	hh	hh	hk	hk	--	kk	--	hh	hk	hk	hh	kk	hk	hk	hh	hh	hk	kk	hk	kk	kk	kk	hk	kk	hk	kk	hh	hk	hk	hh	hk	hk	hh
772995:105:+	<hkxhk>	{01}	--	hk	kk	kk	hk	hh	hh	hk	kk	kk	hk	hk	hh	hk	hh	hh	hk	hk	hk	kk	hk	hh	hk	hk	hh	kk	hk	hk	hh	hh	hk	kk	hk	kk	kk	kk	hk	kk	hk	kk	hh	hk	hk	hh	hk	hk	hh
773075:99:+	<hkxhk>	{01}	hk	hk	kk	kk	hk	hh	hh	hk	kk	kk	hk	hk	hh	hk	hh	hh	hk	hk	hk	kk	--	hh	hk	hk	hh	kk	hk	hk	hh	hh	hk	kk	hk	kk	kk	kk	hk	kk	hk	kk	hh	hk	hk	hh	hk	hk	hh
773075:128:+	<hkxhk>	{10}	hk	hk	hh	hh	hk	kk	kk	hk	hh	hh	hk	hk	kk	hk	kk	kk	hk	hk	hk	hh	--	kk	hk	hk	kk	hh	hk	hk	kk	kk	hk	hh	hk	hh	hh	hh	hk	hh	hk	hh	kk	hk	hk	kk	hk	hk	kk
773085:113:-	<hkxhk>	{10}	hk	hk	hh	hh	hk	kk	kk	hk	hh	hh	hk	hk	kk	hk	kk	kk	hk	hk	hk	hh	hk	--	hk	hk	kk	hh	hk	hk	kk	kk	hk	hh	hk	hh	hh	hh	hk	hh	hk	hh	kk	hk	hk	kk	hk	hk	kk
773085:79:-	<hkxhk>	{01}	hk	hk	kk	kk	hk	hh	hh	hk	kk	kk	hk	hk	hh	hk	hh	hh	hk	hk	hk	kk	hk	--	hk	hk	hh	kk	hk	hk	hh	hh	hk	kk	hk	kk	kk	kk	hk	kk	hk	kk	hh	hk	hk	hh	hk	hk	hh
773723:180:-	<lmxll>	{1-}	lm	lm	ll	ll	lm	lm	lm	lm	ll	ll	lm	lm	lm	lm	lm	lm	ll	ll	lm	ll	lm	lm	lm	lm	lm	ll	lm	ll	lm	lm	ll	ll	ll	ll	ll	ll	ll	ll	ll	ll	lm	ll	ll	lm	ll	lm	lm
773749:159:+	<hkxhk>	{10}	hk	hk	hh	hh	hk	kk	kk	hk	hh	hh	hk	hk	kk	hk	kk	kk	hk	hk	hk	hh	hk	kk	hk	hk	kk	hh	hk	hk	kk	kk	hk	hh	hk	hh	hh	hh	hk	hh	hk	hh	kk	hk	hk	kk	hk	hk	kk
773749:170:+	<nnxnp>	{-0}	nn	nn	nn	nn	nn	np	np	nn	nn	nn	nn	nn	np	nn	np	np	np	np	nn	nn	nn	np	nn	nn	np	nn	nn	np	np	np	np	nn	np	nn	nn	nn	np	nn	np	nn	np	np	np	np	np	nn	np
774187:108:-	<hkxhk>	{10}	hk	hk	hh	hh	hk	kk	kk	hk	hh	hh	hk	hk	kk	hk	kk	kk	hk	hk	hk	hh	hk	kk	hk	hk	kk	hh	hk	hk	kk	kk	hk	hh	hk	hh	hh	hh	hk	hh	hk	hh	kk	hk	--	kk	hk	hk	kk
774227:51:+	<hkxhk>	{10}	hk	hk	hh	hh	hk	kk	kk	hk	hh	hh	hk	hk	kk	hk	kk	kk	hk	hk	hk	hh	hk	kk	hk	hk	kk	hh	hk	hk	kk	kk	hk	hh	hk	hh	hh	hh	hk	hh	hk	hh	kk	hk	hk	kk	hk	hk	kk
774477:118:-	<hkxhk>	{01}	hk	hk	kk	kk	hk	hh	hh	hk	kk	kk	hk	hk	hh	hk	hh	hh	hk	hk	hk	kk	hk	hh	hk	hk	hh	kk	hk	hk	hh	hh	hk	kk	hk	kk	kk	kk	hk	hk	hk	kk	hh	hk	hk	hh	hk	hk	hh
775257:205:-	<lmxll>	{0-}	lm	ll	lm	lm	ll	ll	ll	ll	lm	lm	ll	ll	ll	ll	ll	ll	lm	lm	ll	lm	ll	ll	ll	ll	ll	lm	ll	lm	ll	ll	ll	lm	lm	lm	lm	lm	lm	lm	lm	lm	ll	lm	lm	ll	lm	ll	ll
775574:84:+	<lmxll>	{1-}	ll	lm	ll	ll	lm	lm	lm	lm	ll	ll	--	lm	--	lm	lm	--	ll	ll	lm	ll	lm	lm	lm	lm	lm	ll	lm	ll	lm	--	lm	ll	ll	ll	ll	ll	ll	ll	ll	ll	lm	ll	ll	lm	ll	--	--
775651:158:-	<hkxhk>	{01}	kk	hk	kk	kk	hk	hh	hh	hk	kk	kk	hk	--	hh	hk	hh	hh	hk	hk	hk	kk	hk	hh	hk	hk	hh	kk	hk	hk	hh	hh	hh	kk	hk	kk	kk	kk	hk	hk	hk	kk	hh	hk	hk	hh	hk	hk	hh
776359:69:+	<hkxhk>	{01}	kk	hk	kk	kk	hk	hh	hh	hk	kk	kk	hk	hk	hh	hk	hh	hh	hk	hk	hk	kk	hk	hh	hk	hk	hh	kk	hk	hk	hh	hh	hh	kk	hk	kk	hk	kk	hk	hh	hk	kk	hh	hk	hk	hh	hk	hk	hh
777036:332:+	<nnxnp>	{-1}	np	np	nn	np	np	nn	nn	np	np	np	np	nn	nn	--	nn	nn	nn	nn	np	np	np	nn	np	np	nn	np	--	nn	nn	--	nn	np	nn	np	np	np	nn	nn	nn	--	nn	nn	nn	nn	nn	np	nn
777301:111:+	<hkxhk>	{10}	hh	hk	hk	hh	hk	kk	kk	hk	hh	hh	hk	kk	kk	hk	kk	kk	hk	hk	hk	hh	hk	kk	hk	hk	kk	hh	hk	hk	kk	hk	kk	hh	hk	hh	hk	hh	hk	kk	hk	hh	kk	hk	hk	kk	kk	hk	kk
777857:43:+	<hkxhk>	{10}	hh	hk	hk	hh	hk	kk	kk	hk	hh	hh	hk	kk	kk	hk	kk	kk	hk	hk	hk	hh	hk	kk	hk	hk	kk	hh	hk	hk	kk	hk	kk	hh	hk	hh	hk	hh	hk	kk	hk	hh	kk	hk	hk	kk	kk	hk	kk
777857:92:+	<hkxhk>	{01}	kk	hk	hk	kk	hk	hh	hh	hk	kk	kk	hk	hh	hh	hk	hh	hh	hk	hk	hk	kk	hk	hh	hk	hk	hh	kk	hk	hk	hh	hk	hh	kk	hk	kk	hk	kk	hk	hh	hk	kk	hh	hk	hk	hh	hh	hk	hh
778233:350:+	<nnxnp>	{-1}	np	np	nn	np	np	nn	nn	np	np	--	np	nn	nn	np	nn	nn	nn	nn	np	np	--	nn	np	np	nn	np	--	nn	nn	np	nn	np	nn	np	np	nn	nn	nn	nn	np	nn	nn	nn	nn	nn	np	nn
778543:112:+	<nnxnp>	{-1}	--	np	nn	np	np	nn	nn	np	np	--	np	nn	nn	np	nn	nn	nn	nn	np	--	--	nn	np	np	nn	--	--	nn	nn	np	nn	--	nn	np	np	nn	nn	nn	nn	np	nn	nn	nn	nn	nn	np	nn
778729:69:+	<lmxll>	{1-}	ll	--	ll	ll	lm	lm	lm	lm	ll	ll	lm	lm	lm	lm	lm	lm	ll	ll	lm	ll	--	--	lm	lm	lm	ll	lm	ll	lm	lm	lm	ll	ll	ll	lm	ll	ll	--	ll	ll	lm	ll	ll	lm	lm	lm	--
780452:88:+	<hkxhk>	{10}	hh	hk	hk	hh	hk	kk	kk	hk	hh	hh	hk	kk	kk	hk	kk	kk	kk	hk	hk	hh	hk	kk	hk	hk	kk	hh	hk	hk	kk	hk	kk	hh	hk	hh	hk	hk	hk	kk	hk	hh	kk	hk	hk	kk	kk	hk	kk
781753:602:-	<hkxhk>	{01}	kk	hk	hk	kk	hk	hh	hh	hk	kk	kk	hk	hh	hh	hk	hh	hh	hh	hk	hk	kk	hk	hh	hk	hk	hh	kk	hk	hk	hh	hk	hh	kk	hk	kk	hk	hk	hk	hk	hk	kk	hh	hk	hk	hh	hh	hk	hh
781765:361:+	<lmxll>	{1-}	ll	lm	ll	ll	lm	lm	lm	lm	ll	ll	lm	lm	lm	lm	lm	lm	lm	ll	lm	ll	--	lm	--	lm	lm	ll	lm	ll	--	lm	lm	ll	ll	ll	lm	ll	ll	lm	ll	ll	--	ll	ll	--	--	lm	lm
782851:68:+	<lmxll>	{0-}	lm	ll	lm	lm	ll	ll	ll	ll	lm	lm	ll	ll	ll	ll	ll	ll	ll	lm	ll	lm	ll	ll	ll	ll	ll	lm	ll	lm	ll	ll	ll	lm	lm	lm	ll	lm	lm	ll	lm	lm	ll	lm	lm	ll	ll	ll	ll
782851:325:+	<hkxhk>	{01}	kk	hk	hk	kk	hk	hh	hh	hk	kk	kk	hk	hh	hh	hk	hh	hk	hh	kk	hk	kk	hk	hh	hh	hk	hh	kk	hk	hk	hh	hk	hh	kk	hk	kk	hk	hk	hk	hk	hk	kk	hh	hk	hk	hh	hh	hk	hh
782990:513:+	<hkxhk>	{11}	hk	kk	hh	--	kk	hk	hk	kk	hk	hk	kk	hk	hk	kk	hk	kk	hk	hk	hk	hk	kk	--	hk	kk	hk	hk	kk	hh	hk	kk	hk	hk	hh	hk	kk	hh	hh	kk	hh	hk	hk	hh	hh	hk	hk	kk	hk
783000:22:-	<nnxnp>	{-0}	nn	nn	np	nn	nn	np	np	nn	nn	nn	nn	np	np	nn	np	nn	np	nn	--	nn	nn	np	np	nn	np	nn	nn	np	np	nn	np	nn	np	nn	nn	np	np	nn	np	nn	np	np	np	np	np	nn	np
783053:54:+	<nnxnp>	{-1}	np	--	nn	np	np	nn	nn	--	np	np	np	nn	nn	np	nn	np	nn	np	nn	np	np	nn	nn	np	nn	np	--	nn	nn	np	nn	np	nn	np	--	nn	nn	np	nn	np	nn	nn	nn	nn	nn	np	nn
784126:95:-	<lmxll>	{0-}	lm	ll	lm	lm	ll	ll	ll	ll	lm	lm	ll	ll	ll	ll	ll	ll	ll	lm	ll	lm	ll	ll	ll	ll	ll	lm	ll	lm	ll	ll	ll	--	lm	lm	ll	ll	lm	ll	--	lm	ll	lm	lm	ll	ll	ll	ll
784404:421:-	<hkxhk>	{01}	kk	hk	hk	kk	hh	hh	hh	hk	kk	kk	hk	hh	hk	hk	hh	hk	hh	kk	hh	kk	--	hh	hh	hk	hh	kk	kk	hk	hh	hk	hh	kk	hk	kk	hk	hk	hk	hk	hk	kk	hh	--	hk	hh	hh	hh	hh
784498:53:-	<hkxhk>	{01}	kk	hk	hk	kk	hh	hh	hh	hk	kk	kk	hk	hh	hk	hk	hh	hk	hh	kk	hh	kk	hk	hh	hh	hk	hh	kk	kk	hk	hh	hk	hh	kk	hk	kk	hk	hk	hk	hk	hk	kk	hh	hk	hk	hh	hh	hh	hh
784623:105:-	<hkxhk>	{10}	hh	hk	hk	hh	kk	kk	kk	hk	hh	hh	hk	kk	hk	hk	kk	hk	kk	hh	kk	hh	hk	kk	kk	hk	kk	hh	hh	hk	kk	hk	kk	hh	hk	hh	hk	hk	hk	hk	hk	hh	kk	hk	hk	kk	kk	kk	kk
784723:167:-	<hkxhk>	{01}	kk	hk	hk	kk	hh	hh	hh	hk	kk	kk	hk	hh	hk	hk	hh	hk	hh	kk	hk	kk	hk	hh	hh	hk	hh	kk	kk	hk	hh	hk	hh	kk	hk	kk	hk	hk	hk	hk	hk	kk	hh	hk	--	hh	hh	hh	hh
785312:71:-	<hkxhk>	{10}	hh	hk	hk	hh	kk	kk	kk	kk	hh	hh	hk	kk	hk	hk	kk	hk	kk	hh	kk	hh	hk	kk	kk	hk	kk	hh	hh	hk	kk	hk	kk	hh	hk	hh	hk	hk	hk	hk	hk	hh	kk	hk	hk	kk	kk	kk	kk
785391:368:-	<hkxhk>	{10}	hh	hk	hk	hh	kk	kk	kk	kk	hh	hh	hk	kk	hk	hk	kk	hk	kk	hh	kk	hh	hk	kk	kk	hk	kk	hh	hh	hk	kk	--	kk	hh	hk	hh	hk	hk	hk	hk	hk	hh	kk	hk	hk	kk	kk	kk	kk
785391:77:-	<hkxhk>	{01}	kk	hk	hk	kk	hh	hh	hh	hh	kk	kk	hk	hh	hk	hk	hh	hk	hh	kk	hh	kk	hk	hh	hh	hk	hh	kk	kk	hk	hh	--	hh	kk	hk	kk	hk	hk	hk	hk	hk	kk	hh	hk	hk	hh	hh	hh	hh
785506:137:-	<hkxhk>	{10}	hh	hk	hk	hh	kk	kk	kk	kk	hh	hh	hk	kk	hk	hk	kk	hk	kk	hh	kk	hh	hk	kk	kk	hk	kk	hh	hh	hk	kk	hk	kk	hh	hk	hh	hk	hk	hk	hk	--	hh	kk	hk	hk	kk	kk	kk	kk
785506:39:-	<hkxhk>	{01}	kk	hk	hk	kk	hh	hh	hh	hh	kk	kk	hk	hh	hk	hk	hh	hk	hh	kk	hh	kk	hk	hh	hh	hk	hh	kk	kk	hk	hh	hk	hh	kk	hk	kk	hk	hk	hk	hk	--	kk	hh	hk	hk	hh	hh	hh	hh
785627:36:+	<hkxhk>	{01}	kk	--	hk	kk	hh	hh	hh	hh	kk	kk	hk	hh	hk	hk	hh	hk	hh	kk	hh	kk	hk	hh	hh	hk	hh	kk	kk	hk	hh	--	hh	kk	hk	kk	hk	hk	hk	hk	hk	kk	hh	hk	hk	hh	hh	hh	hh
785627:248:+	<hkxhk>	{10}	hh	--	hk	hh	kk	kk	kk	kk	hh	hh	hk	kk	hk	hk	kk	hk	kk	hh	kk	hh	hk	kk	kk	hk	kk	hh	hh	hk	kk	--	kk	hh	hk	hh	hk	hk	hk	hk	hk	hh	kk	hk	hk	kk	kk	kk	kk
786056:105:+	<lmxll>	{0-}	lm	ll	lm	lm	ll	ll	ll	ll	lm	lm	ll	ll	ll	ll	ll	ll	ll	lm	ll	lm	ll	ll	lm	ll	ll	--	lm	lm	ll	ll	ll	lm	lm	lm	ll	lm	--	ll	lm	lm	ll	lm	lm	ll	ll	ll	ll
786056:522:+	<hkxhk>	{01}	kk	hk	hk	kk	hh	hh	hh	hh	kk	kk	hk	hh	hk	hk	hh	hk	hh	kk	hh	kk	--	hh	hk	hk	hh	kk	hk	hk	hh	hk	hh	kk	hk	kk	hk	hk	--	hk	hk	kk	hh	hk	hk	hh	hh	hh	hh
786980:46:+	<lmxll>	{0-}	lm	ll	lm	lm	ll	lm	ll	ll	--	lm	ll	ll	ll	ll	ll	ll	ll	lm	--	--	ll	--	lm	ll	ll	lm	lm	lm	ll	ll	ll	lm	lm	--	ll	lm	lm	ll	lm	lm	ll	lm	lm	ll	ll	ll	ll
787029:21:+	<hkxhk>	{10}	--	hk	hk	hh	kk	hk	hk	kk	--	hh	--	kk	hk	hk	--	hk	--	hh	--	--	kk	--	hk	hk	kk	--	hk	hk	kk	hk	kk	hh	hk	hh	hk	hk	hk	hk	hh	hh	kk	hk	hk	--	kk	kk	kk
787978:67:+	<hkxhk>	{01}	kk	--	hk	kk	hh	hk	hk	hh	kk	kk	hk	hh	hk	hk	hh	hk	hh	kk	--	kk	hk	--	hk	hk	hh	kk	hk	hk	hh	hk	hh	kk	hk	kk	hk	hk	hk	hk	kk	kk	hh	hk	hk	hh	--	hh	hh
788948:74:-	<lmxll>	{1-}	lm	ll	ll	lm	ll	ll	ll	ll	ll	ll	lm	lm	lm	lm	ll	lm	ll	lm	lm	--	lm	ll	ll	lm	ll	ll	lm	lm	ll	ll	ll	ll	ll	ll	ll	ll	lm	ll	ll	ll	lm	ll	ll	lm	ll	lm	ll
789154:83:+	<lmxll>	{1-}	lm	ll	ll	--	ll	ll	ll	ll	ll	ll	lm	lm	lm	lm	ll	lm	ll	lm	lm	lm	lm	ll	ll	lm	ll	ll	--	lm	ll	ll	ll	ll	ll	ll	ll	ll	lm	ll	ll	ll	lm	ll	ll	lm	ll	--	ll
789241:53:-	<lmxll>	{0-}	ll	lm	lm	ll	lm	lm	lm	lm	lm	lm	ll	ll	ll	ll	lm	ll	lm	ll	ll	ll	ll	lm	lm	ll	lm	lm	ll	ll	lm	lm	lm	lm	lm	lm	lm	lm	ll	lm	--	lm	ll	lm	lm	ll	lm	ll	lm
789368:80:-	<lmxll>	{0-}	ll	lm	lm	ll	lm	lm	lm	lm	lm	lm	ll	ll	ll	ll	lm	ll	lm	ll	ll	ll	ll	lm	lm	ll	--	lm	ll	ll	lm	lm	lm	lm	lm	lm	lm	lm	ll	lm	lm	lm	ll	lm	lm	ll	lm	ll	lm
789726:303:+	<lmxll>	{1-}	lm	ll	ll	ll	ll	ll	ll	ll	ll	ll	lm	--	lm	lm	ll	lm	ll	--	lm	--	lm	ll	ll	lm	ll	ll	lm	lm	ll	ll	ll	ll	ll	ll	ll	ll	lm	ll	ll	ll	lm	ll	ll	lm	ll	lm	ll
789873:33:-	<nnxnp>	{-1}	nn	np	np	np	nn	nn	np	np	nn	np	nn	nn	nn	nn	nn	np	nn	nn	np	nn	np	np	nn	np	nn	nn	nn	np	np	nn	np	nn	nn	np	nn	np	np	nn	np	nn	nn	np	nn	--	np	np	np
790009:56:-	<nnxnp>	{-1}	--	nn	np	np	nn	nn	np	np	nn	np	nn	nn	nn	nn	nn	np	nn	nn	--	nn	np	np	nn	np	nn	nn	nn	np	np	nn	np	nn	--	np	nn	np	np	nn	np	nn	nn	np	nn	np	np	np	np
790242:243:+	<lmxll>	{0-}	ll	lm	lm	lm	lm	lm	lm	lm	lm	lm	ll	ll	ll	ll	lm	ll	lm	ll	ll	ll	ll	lm	lm	ll	lm	lm	ll	ll	ll	lm	lm	lm	lm	--	--	lm	ll	lm	lm	lm	ll	lm	lm	ll	ll	ll	lm
790313:20:-	<lmxll>	{0-}	ll	lm	lm	lm	lm	lm	lm	lm	lm	lm	ll	ll	ll	ll	lm	ll	lm	ll	ll	ll	ll	lm	lm	ll	lm	lm	ll	ll	ll	lm	lm	lm	lm	--	lm	lm	ll	lm	lm	lm	ll	lm	lm	ll	ll	ll	lm
790359:131:+	<lmxll>	{0-}	ll	lm	lm	lm	lm	lm	lm	lm	lm	lm	ll	ll	ll	ll	lm	ll	lm	ll	ll	ll	ll	ll	lm	--	lm	lm	ll	ll	ll	lm	lm	lm	lm	lm	lm	--	ll	lm	lm	lm	ll	lm	lm	ll	ll	ll	lm
790548:283:+	<lmxll>	{0-}	ll	lm	lm	lm	lm	lm	lm	lm	lm	lm	ll	ll	ll	ll	lm	ll	lm	ll	ll	ll	ll	lm	lm	ll	lm	lm	ll	ll	ll	lm	lm	lm	lm	lm	lm	lm	ll	lm	lm	lm	ll	lm	lm	ll	ll	ll	lm
791025:690:+	<lmxll>	{0-}	ll	lm	lm	lm	lm	lm	lm	lm	lm	lm	ll	ll	ll	ll	lm	ll	lm	ll	ll	ll	ll	lm	lm	ll	lm	lm	ll	ll	ll	lm	lm	lm	lm	lm	lm	lm	ll	lm	lm	lm	ll	lm	lm	ll	ll	ll	lm
791030:38:+	<lmxll>	{0-}	ll	lm	lm	lm	lm	lm	lm	lm	lm	lm	ll	ll	ll	ll	lm	ll	lm	ll	ll	ll	ll	lm	lm	ll	lm	lm	ll	ll	ll	lm	lm	lm	lm	lm	lm	lm	ll	lm	lm	lm	ll	lm	lm	ll	ll	ll	lm
791030:72:+	<lmxll>	{1-}	lm	ll	ll	ll	ll	ll	ll	ll	ll	ll	lm	lm	lm	lm	ll	lm	ll	lm	lm	lm	lm	ll	ll	lm	ll	ll	lm	lm	lm	ll	ll	ll	ll	ll	ll	ll	lm	ll	ll	ll	lm	ll	ll	lm	lm	lm	ll
791238:426:+	<hkxhk>	{01}	hh	kk	kk	kk	hk	hk	kk	kk	hk	kk	hh	hh	hh	hh	hk	hk	hk	hh	hk	hh	hk	kk	hk	hh	hk	hk	hh	hk	hk	hk	kk	hk	hk	kk	--	kk	hk	--	kk	hk	hh	kk	hk	hk	hk	--	kk
791367:493:+	<nnxnp>	{-1}	nn	np	np	np	nn	nn	np	np	nn	np	nn	nn	nn	nn	nn	np	nn	nn	np	nn	np	np	nn	nn	nn	nn	nn	np	np	nn	np	nn	nn	np	nn	np	np	nn	np	nn	nn	np	nn	np	np	np	np
791905:100:+	<hkxhk>	{11}	hk	hk	hk	hk	hh	hh	kk	hk	hh	hk	hk	hk	hk	hk	hh	kk	hh	hk	kk	hk	hk	hk	hh	hk	hh	hh	hk	kk	kk	hh	hk	hh	hh	hk	hh	hk	kk	hh	hk	hh	hk	hk	hh	kk	kk	kk	hk
791936:33:+	<hkxhk>	{10}	kk	hh	hh	hh	hk	hk	hk	hh	hk	hh	kk	kk	kk	kk	hk	hk	hk	kk	hk	kk	hh	hh	hk	kk	hk	hk	kk	hk	hk	hk	hh	hk	hk	hh	hk	hh	hk	hk	hh	hk	kk	hh	hk	hk	hk	hk	hh
791936:181:+	<hkxhk>	{10}	kk	hh	hh	hh	hk	hk	hk	hh	hk	hh	kk	kk	kk	kk	hk	hk	hk	kk	--	kk	hh	hh	hk	--	hk	hk	kk	hk	hk	hk	hh	hk	hk	hh	hk	hh	hk	hk	hh	hk	kk	hh	hk	hk	hk	hk	hh
791936:292:+	<nnxnp>	{-0}	np	nn	nn	nn	np	np	nn	nn	np	nn	np	np	np	np	np	nn	np	np	--	np	nn	nn	np	np	np	np	np	nn	nn	np	nn	np	np	nn	np	nn	nn	np	nn	np	np	nn	np	nn	nn	nn	nn
792661:187:-	<lmxll>	{0-}	ll	lm	lm	lm	lm	lm	ll	lm	lm	--	ll	ll	ll	ll	lm	ll	lm	ll	ll	ll	lm	lm	lm	ll	lm	lm	ll	ll	ll	lm	lm	lm	lm	lm	lm	lm	ll	lm	lm	lm	ll	lm	lm	ll	ll	ll	lm
792803:534:+	<hkxhk>	{10}	kk	hh	hh	hh	hk	hk	hk	hh	hk	hh	kk	kk	kk	kk	hk	hk	hk	kk	hk	kk	hh	hh	hk	kk	hk	hk	kk	hk	hk	hk	hh	hk	hk	hh	hk	hh	hk	hk	hh	hk	kk	hh	hk	hk	hk	hk	hh
792876:95:+	<lmxll>	{0-}	ll	lm	lm	lm	lm	lm	ll	lm	lm	lm	ll	ll	ll	ll	--	ll	lm	ll	ll	ll	lm	lm	lm	ll	lm	lm	ll	ll	ll	lm	lm	lm	lm	--	lm	lm	ll	lm	lm	--	ll	lm	lm	ll	ll	ll	--
792912:86:+	<hkxhk>	{10}	kk	hh	hh	hh	hk	hk	hk	hh	hh	hh	kk	kk	kk	kk	hk	hk	hk	kk	hk	kk	hh	hh	hk	kk	hk	hh	kk	hk	hk	hk	hh	hk	hk	hh	hk	hh	hk	hh	hh	hk	kk	hh	hk	hk	hk	hk	hh
793089:49:-	<lmxll>	{0-}	ll	lm	lm	lm	lm	lm	ll	lm	ll	lm	ll	ll	ll	ll	lm	ll	lm	ll	ll	ll	lm	ll	lm	ll	lm	lm	ll	ll	ll	lm	lm	lm	lm	lm	lm	lm	ll	lm	lm	lm	ll	lm	lm	ll	ll	ll	lm
793137:116:-	<lmxll>	{1-}	lm	ll	ll	ll	ll	ll	lm	ll	ll	ll	lm	lm	lm	lm	ll	lm	ll	lm	lm	lm	ll	ll	ll	--	ll	ll	lm	lm	lm	ll	ll	ll	ll	ll	ll	ll	lm	ll	ll	ll	lm	ll	ll	lm	lm	lm	ll
793499:25:+	<lmxll>	{0-}	ll	lm	lm	lm	lm	lm	ll	lm	lm	lm	ll	ll	ll	ll	lm	ll	lm	ll	ll	ll	lm	lm	lm	ll	lm	lm	ll	ll	ll	ll	lm	lm	lm	lm	lm	lm	ll	lm	lm	lm	ll	lm	lm	ll	ll	ll	lm
793499:93:+	<lmxll>	{1-}	lm	ll	ll	ll	ll	ll	lm	ll	ll	ll	lm	lm	lm	lm	ll	lm	ll	lm	--	lm	ll	ll	ll	lm	ll	ll	lm	lm	lm	lm	ll	ll	ll	ll	ll	ll	lm	ll	ll	ll	lm	ll	ll	lm	lm	lm	ll
793616:545:+	<lmxll>	{1-}	lm	ll	ll	ll	ll	ll	lm	ll	ll	ll	--	lm	lm	lm	ll	lm	ll	lm	--	lm	ll	ll	ll	lm	ll	ll	lm	lm	lm	lm	ll	ll	ll	ll	ll	ll	lm	ll	ll	ll	lm	ll	ll	lm	lm	--	ll
793701:48:+	<lmxll>	{1-}	lm	ll	ll	ll	ll	ll	lm	ll	ll	ll	--	lm	lm	lm	ll	lm	ll	lm	lm	--	ll	ll	ll	lm	ll	ll	lm	lm	lm	lm	ll	ll	ll	ll	ll	ll	lm	ll	ll	ll	lm	ll	ll	lm	lm	lm	ll
793745:187:-	<lmxll>	{1-}	lm	ll	ll	ll	ll	ll	lm	ll	ll	ll	lm	lm	lm	lm	ll	lm	ll	lm	lm	lm	ll	ll	--	lm	ll	ll	lm	lm	lm	lm	ll	ll	ll	ll	ll	ll	lm	ll	ll	ll	lm	ll	ll	lm	lm	lm	ll
793853:147:+	<lmxll>	{1-}	lm	ll	ll	ll	ll	ll	lm	ll	ll	ll	lm	lm	--	lm	ll	lm	ll	lm	--	lm	ll	--	ll	lm	ll	ll	lm	lm	lm	lm	ll	ll	ll	ll	ll	ll	lm	ll	ll	ll	lm	ll	ll	lm	lm	lm	ll
794576:538:-	<lmxll>	{0-}	ll	lm	lm	lm	lm	lm	ll	lm	lm	lm	ll	ll	ll	ll	lm	ll	lm	ll	ll	ll	lm	lm	lm	ll	lm	lm	ll	ll	ll	ll	lm	lm	lm	lm	lm	lm	ll	lm	lm	lm	ll	lm	lm	ll	ll	ll	lm
795140:100:-	<lmxll>	{0-}	ll	lm	lm	lm	--	lm	ll	lm	lm	lm	ll	ll	ll	ll	lm	ll	lm	ll	ll	ll	lm	lm	lm	ll	lm	lm	ll	ll	ll	ll	lm	lm	lm	lm	lm	lm	ll	lm	lm	lm	ll	lm	lm	ll	ll	ll	lm
795140:75:-	<lmxll>	{1-}	lm	ll	ll	ll	ll	ll	lm	ll	ll	ll	lm	lm	lm	lm	ll	lm	ll	lm	lm	--	ll	ll	ll	--	ll	ll	lm	lm	lm	lm	ll	ll	ll	ll	ll	ll	lm	ll	ll	ll	lm	ll	ll	--	lm	lm	ll
795300:544:+	<lmxll>	{0-}	ll	lm	lm	lm	lm	ll	ll	lm	lm	lm	ll	ll	ll	ll	lm	ll	lm	ll	ll	ll	lm	lm	lm	ll	--	lm	ll	ll	ll	ll	lm	lm	lm	lm	lm	--	ll	lm	lm	lm	ll	--	--	ll	ll	ll	lm
795967:16:-	<lmxll>	{0-}	ll	lm	lm	--	lm	ll	ll	--	lm	lm	ll	ll	ll	ll	lm	ll	lm	ll	ll	ll	--	--	lm	ll	lm	lm	ll	ll	ll	ll	lm	lm	lm	lm	lm	lm	ll	lm	lm	lm	ll	lm	lm	ll	ll	ll	lm
796059:442:+	<lmxll>	{0-}	ll	lm	lm	lm	lm	ll	ll	lm	lm	lm	ll	ll	ll	ll	lm	ll	lm	ll	ll	ll	lm	lm	lm	ll	lm	lm	ll	ll	ll	ll	lm	lm	lm	lm	lm	lm	ll	lm	lm	lm	ll	lm	lm	ll	ll	ll	lm
802877:124:+	<hkxhk>	{10}	kk	hh	hh	hh	hh	kk	hk	hh	hk	hh	kk	kk	kk	kk	hk	hk	hk	hk	hh	kk	hh	hh	hk	hk	hk	hk	hh	hh	hh	hk	hh	hk	hk	hk	hh	hh	kk	hk	hk	hk	kk	hh	hk	kk	hk	hh	hh
806516:61:+	<hkxhk>	{11}	hk	hh	hk	hk	hk	hk	kk	hk	hh	hk	hk	hk	hk	hk	hh	kk	hh	hh	--	hk	--	--	hh	hh	hh	hk	hk	kk	kk	hk	hk	hh	hh	hh	hk	hk	hk	hh	kk	hk	hh	hk	--	hk	hk	kk	hk
808858:97:-	<lmxll>	{1-}	lm	ll	lm	ll	ll	lm	lm	ll	ll	ll	lm	lm	ll	lm	ll	lm	ll	ll	--	lm	ll	--	ll	ll	ll	ll	ll	lm	lm	lm	ll	ll	ll	ll	ll	ll	lm	ll	lm	ll	ll	ll	ll	lm	lm	ll	ll
810843:45:-	<lmxll>	{1-}	lm	ll	lm	ll	ll	lm	lm	ll	ll	ll	lm	lm	lm	lm	ll	lm	lm	ll	ll	lm	ll	ll	ll	ll	ll	ll	ll	lm	lm	lm	ll	ll	ll	ll	ll	ll	lm	ll	--	ll	ll	ll	ll	lm	lm	ll	ll
811021:138:+	<lmxll>	{1-}	--	ll	lm	ll	ll	lm	lm	ll	ll	ll	lm	lm	--	lm	ll	lm	lm	ll	ll	lm	ll	ll	ll	ll	ll	ll	ll	lm	lm	lm	ll	ll	ll	ll	ll	ll	lm	ll	lm	ll	ll	ll	ll	lm	lm	ll	ll
811235:127:-	<lmxll>	{0-}	ll	lm	ll	lm	lm	ll	ll	lm	lm	lm	ll	ll	ll	ll	lm	ll	ll	lm	lm	ll	lm	lm	lm	lm	lm	--	lm	ll	ll	ll	lm	lm	lm	lm	lm	lm	ll	lm	ll	lm	lm	lm	lm	ll	ll	lm	lm
812705:121:-	<lmxll>	{0-}	--	lm	ll	lm	lm	ll	ll	lm	--	lm	ll	ll	--	ll	lm	ll	ll	lm	--	ll	lm	--	lm	lm	lm	lm	lm	ll	ll	ll	lm	lm	lm	lm	lm	lm	ll	lm	ll	lm	lm	lm	lm	ll	--	lm	lm
812731:42:-	<lmxll>	{0-}	ll	lm	ll	lm	lm	ll	ll	lm	lm	lm	ll	ll	ll	ll	lm	ll	ll	lm	lm	ll	lm	lm	lm	lm	lm	lm	lm	ll	ll	ll	lm	lm	lm	lm	lm	lm	ll	lm	ll	lm	lm	lm	lm	ll	ll	lm	lm
813236:94:-	<nnxnp>	{-0}	nn	np	np	nn	nn	nn	nn	nn	np	np	np	np	np	np	np	nn	np	np	nn	np	nn	nn	nn	nn	np	nn	np	nn	nn	nn	nn	np	np	np	nn	nn	np	np	nn	nn	np	nn	np	np	np	nn	nn
814191:33:-	<lmxll>	{0-}	ll	--	ll	lm	lm	ll	ll	lm	lm	lm	ll	ll	ll	ll	lm	ll	ll	lm	lm	ll	lm	lm	lm	lm	lm	lm	lm	ll	ll	ll	lm	lm	--	lm	lm	lm	ll	lm	ll	lm	lm	lm	lm	ll	ll	lm	lm
814739:523:-	<lmxll>	{0-}	ll	lm	ll	lm	lm	ll	ll	lm	lm	lm	ll	ll	ll	ll	lm	ll	ll	lm	lm	ll	lm	lm	lm	lm	lm	lm	lm	ll	ll	ll	lm	lm	lm	lm	lm	--	ll	lm	ll	--	lm	lm	lm	ll	ll	lm	lm
814739:48:-	<lmxll>	{1-}	lm	ll	lm	ll	ll	lm	--	ll	ll	ll	lm	lm	lm	lm	ll	lm	lm	ll	ll	lm	ll	ll	ll	ll	ll	ll	ll	lm	lm	lm	ll	ll	ll	ll	ll	ll	lm	ll	lm	ll	ll	ll	ll	lm	lm	ll	ll
814823:96:+	<hkxhk>	{01}	hk	hk	hh	hk	kk	hk	hk	kk	hk	hk	hh	hh	hh	hh	hk	hk	hh	--	kk	hh	hk	kk	kk	kk	hk	kk	hk	hk	hk	hk	hk	hk	hk	hk	kk	kk	hh	hk	hk	kk	hk	kk	hk	hh	hh	kk	kk
816018:93:-	<lmxll>	{1-}	lm	ll	lm	ll	--	lm	lm	ll	ll	ll	lm	lm	lm	lm	ll	lm	lm	ll	ll	lm	ll	--	ll	ll	ll	ll	ll	lm	lm	lm	ll	ll	ll	ll	ll	ll	lm	ll	lm	ll	ll	ll	ll	lm	lm	ll	ll
816222:18:+	<lmxll>	{1-}	lm	ll	lm	ll	ll	lm	lm	ll	ll	ll	--	lm	lm	lm	ll	lm	lm	ll	ll	lm	ll	ll	ll	ll	ll	ll	ll	lm	lm	lm	ll	ll	ll	ll	ll	ll	lm	ll	lm	ll	ll	ll	ll	lm	lm	ll	ll
816415:130:+	<lmxll>	{1-}	lm	ll	lm	ll	ll	lm	lm	ll	ll	ll	lm	lm	lm	lm	ll	lm	lm	ll	ll	lm	ll	ll	ll	ll	ll	ll	ll	lm	lm	lm	ll	ll	ll	ll	ll	ll	lm	ll	lm	ll	ll	ll	ll	lm	lm	ll	ll
816511:463:-	<lmxll>	{0-}	ll	lm	ll	--	lm	ll	ll	lm	lm	lm	ll	ll	ll	ll	lm	ll	ll	lm	lm	ll	--	lm	lm	--	lm	lm	lm	ll	ll	ll	lm	lm	lm	lm	lm	lm	ll	lm	ll	lm	lm	lm	lm	ll	ll	lm	lm
816511:53:-	<lmxll>	{1-}	--	ll	lm	ll	ll	lm	lm	ll	ll	ll	lm	lm	lm	lm	ll	lm	lm	ll	ll	lm	ll	ll	ll	ll	ll	ll	ll	lm	--	lm	ll	ll	ll	ll	ll	ll	lm	ll	lm	ll	ll	ll	ll	lm	lm	ll	ll
816732:13:-	<lmxll>	{0-}	ll	lm	ll	lm	lm	ll	ll	ll	lm	lm	ll	ll	ll	ll	lm	ll	ll	lm	lm	ll	lm	lm	lm	lm	lm	lm	lm	ll	ll	ll	lm	lm	lm	lm	lm	lm	ll	lm	ll	lm	lm	lm	lm	ll	ll	lm	lm
816785:129:+	<lmxll>	{1-}	lm	ll	lm	ll	ll	lm	lm	--	ll	ll	lm	--	lm	lm	ll	lm	lm	ll	ll	lm	ll	ll	ll	ll	ll	ll	ll	lm	lm	lm	ll	ll	ll	ll	ll	ll	lm	ll	lm	ll	ll	ll	ll	lm	lm	ll	ll
816831:137:+	<lmxll>	{1-}	lm	ll	lm	ll	ll	lm	lm	lm	ll	ll	lm	lm	lm	lm	ll	lm	lm	ll	ll	--	ll	ll	ll	ll	ll	ll	ll	lm	lm	lm	ll	ll	ll	ll	ll	ll	lm	ll	lm	ll	ll	ll	ll	lm	lm	ll	ll
817847:542:+	<lmxll>	{0-}	ll	lm	ll	lm	lm	ll	ll	ll	lm	lm	ll	ll	ll	ll	lm	ll	ll	--	lm	ll	--	lm	lm	lm	ll	lm	lm	ll	ll	ll	lm	lm	lm	lm	lm	lm	ll	lm	ll	lm	lm	lm	lm	ll	ll	lm	lm
818400:10:+	<lmxll>	{0-}	ll	lm	ll	lm	lm	ll	ll	ll	lm	lm	ll	ll	ll	ll	lm	ll	ll	lm	lm	ll	lm	lm	lm	lm	ll	lm	lm	ll	ll	ll	lm	lm	lm	lm	lm	lm	ll	lm	ll	lm	lm	lm	lm	ll	ll	lm	lm
818400:84:+	<lmxll>	{1-}	lm	ll	lm	ll	ll	lm	lm	lm	ll	ll	lm	lm	lm	--	ll	lm	lm	ll	ll	lm	ll	ll	ll	ll	lm	ll	ll	lm	lm	lm	ll	ll	ll	ll	ll	ll	lm	ll	lm	ll	ll	ll	ll	lm	lm	ll	ll
820952:134:+	<lmxll>	{1-}	lm	ll	lm	ll	ll	lm	lm	lm	lm	ll	lm	lm	lm	lm	ll	lm	lm	ll	ll	lm	ll	--	ll	ll	lm	ll	ll	lm	lm	lm	ll	ll	ll	ll	ll	ll	lm	ll	lm	ll	ll	ll	ll	lm	lm	ll	ll
820995:263:-	<lmxll>	{1-}	--	ll	lm	ll	ll	lm	lm	lm	lm	ll	lm	lm	lm	lm	ll	lm	lm	ll	ll	lm	ll	ll	ll	ll	lm	ll	ll	lm	lm	lm	ll	ll	ll	ll	ll	ll	lm	ll	--	ll	ll	ll	ll	lm	lm	ll	ll
821204:121:+	<lmxll>	{1-}	lm	ll	lm	ll	ll	lm	lm	lm	lm	ll	lm	lm	lm	lm	ll	lm	lm	ll	ll	lm	ll	ll	ll	ll	lm	ll	ll	lm	lm	lm	ll	ll	ll	ll	ll	ll	lm	ll	lm	ll	ll	ll	ll	lm	lm	ll	ll
821214:115:-	<lmxll>	{0-}	ll	lm	ll	lm	lm	ll	ll	ll	ll	lm	ll	ll	ll	ll	lm	ll	ll	lm	lm	ll	lm	lm	lm	lm	ll	lm	lm	ll	ll	ll	lm	lm	lm	lm	lm	lm	ll	lm	ll	lm	lm	lm	lm	ll	ll	lm	lm
821214:95:-	<nnxnp>	{-0}	nn	np	np	nn	nn	nn	nn	nn	nn	np	np	np	np	np	np	np	np	np	nn	nn	np	np	nn	nn	np	nn	np	nn	np	nn	np	np	np	nn	nn	nn	np	np	nn	nn	np	np	np	np	np	nn	nn
821929:128:+	<lmxll>	{0-}	ll	lm	ll	lm	lm	ll	ll	ll	ll	lm	ll	ll	ll	ll	lm	ll	ll	lm	lm	ll	lm	lm	lm	lm	ll	lm	lm	ll	ll	ll	lm	lm	lm	lm	lm	lm	ll	lm	ll	lm	lm	lm	lm	ll	ll	lm	lm
821929:194:+	<nnxnp>	{-1}	np	nn	nn	np	np	np	np	np	np	nn	nn	nn	nn	nn	nn	nn	nn	nn	np	np	nn	nn	np	np	nn	np	nn	np	nn	np	nn	nn	nn	np	np	np	nn	nn	np	np	nn	nn	nn	nn	nn	np	np
822633:386:+	<lmxll>	{1-}	lm	ll	--	ll	ll	lm	lm	--	lm	ll	lm	lm	lm	lm	ll	lm	lm	ll	ll	lm	ll	ll	ll	ll	lm	ll	ll	--	lm	lm	ll	ll	ll	ll	ll	ll	lm	--	lm	ll	ll	ll	ll	lm	lm	ll	ll
823288:493:-	<lmxll>	{0-}	ll	lm	ll	lm	lm	ll	ll	ll	ll	lm	ll	ll	ll	ll	lm	ll	ll	lm	lm	ll	lm	lm	lm	lm	ll	lm	lm	ll	ll	ll	lm	lm	lm	lm	lm	lm	ll	ll	ll	lm	lm	lm	lm	ll	ll	lm	lm
824424:158:+	<lmxll>	{1-}	lm	ll	--	ll	ll	lm	lm	lm	lm	ll	lm	lm	lm	--	ll	lm	lm	ll	ll	lm	ll	ll	ll	ll	lm	--	ll	lm	ll	lm	ll	ll	ll	ll	ll	ll	lm	lm	lm	ll	ll	ll	ll	lm	lm	ll	ll
824692:10:+	<lmxll>	{0-}	ll	lm	ll	lm	lm	ll	ll	ll	ll	lm	ll	ll	ll	ll	lm	ll	ll	lm	lm	ll	lm	lm	lm	lm	ll	lm	lm	ll	lm	ll	lm	lm	lm	lm	lm	lm	ll	ll	ll	lm	lm	lm	lm	ll	ll	lm	lm
824792:57:+	<lmxll>	{0-}	ll	lm	ll	lm	lm	ll	ll	ll	ll	lm	ll	ll	ll	ll	--	ll	ll	lm	lm	ll	--	lm	lm	lm	ll	lm	lm	ll	lm	ll	lm	lm	lm	lm	lm	lm	ll	ll	ll	lm	lm	lm	lm	ll	ll	lm	lm
825415:528:+	<hkxhk>	{10}	kk	hk	kk	hh	hh	hk	hk	hk	hk	hk	kk	kk	hk	kk	hk	kk	kk	hk	hh	hk	hk	hh	hh	hh	kk	hh	hk	hk	hk	hk	hk	hk	hk	hh	hk	hh	kk	kk	hk	hh	hk	hk	hk	kk	kk	hh	hh
825711:119:+	<nnxnp>	{-0}	--	np	np	nn	--	nn	nn	nn	--	np	--	np	np	np	nn	np	np	np	nn	nn	np	nn	nn	nn	np	--	np	nn	np	nn	np	np	np	nn	np	nn	np	np	nn	nn	np	np	np	nn	np	nn	nn
825770:66:+	<nnxnp>	{-0}	--	np	np	nn	nn	nn	nn	nn	nn	np	np	np	np	np	np	np	np	np	nn	nn	np	nn	nn	nn	--	nn	np	nn	np	nn	np	np	np	nn	--	nn	np	np	nn	nn	np	np	np	np	np	nn	nn
827974:52:+	<lmxll>	{0-}	ll	lm	ll	--	lm	ll	ll	ll	ll	lm	ll	ll	lm	ll	lm	ll	ll	lm	lm	ll	ll	lm	lm	lm	ll	lm	lm	ll	--	ll	lm	lm	lm	lm	lm	lm	ll	ll	ll	lm	lm	lm	lm	ll	ll	lm	lm
828329:142:+	<lmxll>	{1-}	lm	ll	lm	ll	ll	lm	lm	lm	lm	ll	lm	lm	ll	lm	ll	lm	lm	ll	ll	lm	lm	ll	ll	ll	lm	ll	ll	lm	ll	lm	ll	ll	ll	ll	ll	ll	lm	lm	lm	ll	ll	ll	ll	lm	lm	ll	ll
828559:205:-	<lmxll>	{0-}	ll	--	ll	lm	lm	ll	ll	ll	ll	lm	ll	ll	lm	ll	lm	ll	ll	lm	lm	ll	ll	lm	lm	lm	ll	lm	lm	ll	lm	ll	lm	lm	lm	lm	lm	lm	ll	ll	ll	lm	lm	lm	lm	ll	ll	lm	lm
828635:447:-	<hkxhk>	{10}	kk	hk	kk	hh	hh	hk	hk	hk	hk	hk	kk	kk	hk	kk	--	kk	kk	hk	hh	hk	kk	hh	hh	hh	kk	hh	hk	--	hk	hk	hk	hk	hk	hh	hk	hh	kk	kk	hk	hh	hk	hk	--	kk	kk	hh	hh
829110:166:+	<hkxhk>	{01}	hh	hk	hh	kk	kk	hk	hk	hk	hk	hk	hk	hh	hk	hh	hk	hh	hh	hk	kk	hk	hh	kk	kk	kk	hh	kk	hk	hk	hk	hk	hk	hk	hk	kk	hk	kk	hh	hh	hk	kk	hk	hk	hk	hh	hh	kk	kk
830337:378:-	<hkxhk>	{10}	kk	hk	kk	hh	hh	hk	hk	hk	hk	hk	hk	kk	hk	kk	hk	kk	kk	hk	hh	hk	kk	hh	hh	hh	kk	hh	hk	hk	hk	hk	hk	hk	hk	hh	hk	hh	kk	kk	hk	hh	hk	hk	hk	kk	kk	hh	hh
831375:35:-	<hkxhk>	{10}	kk	hk	kk	hh	hh	hk	hk	hk	hk	hk	hk	kk	hk	kk	hk	kk	kk	hk	hh	hk	kk	hh	hh	hh	kk	hh	hk	hk	hk	hk	hk	hk	hk	hh	hk	hh	kk	kk	hk	hh	hk	--	hk	kk	kk	hh	hh
831374:136:+	<hkxhk>	{01}	hh	hk	hh	kk	kk	hk	hk	hk	hk	hk	hk	hh	hk	hh	hk	hh	hh	hk	kk	hk	hh	kk	kk	kk	hh	kk	hk	hk	hk	hk	hk	hk	hk	kk	hk	kk	hh	hh	hk	kk	hk	hk	hk	hh	hh	kk	kk
831374:50:+	<hkxhk>	{10}	kk	hk	kk	hh	hh	hk	hk	hk	hk	hk	hk	kk	hk	kk	hk	kk	kk	hk	hh	hk	kk	hh	hh	hh	kk	hh	hk	hk	hk	hk	hk	hk	hk	hh	hk	hh	kk	kk	hk	hh	hk	hk	hk	kk	kk	hh	hh
832148:69:-	<hkxhk>	{01}	hh	hk	hh	kk	kk	hk	hk	hk	hk	hk	hk	hh	hk	hh	hk	hh	hh	hk	kk	hk	hh	kk	kk	kk	hh	kk	hk	hk	hk	hk	hk	hk	hk	kk	hk	kk	hh	hh	hk	kk	hk	hk	hk	hh	hh	kk	kk
832760:676:-	<hkxhk>	{10}	kk	hk	kk	hh	hh	hk	hk	hk	hk	hk	hk	kk	hk	kk	hk	kk	kk	hk	hh	hk	kk	hh	hh	hh	kk	hh	hk	hk	hk	hk	hk	hk	hk	hh	hk	hh	kk	kk	hk	hh	hk	hk	hk	kk	kk	hh	hh
833976:48:+	<hkxhk>	{10}	kk	hk	kk	hh	hh	hk	hk	hk	hk	hk	hk	kk	hk	kk	hk	kk	kk	hk	hh	hk	kk	hh	hh	hh	kk	hh	hk	hk	hk	hk	hk	hk	hk	hh	hk	hh	kk	kk	hk	hh	hk	hk	hk	kk	kk	hh	hh
834026:34:-	<hkxhk>	{10}	kk	hh	kk	hh	hh	hk	hk	hk	hk	hh	hk	kk	hk	kk	hk	kk	kk	hk	hh	hk	kk	hh	hh	hh	kk	hh	hk	--	--	hk	hk	hk	hk	hh	--	hh	kk	kk	--	hh	hh	hk	hh	kk	kk	hh	hh
842396:83:-	<lmxll>	{1-}	lm	lm	--	ll	ll	lm	lm	lm	lm	lm	ll	lm	ll	ll	ll	lm	lm	ll	ll	lm	lm	ll	ll	ll	lm	ll	ll	lm	ll	ll	ll	ll	ll	ll	lm	ll	lm	lm	--	ll	ll	ll	ll	lm	lm	ll	ll
842812:45:-	<lmxll>	{1-}	lm	lm	lm	ll	ll	lm	lm	lm	lm	ll	ll	lm	ll	ll	ll	lm	lm	ll	ll	lm	lm	ll	ll	ll	lm	ll	ll	lm	ll	ll	ll	ll	ll	ll	lm	ll	lm	ll	lm	ll	ll	ll	ll	lm	lm	ll	ll
845676:41:-	<lmxll>	{1-}	lm	lm	lm	ll	ll	lm	lm	lm	lm	lm	ll	lm	ll	ll	ll	lm	--	ll	ll	lm	lm	ll	ll	ll	lm	ll	ll	lm	ll	ll	ll	ll	ll	ll	lm	ll	lm	lm	lm	ll	ll	ll	ll	lm	lm	ll	ll
846626:93:-	<lmxll>	{1-}	lm	lm	lm	ll	ll	lm	lm	lm	lm	lm	ll	lm	ll	ll	ll	lm	lm	ll	ll	lm	lm	ll	ll	ll	lm	ll	ll	lm	ll	ll	ll	ll	ll	ll	lm	ll	--	lm	lm	ll	ll	ll	ll	lm	lm	ll	ll
847305:78:-	<lmxll>	{1-}	lm	lm	lm	ll	ll	lm	lm	lm	lm	lm	ll	lm	ll	ll	ll	lm	lm	ll	ll	lm	lm	ll	ll	ll	lm	ll	ll	lm	ll	ll	ll	ll	ll	ll	lm	ll	lm	lm	lm	ll	ll	ll	ll	lm	lm	ll	ll
850401:653:-	<hkxhk>	{10}	kk	kk	kk	hh	hk	--	hk	hk	hk	kk	hh	kk	hk	hh	hk	kk	hk	hk	hh	hk	hk	hh	hh	hh	kk	hk	hk	--	hk	hh	hk	hk	hk	hk	hh	hk	hk	hk	kk	hk	--	hk	hk	kk	kk	hh	hh
852597:358:+	<hkxhk>	{10}	kk	kk	kk	hh	hk	hk	hk	hk	hk	kk	hh	kk	hk	hh	hk	hk	hk	hk	hh	hk	hk	hh	hh	hh	kk	hk	hk	hk	hk	hh	hk	hk	hk	hk	hh	hk	hk	hk	kk	hk	hk	hk	hk	kk	kk	hh	hh
853187:53:-	<lmxll>	{1-}	lm	lm	lm	ll	ll	lm	lm	lm	lm	lm	ll	lm	ll	ll	ll	ll	lm	ll	ll	lm	lm	ll	ll	ll	lm	ll	ll	lm	ll	ll	ll	ll	ll	lm	ll	ll	lm	lm	lm	lm	ll	ll	ll	lm	lm	ll	ll
853192:10:+	<hkxhk>	{01}	hh	hh	hh	kk	--	hk	hk	hk	hk	hh	kk	hh	hk	kk	hk	hk	hk	--	kk	hk	hk	kk	kk	kk	hh	hk	hk	hk	hk	kk	hk	hk	hk	hk	kk	--	hk	hk	hh	hk	--	hk	hk	hh	hh	kk	kk
853192:15:+	<lmxll>	{0-}	ll	ll	ll	lm	--	ll	ll	ll	ll	ll	lm	ll	lm	--	lm	lm	ll	--	--	ll	ll	lm	--	lm	ll	lm	lm	ll	lm	lm	lm	lm	lm	ll	lm	--	ll	ll	ll	ll	--	lm	lm	ll	ll	lm	lm
853381:394:+	<lmxll>	{0-}	ll	ll	ll	lm	lm	ll	ll	ll	ll	ll	lm	ll	lm	lm	lm	lm	ll	lm	lm	ll	ll	lm	lm	lm	ll	lm	lm	ll	lm	lm	lm	lm	lm	ll	lm	lm	ll	ll	ll	ll	lm	lm	lm	ll	ll	lm	lm
853901:206:+	<lmxll>	{1-}	lm	lm	--	ll	ll	ll	lm	lm	--	lm	ll	lm	ll	ll	--	ll	ll	ll	ll	lm	lm	ll	ll	ll	lm	ll	ll	lm	ll	ll	ll	ll	ll	lm	ll	ll	lm	lm	lm	lm	ll	ll	ll	lm	lm	ll	ll
853985:65:-	<lmxll>	{0-}	ll	ll	ll	lm	lm	lm	ll	ll	ll	ll	lm	ll	lm	lm	ll	lm	lm	lm	lm	ll	ll	lm	lm	lm	ll	lm	lm	ll	lm	lm	lm	lm	lm	ll	lm	lm	ll	ll	ll	ll	lm	lm	lm	ll	ll	lm	lm
854208:102:+	<lmxll>	{1-}	lm	lm	lm	ll	ll	ll	lm	lm	lm	lm	ll	lm	ll	ll	lm	ll	ll	ll	ll	lm	lm	ll	ll	ll	lm	ll	ll	lm	ll	ll	ll	ll	ll	lm	ll	ll	lm	lm	lm	lm	ll	ll	ll	lm	lm	ll	ll
854208:333:+	<lmxll>	{0-}	ll	ll	ll	lm	lm	lm	ll	ll	ll	ll	lm	ll	lm	lm	ll	lm	lm	lm	lm	ll	ll	lm	lm	lm	ll	lm	lm	ll	lm	lm	lm	lm	lm	ll	lm	lm	ll	ll	ll	ll	lm	lm	lm	ll	ll	lm	lm
854523:616:+	<lmxll>	{0-}	ll	ll	ll	lm	lm	lm	ll	ll	ll	ll	lm	ll	lm	lm	ll	lm	lm	lm	lm	ll	ll	lm	lm	lm	ll	lm	lm	ll	lm	lm	lm	lm	lm	ll	lm	lm	ll	ll	ll	ll	lm	lm	lm	ll	ll	lm	lm
854843:253:-	<lmxll>	{0-}	ll	ll	ll	lm	lm	lm	ll	ll	ll	ll	lm	ll	lm	lm	ll	lm	lm	lm	lm	ll	ll	lm	lm	lm	ll	lm	lm	ll	lm	lm	lm	--	lm	ll	lm	lm	ll	ll	ll	ll	lm	lm	lm	ll	ll	lm	lm
854843:92:-	<lmxll>	{1-}	lm	lm	lm	ll	ll	ll	lm	lm	lm	lm	ll	lm	ll	ll	lm	ll	ll	ll	ll	--	lm	ll	ll	ll	lm	ll	ll	lm	ll	ll	ll	ll	ll	lm	ll	ll	lm	lm	lm	lm	ll	ll	ll	lm	lm	ll	ll
855026:150:-	<lmxll>	{1-}	lm	lm	lm	ll	ll	ll	lm	lm	lm	lm	ll	lm	ll	ll	lm	ll	ll	ll	ll	lm	lm	ll	ll	ll	lm	ll	ll	lm	ll	ll	ll	ll	ll	lm	ll	ll	lm	lm	--	lm	ll	ll	ll	lm	lm	ll	ll
855026:140:-	<hkxhk>	{10}	kk	kk	kk	hh	hk	hh	hk	kk	hk	kk	hh	kk	hk	hh	kk	hk	hh	hk	hh	hk	hk	hh	hh	hh	kk	hk	hk	hk	hh	hh	hk	hk	hk	hk	hh	hk	hk	hk	kk	hk	hk	hk	hk	kk	kk	hh	hh
856384:223:-	<nnxnp>	{-1}	nn	nn	nn	np	nn	np	np	nn	np	nn	np	nn	nn	np	nn	nn	np	nn	np	np	np	np	np	np	nn	nn	nn	np	np	np	nn	nn	nn	np	np	nn	np	np	nn	np	nn	nn	nn	nn	nn	np	np
858665:99:-	<lmxll>	{0-}	ll	ll	ll	lm	lm	lm	ll	ll	ll	ll	lm	lm	lm	lm	ll	lm	lm	lm	ll	ll	ll	lm	lm	--	lm	lm	lm	ll	lm	lm	lm	lm	lm	ll	lm	ll	ll	ll	ll	ll	lm	lm	lm	ll	ll	lm	lm
861036:568:+	<lmxll>	{0-}	ll	ll	lm	lm	lm	lm	ll	ll	ll	ll	lm	--	--	lm	ll	lm	lm	lm	ll	ll	ll	lm	lm	lm	lm	lm	lm	ll	lm	lm	lm	lm	lm	ll	lm	ll	ll	ll	ll	ll	lm	lm	lm	ll	ll	lm	lm
861276:108:-	<lmxll>	{1-}	lm	lm	ll	ll	ll	ll	lm	lm	lm	lm	ll	ll	ll	ll	lm	ll	ll	ll	lm	lm	lm	ll	ll	ll	ll	ll	ll	lm	ll	ll	ll	ll	ll	lm	ll	lm	lm	lm	lm	lm	ll	ll	ll	lm	lm	ll	ll
862461:461:+	<lmxll>	{1-}	lm	lm	ll	ll	ll	ll	lm	lm	lm	lm	ll	ll	ll	ll	lm	ll	ll	ll	lm	lm	lm	ll	ll	ll	ll	ll	ll	lm	ll	ll	ll	ll	ll	lm	ll	lm	--	--	lm	lm	ll	ll	ll	--	lm	ll	ll
863476:277:-	<lmxll>	{1-}	lm	lm	ll	ll	ll	ll	lm	lm	lm	lm	ll	ll	ll	ll	--	ll	ll	ll	lm	lm	lm	ll	ll	ll	ll	ll	ll	lm	ll	ll	ll	ll	ll	lm	ll	lm	lm	lm	lm	lm	ll	ll	ll	lm	lm	ll	ll
863944:476:+	<lmxll>	{1-}	lm	lm	ll	ll	ll	ll	lm	lm	lm	lm	ll	ll	ll	ll	lm	ll	ll	ll	lm	lm	lm	lm	ll	ll	ll	ll	ll	lm	ll	ll	ll	ll	ll	lm	ll	lm	lm	lm	lm	--	ll	ll	ll	lm	lm	ll	ll
864091:10:+	<lmxll>	{1-}	lm	lm	ll	ll	ll	ll	--	lm	lm	lm	ll	ll	ll	ll	lm	ll	ll	ll	lm	lm	lm	lm	ll	ll	ll	ll	ll	lm	ll	ll	ll	ll	ll	lm	ll	lm	lm	lm	lm	lm	ll	ll	ll	lm	lm	ll	ll
864096:7:+	<lmxll>	{0-}	ll	ll	lm	lm	lm	lm	ll	ll	ll	ll	lm	lm	lm	lm	ll	lm	lm	lm	ll	ll	ll	ll	lm	lm	lm	lm	lm	ll	lm	lm	lm	lm	lm	ll	lm	ll	ll	ll	ll	ll	lm	lm	lm	ll	ll	lm	lm
864802:67:+	<lmxll>	{1-}	lm	lm	ll	ll	ll	ll	lm	lm	lm	lm	ll	ll	ll	ll	lm	ll	ll	ll	lm	lm	lm	lm	ll	ll	ll	ll	ll	lm	lm	ll	ll	ll	ll	lm	ll	lm	lm	lm	lm	lm	ll	ll	ll	lm	lm	ll	ll
864802:72:+	<lmxll>	{0-}	ll	ll	lm	lm	lm	lm	ll	ll	ll	ll	lm	ll	lm	lm	ll	lm	ll	lm	ll	ll	ll	ll	lm	lm	lm	ll	lm	ll	ll	lm	lm	lm	lm	ll	lm	ll	ll	ll	ll	ll	lm	lm	lm	ll	ll	lm	lm
866864:89:+	<lmxll>	{0-}	ll	ll	lm	--	lm	lm	ll	ll	ll	ll	lm	lm	lm	lm	ll	lm	lm	lm	ll	ll	ll	ll	lm	lm	lm	lm	lm	ll	ll	lm	--	--	lm	ll	lm	ll	ll	ll	ll	ll	lm	lm	lm	ll	ll	lm	lm
866864:309:+	<nnxnp>	{-1}	nn	nn	np	--	nn	np	nn	nn	nn	nn	np	np	nn	np	nn	nn	np	nn	np	nn	--	np	np	nn	nn	nn	np	np	np	np	nn	nn	np	np	np	nn	--	--	nn	np	np	nn	nn	np	--	nn	np
866864:393:+	<nnxnp>	{-0}	np	np	nn	nn	np	nn	np	np	np	np	nn	nn	np	nn	np	np	nn	np	nn	np	nn	nn	nn	np	np	np	nn	nn	nn	nn	--	--	nn	nn	nn	np	nn	nn	np	nn	nn	np	np	nn	nn	np	nn
867264:10:-	<hkxhk>	{11}	hk	hk	hk	hk	hh	hk	hk	hk	hk	hk	hk	hk	hh	hk	hk	hh	hk	hk	hk	hk	hk	--	hk	hh	hh	hh	hk	hk	hk	hk	hh	hh	hk	hk	hk	hk	hk	hk	hk	hk	hk	hh	hh	hk	hk	hh	hk
868537:20:-	<nnxnp>	{-1}	nn	nn	--	np	nn	np	nn	nn	nn	nn	np	np	nn	np	nn	nn	np	nn	np	nn	np	np	np	nn	nn	nn	np	np	np	np	nn	nn	np	np	np	nn	np	np	nn	np	np	nn	nn	np	np	nn	np
868796:535:-	<lmxll>	{1-}	lm	lm	ll	ll	ll	ll	lm	lm	lm	lm	ll	ll	ll	ll	lm	ll	ll	lm	lm	lm	lm	lm	ll	ll	ll	ll	ll	lm	lm	ll	ll	ll	ll	lm	ll	lm	lm	lm	lm	lm	ll	ll	ll	lm	lm	ll	lm
868812:129:+	<lmxll>	{1-}	lm	lm	ll	ll	ll	ll	lm	lm	lm	lm	ll	ll	ll	ll	lm	ll	ll	lm	lm	lm	lm	lm	ll	ll	ll	ll	ll	lm	lm	ll	ll	ll	ll	lm	ll	lm	lm	lm	lm	lm	ll	ll	ll	lm	--	ll	lm
869666:30:+	<lmxll>	{1-}	lm	lm	ll	ll	ll	ll	lm	lm	lm	lm	ll	ll	ll	ll	--	ll	ll	lm	lm	lm	lm	lm	ll	ll	ll	ll	ll	lm	lm	ll	ll	ll	ll	lm	ll	lm	lm	lm	lm	lm	ll	ll	ll	lm	lm	ll	lm
869832:239:-	<lmxll>	{1-}	lm	lm	ll	ll	ll	ll	lm	lm	lm	lm	ll	ll	ll	ll	lm	ll	ll	lm	lm	lm	lm	lm	ll	ll	ll	ll	ll	lm	lm	ll	ll	ll	ll	lm	ll	lm	lm	lm	lm	lm	ll	ll	lm	lm	lm	ll	lm
869916:27:+	<lmxll>	{0-}	ll	ll	lm	lm	lm	lm	ll	ll	ll	ll	lm	lm	lm	lm	ll	lm	lm	ll	ll	ll	ll	ll	lm	lm	lm	lm	lm	ll	ll	lm	lm	lm	lm	ll	lm	ll	ll	ll	ll	ll	lm	lm	ll	ll	ll	lm	ll
870028:125:-	<hkxhk>	{10}	kk	hk	hh	hh	hk	hh	kk	kk	kk	kk	hh	hh	hk	hh	kk	hk	hh	kk	hk	kk	hk	--	hh	hk	hk	hk	hh	hk	hk	hh	hk	hh	hh	hk	hh	hk	hk	hk	hk	hk	hh	hk	kk	hk	hk	hk	--
870051:257:-	<nnxnp>	{-0}	np	nn	nn	nn	np	nn	np	np	np	np	nn	nn	np	nn	np	np	nn	np	nn	np	nn	nn	nn	np	np	np	nn	nn	nn	nn	np	nn	nn	nn	nn	nn	nn	nn	nn	nn	nn	np	np	nn	nn	np	nn
870152:124:-	<lmxll>	{0-}	ll	ll	lm	lm	lm	lm	ll	ll	lm	ll	lm	lm	lm	lm	ll	lm	lm	ll	ll	ll	ll	ll	lm	lm	lm	lm	lm	ll	ll	lm	lm	lm	lm	ll	ll	ll	ll	ll	ll	ll	lm	lm	ll	ll	ll	lm	ll
870850:85:+	<nnxnp>	{-1}	nn	np	nn	np	nn	nn	nn	nn	np	np	np	np	np	np	nn	np	np	np	np	np	nn	np	np	nn	nn	np	np	nn	nn	nn	nn	np	np	nn	nn	nn	nn	nn	nn	nn	np	nn	np	nn	nn	nn	np
870903:20:+	<hkxhk>	{01}	hk	kk	hh	kk	hh	hh	hk	hk	hk	kk	hk	hk	hk	hk	hh	hk	kk	hk	kk	kk	hk	hk	hk	hk	hk	hk	kk	hh	hh	hh	hk	hk	hk	hk	hh	hh	hh	hh	hh	hk	kk	hh	hk	hh	hk	hk	hk
870950:410:-	<hkxhk>	{10}	hk	hh	kk	hh	kk	kk	hk	hk	hk	hh	hk	hk	hk	hk	kk	hk	hh	hk	hh	hh	hk	hk	hk	hk	hk	hk	hh	kk	kk	kk	hk	hk	hk	hk	kk	kk	kk	kk	kk	hk	hh	kk	hk	kk	hk	hk	hk
870950:94:-	<lmxll>	{0-}	lm	lm	ll	lm	ll	ll	lm	lm	ll	lm	ll	ll	ll	ll	ll	ll	lm	ll	lm	lm	lm	ll	ll	lm	lm	ll	lm	ll	ll	ll	lm	ll	ll	lm	ll	ll	ll	ll	ll	lm	lm	ll	ll	ll	lm	lm	ll
871629:119:+	<nnxnp>	{-1}	nn	np	nn	np	nn	nn	nn	nn	np	np	np	np	np	np	nn	np	np	np	np	np	nn	np	np	nn	nn	np	np	nn	nn	nn	nn	np	np	nn	nn	nn	nn	nn	nn	nn	np	nn	np	nn	nn	nn	np
871760:45:+	<hkxhk>	{10}	hk	hh	kk	hh	kk	kk	hk	hk	hk	hh	hk	hk	hk	hk	kk	--	hh	hk	hh	hh	hk	hk	hk	hk	hk	hk	hh	kk	kk	kk	hk	hk	hk	hk	kk	kk	kk	kk	kk	hk	hh	kk	hk	kk	hk	hk	hk
871964:88:+	<hkxhk>	{10}	hk	hh	kk	hh	kk	kk	hk	hk	hk	hh	hk	hk	hk	hk	kk	hk	hh	hk	hh	hh	hk	hk	hk	hk	hk	hk	hh	kk	kk	kk	hk	hk	hk	hk	kk	kk	kk	kk	kk	hk	hh	kk	hk	kk	hk	hk	hk
872033:10:+	<hkxhk>	{10}	hk	--	kk	hh	kk	--	hk	kk	hk	hh	--	--	hk	hk	--	hk	hh	hk	hh	hh	--	hk	hk	--	hk	hk	hh	kk	kk	kk	hk	hk	hk	hk	kk	kk	kk	kk	kk	hk	hh	kk	hk	kk	hk	hk	hk
872074:8:+	<hkxhk>	{01}	hk	kk	hh	kk	hh	hh	hk	hk	hk	kk	hk	hk	hk	hk	hh	hk	kk	hk	kk	kk	hk	hk	hk	hk	hk	hk	kk	hh	hh	hh	hk	hk	hk	hk	hh	hh	hh	hh	hh	hk	kk	hh	hk	hh	hk	hk	hk
872131:69:-	<hkxhk>	{10}	hk	hh	kk	hh	kk	kk	hk	hk	hk	hh	hk	hk	hk	hk	kk	hk	hh	hk	hh	hh	hk	--	hk	hk	hk	hk	hh	kk	kk	kk	hk	hk	hk	hk	kk	kk	kk	kk	kk	hk	hh	kk	hk	kk	hk	hk	hk
872130:450:+	<hkxhk>	{10}	hk	hh	kk	hh	kk	kk	hk	hk	hk	hh	hk	hk	--	--	kk	--	hh	hk	hh	hh	hk	--	hk	hk	hk	hk	hh	kk	kk	kk	hk	hk	hk	hk	kk	kk	kk	kk	kk	hk	hh	kk	hk	kk	hk	hk	hk
872253:54:+	<hkxhk>	{10}	hk	hh	kk	hh	kk	kk	--	hk	--	hh	--	hk	hk	hk	kk	hk	hh	hk	hh	hh	hk	hk	hk	hk	hk	hk	hh	kk	kk	kk	hk	hk	hk	--	kk	kk	kk	kk	kk	hk	hh	kk	hk	kk	hk	hk	hk
872253:553:+	<hkxhk>	{01}	hk	kk	hh	kk	hh	hh	--	hk	--	kk	--	hk	hk	hk	hh	hk	kk	hk	kk	kk	hk	hk	hk	hk	hk	hk	kk	hh	hh	hh	hk	hk	hk	--	hh	hh	hh	hh	hh	hk	kk	hh	hk	hh	hk	hk	hk
872403:238:+	<hkxhk>	{10}	hk	hh	kk	hh	kk	kk	hk	hk	hk	hh	hk	hk	hk	hk	kk	hk	hh	hk	hh	hh	hk	hk	--	hk	hk	hk	hh	kk	kk	kk	hk	hk	hk	hk	kk	kk	kk	kk	kk	hk	hh	kk	hk	kk	hk	hk	hk
872470:256:+	<lmxll>	{1-}	ll	ll	lm	ll	lm	lm	ll	ll	lm	ll	lm	lm	lm	lm	lm	lm	ll	lm	ll	ll	ll	lm	lm	ll	ll	lm	ll	lm	lm	lm	ll	lm	lm	ll	lm	lm	lm	lm	lm	ll	ll	lm	lm	lm	ll	ll	lm
872856:116:+	<nnxnp>	{-1}	nn	np	nn	np	nn	nn	nn	nn	np	np	np	np	--	np	nn	np	np	np	np	--	np	np	np	np	nn	np	np	nn	nn	nn	nn	np	np	nn	nn	nn	nn	nn	nn	nn	np	nn	np	nn	nn	nn	np
872940:67:-	<nnxnp>	{-0}	np	nn	np	nn	--	np	np	np	nn	nn	nn	nn	nn	nn	--	nn	nn	nn	nn	nn	nn	nn	nn	nn	np	nn	nn	np	np	--	np	nn	nn	np	np	np	--	np	np	np	nn	np	nn	--	np	np	nn
872940:35:-	<hkxhk>	{10}	hk	hh	kk	hh	kk	kk	hk	hk	hk	hh	hk	hh	hk	hk	kk	--	hh	hk	hh	hh	hh	hk	hk	hh	hk	hk	hh	kk	kk	kk	hk	hk	--	hk	kk	kk	kk	kk	kk	hk	hh	kk	hk	kk	hk	hk	hk
873463:668:-	<lmxll>	{1-}	ll	ll	lm	ll	lm	lm	ll	ll	lm	ll	lm	ll	lm	lm	lm	lm	ll	lm	ll	ll	ll	lm	lm	ll	ll	lm	ll	lm	lm	lm	ll	lm	lm	ll	lm	lm	lm	lm	lm	ll	ll	lm	lm	lm	ll	ll	lm
873463:665:-	<lmxll>	{0-}	lm	lm	ll	lm	ll	ll	lm	lm	ll	lm	ll	lm	ll	ll	ll	ll	lm	ll	lm	lm	lm	ll	ll	lm	lm	ll	lm	ll	ll	ll	lm	ll	ll	lm	ll	ll	ll	ll	ll	lm	lm	ll	ll	ll	lm	lm	ll
873463:33:-	<hkxhk>	{11}	hh	hk	hk	hk	hk	hk	hh	hh	kk	hk	kk	hk	kk	kk	hk	kk	hk	kk	hk	hk	hk	kk	kk	hk	hh	kk	hk	hk	hk	hk	hh	kk	kk	hh	hk	hk	hk	hk	hk	hh	hk	hk	kk	hk	hh	hh	kk
874192:99:+	<lmxll>	{1-}	ll	lm	lm	ll	lm	ll	ll	ll	lm	ll	lm	ll	lm	lm	lm	lm	ll	lm	--	ll	ll	lm	lm	ll	ll	lm	ll	lm	lm	lm	ll	lm	lm	ll	lm	lm	lm	lm	ll	ll	ll	lm	lm	lm	ll	ll	lm
875480:24:-	<lmxll>	{1-}	ll	lm	lm	ll	ll	ll	ll	ll	lm	ll	lm	ll	lm	ll	lm	lm	ll	lm	ll	ll	ll	--	lm	ll	ll	lm	ll	lm	lm	lm	ll	lm	lm	ll	lm	lm	lm	lm	ll	ll	ll	lm	lm	lm	ll	ll	lm
875825:17:-	<lmxll>	{1-}	ll	lm	lm	ll	ll	ll	ll	ll	lm	ll	lm	ll	lm	ll	lm	lm	ll	lm	ll	ll	ll	ll	lm	ll	ll	lm	ll	--	lm	lm	ll	lm	lm	ll	lm	lm	lm	lm	ll	ll	ll	lm	lm	lm	ll	ll	lm
876020:49:+	<hkxhk>	{10}	hk	--	kk	hh	--	hk	hk	hk	hk	hh	hk	hh	hk	hh	kk	hk	hh	hk	hh	hh	hk	hk	hk	hh	hk	hk	hh	kk	kk	kk	hh	kk	hk	hk	kk	kk	kk	kk	hk	hh	hh	kk	hk	kk	hk	hk	hk
876020:457:+	<lmxll>	{1-}	ll	--	lm	ll	ll	ll	ll	ll	lm	ll	lm	ll	lm	ll	lm	lm	ll	lm	ll	ll	lm	lm	lm	ll	ll	lm	ll	lm	lm	lm	ll	lm	lm	ll	lm	lm	lm	lm	ll	ll	ll	lm	lm	lm	ll	ll	lm
876778:113:-	<hkxhk>	{01}	hk	hk	hh	kk	hk	hk	--	hk	hk	kk	hk	kk	hk	kk	hh	hk	kk	hk	kk	kk	hk	hk	hk	kk	hk	hk	kk	hh	hh	hh	kk	hh	hk	hk	hh	hh	hh	hh	--	kk	kk	hh	hk	hh	hk	hk	hk
876778:71:-	<hkxhk>	{10}	hk	hk	kk	hh	hk	hk	--	hk	hk	hh	hk	hh	hk	hh	kk	hk	hh	hk	hh	hh	hk	hk	hk	hh	hk	hk	hh	kk	kk	kk	hh	kk	hk	hk	kk	kk	kk	kk	--	hh	hh	kk	hk	kk	hk	hk	hk
876838:136:+	<hkxhk>	{10}	hk	hk	kk	hh	hk	hk	hk	hk	hk	hh	hk	hh	hk	hh	kk	hk	hh	--	hh	hh	--	hk	hk	hh	hk	hk	hh	kk	kk	kk	hk	kk	hk	hk	kk	kk	kk	kk	hk	hh	hh	kk	hk	kk	hk	hk	hk
877954:73:-	<hkxhk>	{01}	hk	hh	hh	kk	hk	hk	hk	hk	hh	kk	hh	kk	hh	kk	hh	hh	kk	hk	kk	kk	hh	hh	hk	kk	kk	hh	hk	hh	hh	hh	hk	hh	hh	hk	hh	hh	hh	hh	hk	kk	kk	hh	hh	hh	hk	hk	hk
878281:377:-	<hkxhk>	{10}	hk	hk	kk	hh	hk	hk	hk	hk	hk	hh	hk	hh	hk	hh	kk	hk	hh	hk	hh	hh	hk	hk	hk	hh	hh	hk	hk	kk	kk	kk	hk	kk	hk	hk	kk	kk	kk	kk	hk	hh	hh	kk	hk	kk	hk	hk	hk
878475:259:-	<lmxll>	{0-}	lm	ll	ll	lm	lm	lm	lm	lm	ll	lm	ll	lm	ll	lm	ll	ll	lm	ll	lm	lm	ll	ll	ll	lm	lm	ll	ll	ll	ll	ll	lm	ll	ll	lm	ll	ll	ll	ll	lm	lm	lm	ll	ll	ll	lm	lm	ll
879240:75:+	<hkxhk>	{01}	hk	hk	hk	kk	hk	--	hk	hk	hk	kk	hk	kk	hk	kk	hh	hk	kk	hk	kk	kk	hk	hk	hk	kk	kk	hk	hk	hh	hh	hh	hk	hh	hk	hk	hh	hh	hh	hh	hk	kk	kk	hh	hk	hh	hk	hk	hk
879240:94:+	<lmxll>	{1-}	ll	lm	ll	ll	ll	ll	ll	ll	lm	ll	lm	ll	lm	ll	lm	lm	ll	lm	ll	ll	lm	lm	lm	ll	ll	lm	lm	lm	lm	lm	ll	lm	lm	ll	lm	lm	lm	lm	ll	ll	ll	lm	lm	lm	ll	ll	lm
879266:8:-	<hkxhk>	{10}	hk	hk	hk	hh	hk	--	hk	hk	hk	hh	hk	hh	hk	hh	kk	hk	hh	hk	hh	hh	hk	hk	hk	hh	hh	hk	hk	kk	kk	kk	hk	kk	hk	hk	kk	kk	kk	kk	hk	hh	hh	kk	hk	kk	hk	hk	hk
879267:561:+	<hkxhk>	{10}	hk	hk	hk	hh	hk	hk	hk	hk	hk	hh	hk	hh	hk	hh	kk	hk	hh	hk	hh	hh	hk	hk	hk	hh	hh	hk	hk	kk	kk	kk	hk	kk	hk	hk	kk	kk	kk	kk	hk	hh	hh	kk	hk	kk	hk	hk	hk
879521:13:+	<hkxhk>	{10}	hk	hk	hk	hh	hk	hk	hk	hk	hk	hh	hk	--	hk	hh	kk	hk	hh	hk	hh	hh	--	--	hk	hh	hh	hk	hk	kk	kk	kk	hk	kk	hk	hk	kk	kk	kk	kk	hk	hh	hh	kk	hk	kk	hk	hk	hk
879820:563:+	<hkxhk>	{01}	hk	hk	hk	kk	hk	hk	hk	hk	hk	kk	hk	kk	hk	kk	hh	hk	kk	hk	kk	kk	hk	--	hk	kk	kk	hk	hk	hh	hh	hh	hk	hh	hk	hk	hh	hh	hh	hh	hk	kk	kk	hh	hk	hh	hk	hk	hk
880057:512:-	<lmxll>	{1-}	ll	lm	ll	ll	ll	ll	ll	ll	lm	ll	lm	ll	lm	ll	lm	lm	ll	lm	ll	ll	--	lm	lm	ll	ll	lm	--	lm	--	lm	ll	lm	lm	ll	lm	lm	lm	lm	ll	ll	ll	lm	lm	lm	ll	ll	lm
880587:38:+	<hkxhk>	{01}	hk	hk	hk	kk	hk	hk	hk	hk	hk	kk	hk	kk	hk	kk	hh	hk	kk	hk	kk	kk	hk	hk	hk	kk	kk	hk	hk	hh	hh	hh	hk	hh	hk	hk	hh	hh	hh	hh	hk	kk	kk	hh	hk	hh	hk	hk	hk
880677:27:+	<hkxhk>	{00}	kk	hh	kk	hk	kk	kk	kk	kk	hh	hk	hh	hk	hh	hk	hk	hh	--	hh	hk	hk	hh	hh	hh	--	hk	hh	hh	hk	hk	hk	kk	hk	hh	kk	hk	hk	hk	hk	kk	hk	hk	hk	hh	hk	kk	kk	hh
881024:21:+	<hkxhk>	{10}	hk	hk	hk	hh	hk	--	hk	--	hk	hh	hk	hh	hk	hh	kk	hk	hh	hk	hh	hh	hk	hk	hk	hh	hh	hk	hk	kk	kk	kk	--	kk	hk	hk	kk	kk	kk	kk	hk	hh	hh	kk	hk	kk	hk	hk	hk
881037:141:-	<hkxhk>	{10}	hk	--	hk	hh	hk	hk	hk	hk	hk	hh	hk	hh	hk	hh	kk	hk	hh	hk	--	hh	kk	--	hk	hh	hh	hk	hk	kk	kk	kk	hk	kk	hk	hk	kk	kk	kk	kk	hk	hh	hh	kk	hk	kk	hk	hk	hk
881042:105:-	<hkxhk>	{10}	hk	hk	hk	hh	hk	--	hk	hk	hk	hh	hk	hh	hk	hh	kk	hk	hh	--	hh	hh	hk	hk	--	hh	hh	--	hk	kk	kk	kk	hk	kk	hk	hk	kk	kk	kk	kk	hk	hh	hh	kk	hk	kk	hk	hk	hk
881428:24:+	<hkxhk>	{01}	hk	hk	hk	kk	hk	hk	hk	hk	hk	kk	hk	kk	hk	kk	hh	hk	kk	hk	kk	kk	hk	hk	hk	kk	kk	kk	hk	hh	hh	hh	hk	hh	hk	hk	hh	hh	hh	hh	hk	hk	kk	hh	kk	hh	hk	hk	hk
881428:65:+	<hkxhk>	{10}	hk	hk	hk	hh	hk	hk	hk	hk	hk	hh	hk	hh	hk	hh	kk	hk	hh	hk	hh	hh	hk	hk	hk	hh	hh	hh	hk	kk	kk	kk	hk	kk	hk	hk	kk	kk	kk	kk	--	hk	hh	kk	hh	kk	hk	hk	hk
881435:86:-	<hkxhk>	{10}	hk	hk	hk	hh	hk	hk	hk	hk	hk	hh	hk	hh	hk	hh	kk	hk	hh	hk	hh	hh	hk	hk	hk	hh	hh	hh	hk	kk	kk	kk	hk	kk	hk	hk	kk	kk	kk	kk	hk	hk	hh	kk	hh	kk	hk	hk	hk
881435:18:-	<hkxhk>	{01}	hk	hk	hk	kk	hk	hk	hk	hk	hk	kk	hk	kk	hk	kk	hh	hk	kk	hk	kk	kk	hk	hk	hk	kk	kk	kk	hk	hh	hh	hh	hk	hh	hk	hk	hh	hh	hh	hh	hk	hk	kk	hh	kk	hh	hk	hk	hk
881436:98:+	<hkxhk>	{01}	hk	hk	hk	kk	hk	hk	hk	hk	hk	kk	hk	kk	hk	kk	hh	hk	kk	hk	kk	kk	hk	kk	hk	kk	kk	kk	hk	hh	hh	hh	hk	hh	hk	hk	hh	hh	hh	hh	--	hk	kk	hh	kk	hh	hk	hk	hk
881753:41:+	<nnxnp>	{-0}	np	nn	np	nn	np	np	np	np	nn	nn	nn	nn	nn	nn	np	nn	nn	nn	nn	nn	nn	nn	nn	nn	nn	nn	nn	np	--	--	--	np	nn	np	np	--	--	np	np	nn	nn	np	nn	--	np	np	nn
881790:325:+	<nnxnp>	{-0}	np	nn	np	nn	np	np	np	np	nn	nn	nn	nn	nn	nn	np	nn	nn	nn	nn	nn	nn	nn	nn	nn	nn	nn	nn	np	np	np	np	np	nn	--	np	--	np	--	np	nn	nn	np	nn	np	np	np	nn
881806:55:+	<hkxhk>	{10}	hk	hk	hk	hh	hk	hk	hk	hk	hk	hh	hk	hh	hk	hh	kk	hk	hh	hk	hh	hh	hk	hk	hk	hh	hh	hh	hk	kk	kk	kk	hk	kk	hk	hk	kk	kk	kk	kk	hk	hk	hh	kk	hh	kk	hk	hk	hk
881806:196:+	<hkxhk>	{01}	hk	hk	hk	kk	hk	hk	hk	hk	hk	kk	hk	kk	hk	kk	hh	hk	kk	hk	kk	kk	hk	hk	hk	kk	kk	kk	hk	hh	hh	hh	hk	hh	hk	hk	hh	hh	hh	hh	hk	hk	kk	hh	kk	hh	hk	hk	hk
882278:85:+	<hkxhk>	{10}	hk	kk	hk	hh	hk	hk	hk	hk	hk	hh	hk	hh	hk	hh	kk	hk	hh	hk	--	hh	--	--	hk	hh	hh	hh	hk	kk	--	kk	hk	kk	hk	hk	kk	kk	kk	kk	hk	hk	hh	kk	hh	kk	hk	hk	hk
882759:58:+	<lmxll>	{1-}	--	--	ll	ll	ll	ll	ll	ll	lm	ll	lm	ll	lm	ll	--	lm	ll	lm	--	ll	lm	lm	lm	--	ll	--	lm	lm	lm	lm	ll	lm	lm	ll	lm	lm	lm	lm	ll	lm	ll	lm	ll	lm	ll	ll	lm
882759:68:+	<hkxhk>	{01}	--	--	hk	kk	hh	hk	hk	hk	hk	kk	hk	kk	--	kk	--	hk	kk	hk	--	kk	--	hh	hk	--	kk	--	hk	hh	hh	hh	hk	hh	hk	hk	hh	hh	hh	hh	hk	hk	kk	hh	kk	hh	hk	hk	hk
882881:127:-	<lmxll>	{1-}	ll	lm	ll	ll	ll	ll	ll	ll	lm	ll	lm	ll	--	ll	lm	lm	lm	lm	ll	ll	--	--	lm	ll	ll	ll	lm	lm	lm	lm	ll	lm	lm	ll	lm	lm	lm	lm	ll	lm	ll	lm	ll	lm	ll	ll	lm
882999:101:-	<lmxll>	{1-}	ll	lm	ll	ll	ll	ll	ll	ll	lm	ll	--	ll	--	ll	lm	lm	lm	lm	--	ll	ll	--	lm	ll	ll	--	lm	lm	lm	lm	ll	lm	lm	ll	lm	lm	lm	lm	ll	lm	ll	lm	ll	lm	ll	ll	lm
884091:71:-	<hkxhk>	{00}	kk	hh	kk	hk	kk	kk	kk	kk	hh	hk	hh	--	hh	hk	hk	hh	hh	hh	--	hk	hh	hh	hh	hk	hk	hk	hh	hk	hk	hk	kk	hk	hh	kk	hk	hk	kk	hk	kk	hh	hk	hk	hk	hk	kk	kk	hh
884240:93:+	<hkxhk>	{00}	kk	hh	kk	hk	kk	kk	kk	kk	hh	hk	hh	hk	hh	hk	hk	hh	hh	hh	hk	hk	hh	hh	hh	hk	hk	hk	hh	hk	hk	hk	kk	hk	hh	kk	hk	hk	kk	hk	kk	hh	hk	hk	hk	hk	kk	kk	hh
884638:113:-	<lmxll>	{0-}	--	ll	lm	lm	lm	lm	lm	lm	ll	lm	ll	lm	ll	lm	ll	ll	ll	ll	lm	lm	ll	ll	ll	lm	lm	lm	ll	ll	ll	ll	lm	ll	ll	lm	ll	ll	--	ll	lm	ll	lm	ll	lm	ll	lm	--	ll
885994:16:-	<nnxnp>	{-1}	nn	np	nn	np	nn	nn	nn	nn	np	np	np	np	np	np	nn	np	np	np	np	np	np	np	np	np	np	np	np	nn	nn	nn	nn	nn	--	nn	nn	nn	nn	np	nn	np	np	nn	np	nn	nn	nn	np
886428:130:-	<nnxnp>	{-0}	np	nn	np	nn	np	np	np	np	nn	nn	nn	nn	nn	nn	np	nn	nn	nn	--	nn	nn	nn	nn	nn	nn	nn	nn	np	np	np	np	np	nn	np	np	np	--	nn	np	nn	nn	np	nn	np	np	--	nn
887135:227:-	<lmxll>	{0-}	lm	ll	lm	lm	lm	lm	lm	lm	ll	lm	ll	lm	ll	lm	ll	ll	ll	ll	ll	lm	ll	ll	ll	lm	lm	lm	ll	ll	ll	ll	lm	ll	ll	ll	ll	ll	lm	ll	lm	ll	lm	ll	lm	ll	ll	lm	ll
887189:79:-	<hkxhk>	{00}	kk	hh	kk	hk	kk	kk	kk	kk	hh	hk	hh	hk	hh	hk	hk	hh	hk	hh	kk	hk	hh	hh	hh	hk	hk	hk	hh	hk	hk	hh	kk	hk	hh	kk	hk	hk	kk	hh	hk	hh	hk	hk	hk	hk	kk	kk	hh
887192:103:-	<nnxnp>	{-0}	np	nn	np	nn	np	np	np	np	nn	nn	nn	nn	nn	nn	np	nn	np	nn	np	nn	nn	nn	nn	nn	nn	nn	nn	np	np	nn	np	np	nn	--	np	np	np	nn	nn	nn	nn	np	nn	np	np	np	nn
889571:484:-	<lmxll>	{0-}	lm	ll	lm	lm	lm	lm	lm	lm	ll	lm	ll	lm	ll	lm	lm	ll	ll	ll	lm	lm	ll	ll	ll	lm	lm	lm	ll	ll	ll	ll	lm	ll	ll	lm	lm	ll	lm	ll	lm	ll	lm	ll	lm	ll	lm	lm	ll
890394:385:-	<lmxll>	{0-}	lm	ll	lm	lm	lm	lm	lm	lm	ll	lm	ll	lm	ll	lm	lm	ll	ll	ll	lm	--	ll	ll	ll	lm	lm	lm	ll	ll	ll	ll	lm	ll	ll	--	lm	ll	lm	ll	lm	ll	lm	ll	lm	ll	lm	lm	ll
890626:81:+	<hkxhk>	{11}	hh	kk	hh	hk	hh	hh	hh	hh	kk	hk	kk	hk	kk	hh	hh	kk	hk	kk	hh	hk	kk	kk	kk	hk	hk	hk	kk	hk	hk	kk	hh	hk	kk	hk	hh	hk	hh	kk	hk	kk	hh	hk	hk	hk	hh	hh	kk
891242:34:+	<hkxhk>	{10}	hk	hk	hk	hh	hk	hk	hk	--	hk	hk	hk	hh	hk	hk	hk	hk	kk	hk	--	hh	hk	hk	hk	hh	hh	hh	--	kk	kk	--	hk	kk	hk	hh	hk	kk	hk	hk	hh	--	hk	kk	hh	kk	--	hk	hk
893571:82:+	<hkxhk>	{00}	kk	hh	kk	hk	kk	kk	kk	kk	hh	kk	hh	hk	hh	kk	kk	hk	hk	hh	kk	hk	hh	hh	hh	hk	hk	hk	hh	hk	kk	hh	kk	hk	hh	hk	kk	hk	kk	hh	--	hh	kk	hk	hk	hk	kk	hk	hh
898162:464:-	<hkxhk>	{01}	--	hk	hk	hk	hk	hk	hk	kk	kk	hk	hk	kk	hk	hk	hk	hh	hh	hk	hk	kk	hh	hk	hk	kk	hk	kk	hk	hh	hk	hk	hk	hh	hh	kk	hk	hh	hk	hk	kk	hh	hh	hh	kk	hh	hk	kk	hk
898183:200:+	<nnxnp>	{-0}	np	nn	np	nn	np	np	np	nn	nn	np	np	nn	nn	np	np	np	np	nn	np	nn	np	nn	nn	nn	nn	nn	nn	np	np	nn	np	np	--	nn	np	np	np	nn	nn	np	np	np	nn	np	np	nn	np
900288:57:+	<hkxhk>	{01}	hk	hk	hk	hk	hk	hk	hk	kk	kk	hk	hk	kk	hk	hk	hk	hh	hh	hk	hk	kk	hh	hk	hk	kk	hk	kk	hk	hh	hk	--	kk	hh	hh	kk	hk	hh	hk	hk	hk	hh	hh	hh	kk	hh	hk	kk	hk
901318:14:-	<hkxhk>	{10}	hk	hk	hk	hk	hk	hk	hk	hh	hh	hk	hk	hh	kk	--	hk	kk	kk	hk	hk	hh	kk	--	hk	hh	hk	hh	hk	kk	hk	hk	hh	kk	kk	hh	hk	kk	kk	hk	hk	kk	kk	kk	hh	kk	--	hh	hk
906908:295:-	<nnxnp>	{-1}	nn	np	nn	np	nn	nn	nn	np	np	nn	nn	nn	nn	nn	nn	np	nn	np	np	np	nn	np	nn	nn	np	np	np	nn	nn	np	np	nn	nn	np	nn	nn	nn	nn	nn	nn	nn	nn	np	nn	nn	np	nn
907171:125:-	<hkxhk>	{10}	hk	hk	hk	hk	hk	hk	kk	hh	hh	hk	hk	hk	kk	hk	hk	hh	kk	hk	hh	hk	kk	kk	hk	hk	hk	hh	hk	kk	hk	hk	hh	kk	kk	hh	hk	kk	kk	hk	hk	kk	kk	kk	hh	hk	hk	hh	hk
908123:108:-	<hkxhk>	{01}	hk	hk	hk	hk	--	hk	hh	kk	kk	hk	hk	hk	hh	hk	hk	kk	hh	hk	kk	hk	hh	--	hk	--	hk	kk	hk	hh	hk	hk	kk	hh	hh	kk	hk	hh	hh	hk	hk	hh	hh	hh	kk	hk	hk	kk	hk
910436:159:-	<hkxhk>	{01}	hk	hk	hk	hk	hk	hk	hh	kk	kk	hk	hk	hk	hh	hk	hk	kk	hh	hk	--	hk	hh	--	hk	hk	hk	kk	hk	hh	hk	hk	kk	hh	hh	kk	hk	hh	hh	hk	hk	hh	hh	hh	kk	hk	hk	kk	hk
910967:529:-	<hkxhk>	{10}	hk	hk	hk	hk	hk	hk	kk	hh	hh	hk	hk	hk	kk	hk	hk	hh	kk	hk	hh	hk	kk	hk	hk	hk	hk	hh	hk	kk	hk	hk	hh	kk	kk	hh	hk	kk	kk	hk	hk	kk	kk	kk	hh	hk	hk	hh	hk
910967:67:-	<nnxnp>	{-1}	nn	np	nn	np	nn	nn	nn	np	np	nn	nn	nn	nn	nn	nn	np	nn	np	np	np	nn	np	np	nn	np	np	np	nn	nn	np	np	nn	nn	np	nn	nn	nn	nn	nn	nn	nn	nn	np	nn	nn	np	nn
911248:135:-	<hkxhk>	{10}	hk	hk	hk	hk	hk	hk	kk	hh	hh	hk	hk	hk	kk	hk	hk	hh	kk	hk	hh	hk	kk	hk	hk	hk	hk	hh	hk	kk	hk	hk	hh	kk	kk	hh	hk	kk	kk	hk	hk	kk	kk	kk	hh	hk	hk	hh	hk
911708:121:-	<hkxhk>	{01}	hk	hk	hk	hk	hk	hk	hh	kk	kk	hk	hk	hk	hh	hk	hk	kk	hh	hk	kk	hk	hh	hk	hk	hk	hk	kk	hk	hh	hk	hk	kk	hh	hh	kk	hk	hh	hh	hk	hk	hh	hh	hh	kk	hk	hk	kk	hk
912292:9:+	<hkxhk>	{01}	hk	hk	hk	hk	hk	hk	hh	kk	kk	hk	hk	hk	hh	hk	hk	kk	hh	hk	kk	hk	hh	hk	hk	hk	hk	kk	hk	hh	hk	hk	kk	hh	hh	kk	hk	hh	hh	hk	hk	hh	hh	hh	kk	hk	hk	kk	hk
912354:477:-	<hkxhk>	{10}	--	--	hk	hk	hk	hk	kk	hh	hh	--	hk	hk	kk	hk	hk	hh	kk	hk	hh	hk	kk	hk	--	--	hk	hh	--	kk	--	hk	hh	kk	kk	hh	hk	kk	kk	--	--	kk	kk	kk	hh	hk	hk	hh	hk
912354:53:-	<nnxnp>	{-0}	--	nn	np	nn	np	np	np	nn	nn	--	np	np	np	np	np	nn	np	nn	nn	nn	np	nn	nn	--	nn	nn	nn	np	--	nn	nn	np	np	nn	np	np	np	--	--	np	np	np	nn	np	np	nn	np
915415:122:-	<nnxnp>	{-0}	np	nn	np	nn	np	np	np	nn	nn	np	np	np	np	np	np	nn	np	nn	nn	nn	np	nn	nn	np	nn	nn	nn	np	np	nn	nn	np	np	nn	np	np	np	np	np	np	np	np	nn	np	np	nn	np
915602:545:-	<hkxhk>	{01}	hk	hk	hk	--	hk	hk	hh	kk	kk	hk	hk	hk	hh	hk	hk	kk	hh	hk	kk	hk	hh	hk	kk	hk	hk	kk	hk	hh	hk	hk	kk	hh	hh	kk	hk	hh	hh	hk	hk	hh	hh	hh	kk	hk	hk	kk	hk
917000:69:+	<nnxnp>	{-1}	nn	np	nn	np	nn	nn	nn	np	np	nn	nn	nn	nn	nn	nn	np	nn	np	np	np	nn	np	np	nn	np	np	np	nn	nn	nn	np	--	nn	np	nn	nn	nn	nn	nn	nn	nn	nn	np	nn	nn	np	nn
917332:183:+	<hkxhk>	{01}	--	hk	hk	hk	hk	hk	hh	kk	kk	hk	hk	hk	hh	hk	hk	kk	hh	hk	kk	hk	hh	hk	hk	hk	hk	kk	hk	hh	hk	hk	kk	hh	hh	kk	hk	hh	hh	hk	hk	hh	hh	hh	kk	hk	hk	kk	hk
917964:309:-	<nnxnp>	{-1}	nn	np	nn	np	np	nn	nn	np	--	nn	nn	nn	nn	nn	nn	np	nn	np	--	np	nn	np	np	nn	np	np	np	nn	nn	np	np	nn	nn	np	nn	nn	nn	nn	nn	nn	nn	nn	np	nn	nn	np	nn
917964:55:-	<hkxhk>	{01}	hk	hk	hk	hk	kk	hk	hh	kk	kk	hk	hk	hk	hh	hk	hk	kk	hh	hk	kk	hk	hh	hk	hk	hk	hk	kk	hk	hh	hk	hk	kk	hh	hh	kk	hk	hh	hh	hk	hk	hh	hh	hh	kk	hk	hk	kk	hk
918489:42:+	<lmxll>	{1-}	ll	ll	ll	lm	ll	ll	lm	ll	ll	ll	ll	ll	lm	ll	ll	ll	lm	lm	ll	--	ll	ll	lm	ll	lm	ll	--	lm	ll	ll	ll	lm	lm	ll	ll	lm	lm	ll	ll	lm	lm	--	ll	ll	ll	ll	ll
926457:262:-	<hkxhk>	{01}	hk	hk	hk	--	kk	hk	hk	kk	kk	hk	hk	hk	hh	kk	hk	kk	hh	hk	kk	hh	hk	hk	hk	hk	hk	kk	hk	hh	hk	hk	kk	hh	hk	hk	hk	hh	hk	hk	hk	hk	hh	hh	kk	hk	hk	kk	hk
926463:82:+	<hkxhk>	{01}	hk	--	hk	hk	kk	hk	hk	kk	kk	hk	hk	hk	hh	kk	hk	kk	hh	hk	kk	hh	--	--	--	hh	hk	kk	hk	hh	hk	hk	kk	hh	hk	hk	hk	hh	hk	hk	hk	hk	hh	hh	kk	hk	hk	kk	hk
927519:109:+	<hkxhk>	{01}	hk	hk	hk	hk	kk	hk	hk	kk	kk	hk	hk	hk	hh	kk	hk	hk	hh	hk	kk	hh	hk	hk	hk	hk	hk	kk	hk	hh	hk	hk	kk	hh	hk	hk	hk	hh	hk	hk	hk	hk	hh	hh	kk	hk	hk	kk	hk
930425:67:+	<nnxnp>	{-1}	nn	np	nn	np	np	nn	np	np	np	nn	nn	nn	nn	np	nn	nn	np	np	np	nn	nn	np	np	nn	np	np	np	nn	nn	np	np	nn	nn	nn	nn	nn	np	nn	nn	nn	nn	nn	np	nn	nn	np	nn
930739:220:-	<nnxnp>	{-0}	np	nn	np	nn	nn	np	nn	nn	nn	np	np	np	np	nn	np	np	nn	nn	nn	np	np	nn	nn	np	nn	nn	nn	--	np	nn	nn	np	np	--	np	np	nn	np	np	np	np	np	nn	--	np	nn	np
931002:96:-	<hkxhk>	{01}	hk	hk	hk	hk	kk	hk	hk	kk	kk	hk	hk	hk	hk	kk	hk	hh	hk	hk	kk	hh	hk	kk	hk	hk	hk	hk	hk	hh	hk	kk	kk	hh	hk	hk	hh	hh	hk	hk	hk	hk	hh	hh	kk	hk	hk	kk	hk
933219:73:+	<nnxnp>	{-1}	nn	np	nn	np	np	nn	np	np	np	nn	nn	nn	nn	np	nn	nn	np	np	np	nn	np	nn	np	nn	np	np	np	nn	nn	np	np	nn	nn	nn	nn	nn	np	nn	nn	nn	nn	nn	np	nn	nn	np	nn
933592:46:+	<hkxhk>	{10}	hk	hh	hk	hk	hk	hk	hk	hh	hh	kk	hk	kk	hk	hh	hk	kk	hh	hk	hh	kk	hh	hh	hh	hk	hk	--	hk	kk	hk	hh	hk	kk	--	hk	--	kk	hh	hk	hk	hk	kk	kk	hh	hk	hk	hh	hk
936618:133:+	<nnxnp>	{-0}	np	nn	np	nn	nn	np	nn	nn	nn	np	np	np	np	nn	np	np	nn	nn	nn	np	nn	nn	nn	np	nn	nn	nn	np	np	nn	nn	np	np	--	np	np	np	np	nn	np	np	np	nn	np	--	nn	np
937000:53:+	<nnxnp>	{-0}	np	nn	np	nn	nn	np	nn	nn	np	np	np	np	np	nn	np	np	nn	nn	nn	np	nn	nn	nn	np	nn	nn	nn	--	np	nn	nn	np	np	np	np	np	--	np	nn	np	np	np	nn	np	np	nn	np
937000:56:+	<nnxnp>	{-1}	nn	np	nn	np	np	nn	np	np	nn	nn	nn	nn	nn	np	nn	nn	np	np	np	nn	np	np	np	nn	np	np	np	nn	nn	np	np	nn	nn	nn	nn	nn	nn	nn	np	nn	nn	nn	np	nn	nn	np	nn
938330:154:-	<lmxll>	{1-}	ll	ll	ll	lm	ll	ll	lm	ll	ll	lm	ll	lm	ll	lm	ll	lm	lm	lm	--	ll	lm	--	lm	ll	lm	lm	ll	lm	ll	ll	lm	lm	ll	ll	lm	lm	lm	--	ll	ll	lm	lm	ll	ll	ll	ll	ll
940280:113:-	<nnxnp>	{-1}	nn	np	nn	np	np	nn	np	np	np	nn	nn	nn	nn	np	nn	nn	np	np	np	nn	np	np	np	nn	np	nn	np	nn	nn	nn	np	nn	nn	nn	nn	nn	nn	nn	np	nn	np	nn	np	nn	nn	np	np
940397:18:+	<nnxnp>	{-0}	np	nn	np	nn	nn	np	nn	nn	nn	np	np	np	np	nn	np	np	nn	nn	nn	np	nn	--	nn	np	nn	nn	nn	np	np	np	nn	--	np	--	np	np	np	np	--	nn	nn	np	nn	np	np	nn	nn
941383:50:-	<nnxnp>	{-1}	np	np	nn	np	np	nn	np	np	np	nn	nn	nn	nn	np	nn	nn	np	np	np	nn	np	np	np	nn	np	np	np	nn	nn	nn	np	nn	nn	nn	nn	nn	nn	nn	np	np	np	nn	np	nn	nn	np	np
941446:99:-	<lmxll>	{1-}	ll	ll	ll	lm	lm	lm	lm	ll	ll	lm	ll	lm	ll	lm	ll	lm	lm	lm	lm	ll	lm	--	lm	ll	lm	ll	ll	ll	ll	--	lm	lm	ll	ll	lm	ll	lm	ll	ll	ll	lm	lm	ll	ll	ll	ll	ll
941749:127:-	<lmxll>	{1-}	ll	ll	ll	lm	lm	lm	lm	ll	ll	lm	ll	lm	ll	lm	ll	lm	lm	lm	lm	ll	lm	ll	lm	ll	lm	lm	ll	ll	ll	ll	lm	lm	ll	ll	lm	ll	lm	ll	ll	ll	lm	lm	ll	ll	ll	ll	ll
942007:93:-	<lmxll>	{1-}	ll	ll	ll	--	--	lm	lm	ll	ll	lm	ll	lm	ll	lm	ll	lm	lm	lm	lm	ll	lm	ll	lm	ll	lm	lm	ll	ll	ll	ll	lm	lm	ll	ll	lm	ll	lm	ll	ll	ll	lm	lm	ll	ll	ll	ll	ll
942188:95:-	<lmxll>	{1-}	ll	ll	ll	lm	lm	lm	lm	ll	ll	lm	ll	lm	ll	lm	ll	lm	lm	lm	lm	ll	lm	ll	lm	ll	lm	lm	ll	ll	ll	ll	lm	lm	ll	ll	lm	ll	lm	ll	ll	ll	lm	lm	ll	ll	ll	ll	ll
942258:204:-	<lmxll>	{0-}	lm	lm	lm	ll	ll	ll	ll	lm	lm	ll	lm	ll	lm	ll	lm	ll	ll	ll	ll	lm	ll	lm	ll	lm	ll	ll	lm	lm	lm	lm	ll	ll	lm	lm	ll	lm	ll	lm	lm	lm	ll	ll	lm	lm	lm	lm	lm
942340:96:+	<lmxll>	{0-}	lm	lm	lm	ll	ll	ll	ll	lm	lm	ll	lm	ll	lm	ll	lm	ll	ll	ll	ll	--	ll	lm	ll	lm	ll	ll	lm	lm	lm	lm	ll	ll	lm	lm	ll	lm	ll	lm	lm	lm	ll	ll	lm	lm	lm	lm	lm
943589:497:-	<lmxll>	{0-}	lm	lm	lm	ll	ll	ll	ll	lm	lm	ll	lm	ll	lm	ll	lm	ll	ll	ll	ll	lm	ll	lm	ll	lm	ll	ll	lm	lm	lm	lm	ll	ll	lm	lm	lm	lm	ll	lm	lm	lm	ll	ll	lm	lm	lm	lm	lm
943693:96:-	<lmxll>	{1-}	ll	ll	ll	lm	lm	lm	lm	ll	ll	lm	ll	lm	ll	lm	ll	lm	lm	lm	--	ll	lm	ll	lm	ll	lm	lm	ll	ll	ll	ll	lm	lm	ll	ll	ll	ll	lm	ll	ll	ll	lm	--	ll	ll	ll	ll	ll
948847:80:+	<nnxnp>	{-1}	np	np	np	np	np	np	np	np	np	nn	nn	nn	nn	nn	nn	np	np	np	np	nn	np	np	np	nn	np	np	np	nn	nn	nn	np	nn	nn	nn	nn	nn	nn	nn	np	np	np	nn	nn	nn	nn	nn	np
948962:59:+	<nnxnp>	{-1}	np	np	np	np	np	np	np	np	np	nn	nn	nn	nn	nn	nn	np	np	np	np	nn	np	np	np	nn	np	np	np	nn	nn	nn	np	nn	nn	nn	nn	nn	nn	nn	np	np	np	nn	nn	nn	nn	nn	np
949555:304:+	<nnxnp>	{-1}	np	np	np	np	np	np	np	np	np	nn	nn	nn	nn	nn	nn	np	np	np	np	nn	np	np	np	nn	np	np	np	nn	nn	nn	np	nn	nn	nn	nn	nn	nn	nn	--	np	np	nn	nn	nn	nn	nn	np
950259:407:-	<nnxnp>	{-0}	nn	nn	nn	nn	nn	nn	nn	nn	nn	nn	np	np	np	np	np	nn	nn	nn	nn	np	nn	nn	nn	nn	nn	nn	nn	np	np	np	nn	np	np	--	np	np	np	np	nn	nn	nn	np	np	np	np	np	nn
951061:18:+	<nnxnp>	{-1}	np	nn	np	np	np	np	np	np	np	np	nn	nn	np	nn	nn	np	np	np	np	nn	np	np	np	np	np	np	np	nn	nn	nn	np	nn	nn	nn	nn	nn	nn	nn	np	np	np	nn	nn	nn	np	nn	np
951963:104:-	<nnxnp>	{-0}	nn	np	nn	nn	nn	nn	nn	nn	nn	nn	np	np	nn	np	--	nn	nn	nn	nn	np	nn	nn	nn	nn	nn	nn	nn	np	np	np	nn	np	np	np	np	np	np	np	nn	nn	nn	np	np	np	nn	np	nn
952264:121:-	<nnxnp>	{-1}	np	nn	np	--	np	np	--	np	np	--	nn	nn	np	nn	nn	--	np	np	np	nn	np	np	np	np	np	np	np	nn	nn	nn	np	nn	nn	nn	nn	nn	nn	nn	np	np	np	nn	nn	nn	np	nn	np
952499:95:-	<nnxnp>	{-1}	np	nn	np	np	np	np	np	np	np	np	nn	nn	np	nn	nn	np	np	np	np	nn	np	np	np	np	np	np	np	nn	nn	nn	np	nn	nn	nn	nn	nn	nn	nn	np	np	np	nn	nn	nn	np	nn	np
952639:64:+	<nnxnp>	{-0}	nn	np	nn	nn	nn	nn	nn	nn	nn	nn	np	np	nn	np	np	nn	nn	nn	--	np	nn	nn	--	nn	nn	nn	nn	np	np	np	nn	--	np	np	np	np	np	np	nn	nn	nn	np	np	np	nn	np	nn
953003:435:-	<nnxnp>	{-1}	np	nn	--	np	np	np	np	np	np	np	nn	nn	np	nn	nn	np	np	np	np	nn	np	np	np	np	np	np	np	nn	nn	nn	np	nn	nn	nn	nn	nn	nn	nn	np	np	np	nn	nn	nn	np	nn	np
953370:12:-	<nnxnp>	{-1}	np	nn	np	np	np	np	np	np	np	np	nn	nn	np	nn	nn	np	np	np	np	nn	np	np	np	np	np	np	np	nn	nn	nn	np	nn	nn	nn	nn	nn	nn	nn	np	np	np	nn	nn	nn	np	nn	np
953425:331:+	<nnxnp>	{-1}	np	nn	np	np	np	np	np	np	--	np	nn	nn	np	nn	nn	np	np	np	np	nn	np	np	np	np	np	np	np	nn	nn	nn	np	nn	nn	nn	nn	nn	nn	nn	np	np	np	nn	nn	nn	np	nn	np
953425:345:+	<nnxnp>	{-0}	nn	--	nn	nn	nn	nn	nn	nn	nn	nn	np	np	nn	np	--	nn	nn	nn	nn	np	nn	nn	nn	nn	nn	nn	nn	np	np	np	nn	np	np	np	np	np	np	np	nn	nn	nn	np	--	np	nn	np	nn
954160:516:+	<nnxnp>	{-1}	np	nn	np	np	np	np	np	np	np	np	nn	nn	np	nn	nn	np	np	np	np	nn	--	--	np	--	np	np	np	nn	nn	nn	np	nn	nn	nn	nn	nn	nn	nn	np	--	np	nn	nn	nn	--	nn	--
954160:558:+	<lmxll>	{0-}	lm	lm	ll	ll	ll	ll	ll	lm	lm	ll	ll	ll	lm	ll	lm	ll	ll	ll	ll	lm	ll	--	ll	--	ll	ll	lm	lm	lm	lm	ll	ll	--	lm	lm	lm	lm	lm	lm	--	ll	ll	lm	ll	--	lm	--
954908:290:+	<nnxnp>	{-1}	np	nn	np	np	np	np	np	np	np	--	nn	nn	np	nn	nn	np	np	--	np	nn	np	np	np	np	np	np	np	nn	nn	nn	np	nn	nn	nn	nn	nn	nn	nn	np	np	np	nn	nn	nn	np	nn	np
954908:391:+	<lmxll>	{1-}	ll	ll	lm	lm	lm	lm	lm	ll	ll	--	lm	lm	ll	lm	ll	lm	lm	--	lm	ll	lm	ll	lm	ll	lm	lm	ll	ll	ll	ll	lm	lm	ll	ll	ll	ll	ll	ll	ll	ll	lm	lm	ll	lm	ll	ll	ll
955140:23:+	<lmxll>	{1-}	ll	ll	lm	lm	lm	lm	lm	ll	ll	lm	lm	lm	ll	lm	ll	lm	lm	lm	lm	ll	lm	ll	lm	ll	lm	lm	ll	ll	ll	ll	lm	lm	ll	ll	ll	ll	ll	ll	ll	ll	lm	lm	ll	lm	ll	ll	ll
955140:107:+	<hkxhk>	{10}	hh	hk	hk	hk	hk	hk	hk	hh	hh	hk	kk	kk	hh	kk	hk	hk	hk	hk	--	--	hk	hh	hk	hh	hk	hk	hh	hk	hk	hk	hk	kk	hk	hk	hk	hk	hk	hk	hh	hh	hk	kk	hk	kk	hh	hk	hh
955501:392:+	<nnxnp>	{-0}	np	nn	nn	nn	np	np	nn	nn	np	nn	nn	nn	np	nn	nn	np	np	np	np	--	np	nn	nn	--	nn	nn	nn	np	nn	--	np	nn	--	np	np	nn	np	nn	np	nn	np	--	np	nn	nn	--	nn
955730:57:-	<nnxnp>	{-1}	nn	np	np	np	nn	nn	np	np	nn	np	np	np	nn	np	np	nn	nn	nn	nn	nn	nn	np	np	nn	np	np	np	nn	np	nn	nn	np	nn	nn	nn	np	nn	np	nn	np	nn	nn	nn	np	np	nn	--
955942:12:+	<hkxhk>	{10}	hk	hh	hk	hh	kk	kk	hh	hk	kk	hk	hh	hh	kk	hk	hh	kk	hk	hk	kk	hk	hk	hk	hh	hk	hk	--	hk	hk	hh	hk	kk	hh	hk	kk	kk	hh	kk	hh	kk	hh	hk	hk	hk	hk	hk	hk	hk
956082:82:+	<lmxll>	{1-}	ll	ll	lm	--	lm	lm	ll	lm	lm	lm	ll	ll	lm	lm	--	lm	ll	ll	--	ll	--	--	ll	ll	lm	lm	lm	ll	ll	ll	lm	ll	ll	lm	lm	ll	lm	--	--	ll	ll	ll	ll	lm	lm	ll	lm
956374:359:-	<hkxhk>	{01}	hk	kk	hk	kk	hh	hh	kk	hk	hh	hk	kk	kk	hh	hk	kk	hh	hk	hk	hh	hk	hk	hk	kk	hk	hk	hk	hk	hk	kk	hk	hh	kk	hk	hh	hh	kk	hh	kk	hh	kk	hk	hk	hk	hk	hk	hk	hk
956457:104:+	<lmxll>	{0-}	lm	lm	ll	lm	ll	ll	lm	ll	ll	ll	lm	lm	ll	ll	lm	ll	lm	lm	ll	lm	lm	ll	lm	lm	ll	ll	ll	lm	lm	lm	ll	lm	lm	ll	ll	lm	ll	lm	ll	lm	lm	lm	lm	ll	ll	lm	ll
956925:166:-	<lmxll>	{1-}	ll	ll	lm	ll	lm	lm	ll	--	lm	lm	ll	ll	lm	lm	ll	--	ll	ll	lm	ll	ll	lm	ll	ll	lm	lm	lm	ll	ll	ll	lm	ll	ll	lm	lm	ll	lm	ll	lm	ll	ll	ll	ll	lm	lm	ll	lm
956992:6:+	<lmxll>	{1-}	ll	--	lm	ll	lm	lm	ll	lm	lm	lm	ll	ll	lm	lm	ll	lm	ll	ll	lm	ll	ll	--	ll	--	lm	lm	lm	ll	ll	ll	lm	ll	ll	lm	lm	ll	lm	--	lm	ll	ll	ll	ll	lm	lm	ll	lm
957576:236:+	<nnxnp>	{-1}	nn	np	--	np	nn	nn	np	np	nn	np	np	np	nn	np	np	nn	nn	nn	nn	nn	nn	np	np	nn	np	np	np	nn	np	nn	nn	np	nn	nn	nn	np	nn	np	nn	np	nn	nn	nn	np	np	nn	np
957791:492:-	<hkxhk>	{01}	hk	kk	hk	kk	hh	hh	kk	hk	hh	hk	kk	kk	hh	hk	kk	hh	--	hk	hh	hk	hk	hk	kk	hk	hk	hk	hk	hk	kk	hk	hh	kk	hk	hh	hh	kk	hh	kk	hh	kk	hk	hk	hk	hk	hk	hk	hk
957794:59:+	<hkxhk>	{10}	hk	hh	hk	hh	kk	kk	hh	hk	kk	hk	hh	hh	kk	hk	hh	kk	hk	hk	kk	hk	hk	hk	hh	hk	hk	hk	hk	hk	hh	hk	kk	hh	hk	kk	kk	hh	kk	hh	kk	hh	hk	hk	hk	hk	hk	hk	hk
957873:69:+	<hkxhk>	{01}	hk	kk	--	kk	hh	hh	kk	hk	hh	hk	kk	kk	hh	hk	kk	hh	hk	--	hh	hk	hk	hk	kk	hk	hk	hk	hk	hk	kk	hk	hh	kk	hk	hh	hh	kk	hh	kk	hh	kk	--	hk	hk	hk	--	--	hk
957969:79:+	<hkxhk>	{10}	hk	hh	hk	hh	kk	kk	hh	hk	kk	hk	hh	hh	kk	hk	hh	kk	hk	hk	kk	hk	hk	hk	hh	hk	hk	--	hk	hk	hh	hk	kk	hh	hk	kk	kk	hh	kk	hh	kk	hh	hk	hk	hk	hk	hk	hk	hk
957975:187:-	<hkxhk>	{10}	hk	hh	hk	hh	kk	kk	hh	hk	kk	hk	hh	hh	kk	--	hh	kk	hk	hk	kk	hk	hk	hk	hh	hk	hk	hk	hk	hk	hh	hk	kk	hh	hk	kk	kk	hh	kk	hh	kk	hh	hk	hk	hk	--	hk	hk	hk
958069:168:+	<hkxhk>	{01}	hk	kk	hk	kk	hh	hh	kk	hk	hh	hk	kk	kk	hh	hk	kk	hh	hk	--	hh	--	hk	hk	kk	hk	hk	hk	hk	hk	kk	hk	hh	kk	hk	hh	hh	kk	hh	kk	hh	kk	hk	hk	hk	hk	hk	hk	hk
958069:180:+	<hkxhk>	{10}	hk	hh	hk	hh	kk	kk	hh	hk	kk	hk	hh	hh	kk	hk	hh	kk	hk	--	kk	--	hk	hk	hh	hk	hk	hk	hk	hk	hh	hk	kk	hh	hk	kk	kk	hh	kk	hh	kk	hh	hk	hk	hk	hk	hk	hk	hk
958069:268:+	<lmxll>	{0-}	lm	lm	ll	lm	ll	ll	lm	ll	ll	ll	lm	lm	ll	ll	lm	ll	lm	--	ll	--	lm	ll	lm	lm	ll	ll	ll	lm	lm	lm	ll	lm	lm	ll	ll	lm	ll	lm	ll	lm	lm	lm	lm	ll	ll	lm	ll
958296:46:+	<lmxll>	{0-}	lm	lm	ll	lm	ll	ll	lm	ll	ll	ll	lm	lm	ll	ll	lm	ll	lm	lm	ll	lm	lm	ll	lm	lm	ll	ll	ll	lm	lm	lm	ll	lm	lm	ll	ll	lm	ll	lm	ll	--	lm	lm	lm	ll	ll	lm	ll
958482:572:+	<hkxhk>	{10}	hk	hh	hk	hh	kk	kk	hh	hk	kk	hk	hh	hh	kk	hk	hh	kk	hk	hk	kk	hk	hk	hk	hh	hk	hk	hk	hk	hk	hh	--	kk	hh	hk	kk	kk	hh	kk	hh	kk	hh	hk	hk	hk	hk	hk	kk	hk
958727:58:+	<nnxnp>	{-1}	nn	np	np	np	nn	nn	np	np	nn	np	np	np	nn	np	np	nn	nn	nn	nn	nn	nn	np	np	nn	np	np	np	nn	np	nn	nn	np	nn	nn	nn	np	nn	np	nn	np	nn	nn	nn	np	np	nn	np
958727:107:+	<hkxhk>	{10}	hk	--	hk	hh	kk	kk	hh	hk	kk	hk	hh	hh	kk	hk	--	kk	hk	hk	kk	hk	hk	--	hh	hk	hk	hk	hk	hk	hh	hk	kk	hh	hk	kk	kk	hh	kk	hh	kk	hh	hk	hk	hk	hk	hk	kk	hk
958827:14:+	<lmxll>	{0-}	lm	lm	ll	lm	ll	ll	lm	ll	ll	ll	lm	lm	ll	ll	lm	ll	lm	lm	ll	lm	--	ll	lm	lm	ll	ll	ll	lm	lm	lm	ll	lm	lm	ll	ll	lm	ll	lm	ll	lm	lm	lm	lm	ll	ll	ll	ll
958929:63:-	<hkxhk>	{10}	hk	hh	hk	hh	kk	kk	hh	hk	kk	hk	hh	hh	kk	hk	hh	kk	hk	hk	kk	hk	hk	hk	hh	hk	hk	hk	hk	hk	hh	hk	kk	hh	hk	kk	kk	hh	kk	hh	kk	hh	hk	hk	hk	hk	hk	kk	hk
959043:452:-	<hkxhk>	{10}	hk	hh	--	hh	kk	kk	hh	hk	kk	hk	hh	hh	kk	hk	hh	kk	hk	hk	kk	hh	hk	hk	hh	hk	hk	hk	hk	hk	hh	hk	kk	hh	hk	kk	kk	hh	kk	hh	kk	hh	hk	hk	hk	hk	hk	kk	--
959275:56:+	<hkxhk>	{01}	hk	kk	hk	kk	hh	hh	kk	hk	hh	hk	kk	kk	hh	hk	kk	hh	hk	hk	hh	kk	hk	--	kk	hk	hk	hk	hk	hk	kk	hk	hh	kk	hk	hh	hh	kk	hh	kk	hh	kk	hk	hk	--	hk	hk	hh	hk
959301:75:-	<hkxhk>	{01}	hk	kk	hk	kk	hh	hh	kk	hk	hh	hk	kk	kk	hh	hk	kk	hh	hk	hk	hh	kk	hk	kk	kk	hk	hk	hk	hk	hk	kk	hk	hh	kk	hk	hh	hh	kk	hh	kk	hh	kk	hk	hk	hk	hk	--	hh	hk
959396:59:+	<hkxhk>	{10}	hk	hh	hk	hh	kk	kk	hh	--	kk	hk	hh	hh	kk	hk	hh	kk	hk	hk	kk	hh	hk	hk	hh	hk	kk	hk	hk	hk	hh	hk	kk	hh	hk	kk	kk	hh	kk	hh	kk	hh	hk	hk	hk	--	--	kk	hk
959448:113:+	<nnxnp>	{-1}	nn	np	np	np	nn	nn	np	np	nn	np	np	np	nn	np	np	nn	nn	nn	nn	np	nn	np	np	nn	np	np	np	nn	np	nn	nn	np	nn	nn	nn	np	nn	np	nn	np	nn	nn	nn	np	np	nn	np
959704:110:-	<hkxhk>	{10}	hk	hh	hk	hh	kk	kk	hh	hk	kk	hk	hh	hh	kk	hk	hh	kk	hk	hk	kk	hh	hk	hk	hh	--	hk	hk	hk	hk	hh	hk	kk	hh	--	kk	kk	hh	kk	hh	kk	hh	hk	hk	hk	hk	hk	kk	hk
959704:37:-	<nnxnp>	{-0}	np	nn	nn	nn	np	np	nn	nn	np	nn	nn	nn	np	nn	nn	np	np	np	np	nn	np	nn	nn	--	nn	nn	nn	np	nn	np	np	nn	--	np	np	nn	np	nn	np	nn	np	np	np	nn	nn	np	nn
959711:32:-	<hkxhk>	{01}	hk	kk	hk	kk	hh	hh	kk	hk	hh	hk	kk	kk	hh	hk	kk	hh	hk	hk	hh	kk	hk	hk	kk	--	hk	hk	hk	hk	kk	--	hh	kk	hk	hh	hh	kk	hh	kk	hh	kk	hk	hk	hk	hk	hk	hh	hk
959922:7:+	<nnxnp>	{-0}	np	nn	nn	nn	np	np	nn	nn	np	nn	nn	nn	np	nn	nn	np	np	np	np	nn	np	nn	nn	np	nn	nn	nn	np	nn	np	np	nn	np	np	np	nn	np	nn	np	nn	np	np	np	nn	nn	np	nn
960224:451:+	<hkxhk>	{01}	--	kk	hk	kk	hh	hh	kk	kk	hh	hk	kk	kk	hh	hk	kk	hh	hk	hk	hh	kk	hk	hk	kk	hk	hk	hk	hk	hk	kk	hk	hh	kk	hk	hh	hh	kk	hh	kk	hh	kk	hk	hk	hk	hk	hk	hh	hk
960334:416:+	<hkxhk>	{10}	hk	hh	hk	hh	kk	kk	hh	hh	kk	hk	hh	hh	kk	hk	hh	kk	hk	hk	kk	hh	hk	hk	hh	hk	hk	--	hk	hk	hh	hk	kk	hh	hk	kk	kk	hh	kk	hh	kk	hh	hk	hk	hk	hk	hk	kk	hk
961008:127:+	<nnxnp>	{-0}	np	nn	nn	nn	--	np	nn	nn	np	nn	nn	nn	--	nn	nn	--	np	np	np	nn	--	nn	nn	np	nn	nn	nn	np	nn	np	np	nn	np	np	np	nn	np	nn	np	nn	np	np	np	nn	nn	nn	nn
961008:137:+	<hkxhk>	{10}	hk	hh	hk	hh	kk	kk	hh	hh	kk	hk	hh	hh	--	hk	hh	kk	hk	hk	hk	hh	--	hk	hh	hk	hk	hk	hk	hk	hh	hk	kk	hh	hk	kk	kk	hh	kk	hh	kk	hh	hk	hk	hk	hk	hk	hk	hk
961008:448:+	<lmxll>	{1-}	ll	ll	lm	ll	--	lm	ll	ll	lm	lm	ll	ll	ll	lm	ll	--	ll	ll	ll	ll	ll	lm	ll	ll	lm	lm	lm	ll	ll	ll	lm	ll	ll	lm	lm	ll	lm	ll	lm	ll	ll	ll	ll	lm	lm	lm	lm
961404:10:-	<hkxhk>	{01}	--	kk	hk	kk	hh	hh	kk	kk	hh	hk	kk	kk	hk	hk	kk	hh	hk	--	hk	kk	hk	hk	kk	hk	hk	hk	--	hk	kk	hk	hh	kk	hk	hh	hh	kk	hh	kk	hh	kk	hk	hk	hk	hk	hk	hk	hk
961403:46:+	<nnxnp>	{-0}	np	nn	nn	nn	np	np	nn	nn	np	nn	nn	nn	--	nn	nn	--	np	np	np	nn	np	nn	nn	np	nn	--	nn	--	nn	np	np	nn	np	np	--	nn	np	nn	--	nn	np	np	np	nn	nn	nn	nn
961786:86:-	<nnxnp>	{-0}	np	nn	nn	nn	np	np	nn	nn	np	nn	nn	nn	np	nn	nn	np	np	np	np	nn	np	nn	nn	np	nn	nn	nn	np	nn	np	np	nn	np	np	np	nn	np	nn	np	nn	np	np	np	nn	nn	nn	nn
961914:10:+	<nnxnp>	{-1}	nn	np	np	np	nn	nn	np	np	nn	np	np	np	nn	np	np	nn	nn	nn	nn	np	nn	np	np	nn	np	np	np	nn	np	nn	nn	np	nn	nn	nn	np	nn	np	nn	np	nn	nn	nn	np	np	np	np
961918:35:-	<hkxhk>	{01}	hk	kk	hk	kk	hk	hh	kk	kk	hh	hk	kk	kk	hk	hk	kk	hh	hk	hk	hk	kk	hk	hk	kk	hk	hk	hk	hk	hk	kk	hk	hh	kk	hk	hh	hh	kk	hh	kk	hh	kk	hk	hk	hk	hk	hk	hk	hk
961918:104:-	<hkxhk>	{10}	hk	hh	hk	hh	hk	kk	hh	hh	kk	hk	hh	hh	hk	hk	hh	kk	hk	hk	hk	hh	hk	hk	hh	hk	hk	hk	hk	hk	hh	hk	kk	hh	hk	kk	kk	hh	kk	hh	kk	hh	hk	hk	hk	hk	hk	hk	hk
962155:118:-	<nnxnp>	{-1}	nn	np	np	--	nn	nn	np	np	nn	np	np	np	nn	np	np	nn	nn	nn	nn	np	nn	np	np	nn	np	np	np	nn	np	nn	nn	np	nn	nn	nn	np	nn	np	nn	np	nn	nn	nn	np	np	np	np
962155:10:-	<hkxhk>	{01}	hk	kk	hk	kk	hk	hh	kk	kk	hh	hk	kk	kk	hk	hk	kk	hh	hk	hk	hk	kk	hk	hk	kk	hk	hk	hk	hk	hk	kk	hk	hh	kk	hk	hh	hh	kk	hh	kk	hh	kk	hk	hk	hk	hk	hk	hk	hk
962546:429:-	<nnxnp>	{-0}	np	nn	nn	nn	np	np	nn	nn	--	nn	nn	nn	np	nn	nn	--	np	np	np	nn	np	nn	nn	np	nn	nn	nn	np	nn	np	np	nn	np	nn	np	nn	np	nn	--	nn	np	np	np	nn	nn	nn	nn
962546:401:-	<lmxll>	{0-}	lm	lm	ll	lm	lm	ll	lm	lm	ll	ll	lm	lm	lm	ll	lm	ll	lm	lm	lm	lm	lm	ll	lm	lm	ll	ll	ll	lm	lm	lm	ll	lm	lm	ll	ll	lm	ll	lm	ll	lm	lm	lm	lm	ll	ll	ll	ll
962612:10:+	<lmxll>	{1-}	ll	ll	lm	ll	ll	lm	ll	ll	lm	lm	ll	ll	ll	lm	ll	lm	ll	ll	ll	ll	ll	lm	ll	ll	lm	lm	lm	ll	ll	ll	lm	ll	ll	lm	lm	ll	lm	ll	lm	ll	ll	ll	ll	--	lm	lm	lm
963810:162:+	<nnxnp>	{-0}	np	nn	nn	nn	np	np	nn	nn	np	nn	nn	nn	np	nn	nn	np	np	np	np	nn	np	nn	nn	np	nn	nn	nn	np	nn	np	np	nn	np	nn	np	nn	np	nn	nn	nn	np	np	np	nn	nn	nn	nn
964456:113:-	<nnxnp>	{-0}	np	nn	nn	nn	np	np	nn	nn	--	nn	nn	nn	np	nn	nn	--	np	np	np	nn	np	nn	nn	np	nn	nn	nn	np	nn	np	np	nn	np	nn	np	nn	np	nn	np	nn	np	np	np	nn	nn	nn	nn
964777:17:+	<nnxnp>	{-0}	np	nn	nn	nn	np	np	nn	nn	np	nn	nn	nn	np	nn	nn	np	np	np	np	nn	np	nn	nn	np	nn	nn	nn	np	nn	np	np	nn	np	nn	np	nn	np	nn	np	nn	np	np	np	nn	nn	nn	nn
964777:115:+	<lmxll>	{0-}	lm	lm	ll	lm	lm	ll	ll	lm	ll	lm	lm	lm	lm	ll	lm	ll	lm	lm	lm	lm	lm	ll	lm	lm	ll	ll	ll	lm	lm	lm	ll	lm	lm	lm	ll	lm	ll	lm	ll	lm	lm	lm	lm	ll	ll	ll	ll
966065:48:-	<nnxnp>	{-0}	np	nn	nn	nn	np	np	nn	nn	np	nn	nn	nn	np	nn	nn	np	np	np	np	nn	np	nn	nn	np	nn	nn	nn	np	nn	np	np	nn	np	nn	np	nn	np	nn	np	nn	np	--	np	nn	nn	nn	nn
966490:117:-	<hkxhk>	{10}	hk	hh	hk	hh	hk	kk	hk	hh	kk	hh	hh	hh	hk	hk	hh	kk	hk	hk	hk	hh	hk	hk	hh	hk	hk	hk	hk	hk	hh	hk	kk	hh	hk	hh	kk	hh	kk	hh	kk	hh	hk	hk	hk	hk	hk	hk	hk
966490:58:-	<hkxhk>	{01}	hk	kk	hk	kk	hk	hh	hk	kk	hh	kk	kk	kk	hk	hk	kk	hh	hk	hk	hk	kk	hk	hk	kk	hk	hk	hk	hk	hk	kk	hk	hh	kk	hk	kk	hh	kk	hh	kk	hh	kk	hk	hk	hk	hk	hk	hk	hk
966650:15:+	<hkxhk>	{01}	hk	kk	hk	kk	hk	hh	hk	kk	hh	kk	kk	kk	hk	hk	kk	hh	hk	hk	hk	kk	hk	hk	kk	hk	hk	hk	hk	hk	kk	hk	hh	kk	hk	kk	hh	kk	hh	kk	hh	kk	hk	hk	hk	hk	hk	hk	hk
966650:519:+	<hkxhk>	{10}	hk	hh	hk	hh	hk	kk	hk	hh	kk	hh	hh	hh	hk	hk	hh	kk	hk	hk	hk	hh	hk	hk	hh	hk	hk	hk	hk	hk	hh	hk	kk	hh	hk	hh	kk	hh	kk	hh	kk	hh	hk	hk	hk	hk	hk	hk	hk
967129:393:-	<nnxnp>	{-1}	nn	np	np	np	nn	nn	np	np	nn	np	np	np	nn	np	np	nn	nn	nn	nn	np	nn	np	np	nn	np	np	--	nn	np	nn	nn	np	nn	np	nn	np	nn	--	nn	np	nn	nn	nn	np	np	np	np
967575:27:+	<hkxhk>	{01}	hk	kk	hk	kk	hk	hh	hk	kk	hh	kk	kk	kk	hk	hk	kk	hh	hk	hk	hk	kk	hk	hk	kk	hk	hk	hk	hk	hk	kk	hk	hh	kk	hk	kk	hh	kk	hh	kk	hh	kk	hk	hk	hk	hk	hk	hk	hk
967575:83:+	<nnxnp>	{-1}	nn	np	np	np	nn	nn	np	np	nn	np	np	np	nn	np	np	nn	nn	nn	nn	np	nn	np	np	nn	np	np	np	nn	np	nn	nn	np	nn	np	nn	np	nn	np	nn	np	nn	nn	nn	np	np	np	np
967610:412:-	<nnxnp>	{-1}	nn	np	np	np	nn	nn	np	np	nn	np	np	np	nn	np	np	nn	nn	nn	nn	np	nn	np	np	nn	np	np	np	nn	--	nn	nn	np	nn	np	nn	--	nn	--	nn	np	nn	nn	nn	--	np	np	np
967850:68:+	<hkxhk>	{10}	hh	hh	hk	hh	hk	kk	hk	hh	kk	hh	hh	hh	hk	hk	hh	kk	hk	hk	hk	hh	hk	hk	hh	hk	hk	hk	hk	hk	hh	hk	kk	hh	hk	hh	kk	hh	kk	hh	kk	hh	hk	hk	hk	hk	hk	hk	hk
967850:150:+	<nnxnp>	{-1}	np	np	np	np	nn	nn	np	np	nn	np	np	np	nn	np	np	nn	nn	nn	nn	np	nn	np	np	nn	np	np	np	nn	np	nn	nn	np	nn	np	nn	np	nn	np	nn	np	nn	nn	nn	np	np	np	np
967899:22:+	<nnxnp>	{-0}	nn	nn	nn	nn	np	np	nn	nn	np	nn	nn	nn	np	nn	nn	np	np	np	np	nn	np	nn	nn	np	nn	nn	nn	np	nn	np	np	nn	np	nn	np	nn	np	nn	np	nn	np	np	np	nn	nn	nn	nn
967899:201:+	<nnxnp>	{-1}	np	np	np	np	nn	nn	np	np	nn	np	np	np	nn	np	np	nn	nn	nn	nn	np	--	np	np	nn	np	np	np	nn	np	nn	nn	np	nn	np	nn	np	nn	np	nn	np	nn	nn	nn	np	np	np	np
967982:606:-	<nnxnp>	{-1}	np	np	np	np	nn	nn	np	np	nn	np	np	np	nn	np	np	nn	nn	nn	nn	np	nn	np	np	nn	np	np	np	nn	np	nn	nn	np	nn	np	nn	np	nn	np	nn	np	nn	nn	nn	np	np	np	np
968614:46:+	<nnxnp>	{-1}	np	np	nn	np	nn	nn	np	np	nn	np	nn	np	nn	np	np	nn	nn	nn	nn	np	nn	np	np	nn	np	np	np	nn	np	nn	nn	np	nn	np	nn	np	nn	np	nn	np	nn	nn	nn	np	--	np	np
968804:21:-	<nnxnp>	{-0}	nn	nn	np	nn	np	np	nn	nn	np	nn	np	nn	np	nn	nn	np	np	np	np	nn	np	nn	nn	np	nn	nn	nn	np	nn	np	np	nn	np	nn	np	nn	np	nn	np	nn	np	np	np	nn	nn	nn	nn
969426:186:+	<hkxhk>	{10}	hh	hh	kk	hh	hk	kk	hk	hh	kk	hh	hk	hh	hk	hk	hh	kk	hk	hk	hh	hh	hk	hk	hh	hk	hk	hk	hk	--	hh	hk	kk	hh	hk	hh	kk	hh	kk	hh	kk	hh	hk	hk	hk	hk	hh	hk	hk
969726:468:+	<nnxnp>	{-1}	np	--	nn	np	np	nn	np	np	nn	np	nn	np	nn	np	np	nn	nn	nn	np	np	nn	np	--	nn	np	np	np	nn	np	nn	nn	--	nn	--	nn	np	nn	np	nn	np	nn	nn	nn	np	np	np	np
970586:103:+	<nnxnp>	{-1}	np	np	nn	np	np	nn	np	np	nn	np	nn	np	nn	np	np	nn	nn	nn	np	np	nn	np	np	nn	np	nn	np	nn	np	nn	nn	np	nn	np	nn	np	nn	--	nn	np	np	nn	nn	np	np	np	np
970946:122:+	<nnxnp>	{-1}	np	np	nn	np	np	nn	np	np	nn	np	nn	np	nn	--	np	nn	nn	nn	np	np	nn	np	np	nn	nn	nn	np	nn	nn	nn	nn	np	nn	np	nn	np	nn	np	nn	np	np	nn	nn	np	np	np	np
971396:373:+	<nnxnp>	{-1}	np	np	nn	--	np	nn	np	np	nn	--	nn	np	nn	np	np	nn	nn	nn	np	np	nn	np	np	nn	nn	nn	np	nn	nn	nn	nn	--	nn	np	nn	np	nn	np	nn	np	np	nn	nn	np	--	np	np
971473:477:+	<nnxnp>	{-1}	np	np	nn	np	--	nn	np	np	nn	np	nn	np	nn	np	np	nn	nn	nn	np	np	nn	np	np	nn	nn	nn	np	nn	nn	nn	nn	np	nn	np	nn	np	nn	np	nn	np	np	nn	nn	np	np	np	np
972559:262:-	<hkxhk>	{01}	kk	kk	hh	kk	kk	hh	hk	kk	hh	kk	hk	kk	hk	hk	kk	hh	hk	hk	kk	kk	hk	hk	kk	hk	hh	hh	hk	hk	hk	hk	hh	kk	hk	kk	hh	kk	hk	hk	hh	kk	kk	hk	hk	hk	kk	hk	hk
972615:24:+	<nnxnp>	{-0}	nn	nn	np	nn	nn	np	nn	nn	np	nn	np	nn	np	nn	nn	np	np	np	nn	nn	np	nn	nn	np	np	np	nn	np	np	np	np	nn	np	nn	np	nn	nn	np	np	nn	nn	np	np	nn	nn	nn	nn
975279:12:+	<nnxnp>	{-0}	np	nn	--	nn	nn	np	nn	nn	np	nn	np	nn	np	nn	nn	--	np	np	nn	nn	np	--	nn	np	np	np	nn	np	np	np	np	nn	np	nn	np	nn	nn	np	np	nn	nn	nn	np	nn	np	nn	nn
977259:157:+	<nnxnp>	{-0}	np	nn	np	nn	nn	np	nn	nn	np	nn	--	nn	np	nn	nn	np	np	np	nn	nn	np	np	nn	np	np	np	nn	np	np	np	np	nn	np	nn	np	nn	nn	np	np	nn	nn	nn	np	nn	nn	nn	nn
980911:278:+	<hkxhk>	{10}	hk	hh	kk	hh	hh	hk	hk	hh	kk	hh	hk	hh	hk	hk	hh	hk	hk	kk	hh	hh	hk	hh	hh	hk	hk	hk	hk	kk	hk	hk	hk	hh	kk	hh	kk	hh	hh	hh	kk	hh	hh	hk	hk	hh	hh	hk	kk
983979:58:-	<nnxnp>	{-1}	nn	np	nn	np	np	nn	np	np	nn	np	nn	np	nn	np	np	nn	nn	nn	np	np	nn	nn	np	nn	nn	nn	np	nn	nn	nn	nn	np	nn	np	nn	np	np	np	nn	np	np	np	nn	np	np	np	nn
984802:89:+	<nnxnp>	{-1}	nn	np	nn	nn	np	nn	np	np	nn	np	nn	np	nn	np	np	nn	nn	nn	np	np	nn	--	np	nn	nn	--	np	nn	nn	--	np	np	nn	np	nn	np	np	np	nn	nn	np	--	nn	np	--	nn	nn
985295:220:-	<nnxnp>	{-1}	nn	np	nn	--	np	nn	np	np	nn	np	nn	np	nn	np	np	nn	nn	nn	np	--	nn	nn	np	nn	nn	nn	np	nn	nn	nn	np	np	nn	np	nn	np	np	np	nn	nn	np	np	nn	np	np	nn	nn
986188:41:+	<nnxnp>	{-1}	nn	np	nn	np	np	nn	np	np	nn	np	nn	np	nn	np	np	nn	nn	nn	np	--	nn	nn	np	nn	nn	nn	np	nn	nn	nn	np	np	nn	np	np	np	np	np	nn	nn	np	--	nn	np	np	nn	nn
987079:133:+	<lmxll>	{0-}	lm	ll	ll	lm	lm	lm	ll	lm	ll	lm	lm	ll	lm	lm	lm	lm	lm	ll	lm	lm	lm	lm	lm	lm	lm	lm	ll	ll	lm	lm	lm	ll	ll	lm	ll	lm	ll	ll	ll	ll	lm	ll	lm	ll	lm	ll	ll
987088:157:-	<nnxnp>	{-1}	nn	np	nn	np	np	nn	np	np	nn	np	nn	np	nn	np	np	nn	nn	nn	--	np	nn	nn	np	nn	nn	nn	np	nn	nn	nn	np	np	nn	np	np	np	np	--	nn	nn	np	np	nn	np	np	nn	nn
987693:52:-	<lmxll>	{1-}	ll	--	lm	ll	ll	ll	lm	ll	lm	ll	ll	lm	ll	ll	ll	ll	ll	lm	ll	ll	ll	ll	ll	ll	ll	ll	lm	lm	ll	ll	ll	lm	lm	ll	lm	ll	--	lm	ll	lm	ll	lm	ll	lm	ll	lm	lm
988452:11:+	<lmxll>	{1-}	ll	lm	lm	ll	ll	ll	lm	ll	lm	ll	ll	lm	ll	ll	ll	ll	ll	lm	ll	ll	ll	--	ll	ll	ll	ll	lm	lm	ll	ll	ll	lm	lm	ll	lm	ll	lm	lm	ll	lm	ll	lm	ll	lm	ll	lm	lm
989920:26:+	<lmxll>	{1-}	ll	lm	lm	ll	ll	ll	lm	ll	lm	ll	ll	lm	ll	ll	ll	ll	ll	lm	ll	ll	ll	ll	ll	ll	ll	ll	--	lm	ll	ll	ll	lm	lm	ll	lm	ll	--	lm	ll	lm	ll	lm	lm	lm	ll	lm	lm
990211:539:+	<nnxnp>	{-1}	nn	np	nn	nn	nn	nn	np	np	nn	np	nn	np	nn	np	np	nn	nn	nn	np	--	nn	nn	nn	nn	nn	nn	np	nn	nn	nn	np	np	nn	np	np	np	np	np	nn	nn	np	np	nn	nn	--	nn	nn
990220:105:+	<lmxll>	{0-}	lm	ll	ll	lm	ll	lm	ll	lm	ll	lm	lm	ll	lm	lm	lm	lm	lm	ll	lm	lm	lm	lm	lm	lm	lm	lm	ll	ll	lm	lm	lm	ll	ll	lm	ll	lm	ll	ll	lm	ll	lm	ll	ll	ll	lm	ll	ll
[truncated: 1,120 more rows]
[truncated: 978 more columns]
