# Supplementary material for: Trait Mapping of Phenolic Acids in an Interspecific (Vaccinium corymbosum var. caesariense × V. darrowii) Diploid Blueberry Population
Source: Plants (Basel). 2023 Mar 16;12(6):1346. doi: 10.3390/plants12061346 (PMC10057043; doi:10.3390/plants12061346)
Supplement: Supplementary file 1 [file plants-12-01346-s001.zip › Table S8_16-4-5_physorder.map]

; 16-4-5 Physical order map
"; Mon, 2 May 2022, 17:58:09"
"; ngrp=12, nloc=2090"

group 1

838:537:-             0.000
880:65:+              0.573
2059:421:+            10.281
6141:10:+             11.562
6542:414:-            15.218
8012:124:-            18.578
8447:462:+            18.648
8554:631:-            19.107
9321:41:+             19.688
9397:8:+              20.128
9727:27:+             21.334
10320:296:+           21.764
10428:37:+            21.766
11523:205:-           22.303
11523:110:-           22.304
12180:112:+           24.655
13375:54:-            25.203
13906:184:-           27.165
14073:83:+            27.351
14309:196:+           27.897
14717:5:-             28.030
14716:10:+            28.187
14766:36:+            28.462
16173:530:-           30.167
16883:69:-            33.492
16882:383:+           33.594
17158:568:+           33.679
17377:369:-           33.946
17377:80:-            34.637
17880:128:+           37.407
25061:581:+           46.383
25061:657:+           46.945
26253:305:-           48.908
29386:42:-            53.802
29579:10:+            58.021
30395:566:-           59.281
30602:403:-           59.281
30803:563:-           62.445
32829:181:+           62.673
33421:113:+           63.237
33594:211:-           63.241
33594:74:-            63.244
34269:53:-            64.259
34641:115:+           64.386
35162:74:+            64.599
36076:67:+            65.324
36489:113:+           65.441
36584:134:-           65.874
36682:386:-           66.174
36682:338:-           66.174
37146:356:-           66.270
38765:25:-            67.096
39508:57:+            67.696
39515:135:-           68.097
39529:78:+            68.118
39529:99:+            68.153
39803:102:-           68.188
39803:87:-            68.188
39983:124:-           68.197
42080:437:-           68.349
42088:44:-            68.349
44143:32:+            68.350
46023:56:-            68.545
46050:230:+           68.624
46728:131:+           68.834
47421:360:-           69.332
48829:75:-            69.985
48913:28:-            70.920
51483:26:-            72.334
52762:124:+           74.145
55120:153:-           76.840
55525:217:-           78.635
55966:55:-            78.901
56088:51:+            78.940
56341:502:+           79.248
56975:625:+           80.834
57762:249:-           82.035
60207:44:-            85.216
61317:491:-           87.119
61316:508:+           87.316
62178:101:-           88.047
62651:88:-            89.144
63022:72:+            89.710
63978:48:-            90.448
64290:11:+            90.902
64501:27:+            91.314
65474:581:-           94.310
65752:354:-           95.409
66289:36:-            95.747
66443:64:-            96.135
66548:18:+            96.136
66673:96:+            96.470
67757:47:+            97.982
67820:80:+            100.123
69587:141:-           103.954
69586:21:+            104.269
69958:125:-           105.245
70151:22:+            106.654
70290:47:+            106.941
73374:171:-           108.556
74241:13:-            111.040
75114:106:+           112.226
75251:85:+            113.269
75251:322:+           113.812
77134:94:-            114.884
78669:64:-            116.808
79694:93:+            119.766
80373:236:-           120.381
81039:97:+            124.253
81045:34:+            124.268
81264:64:-            124.774
81946:187:-           125.761
83649:287:+           130.032
83864:22:-            130.041
86978:113:+           135.920
87629:440:-           137.455

group 2

91154:71:-            0.000
91210:108:-           2.355
91901:540:+           2.707
92218:41:+            2.861
92570:277:-           3.408
92629:11:-            3.635
92777:48:-            5.075
94279:132:-           5.314
94530:8:+             6.291
94611:201:-           7.196
95065:422:+           10.331
97147:58:+            10.979
97147:98:+            11.406
97302:17:-            11.840
97406:89:+            17.450
98562:114:-           19.381
98755:597:-           19.508
100536:139:+          24.350
103495:459:-          26.051
104489:182:-          27.895
104511:457:+          28.553
104910:35:+           28.720
104980:129:+          28.935
105015:74:-           28.991
105300:86:+           29.823
105693:375:+          29.895
105786:56:+           29.895
105850:80:-           30.196
105866:586:-          30.209
106021:528:-          31.160
106040:54:+           31.228
106040:315:+          31.392
107142:68:-           32.025
107461:106:+          32.876
107464:58:-           32.967
108434:110:-          35.278
108848:111:+          35.396
108869:604:+          35.807
109476:148:+          36.244
110693:100:-          38.058
110797:232:+          38.086
110921:86:-           38.199
112737:345:-          38.739
113794:161:+          40.353
115504:130:+          42.968
115548:87:+           43.587
117345:258:+          44.926
118559:354:-          46.034
120181:493:-          46.785
120185:98:+           46.913
121585:37:+           48.191
126708:471:-          51.126
134801:491:-          52.242
135805:138:-          53.330
136284:74:+           53.473
136448:13:+           54.835
136456:84:+           55.930
138543:529:+          56.957
139360:20:+           58.569
140389:131:-          58.768
140476:558:+          59.183
140595:140:+          59.242
140777:180:-          59.311
140777:81:-           59.315
140976:102:+          60.143
140976:238:+          60.284
141404:151:-          60.670
141404:51:-           60.899
141462:624:-          60.908
141904:15:+           61.482
142283:358:-          61.825
142430:147:-          62.208
142429:9:+            62.217
142429:161:+          62.737
142515:36:+           63.101
143322:152:+          63.202
143322:212:+          63.226
143329:447:-          63.252
143446:119:+          63.416
144146:80:+           64.133
144185:82:-           64.413
144262:98:-           64.536
144526:58:-           64.724
144698:400:-          65.000
145452:99:+           65.934
145475:396:+          66.065
145633:20:+           66.070
145633:86:+           66.075
145722:86:+           66.603
145972:89:+           66.652
146020:513:+          67.027
146065:139:+          67.028
146498:412:-          68.327
146497:6:+            68.327
146655:122:+          68.597
146718:85:+           68.610
146891:24:+           69.269
147113:610:-          69.765
147399:6:-            70.060
147630:138:+          70.816
149117:113:+          71.389
149394:52:-           71.949
149574:48:-           73.103
150816:517:-          74.155
152879:96:+           75.542
152995:69:-           75.898
159020:108:+          82.185
160067:16:+           86.136
161400:102:+          88.635
161811:103:-          89.469
162042:353:+          89.747
162262:101:+          90.074
162803:141:+          90.459
163813:122:-          91.911
163939:43:+           92.996
164239:47:+           94.180
164479:38:-           95.201
164990:114:+          96.067
165251:130:-          97.874
165265:13:+           98.012
165549:90:+           98.389
165720:121:-          98.679
165796:32:+           99.187
165951:83:-           99.279
166103:177:-          99.903
166419:327:-          100.197
169649:87:-           100.711
170775:230:-          107.931
171267:89:-           108.384
171386:502:-          108.982
171432:19:+           109.057
171432:99:+           109.102
171779:639:+          109.893
172005:446:+          110.787
173154:556:-          111.990
173874:49:-           113.598
174755:353:-          114.214
174980:44:-           114.728
175793:84:+           115.821
177456:23:-           117.261
177488:102:-          117.357
177488:87:-           117.557
177956:173:+          118.846
178006:101:+          118.894
178074:95:-           119.440
178929:310:-          119.913
178978:133:+          120.648
179262:59:-           121.177
179261:41:+           121.289
179261:46:+           121.289
179782:473:-          122.286
179781:166:+          122.364
180195:532:-          123.123
180479:135:-          123.163
180479:121:-          124.071
182890:348:-          127.851
184024:20:+           128.689
184528:73:+           129.735
184650:79:-           129.979
184941:378:-          131.029
185050:76:-           131.305
185094:14:+           131.487
185094:139:+          131.601
185138:29:+           131.868
185233:86:+           131.869
185539:431:-          132.260
185632:103:+          132.479
185675:12:-           132.931
186008:93:-           133.427
186480:114:+          134.441
186742:138:+          134.779
186742:416:+          134.873
187068:5:+            135.579
187149:363:-          135.768
187225:70:-           136.015
188049:45:+           137.575
188172:183:+          137.654
188172:61:+           137.654
188446:89:-           137.964
188473:208:-          138.174
188565:385:-          138.762
188680:75:+           139.984
188871:95:-           140.044
188971:286:+          140.303
189242:9:-            140.794
189857:101:+          141.474
190077:22:+           141.880
190285:138:-          142.786
190770:134:+          143.048
190983:358:+          144.150
191062:410:-          145.832
191353:54:-           146.441
191467:107:+          146.602
191467:309:+          146.602
191549:22:+           147.007
191675:32:+           147.263
191783:20:+           147.570
191963:99:+           147.578
192397:634:-          148.796
192408:48:+           149.060
192571:133:-          149.093
192788:152:-          149.460
193916:103:+          149.623
193933:251:-          149.883
194401:394:-          150.130
194400:213:+          150.594
194773:67:+           150.932
194773:418:+          151.338
194773:457:+          152.639
194954:20:-           152.645

group 3

195940:90:-           0.000
196030:346:+          0.893
196335:49:+           1.452
196414:11:-           1.522
196480:71:+           2.023
197153:72:+           3.451
197345:52:+           3.725
197782:63:+           4.800
197812:38:+           5.054
197877:103:-          5.088
198559:86:+           6.195
198643:194:-          6.415
198643:172:-          6.422
199124:90:+           6.579
199159:52:+           6.662
199296:547:-          7.393
199506:412:-          7.440
199891:105:+          9.052
199907:118:-          9.171
200071:24:+           9.495
200441:538:-          9.623
201089:215:-          11.339
201089:107:-          11.357
201204:132:-          11.843
201412:98:-           12.422
201648:125:-          14.035
201648:43:-           14.125
201697:72:-           14.209
201696:85:+           14.850
201926:38:+           14.924
202165:272:-          14.984
202299:416:+          15.158
202350:79:-           15.347
202350:69:-           15.425
202502:118:-          15.456
203562:128:+          17.100
203576:268:+          18.479
204552:400:+          19.977
204558:554:-          20.041
204598:323:+          20.198
205065:23:+           21.500
205065:341:+          22.429
206612:143:-          23.894
207513:66:-           24.886
207535:105:+          24.903
208762:95:-           26.087
209395:101:-          26.272
209963:60:+           27.895
210021:33:-           28.030
210311:197:+          28.532
210311:276:+          28.643
212787:180:+          31.723
212848:62:-           31.732
213200:145:-          33.122
213857:551:-          33.672
215175:6:+            35.949
215496:83:-           36.375
215532:18:+           36.483
217489:117:-          38.502
217652:7:+            38.669
217745:22:-           39.198
218305:141:-          40.038
218325:363:+          40.325
218870:234:-          40.911
220301:135:+          42.622
221201:104:-          47.341
221200:464:+          47.676
222148:34:+           48.887
222200:96:-           49.281
222261:14:-           49.491
222511:242:-          50.568
222513:267:+          50.843
222536:38:+           50.850
222704:328:-          51.002
223268:94:-           52.302
225918:105:+          56.276
226658:61:-           56.444
228794:500:-          60.102
228890:16:-           60.180
229640:9:-            61.413
231618:205:-          62.069
231685:197:-          63.873
231916:133:-          63.960
238726:92:-           64.136
239673:341:+          64.454
239673:332:+          64.454
240949:188:+          64.688
241811:7:+            65.811
241811:214:+          66.061
242268:23:+           66.193
242268:389:+          66.194
242722:103:-          66.763
242738:81:-           66.923
242738:78:-           66.946
242935:22:-           67.074
242984:11:-           67.350
243169:86:+           67.513
244213:224:-          67.838
245445:335:-          68.598
245445:298:-          68.635
246005:28:+           69.548
246149:55:+           69.628
246549:54:+           70.439
246567:341:+          70.492
246928:643:-          70.911
247142:103:-          71.316
247680:24:-           71.474
247734:9:-            71.978
247813:86:+           71.978
248069:109:-          72.391
248485:264:+          72.726
249171:17:-           72.856
249171:120:-          72.856
249176:116:-          72.922
249175:6:+            73.008
249279:108:-          73.050
249923:680:+          73.443
250557:523:-          75.140
250557:503:-          75.140
250572:352:+          75.401
250689:95:-           75.624
250816:104:+          76.154
250918:116:-          76.833
251675:74:+           77.972
252053:16:+           79.540
252193:502:-          79.634
252215:8:-            79.662
252249:44:-           79.727
252372:589:+          80.154
252706:86:-           80.698
252858:116:+          80.740
253034:232:+          81.144
253403:185:-          81.870
253465:32:+           82.220
253596:136:-          82.677
253766:33:-           83.491
255137:117:+          85.763
255189:127:+          85.775
255189:476:+          86.625
255498:611:+          86.638
255751:87:-           87.371
256057:506:-          87.452
256057:29:-           87.492
256091:152:-          88.229
256091:82:-           88.295
257493:88:+           88.397
257695:126:-          90.022
258783:163:-          91.781
259117:40:-           92.471
259117:87:-           92.471
259833:139:-          93.284
259833:39:-           93.307
260082:106:-          94.036
260357:487:-          94.270
260357:406:-          94.956
260496:224:-          95.324
260861:85:-           95.601
261302:553:-          96.143
261302:532:-          96.178
261301:82:+           96.390
261780:81:+           96.606
261876:36:+           96.610
262368:37:+           97.538
262368:436:+          97.641
262875:449:-          98.511
263596:75:+           99.091
264024:37:+           100.372
264077:40:+           101.336
264408:180:+          101.640
264478:66:-           101.743
264925:34:+           101.900
264925:115:+          102.170
265480:18:+           103.710
265624:26:+           103.912
265697:67:-           104.321
265910:42:-           105.167
266151:109:-          105.855
266623:103:+          106.015
266784:115:-          106.220
267220:162:+          107.056
267422:45:-           107.652
267833:120:+          107.702
268026:131:-          108.408
268124:158:-          108.564
268195:71:-           110.485
269620:76:+           110.785
269620:94:+           110.851
269974:119:-          111.862
270300:172:+          111.881
270723:54:+           112.599
270723:119:+          113.341
270723:612:+          113.788
270795:89:-           113.926
270988:252:-          114.511
271129:133:-          114.960
272051:159:-          116.290
272050:127:+          116.442
272054:126:-          116.519
272262:45:-           116.906
272262:21:-           117.257
272642:128:-          118.019
272967:462:+          118.449
272967:512:+          118.451
273275:511:+          118.790
273460:130:-          119.318
273786:139:-          119.650
274083:76:+           120.324
274763:105:-          121.433
274874:13:+           122.185
274874:31:+           122.185
274940:51:-           122.647
275085:83:+           122.717
275235:601:-          122.859
275803:123:-          123.135
276008:255:-          123.246
276008:232:-          123.274
276398:406:+          123.369
276398:470:+          123.421
276398:495:+          123.813
276622:597:+          124.278
276867:80:+           124.864
276871:529:+          124.937
276986:38:+           125.451
277107:18:-           126.662
277272:131:-          127.750
277272:114:-          127.843
277753:93:-           129.297
279992:38:+           130.091
280180:98:+           130.216

group 4

281090:8:+            0.000
281553:471:+          0.061
281638:660:-          3.950
282351:93:-           4.507
282473:106:+          4.520
283219:55:+           5.314
283900:144:+          5.390
284153:100:-          5.826
284174:134:+          7.241
284740:402:-          7.904
284740:306:-          8.723
285167:37:+           9.430
285920:26:+           9.586
286342:131:-          10.198
286341:120:+          10.457
286562:90:+           10.642
286566:494:+          10.891
286641:73:-           10.999
286696:393:-          11.347
287087:264:-          11.503
287246:119:+          12.357
287281:6:-            12.404
287322:77:+           12.536
287547:439:+          12.741
287978:535:+          12.856
287978:545:+          13.175
288548:385:-          14.063
288782:402:-          14.115
288823:68:-           14.311
289032:156:+          14.482
289059:464:-          14.525
289309:99:+           14.908
289897:66:-           15.882
290181:191:+          16.001
290285:70:-           16.481
291818:119:+          18.659
291826:136:-          19.179
291882:198:-          19.281
291990:232:-          19.742
292080:360:-          19.857
292847:74:+           20.705
292890:90:+           21.025
293711:73:-           22.240
293787:16:+           22.513
294159:72:-           23.880
295118:64:-           25.744
295219:207:-          25.794
295219:102:-          25.814
295541:34:+           26.213
296030:351:-          27.224
296067:90:+           27.576
296153:390:-          27.734
296686:25:+           28.825
296706:69:-           28.849
296961:137:-          31.265
296976:161:+          31.563
297847:88:+           31.567
297893:185:-          31.706
297933:124:+          32.810
299605:146:+          37.906
299650:166:+          38.107
301447:94:+           41.257
303559:112:-          42.907
304217:72:-           45.268
304411:58:+           45.337
304644:226:-          46.321
304800:51:+           47.236
305590:79:+           48.216
308353:546:-          50.547
308806:32:+           51.449
312744:109:+          56.904
313339:113:+          59.345
313628:10:+           60.881
313638:94:-           60.889
313846:9:-            61.025
315110:45:+           61.993
315110:509:+          62.039
315220:156:-          62.157
315809:290:-          62.549
316282:36:+           63.105
316586:556:-          63.551
317838:21:+           64.070
317838:23:+           64.219
317873:53:-           64.957
318143:173:+          65.119
319079:623:-          65.269
319079:100:-          65.579
319478:549:-          65.745
319793:59:+           66.308
319876:186:-          66.412
319876:73:-           66.691
320310:98:-           67.109
320870:88:-           67.392
322840:17:+           68.621
322927:92:+           68.645
323467:43:-           68.746
323466:64:+           68.830
324031:13:+           68.837
325208:395:-          68.902
325241:80:+           68.996
325241:20:+           68.996
325328:414:+          69.012
325794:616:-          69.056
326039:135:+          69.071
326039:498:+          69.071
327019:111:+          69.082
329867:416:-          69.120
329867:6:-            69.137
330042:230:-          69.152
331073:42:+           69.399
331600:6:+            69.935
331844:59:-           69.945
333965:18:+           70.185
333965:24:+           70.291
334485:96:-           70.545
334546:73:+           70.796
335013:45:+           70.806
335013:55:+           70.906
335013:217:+          70.921
335042:412:-          70.960
335042:404:-          70.961
335770:283:+          72.458
335898:318:-          72.911
337041:70:-           73.206
337363:29:+           73.714
337482:27:+           73.722
338035:132:+          74.875
339793:107:+          74.993
339876:445:-          75.157
340076:708:+          76.162
340548:98:+           76.311
341044:48:-           76.446
341087:144:+          76.551
341250:489:+          76.574
341600:56:+           77.762
341622:378:-          77.927
341837:39:+           78.220
342333:118:-          79.831
342332:92:+           81.567
343545:214:+          83.031
344968:75:-           85.329
344973:326:-          85.725
345178:95:-           86.027
345411:100:-          86.074
345858:92:-           86.292
346180:118:-          86.632
346180:112:-          87.930
346575:70:-           87.944
346592:423:+          88.264
347753:554:+          89.370
348164:114:+          92.433
348746:12:-           92.608
349124:86:+           93.229
349416:42:+           93.421
350004:96:+           95.054
350052:59:+           95.296
350493:130:-          96.279
350612:93:-           96.342
350998:257:-          96.772
350997:9:+            96.773
351282:72:-           96.856
351570:548:+          98.312
351605:67:+           98.554
352187:120:+          100.462
352187:161:+          100.462
352942:101:-          101.414
353511:162:-          102.281
353511:159:-          102.654
354646:131:-          102.880
354645:472:+          103.227
356799:106:-          106.019
357176:141:+          106.580
357184:92:-           106.581
357183:560:+          106.718
357916:150:-          107.593
358142:458:-          108.287
358142:453:-          109.487
359224:324:+          111.254
360208:434:-          111.332
360709:352:+          113.569
360709:60:+           113.569
361331:280:-          114.512
361604:187:-          114.763
361993:222:+          115.555
361993:230:+          117.043
362052:108:-          117.123
362310:44:+           118.550
362500:50:+           118.809
362893:146:-          120.276
365019:114:-          120.704
365300:36:+           122.079
365300:87:+           122.096
365320:78:+           124.128
367179:77:-           125.211
367224:153:+          125.659
367371:148:+          125.758
367416:71:+           126.365
367491:36:+           127.036
367708:444:-          127.158
367708:56:-           128.917
367707:21:+           128.989
367866:251:+          129.347

group 5

368841:591:+          0.000
368973:255:-          1.530
369122:33:-           1.624
369239:55:+           1.640
369421:106:-          1.866
369595:7:+            1.981
369616:326:+          2.374
369829:110:+          2.623
369840:453:+          2.748
370169:70:+           2.886
370466:111:-          3.739
370466:36:-           3.961
370481:206:-          3.991
370566:120:+          4.075
371517:319:+          7.668
371835:43:-           8.451
372065:109:+          8.895
372304:62:+           9.008
372304:546:+          9.009
372381:146:-          9.724
372381:16:-           9.839
372694:111:+          10.600
373198:226:+          11.838
374686:127:+          16.085
375191:102:+          16.287
375191:178:+          16.705
375678:146:-          18.031
376645:12:+           19.508
376708:69:-           20.028
376712:567:+          20.141
376829:108:+          20.184
377441:119:-          20.880
377594:137:-          22.594
377608:379:+          24.290
377692:38:+           24.691
378027:55:-           25.568
378463:169:-          26.446
378464:258:+          26.451
380414:73:+           29.072
380414:194:+          30.443
381623:472:+          31.242
382120:69:+           31.810
382386:103:-          32.937
386400:130:+          40.710
388479:28:-           42.471
388546:43:-           43.397
391447:60:-           50.487
391880:183:+          50.736
391926:44:+           50.861
391963:122:-          50.931
391963:84:-           51.162
392153:453:+          51.407
395856:62:-           51.428
398813:468:+          56.329
399316:373:+          57.708
399904:9:-            57.824
400430:602:-          57.859
400430:15:-           58.860
401413:159:+          59.500
402218:29:+           60.037
404353:89:+           62.390
404916:95:+           63.089
404916:19:+           63.089
404916:279:+          64.225
405864:366:+          65.180
406758:129:-          65.257
407206:360:-          66.547
407206:17:-           67.222
407639:114:+          67.441
407918:128:+          68.106
408059:25:+           68.372
408654:85:+           69.546
409055:25:+           69.764
409355:31:-           70.124
410595:154:-          70.619
411863:54:+           71.558
411863:60:+           72.034
412528:238:+          72.399
412528:103:+          72.399
413227:57:-           72.749
413362:483:-          73.031
413853:172:-          73.189
413853:156:-          73.202
414107:127:-          73.204
414140:44:+           73.261
414232:181:-          73.262
414261:52:+           73.339
414371:113:-          73.369
414493:61:+           73.556
415014:366:-          73.960
416089:281:-          74.077
416089:262:-          74.077
419046:58:-           74.131
419372:75:+           74.469
419715:134:+          79.666
428852:73:+           79.711
429156:52:+           82.876
432489:132:-          84.483
433408:70:-           85.058
433408:52:-           85.182
433532:382:-          85.542
433861:7:+            85.755
435016:105:-          89.086
436475:43:+           89.934
437306:154:-          91.178
437360:114:-          92.782
437453:100:-          92.896
439461:49:+           96.189
439574:93:-           96.349
439586:32:+           96.380
439586:72:+           96.380
440206:90:-           96.575
440206:46:-           96.575
440227:433:+          96.601
440362:22:+           96.982
440979:46:-           97.269
440988:62:-           98.531
441101:490:-          98.539
441411:408:-          99.326
442704:64:+           99.711
443289:35:+           102.184
443426:255:-          102.270
443426:183:-          102.830
443825:552:-          103.132
443858:455:-          103.228
443958:587:-          103.427
444106:87:+           104.404
444437:45:+           104.481
445479:25:-           106.109
445478:22:+           106.411
445540:93:-           106.691
445540:79:-           106.721
446128:89:-           108.310
446128:28:-           108.652
446602:5:-            109.632
446615:97:+           109.660
447672:23:+           109.862
447672:55:+           109.876
447921:214:-          110.604
448711:164:-          111.871
448711:8:-            111.889
448965:130:+          112.580
449967:8:-            113.980
449981:16:+           114.108
450283:176:-          114.656
450775:126:+          115.134
450980:182:-          115.704
451278:39:-           116.100
451278:25:-           116.100
451531:10:+           117.613
452175:72:-           119.544
452891:584:+          119.729
453088:98:-           122.575
453383:20:+           122.683
454257:71:+           124.282
455300:131:+          130.413
457525:103:-          130.521
457681:21:-           131.184

group 6

459479:124:+          0.000
459529:34:-           0.659
459713:113:-          1.129
459713:15:-           1.209
459835:37:+           2.005
460256:321:+          2.285
460393:203:-          3.061
460606:44:+           3.875
461325:260:+          4.104
461703:266:-          4.472
462052:399:-          4.615
462223:111:-          5.447
462505:15:+           6.088
462515:400:-          6.094
463265:83:+           6.166
463265:87:+           6.775
465243:39:-           7.947
465378:91:+           8.115
465386:121:+          8.342
465783:106:+          8.489
465783:136:+          8.491
466806:82:+           8.495
467814:121:+          9.509
469578:578:-          11.311
470318:5:+            12.809
471060:296:+          13.228
472389:68:-           13.695
479646:481:-          14.691
479646:53:-           15.344
480713:116:+          16.006
481070:65:+           17.199
481738:31:-           17.268
481865:565:+          18.503
482229:186:+          18.738
484007:27:+           20.178
485276:125:-          21.854
485533:27:-           21.979
486495:63:+           23.274
486637:67:+           23.913
486804:9:+            23.959
486857:76:+           24.012
487555:49:+           25.133
487835:17:+           25.997
487858:238:-          26.012
487858:174:-          26.096
488210:120:-          26.727
488277:307:-          26.810
488373:348:-          26.917
488373:129:-          27.200
488624:17:+           27.799
488624:77:+           28.308
488952:446:-          28.431
488952:433:-          28.480
489032:38:+           28.952
489040:186:+          29.848
489367:7:+            30.917
489367:464:+          31.477
489736:106:-          31.753
490199:412:-          32.262
491179:33:-           33.665
491228:128:+          34.908
491326:39:+           34.965
491728:130:+          35.554
492276:8:+            35.932
492276:105:+          36.504
492968:411:+          36.760
492968:468:+          37.214
493718:113:-          37.988
494032:112:+          38.937
494086:379:+          38.946
494453:42:-           41.460
494764:56:+           42.366
495382:32:+           42.584
495415:513:+          42.625
496708:338:+          43.756
496905:119:-          44.235
497291:94:-           44.515
497298:167:-          44.667
497298:128:-          44.732
498019:299:-          46.009
498019:264:-          46.224
498354:237:-          46.567
498421:423:+          46.709
500243:103:-          50.590
500887:99:+           51.238
500887:381:+          51.238
501392:145:+          51.999
501590:139:-          52.857
501923:196:+          53.270
501950:114:-          54.033
502381:576:-          54.074
502381:522:-          54.830
503628:11:+           56.845
503966:414:+          57.287
504012:18:+           57.360
504012:448:+          57.558
504350:101:-          58.303
504452:229:-          58.681
505218:608:-          60.232
506368:33:-           62.057
507053:25:+           63.228
508759:555:+          65.493
509899:190:-          65.799
510266:39:+           66.444
512072:57:-           67.426
512598:52:+           69.036
512888:201:-          69.237
512887:75:+           69.306
512892:116:-          69.505
513553:90:+           69.915
513873:64:-           70.422
513890:193:-          70.539
514088:20:-           71.287
514161:113:+          71.847
514678:59:+           71.977
515128:38:+           72.805
515269:70:-           73.201
515603:633:-          73.434
515631:100:-          73.496
516288:227:-          74.375
516742:508:-          75.609
516742:63:-           76.348
517294:34:+           77.714
518718:501:+          79.714
518824:26:-           80.274
519445:129:+          81.050
519691:299:+          81.283
520443:23:+           82.031
520443:544:+          82.909
520446:75:+           82.910
520494:91:+           83.779
521891:108:+          84.954
522105:5:+            86.108
522105:37:+           86.446
524438:460:-          89.022
524855:20:-           90.750
524995:11:-           92.391
525271:113:-          92.709
525581:486:+          93.180
525921:102:-          93.676
526043:125:-          94.166
526303:58:+           94.852
526914:406:+          95.380
527006:607:-          95.655
527006:507:-          95.886
527116:82:+           96.270
527239:518:-          96.403
527468:137:+          96.564
527742:106:+          97.410
527865:114:-          97.545
528907:22:-           98.649
529037:143:+          98.849
529417:51:+           98.943
529421:208:-          99.335
529755:118:-          99.499
530117:124:-          99.735
530250:95:+           100.202
530697:272:+          101.246
531044:46:+           102.284
531052:608:+          102.347
531102:287:-          102.348
531238:116:-          102.350
531295:537:-          102.579
531353:154:-          102.768
531353:188:-          102.768
531549:33:+           103.221
531549:85:+           103.337
531549:122:+          103.340
531549:129:+          103.345
531623:34:+           103.485
531864:160:-          103.905
531946:37:-           104.040
532056:78:+           104.145
532233:30:+           104.317
532462:96:-           104.443
532487:110:-          104.519
532675:444:-          105.193
532782:46:+           105.413
532845:114:+          105.530
532845:65:+           105.530
533124:207:-          105.980
533191:84:+           105.982
533443:88:-           106.484
533443:516:-          106.484
533451:100:+          106.570
533514:463:+          106.810
533690:162:+          108.015
534122:210:+          108.151
534222:82:+           108.722
534346:69:-           108.937
534370:116:-          109.618
534896:197:+          110.122
535180:168:-          110.213
535348:68:-           110.787
535501:13:-           111.108
535501:22:-           111.108
535749:98:-           111.298
535911:130:-          111.396
535911:20:-           111.603
536537:57:+           111.910
536758:127:+          112.860
536758:87:+           112.860
536824:125:-          113.079
536872:44:+           113.579
536953:106:-          113.835
536953:41:-           113.849
537011:25:+           114.188
537516:36:-           114.258
537763:110:-          114.610
537824:12:+           114.780
538291:117:+          115.501
538753:15:+           116.797
539737:22:-           117.368
539875:15:+           117.771
541296:185:-          117.872
541295:118:+          117.917
541307:26:+           118.171
541640:124:+          118.582
541695:78:+           118.652
541695:172:+          121.225
542189:108:+          121.479
543299:92:+           121.977
543299:311:+          125.485
543405:48:-           125.620
543411:135:+          134.359

group 7

543778:12:-           0.000
543939:15:-           0.172
544295:80:+           0.324
544400:89:+           0.380
544904:487:-          0.390
544952:35:+           0.605
544971:82:+           1.223
545321:292:-          2.305
545476:119:+          2.350
546108:270:+          3.177
546527:38:+           4.666
546563:463:-          4.733
546572:469:+          4.787
546991:72:-           6.035
547832:252:-          7.950
548549:51:-           8.833
549088:439:+          10.185
549199:113:-          10.193
549508:434:-          11.234
549508:98:-           11.301
549681:63:+           11.610
549698:275:-          11.675
549860:7:+            12.062
550944:124:-          13.646
551146:51:+           15.362
551627:245:+          16.128
551672:19:+           16.310
551988:131:-          17.198
552173:574:-          17.226
552173:550:-          19.933
552173:527:-          20.299
552768:111:-          21.175
554765:225:-          21.539
554774:161:-          21.744
555014:6:+            22.479
556062:34:-           24.344
556095:32:-           24.617
556815:347:-          25.667
557725:30:-           28.837
559105:221:-          30.787
559107:39:-           30.869
559283:98:+           30.967
559327:63:-           31.269
561713:51:-           37.373
562033:52:+           41.974
564351:86:-           44.230
566265:439:+          44.355
567493:27:-           46.797
569836:55:+           50.084
571587:139:-          51.020
572821:15:+           52.350
572875:101:+          52.448
573221:156:-          52.452
574433:133:+          54.014
574433:176:+          54.564
576021:639:-          54.715
576525:131:-          54.846
576768:78:-           54.875
577116:461:+          55.123
577903:10:+           55.175
578004:326:+          55.175
581523:108:-          55.195
582377:82:+           55.231
582470:105:+          55.255
582938:438:-          55.323
582938:125:-          55.360
583049:341:-          55.362
583078:87:-           55.862
583776:172:-          55.869
584480:26:-           56.864
584644:411:+          57.226
584680:317:-          57.253
585874:90:-           58.301
586588:110:+          58.311
588225:292:+          60.187
591183:501:-          62.786
593785:316:-          65.308
593868:70:+           65.638
594247:33:-           66.931
594452:88:-           67.478
595456:220:+          68.269
595752:7:-            68.432
596398:535:+          70.203
596562:32:-           71.395
596881:40:-           73.640
600532:14:-           75.563
600531:5:+            77.781
600935:130:+          78.280
602477:107:+          81.136
602943:259:-          82.321
603048:463:+          82.335
603462:472:+          82.423
606067:163:+          85.435
606514:117:-          86.534
606548:110:-          87.379
606883:124:-          88.466
608295:96:+           90.242
608323:416:-          90.479
608410:57:+           91.676
608531:54:+           91.981
608767:60:+           93.214
608855:74:-           93.224
609104:99:+           94.061
609157:504:-          94.136
610147:74:-           96.219
610209:359:+          96.393
610454:289:-          96.928
610930:109:-          97.789
612376:84:-           99.448
613325:44:+           102.045
614141:64:+           103.782
614314:134:-          104.302
614314:10:-           105.103
614612:126:-          106.130
614958:539:+          106.155
614974:87:-           106.401
615517:35:-           107.067
615524:11:+           107.390
615562:80:+           108.176
616265:67:-           108.404
616881:119:-          109.122
616962:130:-          109.575
617131:131:+          110.224
617209:678:-          110.293
618379:117:-          110.483
618379:53:-           111.575
618426:578:-          111.795
618426:531:-          111.795
618671:42:+           112.283
618759:114:+          112.836
618814:135:-          112.956
618939:546:+          113.339
619291:187:-          113.400
619400:242:-          113.581
619997:10:-           113.828
619997:17:-           113.828
620032:388:+          113.857

group 8

620497:54:-           0.000
620626:122:+          0.116
621636:15:+           1.014
621800:169:+          1.231
621969:408:+          1.740
622343:442:+          3.257
622368:432:+          3.404
622759:82:+           3.669
623069:46:-           4.400
623349:92:-           5.798
623958:109:+          7.308
624406:130:+          7.556
624748:28:+           7.696
624830:8:+            7.988
624830:63:+           8.197
624830:69:+           10.027
626502:18:+           10.545
626701:595:-          12.766
626704:61:+           12.830
626704:108:+          15.215
626719:337:-          15.261
626719:60:-           15.261
627643:136:+          16.064
627747:400:-          16.459
627747:11:-           16.556
627965:107:+          17.590
628427:135:+          19.117
628483:73:-           20.345
628559:340:+          20.771
629621:117:-          21.921
629793:342:-          22.577
630136:11:+           22.743
630434:180:-          23.069
630556:220:-          23.746
630702:451:-          23.839
630808:112:+          24.441
630808:315:+          24.441
631446:65:+           25.634
631682:9:-            25.801
631845:110:+          25.937
631845:139:+          26.026
632156:93:+           26.409
632939:52:+           26.739
632939:121:+          27.315
633195:416:-          27.353
633239:625:-          27.554
633471:33:-           27.601
633470:456:+          27.665
633613:299:-          28.514
633682:52:+           28.749
634214:76:+           29.319
634395:95:-           30.554
635232:105:-          31.075
635232:68:-           31.082
635414:9:+            31.544
635837:50:+           31.718
635926:222:-          31.792
636056:60:+           32.681
636361:20:+           33.138
636611:93:-           33.381
636634:55:+           33.606
636799:239:-          33.986
637228:35:-           35.057
638447:378:+          36.740
638447:385:+          36.913
639183:345:+          38.019
639205:97:+           38.021
639773:553:-          38.803
639773:108:-          39.363
639962:110:-          39.586
640042:47:+           39.793
640137:98:+           40.350
640848:128:-          40.908
640848:118:-          41.356
641471:102:+          41.557
641471:531:+          41.665
641560:41:+           41.854
641652:61:-           42.146
641683:560:-          42.545
641683:82:-           42.919
642408:85:-           43.102
642408:66:-           43.119
642768:215:-          43.934
642771:48:+           44.246
643180:73:+           45.352
643276:47:+           45.940
643276:83:+           45.962
643751:73:-           46.952
643751:35:-           47.840
644223:90:-           48.207
644399:78:+           49.405
644954:379:-          50.236
644954:297:-          50.518
645963:356:-          52.661
645963:328:-          52.661
646061:101:-          52.813
646061:62:-           52.815
646061:34:-           53.061
646439:6:+            53.304
646439:38:+           53.364
646439:401:+          53.645
646484:337:-          53.870
646620:8:+            54.407
646620:107:+          54.538
646620:456:+          54.991
646816:102:-          55.037
647610:91:+           55.965
647633:40:-           58.452
647653:423:-          58.464
647797:128:-          58.542
647903:195:-          58.577
648874:71:+           59.413
648949:44:-           59.455
649030:30:+           60.447
649030:134:+          60.647
649073:87:+           62.106
649210:28:+           62.370
649395:162:-          63.737
652309:143:+          63.811
652719:577:-          65.537
653310:99:-           66.013
653310:22:-           67.730
653442:9:-            67.785
653485:161:-          68.163
653485:93:-           68.377
655113:383:-          68.934
655956:125:+          69.131
656212:334:-          70.409
657287:508:-          70.855
657287:131:-          70.881
657590:119:-          71.137
657678:565:+          71.433
659008:119:-          71.506
659008:110:-          71.577
659254:88:-           72.257
659397:122:-          72.336
659936:109:+          72.568
660442:84:+           72.607
660815:249:-          72.607
660869:126:-          72.610
660869:33:-           72.616
666668:85:+           72.687
666668:19:+           72.687
667845:248:-          72.715
668126:272:-          72.773
669891:286:-          73.201
670091:44:+           73.270
670376:115:+          73.337
670927:78:+           73.606
671572:68:+           74.813
671572:139:+          74.821
671773:285:+          76.336
675720:118:-          77.170
675831:618:-          77.601
675831:57:-           77.647
676308:65:+           79.001
676713:115:-          79.083
676713:99:-           79.246
677441:466:-          79.758
677440:199:+          79.828
677841:471:+          80.657
679129:178:-          80.824
679903:96:+           81.359
680138:276:+          81.666
680733:44:+           84.137
681673:23:+           84.494
681737:144:-          84.706
681802:568:+          85.102
682273:130:-          85.455
682725:89:+           85.735
682914:323:-          86.304
683132:598:-          87.775
683364:205:-          88.412
683492:96:-           90.176
683724:114:+          90.412
685011:344:+          91.733
686361:362:-          92.664
686527:112:+          94.285
686532:13:-           94.466
687161:101:-          95.449
687486:426:-          96.111
687485:451:+          96.254
689427:162:-          100.641
689731:488:-          100.819
689732:39:+           100.820
690241:223:+          101.072
690315:57:-           101.167
690436:170:+          101.170
690436:203:+          101.776
691465:110:-          104.384
692043:10:-           105.840
692371:365:-          107.234
692781:29:+           107.873
695603:15:-           109.363
697264:125:+          111.872
697275:77:+           112.660
697640:182:-          113.218
697640:120:-          113.260
697640:89:-           113.268
698770:33:-           122.264
702350:407:-          122.285
702474:573:+          123.071
702553:162:-          123.555
703849:567:-          124.892
703964:91:-           125.424
704311:542:-          126.444
704991:36:-           126.834
705212:33:+           127.309
705537:449:+          127.333
705558:5:+            127.527
705564:117:+          128.028
705654:260:-          128.032
705665:601:-          128.376
705860:71:-           128.661

group 9

706375:390:-          0.000
706599:15:+           6.794
707150:93:-           7.682
707661:39:-           8.718
708384:133:+          10.195
708852:14:-           12.574
709036:127:+          12.975
709036:650:+          12.976
709280:240:+          15.057
709981:44:+           15.813
711713:92:-           18.686
714355:55:+           21.167
715744:39:-           24.007
715786:24:+           29.949
719457:79:-           31.356
720079:18:+           33.493
720079:60:+           33.494
720221:126:-          34.070
720221:94:-           34.301
720826:35:-           35.790
720882:54:+           36.236
721608:114:-          42.685
724236:122:-          43.584
724372:506:+          44.060
724784:32:+           45.966
724843:305:-          46.345
725449:83:-           46.404
725724:153:-          46.927
725792:14:+           48.477
726360:35:-           49.551
726721:108:+          49.919
726826:31:-           50.215
726825:96:+           50.488
728661:105:-          51.159
728747:101:-          51.217
728747:71:-           52.402
730796:560:-          53.925
730796:125:-          54.461
733584:110:-          57.684
734240:21:+           58.395
734240:216:+          58.449
734481:15:-           58.830
734480:100:+          58.851
734482:81:+           58.912
734559:213:-          58.988
734654:299:+          59.000
735321:144:+          59.025
735909:117:+          59.924
736457:10:+           60.858
737405:146:-          61.615
737405:44:-           61.688
738467:141:-          63.579
738682:42:+           64.286
738682:70:+           64.940
739879:111:+          65.944
739969:38:-           66.918
742469:97:+           67.020
744655:113:+          67.599
745059:362:+          67.935
750505:18:+           68.062
752902:84:+           69.808
752902:121:+          69.808
753430:99:-           70.252
753889:32:-           70.557
754076:168:+          70.691
754427:70:-           71.094
754794:138:-          72.255
756817:554:-          74.730
758445:28:-           77.115
759580:94:+           78.512
759621:162:-          78.921
759856:74:+           79.216
762164:30:-           80.949
762212:269:+          81.198
762808:249:+          82.290
763665:118:-          84.314
763991:114:+          85.171
764566:439:+          85.999
766952:20:+           89.131
767338:70:+           89.789
767428:33:+           90.018
767428:491:+          90.452
769370:213:+          93.113
770103:50:+           93.311
770540:456:+          94.468
770895:151:-          95.201
771102:381:+          95.534
771366:124:+          96.201
771856:55:+           98.249
772050:24:+           98.944
772432:26:-           99.650
772469:42:-           100.081
772468:13:+           100.149
772482:324:+          100.149
772498:124:+          100.157
772564:109:-          100.167
772627:181:-          100.435
772695:312:+          101.125
772726:49:-           101.125
772995:105:+          102.303
773075:99:+           102.458
773075:128:+          102.463
773085:113:-          102.633
773085:79:-           102.651
773723:180:-          102.666
773749:159:+          103.288
773749:170:+          103.891
774187:108:-          104.639
774227:51:+           104.756
774477:118:-          105.353
775257:205:-          106.290
775574:84:+           107.232
775651:158:-          108.253
776359:69:+           109.570
777036:332:+          111.204
777301:111:+          111.399
777857:43:+           112.226
777857:92:+           112.380
778233:350:+          113.838
778543:112:+          113.907
778729:69:+           114.312
780452:88:+           117.674
781753:602:-          118.700
781765:361:+          119.562
782851:68:+           121.200
782851:325:+          121.535
782990:513:+          121.587
783000:22:-           121.897
783053:54:+           122.011
784126:95:-           123.014
784404:421:-          124.344
784498:53:-           124.477
784623:105:-          124.778
784723:167:-          124.783
785312:71:-           125.134
785391:368:-          125.187
785391:77:-           125.187
785506:137:-          125.427
785506:39:-           125.427
785627:36:+           125.439
785627:248:+          125.473
786056:105:+          126.292
786056:522:+          126.871
786980:46:+           127.409
787029:21:+           128.232
787978:67:+           128.653

group 10

788948:74:-           0.000
789154:83:+           0.538
789241:53:-           1.078
789368:80:-           1.094
789726:303:+          1.235
789873:33:-           2.417
790009:56:-           2.600
790242:243:+          2.814
790313:20:-           2.886
790359:131:+          3.077
790548:283:+          3.476
791025:690:+          3.850
791030:38:+           4.049
791030:72:+           4.309
791238:426:+          5.255
791367:493:+          5.625
791905:100:+          5.837
791936:33:+           6.413
791936:181:+          6.569
791936:292:+          6.591
792661:187:-          7.470
792803:534:+          7.970
792876:95:+           8.019
792912:86:+           8.387
793089:49:-           8.419
793137:116:-          9.033
793499:25:+           9.296
793499:93:+           9.656
793616:545:+          9.806
793701:48:+           9.842
793745:187:-          9.857
793853:147:+          9.876
794576:538:-          11.371
795140:100:-          12.512
795140:75:-           12.861
795300:544:+          13.292
795967:16:-           14.069
796059:442:+          14.427
802877:124:+          29.119
806516:61:+           34.388
808858:97:-           37.659
810843:45:-           43.317
811021:138:+          44.015
811235:127:-          44.338
812705:121:-          47.490
812731:42:-           47.491
813236:94:-           48.333
814191:33:-           48.392
814739:523:-          49.139
814739:48:-           49.728
814823:96:+           50.459
816018:93:-           51.139
816222:18:+           51.572
816415:130:+          52.161
816511:463:-          52.830
816511:53:-           52.957
816732:13:-           53.551
816785:129:+          53.824
816831:137:+          53.876
817847:542:+          55.701
818400:10:+           56.247
818400:84:+           56.249
820952:134:+          60.694
820995:263:-          60.779
821204:121:+          61.283
821214:115:-          61.723
821214:95:-           62.201
821929:128:+          62.244
821929:194:+          62.726
822633:386:+          63.006
823288:493:-          63.959
824424:158:+          65.465
824692:10:+           66.160
824792:57:+           66.369
825415:528:+          67.560
825711:119:+          68.547
825770:66:+           69.357
827974:52:+           69.797
828329:142:+          71.002
828559:205:-          71.607
828635:447:-          71.626
829110:166:+          72.189
830337:378:-          72.226
831375:35:-           72.228
831374:136:+          72.228
831374:50:+           72.228
832148:69:-           72.244
832760:676:-          72.279
833976:48:+           72.590
834026:34:-           76.452
842396:83:-           79.543
842812:45:-           80.425
845676:41:-           83.322
846626:93:-           84.015
847305:78:-           84.523
850401:653:-          89.464
852597:358:+          92.463
853187:53:-           92.927
853192:10:+           93.043
853192:15:+           93.217
853381:394:+          93.220
853901:206:+          95.141
853985:65:-           95.176
854208:102:+          95.732
854208:333:+          95.925
854523:616:+          95.945
854843:253:-          96.228
854843:92:-           96.615
855026:150:-          96.997
855026:140:-          97.759
856384:223:-          98.811
858665:99:-           101.319
861036:568:+          105.259
861276:108:-          105.571
862461:461:+          108.488
863476:277:-          109.859
863944:476:+          110.591
864091:10:+           111.059
864096:7:+            111.464
864802:67:+           113.180
864802:72:+           114.253
866864:89:+           117.244
866864:309:+          118.055
866864:393:+          118.579
867264:10:-           119.012
868537:20:-           120.879
868796:535:-          121.450
868812:129:+          121.560
869666:30:+           123.063
869832:239:-          123.124
869916:27:+           124.181
870028:125:-          124.572
870051:257:-          125.959
870152:124:-          129.244

group 11

870850:85:+           0.000
870903:20:+           0.177
870950:410:-          0.216
870950:94:-           0.271
871629:119:+          0.515
871760:45:+           1.074
871964:88:+           1.151
872033:10:+           1.160
872074:8:+            1.278
872131:69:-           1.530
872130:450:+          1.669
872253:54:+           1.810
872253:553:+          1.832
872403:238:+          1.855
872470:256:+          1.877
872856:116:+          3.039
872940:67:-           3.416
872940:35:-           3.584
873463:668:-          4.596
873463:665:-          5.025
873463:33:-           5.171
874192:99:+           6.864
875480:24:-           9.694
875825:17:-           10.377
876020:49:+           11.085
876020:457:+          11.308
876778:113:-          11.738
876778:71:-           11.738
876838:136:+          12.111
877954:73:-           13.756
878281:377:-          15.347
878475:259:-          15.839
879240:75:+           17.137
879240:94:+           17.222
879266:8:-            17.299
879267:561:+          17.333
879521:13:+           17.545
879820:563:+          17.817
880057:512:-          18.062
880587:38:+           18.737
880677:27:+           18.967
881024:21:+           19.968
881037:141:-          20.023
881042:105:-          20.027
881428:24:+           21.460
881428:65:+           21.474
881435:86:-           21.476
881435:18:-           21.476
881436:98:+           21.693
881753:41:+           22.209
881790:325:+          22.241
881806:55:+           22.495
881806:196:+          22.495
882278:85:+           23.820
882759:58:+           24.262
882759:68:+           24.974
882881:127:-          25.251
882999:101:-          25.480
884091:71:-           26.860
884240:93:+           27.326
884638:113:-          27.398
885994:16:-           29.272
886428:130:-          31.048
887135:227:-          32.147
887189:79:-           33.123
887192:103:-          34.106
889571:484:-          36.090
890394:385:-          37.932
890626:81:+           39.169
891242:34:+           39.984
893571:82:+           44.623
898162:464:-          53.545
898183:200:+          53.691
900288:57:+           59.357
901318:14:-           61.980
906908:295:-          69.969
907171:125:-          71.935
908123:108:-          72.473
910436:159:-          72.942
910967:529:-          73.161
910967:67:-           73.269
911248:135:-          73.271
911708:121:-          73.271
912292:9:+            73.271
912354:477:-          73.298
912354:53:-           73.400
915415:122:-          73.413
915602:545:-          73.528
917000:69:+           74.125
917332:183:+          74.153
917964:309:-          74.489
917964:55:-           75.064
918489:42:+           77.433
926457:262:-          85.555
926463:82:+           85.699
927519:109:+          87.425
930425:67:+           93.200
930739:220:-          93.726
931002:96:-           93.767
933219:73:+           99.026
933592:46:+           100.007
936618:133:+          101.833
937000:53:+           102.178
937000:56:+           102.538
938330:154:-          108.712
940280:113:-          108.989
940397:18:+           109.219
941383:50:-           110.695
941446:99:-           113.951
941749:127:-          115.718
942007:93:-           116.457
942188:95:-           116.807
942258:204:-          117.797
942340:96:+           118.011
943589:497:-          120.541
943693:96:-           121.788
948847:80:+           123.196
948962:59:+           123.416
949555:304:+          124.254
950259:407:-          128.083
951061:18:+           130.673
951963:104:-          131.492
952264:121:-          132.118
952499:95:-           132.128
952639:64:+           132.355
953003:435:-          132.606
953370:12:-           133.839
953425:331:+          133.849
953425:345:+          133.995
954160:516:+          134.995
954160:558:+          135.294
954908:290:+          135.946
954908:391:+          136.297
955140:23:+           136.404
955140:107:+          136.624

group 12

955501:392:+          0.000
955730:57:-           0.000
955942:12:+           0.997
956082:82:+           1.388
956374:359:-          1.602
956457:104:+          2.627
956925:166:-          3.375
956992:6:+            3.436
957576:236:+          3.553
957791:492:-          3.954
957794:59:+           3.975
957873:69:+           4.022
957969:79:+           4.036
957975:187:-          4.138
958069:168:+          4.141
958069:180:+          4.144
958069:268:+          4.540
958296:46:+           4.581
958482:572:+          4.746
958727:58:+           4.997
958727:107:+          5.355
958827:14:+           6.136
958929:63:-           6.372
959043:452:-          7.129
959275:56:+           7.129
959301:75:-           7.265
959396:59:+           7.347
959448:113:+          7.516
959704:110:-          7.651
959704:37:-           7.695
959711:32:-           7.717
959922:7:+            7.936
960224:451:+          8.110
960334:416:+          8.359
961008:127:+          8.663
961008:137:+          8.692
961008:448:+          9.446
961404:10:-           9.771
961403:46:+           10.046
961786:86:-           10.539
961914:10:+           12.098
961918:35:-           12.133
961918:104:-          12.133
962155:118:-          12.512
962155:10:-           12.708
962546:429:-          12.792
962546:401:-          13.661
962612:10:+           13.805
963810:162:+          14.280
964456:113:-          14.411
964777:17:+           15.091
964777:115:+          16.902
966065:48:-           18.458
966490:117:-          18.753
966490:58:-           18.753
966650:15:+           18.958
966650:519:+          19.045
967129:393:-          19.231
967575:27:+           19.691
967575:83:+           20.047
967610:412:-          20.077
967850:68:+           20.140
967850:150:+          20.378
967899:22:+           20.503
967899:201:+          20.636
967982:606:-          20.937
968614:46:+           21.787
968804:21:-           21.798
969426:186:+          22.536
969726:468:+          23.785
970586:103:+          25.494
970946:122:+          27.244
971396:373:+          28.458
971473:477:+          28.540
972559:262:-          29.318
972615:24:+           31.668
975279:12:+           38.394
977259:157:+          42.255
980911:278:+          46.690
983979:58:-           56.261
984802:89:+           57.933
985295:220:-          59.606
986188:41:+           61.386
987079:133:+          62.251
987088:157:-          62.522
987693:52:-           64.190
988452:11:+           66.194
989920:26:+           67.815
990211:539:+          67.828
990220:105:+          68.858
990220:632:+          69.053
991216:115:+          69.228
991607:52:-           70.440
993280:49:+           71.908
993544:525:-          72.072
994034:30:+           72.881
994104:10:-           72.882
994228:204:-          73.005
995039:96:-           74.450
995069:129:+          74.513
997276:67:-           75.268
997344:51:-           75.601
997822:78:-           76.241
997842:115:-          76.688
999354:280:-          76.697
999494:375:+          76.697
999884:44:+           76.701
1000560:207:+         76.708
1000851:199:-         76.708
1001106:7:-           77.059
1004152:92:+          77.341
1004757:119:+         77.834
1005718:117:-         78.363
1005718:107:-         78.832
1005777:178:-         79.001
1006437:261:-         79.738
1006900:94:+          80.621
1006918:43:-          81.140
1008708:305:-         85.378
1009805:453:-         88.016
1009824:126:-         88.681
1010165:25:-          89.249
1010376:117:-         90.223
1010375:75:+          90.489
1012122:503:+         94.260
1014237:66:+          98.554
1015560:64:+          99.603
1015892:155:-         101.002
1017369:113:+         103.465
1017717:308:-         104.821
1017717:288:-         104.828
1018034:99:+          106.215
1018886:146:+         106.976
1019913:139:-         108.434
1020058:336:-         109.291
1020093:118:+         109.324
1020363:24:-          110.402
1020637:545:-         111.123
1020781:91:-          111.489
1021313:75:+          112.302
1021344:166:-         113.023
1021518:87:-          114.082
1022130:8:+           115.141
1022380:78:+          115.834
1022605:127:-         115.919
1022604:509:+         115.922
1022877:13:-          116.627
1022909:51:+          116.665
1023585:127:+         117.628
1023641:120:+         117.794
1024076:53:+          118.768
1024081:67:-          118.917
1025057:409:+         119.785
1025740:100:+         121.403
1026062:106:-         121.730
1026220:14:+          122.412
1027104:442:+         123.529
1027562:43:+          123.959
1027847:265:+         124.748
1028307:106:-         125.235
1028563:168:+         125.644
1029125:523:-         125.691
1029415:39:+          126.880
1029484:288:-         127.034
1029895:46:+          128.143
1029895:85:+          128.421
1030098:110:-         128.702
1030098:19:-          128.704
1030227:96:-          129.306
1030227:57:-          129.323
1030492:47:-          129.365
1030826:41:+          130.007
1030826:46:+          130.194
1030826:58:+          130.542
1031098:14:+          130.652
1031098:591:+         131.108
1031943:114:-         131.989
1032161:26:+          132.873
1032566:31:+          133.529
1033884:5:+           134.289
1033884:20:+          134.869
1033979:124:-         139.011
1034018:13:-          139.298
1034649:24:-          139.394
