# Supplementary material for: Trait Mapping of Phenolic Acids in an Interspecific (Vaccinium corymbosum var. caesariense × V. darrowii) Diploid Blueberry Population
Source: Plants (Basel). 2023 Mar 16;12(6):1346. doi: 10.3390/plants12061346 (PMC10057043; doi:10.3390/plants12061346)
Supplement: Supplementary file 1 [file plants-12-01346-s001.zip › Table S9_Phenotypic data used for trait mapping.csv]

Table S9. Phenotypic data used for trait mapping.
IndNr	Name	acqa1.conc_2019	acqa1.conc_2020	acqa2.conc_2019	acqa2.conc_2020	ca.conc_2019	ca.conc_2020	cga.conc_2019	cga.conc_2020
1	16-4-999	0.127182411	0.101323208	0.090932724	0.067232238	0.037854764	0.038046632	0.191587475	0.106153493
2	16-4-998	NA	NA	NA	NA	NA	NA	NA	NA
3	16-4-996	NA	NA	NA	NA	NA	NA	NA	NA
4	16-4-995	NA	NA	NA	NA	NA	NA	NA	NA
5	16-4-994	NA	NA	NA	NA	NA	NA	NA	NA
6	16-4-993	0.044783114	0.039018133	0.058270541	0.046228479	0.051113186	0.05216783	0.313964786	0.315976669
7	16-4-992	NA	NA	NA	NA	NA	NA	NA	NA
8	16-4-991	NA	NA	NA	NA	NA	NA	NA	NA
9	16-4-990	NA	NA	NA	NA	NA	NA	NA	NA
10	16-4-989	0.15647517	NA	0.161732886	NA	0	NA	0.12782849	NA
11	16-4-988	0.292335822	0.225881308	0.206930225	0.131842979	0.087514742	0.087523158	0.359606767	0.286024147
12	16-4-987	NA	NA	NA	NA	NA	NA	NA	NA
13	16-4-986	0.255478515	0.186808612	0.161207839	0.109732918	0.045546133	0.053152373	0.292672334	0.22997842
14	16-4-985	0.047388169	0.04273536	0.066262708	0.044710156	0.044785053	0.044095469	0.523292011	0.507834416
15	16-4-984	0.19620728	0.236719556	0.140242088	0.132793854	0.041137336	0.042057264	0.256491364	0.255929813
16	16-4-983	0.150678448	NA	0.095569742	NA	0.042371752	NA	0.134365357	NA
17	16-4-982	NA	NA	NA	NA	NA	NA	NA	NA
18	16-4-981	NA	NA	NA	NA	NA	NA	NA	NA
19	16-4-980	0.111525521	NA	0.088964929	NA	0	NA	0.106041493	NA
20	16-4-979	NA	NA	NA	NA	NA	NA	NA	NA
21	16-4-978	NA	NA	NA	NA	NA	NA	NA	NA
22	16-4-977	NA	NA	NA	NA	NA	NA	NA	NA
23	16-4-976	NA	NA	NA	NA	NA	NA	NA	NA
24	16-4-975	0.194895465	0.224948878	0.148905476	0.137998299	0	0	0.240714085	0.259003329
25	16-4-974	NA	NA	NA	NA	NA	NA	NA	NA
26	16-4-973	NA	NA	NA	NA	NA	NA	NA	NA
27	16-4-972	NA	NA	NA	NA	NA	NA	NA	NA
28	16-4-971	NA	NA	NA	NA	NA	NA	NA	NA
29	16-4-970	0.040918715	0.060188533	0.057787435	0.053332841	0.069173141	0.061282175	0.286734234	0.135199179
30	16-4-969	NA	0.045789313	NA	0.050596769	NA	0.041239214	NA	0.335562389
31	16-4-968	NA	NA	NA	NA	NA	NA	NA	NA
32	16-4-967	NA	NA	NA	NA	NA	NA	NA	NA
33	16-4-966	NA	NA	NA	NA	NA	NA	NA	NA
34	16-4-965	NA	NA	NA	NA	NA	NA	NA	NA
35	16-4-964	NA	NA	NA	NA	NA	NA	NA	NA
36	16-4-963	NA	NA	NA	NA	NA	NA	NA	NA
37	16-4-962	NA	0.240222134	NA	0.132654865	NA	0.040597024	NA	0.220387545
38	16-4-961	NA	NA	NA	NA	NA	NA	NA	NA
39	16-4-960	0.113795402	0.066465073	0.092617766	0.049919004	0.060594109	0.04989751	0.154620639	0.077029093
40	16-4-959	NA	NA	NA	NA	NA	NA	NA	NA
41	16-4-958	0.117284537	0.147116944	0.099208243	0.093339821	0.012244489	0.040047204	0.153366766	0.217141883
42	16-4-957	NA	NA	NA	NA	NA	NA	NA	NA
43	16-4-956	NA	NA	NA	NA	NA	NA	NA	NA
44	16-4-955	NA	NA	NA	NA	NA	NA	NA	NA
45	16-4-954	NA	0.141033858	NA	0.103132256	NA	0.042306051	NA	0.223328069
46	16-4-953	NA	0.19681156	NA	0.125296526	NA	0.068726178	NA	0.293754329
47	16-4-952	NA	NA	NA	NA	NA	NA	NA	NA
48	16-4-951	NA	NA	NA	NA	NA	NA	NA	NA
49	16-4-950	0.044776668	0.040283005	0.056262182	0.046404043	0.042089551	0.044999019	0.161246533	0.095615198
50	16-4-949	0.146844663	NA	0.116973566	NA	0.041043151	NA	0.183163862	NA
51	16-4-948	NA	0.040124875	NA	0.048002587	NA	0.072410279	NA	0.564503389
52	16-4-947	NA	NA	NA	NA	NA	NA	NA	NA
53	16-4-946	0.1233773	0.118831522	0.090813904	0.083111453	0.047997927	0.045058917	0.144435046	0.122350989
54	16-4-945	NA	NA	NA	NA	NA	NA	NA	NA
55	16-4-944	0.231077542	0.205893616	0.164519825	0.122567272	0.106717268	0.096613675	0.319435948	0.25350749
56	16-4-943	0.11539215	0.104658243	0.092831458	0.072989153	0.095567563	0.082525151	0.135008833	0.113246427
57	16-4-942	0.040663578	NA	0.053428842	NA	0.058542893	NA	0.276110083	NA
58	16-4-941	NA	0.043454355	NA	0.041532549	NA	0.067961917	NA	0.596838922
59	16-4-940	0.194975917	0.149558527	0.14775875	0.098420716	0.026726496	0.039432529	0.239257247	0.147534367
60	16-4-939	0.183992781	0.189098248	0.132274114	0.121222901	0.021313924	0.043572349	0.180004202	0.191699019
61	16-4-938	0.043097553	0.039770229	0.056408076	0.047290686	0.07381171	0.067627132	0.755244912	0.637193005
62	16-4-937	NA	NA	NA	NA	NA	NA	NA	NA
63	16-4-936	NA	NA	NA	NA	NA	NA	NA	NA
64	16-4-935	0.159097075	NA	0.117801422	NA	0.106345966	NA	0.328061456	NA
65	16-4-934	NA	NA	NA	NA	NA	NA	NA	NA
66	16-4-933	0.156387348	NA	0.117134173	NA	0.057681664	NA	0.144623025	NA
67	16-4-932	NA	0.040205106	NA	0.048410334	NA	0.038496909	NA	0.487751532
68	16-4-931	NA	NA	NA	NA	NA	NA	NA	NA
69	16-4-930	0.117118347	0.104151114	0.094870358	0.087058913	0.026397784	0.042865274	0.160595256	0.117541633
70	16-4-929	NA	NA	NA	NA	NA	NA	NA	NA
71	16-4-928	NA	NA	NA	NA	NA	NA	NA	NA
72	16-4-927	0.237859906	0.256584974	0.168756032	0.151396733	0.047716329	0.050485405	0.33617401	0.31736337
73	16-4-926	NA	0.231754253	NA	0.152996911	NA	0.039576329	NA	0.242186593
74	16-4-925	NA	NA	NA	NA	NA	NA	NA	NA
75	16-4-924	NA	NA	NA	NA	NA	NA	NA	NA
76	16-4-923	NA	NA	NA	NA	NA	NA	NA	NA
77	16-4-922	NA	NA	NA	NA	NA	NA	NA	NA
78	16-4-921	0.326217748	0.316860427	0.213899344	0.186227379	0.107320991	0.105775632	0.466820423	0.485257198
79	16-4-920	NA	NA	NA	NA	NA	NA	NA	NA
80	16-4-919	NA	NA	NA	NA	NA	NA	NA	NA
81	16-4-918	NA	0.105201309	NA	0.074477582	NA	0.04234905	NA	0.177874893
82	16-4-917	0.040532403	0.038999185	0.049338627	0.046712735	0.046323138	0.045938546	0.346764437	0.188941348
83	16-4-916	NA	NA	NA	NA	NA	NA	NA	NA
84	16-4-915	NA	NA	NA	NA	NA	NA	NA	NA
85	16-4-914	NA	NA	NA	NA	NA	NA	NA	NA
86	16-4-913	NA	NA	NA	NA	NA	NA	NA	NA
87	16-4-912	NA	NA	NA	NA	NA	NA	NA	NA
88	16-4-911	NA	NA	NA	NA	NA	NA	NA	NA
89	16-4-910	0.039491582	0.04388558	0.050951836	0.061021857	0	0	0.468800074	0.315992177
90	16-4-908	NA	NA	NA	NA	NA	NA	NA	NA
91	16-4-907	NA	NA	NA	NA	NA	NA	NA	NA
92	16-4-906	NA	NA	NA	NA	NA	NA	NA	NA
93	16-4-905	NA	NA	NA	NA	NA	NA	NA	NA
94	16-4-904	NA	NA	NA	NA	NA	NA	NA	NA
95	16-4-903	0.039306968	0.041233769	0.057313784	0.0439407	0.071682482	0.074425623	0.27995181	0.274853164
96	16-4-902	NA	NA	NA	NA	NA	NA	NA	NA
97	16-4-901	NA	NA	NA	NA	NA	NA	NA	NA
98	16-4-900	NA	NA	NA	NA	NA	NA	NA	NA
99	16-4-899	0.128303955	0.182090719	0.109474508	0.112152764	0.045919722	0.065649963	0.138216408	0.183480702
100	16-4-898	NA	NA	NA	NA	NA	NA	NA	NA
101	16-4-897	NA	NA	NA	NA	NA	NA	NA	NA
102	16-4-896	NA	NA	NA	NA	NA	NA	NA	NA
103	16-4-895	NA	NA	NA	NA	NA	NA	NA	NA
104	16-4-894	NA	NA	NA	NA	NA	NA	NA	NA
105	16-4-893	NA	NA	NA	NA	NA	NA	NA	NA
106	16-4-892	NA	NA	NA	NA	NA	NA	NA	NA
107	16-4-891	NA	NA	NA	NA	NA	NA	NA	NA
108	16-4-890	NA	NA	NA	NA	NA	NA	NA	NA
109	16-4-889	0.172695928	0.146697308	0.132392424	0.103206041	0.038330769	0.038738194	0.22239537	0.203695074
110	16-4-888	NA	NA	NA	NA	NA	NA	NA	NA
111	16-4-887	NA	NA	NA	NA	NA	NA	NA	NA
112	16-4-886	0.056320119	NA	0.056453721	NA	0.039107438	NA	0.055473366	NA
113	16-4-885	NA	NA	NA	NA	NA	NA	NA	NA
114	16-4-884	NA	NA	NA	NA	NA	NA	NA	NA
115	16-4-883	NA	NA	NA	NA	NA	NA	NA	NA
116	16-4-882	NA	NA	NA	NA	NA	NA	NA	NA
117	16-4-881	NA	NA	NA	NA	NA	NA	NA	NA
118	16-4-880	NA	NA	NA	NA	NA	NA	NA	NA
119	16-4-879	NA	NA	NA	NA	NA	NA	NA	NA
120	16-4-878	0.041649063	0.039258836	0.054810587	0.041996793	0.041788993	0.038699179	0.165445722	0.066039054
121	16-4-877	NA	NA	NA	NA	NA	NA	NA	NA
122	16-4-876	NA	NA	NA	NA	NA	NA	NA	NA
123	16-4-875	NA	NA	NA	NA	NA	NA	NA	NA
124	16-4-874	NA	NA	NA	NA	NA	NA	NA	NA
125	16-4-873	NA	NA	NA	NA	NA	NA	NA	NA
126	16-4-872	NA	NA	NA	NA	NA	NA	NA	NA
127	16-4-871	0.32863162	0.296341268	0.214620936	0.182396361	0.041392919	0.038169054	0.343962302	0.323674171
128	16-4-870	NA	NA	NA	NA	NA	NA	NA	NA
129	16-4-869	0.114665215	0.1013572	0.091998962	0.072972599	0.013589787	0.038315325	0.140538324	0.107476103
130	16-4-868	NA	NA	NA	NA	NA	NA	NA	NA
131	16-4-867	0.203583904	0.21069543	0.145358271	0.1255894	0.075432299	0.078007108	0.353743863	0.307960831
132	16-4-866	NA	NA	NA	NA	NA	NA	NA	NA
133	16-4-865	NA	NA	NA	NA	NA	NA	NA	NA
134	16-4-864	NA	NA	NA	NA	NA	NA	NA	NA
135	16-4-863	0.164178859	0.163301352	0.127612201	0.103379299	0.095087539	0.099497999	0.351562002	0.300092799
136	16-4-862	NA	NA	NA	NA	NA	NA	NA	NA
137	16-4-861	0.043865385	0.040391501	0.072525674	0.053067	0.063052399	0.059251253	0.39465205	0.257258003
138	16-4-860	NA	NA	NA	NA	NA	NA	NA	NA
139	16-4-859	NA	NA	NA	NA	NA	NA	NA	NA
140	16-4-858	NA	NA	NA	NA	NA	NA	NA	NA
141	16-4-857	NA	NA	NA	NA	NA	NA	NA	NA
142	16-4-856	0.096964627	0.129562584	0.099214985	0.087966026	0.038595645	0.038956413	0.073509021	0.10724242
143	16-4-855	NA	NA	NA	NA	NA	NA	NA	NA
144	16-4-854	NA	NA	NA	NA	NA	NA	NA	NA
145	16-4-853	NA	NA	NA	NA	NA	NA	NA	NA
146	16-4-852	NA	NA	NA	NA	NA	NA	NA	NA
147	16-4-851	NA	NA	NA	NA	NA	NA	NA	NA
148	16-4-850	NA	NA	NA	NA	NA	NA	NA	NA
149	16-4-849	0.039639025	0.039612766	0.052371166	0.051074817	0.044801732	0.054633219	0.405924416	0.489718186
150	16-4-848	NA	NA	NA	NA	NA	NA	NA	NA
151	16-4-847	NA	NA	NA	NA	NA	NA	NA	NA
152	16-4-846	0.158270089	0.232547282	0.116389114	0.129735028	0.113889034	0.17244222	0.30490789	0.438043342
153	16-4-845	0.255906739	NA	0.182370307	NA	0.079715845	NA	0.340845431	NA
154	16-4-844	0.10296657	0.13809132	0.08921114	0.094263518	0.036789981	0.038282905	0.09281073	0.118085225
155	16-4-843	0.27930613	0.373566621	0.190331607	0.229741189	0.042553215	0.038380262	0.267523129	0.367906407
156	16-4-842	0.215274072	0.160155005	0.141840602	0.099260725	0.025761539	0.038784281	0.225931314	0.149949336
157	16-4-841	NA	NA	NA	NA	NA	NA	NA	NA
158	16-4-840	0.268345182	0.232008529	0.164833719	0.145303055	0.060855366	0.062213154	0.455892091	0.459426472
159	16-4-839	NA	NA	NA	NA	NA	NA	NA	NA
160	16-4-838	NA	NA	NA	NA	NA	NA	NA	NA
161	16-4-837	NA	NA	NA	NA	NA	NA	NA	NA
162	16-4-836	0.120511381	0.184502931	0.101301004	0.117967238	0.038633972	0.039375017	0.101627671	0.136847323
163	16-4-835	NA	NA	NA	NA	NA	NA	NA	NA
164	16-4-834	NA	NA	NA	NA	NA	NA	NA	NA
165	16-4-833	NA	NA	NA	NA	NA	NA	NA	NA
166	16-4-832	NA	NA	NA	NA	NA	NA	NA	NA
167	16-4-831	0.265783446	0.151035858	0.178258947	0.096125698	0.082736155	0.054367759	0.337769051	0.128276693
168	16-4-830	NA	NA	NA	NA	NA	NA	NA	NA
169	16-4-829	NA	NA	NA	NA	NA	NA	NA	NA
170	16-4-828	0.246069835	0.230462958	0.173296564	0.13860067	0.039724491	0.040182162	0.414150011	0.33449255
171	16-4-827	0.051760241	0.038914494	0.068694147	0.051031202	0	0.042586561	0.501947179	0.571626805
172	16-4-826	0.239112269	0.187285165	0.153265801	0.122287757	0.039954856	0.038618071	0.307707515	0.180773827
173	16-4-825	NA	NA	NA	NA	NA	NA	NA	NA
174	16-4-824	0.153321538	0.139913627	0.109188486	0.091415647	0.041901834	0.041321639	0.162572844	0.168956466
175	16-4-823	NA	NA	NA	NA	NA	NA	NA	NA
176	16-4-822	NA	NA	NA	NA	NA	NA	NA	NA
177	16-4-821	NA	NA	NA	NA	NA	NA	NA	NA
178	16-4-820	NA	NA	NA	NA	NA	NA	NA	NA
179	16-4-819	NA	NA	NA	NA	NA	NA	NA	NA
180	16-4-818	NA	NA	NA	NA	NA	NA	NA	NA
181	16-4-817	0.044151274	NA	0.047831152	NA	0.041220534	NA	0.217590567	NA
182	16-4-815	NA	NA	NA	NA	NA	NA	NA	NA
183	16-4-814	NA	0.191657114	NA	0.122855799	NA	0.023508133	NA	0.258169169
184	16-4-813	0.04109989	0.03993288	0.053600431	0.044488431	0.037213405	0.037004814	0.361113434	0.159936797
185	16-4-812	NA	NA	NA	NA	NA	NA	NA	NA
186	16-4-811	NA	NA	NA	NA	NA	NA	NA	NA
187	16-4-810	NA	NA	NA	NA	NA	NA	NA	NA
188	16-4-809	0.25256882	0.179269161	0.181622292	0.10898164	0.040433889	0.041692337	0.264454677	0.147794722
189	16-4-808	0.213270937	0.217015244	0.157285563	0.131921072	0.039019359	0.039022592	0.228551311	0.206345159
190	16-4-807	0.13429717	0.178151998	0.118534837	0.110919798	0.041708679	0.038460639	0.131934919	0.160271661
191	16-4-806	NA	NA	NA	NA	NA	NA	NA	NA
192	16-4-805	0.218979839	0.209293742	0.159385623	0.134074632	0.091487779	0.088249162	0.201918091	0.229375461
193	16-4-804	0.085863784	0.126149598	0.085713267	0.080737893	0.064691052	0.087688277	0.128277216	0.189687448
194	16-4-803	NA	NA	NA	NA	NA	NA	NA	NA
195	16-4-802	NA	0.194650039	NA	0.114224862	NA	0.041316632	NA	0.13533996
196	16-4-801	0.085450079	0.07663197	0.08438937	0.057459346	0.042389731	0.043358011	0.110824398	0.080961299
197	16-4-800	NA	0.112707203	NA	0.076464259	NA	0.041208443	NA	0.129308761
198	16-4-799	0.125305067	0.170867994	0.105138844	0.11364126	0.038240013	0.038861076	0.140361985	0.170192508
199	16-4-798	0.047073509	0.040953741	0.08437997	0.042070014	0.039314934	0.046998223	0.400899611	0.331597745
200	16-4-797	0.114691574	0.160358025	0.094360997	0.098899334	0.039286978	0.04028892	0.087232218	0.103005984
201	16-4-796	NA	NA	NA	NA	NA	NA	NA	NA
202	16-4-795	0.040337878	0.040080849	0.060030433	0.050211141	0.043481217	0.038208128	0.53321117	0.417874864
203	16-4-794	NA	NA	NA	NA	NA	NA	NA	NA
204	16-4-793	0.109948979	0.075975172	0.086681957	0.057844271	0.039836608	0.04096976	0.1483413	0.066338673
205	16-4-792	NA	NA	NA	NA	NA	NA	NA	NA
206	16-4-791	0.140387053	0.106373721	0.151096069	0.072780674	0.039299863	0.041624612	0.180924544	0.117560761
207	16-4-790	0.165955158	NA	0.125595862	NA	0.035552319	NA	0.228263936	NA
208	16-4-789	NA	NA	NA	NA	NA	NA	NA	NA
209	16-4-788	0.134865907	0.121320396	0.098765442	0.080345632	0.011827938	0.038685512	0.125077523	0.094204665
210	16-4-787	NA	0.22087913	NA	0.126155618	NA	0.040030295	NA	0.152037528
211	16-4-786	NA	NA	NA	NA	NA	NA	NA	NA
212	16-4-785	NA	NA	NA	NA	NA	NA	NA	NA
213	16-4-784	NA	NA	NA	NA	NA	NA	NA	NA
214	16-4-783	NA	NA	NA	NA	NA	NA	NA	NA
215	16-4-782	NA	NA	NA	NA	NA	NA	NA	NA
216	16-4-781	NA	NA	NA	NA	NA	NA	NA	NA
217	16-4-779	0.133829183	0.149665935	0.101391584	0.102175648	0.055529735	0.050581556	0.197499081	0.21667227
218	16-4-778	0.115069527	0.125984588	0.093946132	0.092540805	0.037820505	0.040168749	0.107773932	0.12153741
219	16-4-777	0.090839315	NA	0.13926837	NA	0.040395202	NA	0.074540592	NA
220	16-4-776	0.139186225	0.126010959	0.106528588	0.088645888	0.041038551	0.040933848	0.197114586	0.133284633
221	16-4-775	NA	NA	NA	NA	NA	NA	NA	NA
222	16-4-774	NA	0.106839682	NA	0.069991704	NA	0.038507896	NA	0.086555607
223	16-4-773	NA	NA	NA	NA	NA	NA	NA	NA
224	16-4-772	NA	0.097719959	NA	0.07167512	NA	0.044129246	NA	0.079791371
225	16-4-771	NA	NA	NA	NA	NA	NA	NA	NA
226	16-4-770	NA	0.112646863	NA	0.079746023	NA	0.040347078	NA	0.103950803
227	16-4-769	0.047322307	0.042038756	0.089884301	0.045859196	0.050372085	0.044710893	0.24630287	0.100270923
228	16-4-768	NA	0.135616874	NA	0.089823439	NA	0.046061158	NA	0.150176256
229	16-4-767	NA	NA	NA	NA	NA	NA	NA	NA
230	16-4-766	NA	0.042393599	NA	0.059544547	NA	0.063047579	NA	0.931297824
231	16-4-765	0.212806094	0.089694406	0.215400364	0.060193353	0.04390198	0.046840391	0.243474271	0.078032668
232	16-4-764	NA	NA	NA	NA	NA	NA	NA	NA
233	16-4-763	0.123985147	0.059568658	0.100975365	0.05128453	0.022135875	0.042336821	0.115565862	0.051377142
234	16-4-762	NA	0.135395386	NA	0.094432929	NA	0.057140871	NA	0.144990361
235	16-4-761	NA	NA	NA	NA	NA	NA	NA	NA
236	16-4-760	NA	NA	NA	NA	NA	NA	NA	NA
237	16-4-759	0.134403167	0.076324156	0.101580915	0.058782038	0.038154938	0.042523207	0.138252873	0.066993686
238	16-4-758	0.176528883	NA	0.155646242	NA	0.084965371	NA	0.331882759	NA
239	16-4-757	NA	0.046292912	NA	0.055405461	NA	0.05045637	NA	0.099698869
240	16-4-756	NA	NA	NA	NA	NA	NA	NA	NA
241	16-4-755	0.238129685	0.154390797	0.176795016	0.096769369	0.038414878	0.043299066	0.204119451	0.100713746
242	16-4-754	0.127984288	0.08452039	0.099588791	0.065836497	0.04038309	0.041731495	0.163158989	0.094753638
243	16-4-753	NA	0.085255955	NA	0.060095529	NA	0.05543455	NA	0.112029221
244	16-4-752	0.048889716	NA	0.150372879	NA	0.066630581	NA	0.391001189	NA
245	16-4-751	NA	0.042377088	NA	0.050502532	NA	0.119438317	NA	0.672711025
246	16-4-750	NA	NA	NA	NA	NA	NA	NA	NA
247	16-4-749	NA	NA	NA	NA	NA	NA	NA	NA
248	16-4-748	0.189272286	0.17532448	0.190499871	0.110947244	0.043525056	0.044646659	0.346816291	0.284824942
249	16-4-747	0.249278727	0.298021484	0.174357854	0.191657894	0.039260589	0.044341824	0.250204511	0.297023064
250	16-4-746	NA	0.325448614	NA	0.188969793	NA	0.062524617	NA	0.489820206
251	16-4-745	0.049427075	0.043749872	0.052940284	0.044812391	0.070684343	0.0602348	0.895191374	0.421328507
252	16-4-744	NA	NA	NA	NA	NA	NA	NA	NA
253	16-4-743	NA	NA	NA	NA	NA	NA	NA	NA
254	16-4-742	NA	0.046147983	NA	0.044252034	NA	0.044377661	NA	0.446893217
255	16-4-741	0.137590928	0.186838329	0.136590137	0.124612994	0.038865483	0.04811874	0.159578251	0.182370163
256	16-4-740	0.146394082	0.164580032	0.102183508	0.104900316	0.040672607	0.042236614	0.164257125	0.188132437
257	16-4-739	NA	0.102481136	NA	0.078046457	NA	0.046165762	NA	0.099816871
258	16-4-738	NA	0.098889615	NA	0.069767668	NA	0.041670311	NA	0.110908423
259	16-4-737	NA	NA	NA	NA	NA	NA	NA	NA
260	16-4-736	NA	NA	NA	NA	NA	NA	NA	NA
261	16-4-735	NA	NA	NA	NA	NA	NA	NA	NA
262	16-4-734	NA	NA	NA	NA	NA	NA	NA	NA
263	16-4-733	NA	NA	NA	NA	NA	NA	NA	NA
264	16-4-732	NA	NA	NA	NA	NA	NA	NA	NA
265	16-4-731	0.154575684	0.215044109	0.108336385	0.134398483	0.042576951	0.043585485	0.178938468	0.286013127
266	16-4-730	0.189311764	0.112145109	0.165039018	0.081619967	0	0.043311546	0.201654058	0.169229031
267	16-4-729	NA	NA	NA	NA	NA	NA	NA	NA
268	16-4-728	NA	0.042830515	NA	0.055713838	NA	0.07473621	NA	0.417088268
269	16-4-727	NA	NA	NA	NA	NA	NA	NA	NA
270	16-4-726	NA	NA	NA	NA	NA	NA	NA	NA
271	16-4-725	0.206444311	NA	0.141685733	NA	0.14624754	NA	0.556853864	NA
272	16-4-723	0.161017063	0.093043258	0.126333787	0.069068374	0.039880327	0.043043344	0.261817966	0.103481883
273	16-4-722	NA	NA	NA	NA	NA	NA	NA	NA
274	16-4-721	NA	NA	NA	NA	NA	NA	NA	NA
275	16-4-720	0.146861421	0.14142388	0.112090892	0.094189055	0.040431676	0.042742955	0.195231474	0.205814453
276	16-4-719	NA	NA	NA	NA	NA	NA	NA	NA
277	16-4-718	NA	NA	NA	NA	NA	NA	NA	NA
278	16-4-717	NA	NA	NA	NA	NA	NA	NA	NA
279	16-4-716	0.178139122	0.113362296	0.143614179	0.082837565	0.046515132	0.04148714	0.186836979	0.110975015
280	16-4-715	0.100733057	0.088126605	0.092403871	0.066699309	0.022127342	0	0.126487695	0.080075617
281	16-4-714	0.187830459	NA	0.144814559	NA	0.039302618	NA	0.317559038	NA
282	16-4-713	0.187656974	0.180463403	0.142196499	0.117211024	0.039969423	0.030231465	0.220234156	0.162531803
283	16-4-712	0.153790537	0.114228198	0.111471523	0.079572724	0.041042943	0.038555352	0.18904639	0.141817473
284	16-4-711	0.128896284	0.096544428	0.107701957	0.069311197	0.059103967	0.054957005	0.217886912	0.11224339
285	16-4-710	NA	NA	NA	NA	NA	NA	NA	NA
286	16-4-709	NA	NA	NA	NA	NA	NA	NA	NA
287	16-4-708	NA	NA	NA	NA	NA	NA	NA	NA
288	16-4-707	NA	0.232765539	NA	0.156998156	NA	0.06502223	NA	0.280639103
289	16-4-706	NA	NA	NA	NA	NA	NA	NA	NA
290	16-4-705	0.238568293	NA	0.171839831	NA	0.044411907	NA	0.381863083	NA
291	16-4-704	NA	NA	NA	NA	NA	NA	NA	NA
292	16-4-703	0.042790113	0.03848787	0.052750049	0.04581893	0.029975226	0.04066786	0.471027648	0.150846768
293	16-4-702	NA	NA	NA	NA	NA	NA	NA	NA
294	16-4-701	NA	NA	NA	NA	NA	NA	NA	NA
295	16-4-700	0.107459503	0.093294751	0.083386813	0.066614914	0.029500182	0.038207081	0.115761193	0.079292356
296	16-4-699	0.114492842	0.093249075	0.099580541	0.068884953	0.045997837	0.044381846	0.098435654	0.117956573
297	16-4-698	NA	NA	NA	NA	NA	NA	NA	NA
298	16-4-697	0.109058982	0.141689259	0.101103649	0.08759109	0.037630483	0.038903217	0.122132385	0.104778752
299	16-4-696	NA	NA	NA	NA	NA	NA	NA	NA
300	16-4-695	NA	NA	NA	NA	NA	NA	NA	NA
301	16-4-694	NA	NA	NA	NA	NA	NA	NA	NA
302	16-4-693	NA	NA	NA	NA	NA	NA	NA	NA
303	16-4-692	NA	NA	NA	NA	NA	NA	NA	NA
304	16-4-691	NA	NA	NA	NA	NA	NA	NA	NA
305	16-4-690	NA	NA	NA	NA	NA	NA	NA	NA
306	16-4-689	NA	NA	NA	NA	NA	NA	NA	NA
307	16-4-688	NA	NA	NA	NA	NA	NA	NA	NA
308	16-4-687	NA	NA	NA	NA	NA	NA	NA	NA
309	16-4-686	0.145177737	0.069431069	0.137271027	0.051696524	0.042019584	0.04251075	0.142067258	0.061275307
310	16-4-685	0.109352135	NA	0.083433965	NA	0.040876036	NA	0.144091293	NA
311	16-4-684	NA	NA	NA	NA	NA	NA	NA	NA
312	16-4-683	NA	NA	NA	NA	NA	NA	NA	NA
313	16-4-682	0.040367186	NA	0.051336976	NA	0.037951135	NA	0.462247215	NA
314	16-4-681	NA	NA	NA	NA	NA	NA	NA	NA
315	16-4-680	NA	NA	NA	NA	NA	NA	NA	NA
316	16-4-679	0.249426517	0.20505179	0.244797477	0.122511728	0.041302845	0.041604106	0.218848508	0.165201092
317	16-4-678	NA	NA	NA	NA	NA	NA	NA	NA
318	16-4-677	0.042519938	0.040943185	0.043877502	0.042130946	0.040660092	0.040865804	0.178198631	0.086480161
319	16-4-676	NA	NA	NA	NA	NA	NA	NA	NA
320	16-4-675	0.181576471	NA	0.167613212	NA	0.039431963	NA	0.144156406	NA
321	16-4-674	0.104217618	0.077726264	0.087921853	0.057032891	0.069749425	0.052882411	0.137406849	0.080910122
322	16-4-673	0.205482476	0.088504463	0.137883027	0.066997934	0.140026643	0.058812349	0.291178348	0.087528874
323	16-4-672	0.155835684	0.160427496	0.114336655	0.103904865	0.061988175	0.060065314	0.258725382	0.239316152
324	16-4-671	NA	NA	NA	NA	NA	NA	NA	NA
325	16-4-670	0.178821938	NA	0.149605737	NA	0.040153839	NA	0.192477066	NA
326	16-4-669	NA	NA	NA	NA	NA	NA	NA	NA
327	16-4-668	NA	NA	NA	NA	NA	NA	NA	NA
328	16-4-666	NA	NA	NA	NA	NA	NA	NA	NA
329	16-4-665	NA	NA	NA	NA	NA	NA	NA	NA
330	16-4-664	NA	NA	NA	NA	NA	NA	NA	NA
331	16-4-663	NA	NA	NA	NA	NA	NA	NA	NA
332	16-4-662	0.118585986	0.091196552	0.101056993	0.06640493	0.038938862	0.0385979	0.109575564	0.06924457
333	16-4-661	0.26257666	0.116542632	0.20914206	0.085002331	0.039938549	0.043062058	0.301510102	0.102279298
334	16-4-660	NA	NA	NA	NA	NA	NA	NA	NA
335	16-4-659	0.206236	0.143812449	0.171922792	0.102415799	0.02878311	0.04305255	0.258394453	0.169796952
336	16-4-658	NA	NA	NA	NA	NA	NA	NA	NA
337	16-4-657	NA	NA	NA	NA	NA	NA	NA	NA
338	16-4-656	NA	0.043851842	NA	0.040911805	NA	0.047902707	NA	0.15167148
339	16-4-655	0.0428208	0.041589324	0.049844848	0.052385877	0.051968292	0.054182849	0.363101174	0.269037944
340	16-4-654	0.107034165	0.169869349	0.093696032	0.117878827	0.042437094	0.04814296	0.127685236	0.234792065
341	16-4-653	NA	NA	NA	NA	NA	NA	NA	NA
342	16-4-652	0.044924466	0.043962164	0.074026411	0.047639009	0.041716163	0.044694044	0.407602016	0.586204996
343	16-4-651	NA	NA	NA	NA	NA	NA	NA	NA
344	16-4-650	NA	NA	NA	NA	NA	NA	NA	NA
345	16-4-649	0.140390801	NA	0.116207893	NA	0.039177031	NA	0.128721483	NA
346	16-4-648	NA	NA	NA	NA	NA	NA	NA	NA
347	16-4-647	0.115832076	0.065982581	0.090442229	0.054204022	0.038927501	0.042386241	0.118415083	0.057786817
348	16-4-646	NA	NA	NA	NA	NA	NA	NA	NA
349	16-4-645	NA	NA	NA	NA	NA	NA	NA	NA
350	16-4-644	NA	NA	NA	NA	NA	NA	NA	NA
351	16-4-643	NA	NA	NA	NA	NA	NA	NA	NA
352	16-4-642	0.038627238	0.045161027	0.03905585	0.04196281	0.018775459	0.042043512	0.32147492	0.246020002
353	16-4-641	0.130570637	0.08196393	0.099432704	0.057975974	0.043309569	0.043057718	0.189938748	0.0939087
354	16-4-640	NA	NA	NA	NA	NA	NA	NA	NA
355	16-4-639	0.050351784	0.044796286	0.059037376	0.067780067	0.04063105	0.042474171	0.878561551	0.403029484
356	16-4-638	0.169416265	0.085548808	0.12458057	0.061151901	0.020287828	0.034366303	0.229603317	0.083236393
357	16-4-637	0.046669948	0.041384025	0.059121367	0.050742182	0.054220035	0.058141915	0.589133427	0.605891532
358	16-4-636	0.018642601	0.042804471	0.052729589	0.047280785	0.019334098	0.044036972	0.169664219	0.077078108
359	16-4-635	NA	NA	NA	NA	NA	NA	NA	NA
360	16-4-634	NA	NA	NA	NA	NA	NA	NA	NA
361	16-4-633	NA	NA	NA	NA	NA	NA	NA	NA
362	16-4-632	NA	NA	NA	NA	NA	NA	NA	NA
363	16-4-631	NA	NA	NA	NA	NA	NA	NA	NA
364	16-4-630	NA	NA	NA	NA	NA	NA	NA	NA
365	16-4-629	NA	NA	NA	NA	NA	NA	NA	NA
366	16-4-628	0.047471407	0.042151368	0.066395005	0.05168083	0.041459068	0.041828128	0.239159688	0.243189046
367	16-4-627	NA	NA	NA	NA	NA	NA	NA	NA
368	16-4-626	NA	NA	NA	NA	NA	NA	NA	NA
369	16-4-625	NA	NA	NA	NA	NA	NA	NA	NA
370	16-4-624	NA	NA	NA	NA	NA	NA	NA	NA
371	16-4-623	NA	NA	NA	NA	NA	NA	NA	NA
372	16-4-622	NA	NA	NA	NA	NA	NA	NA	NA
373	16-4-621	NA	NA	NA	NA	NA	NA	NA	NA
374	16-4-620	NA	NA	NA	NA	NA	NA	NA	NA
375	16-4-619	0.263920041	0.302277582	0.222408021	0.17381004	0	0.043061053	0.34112147	0.248983586
376	16-4-618	NA	NA	NA	NA	NA	NA	NA	NA
377	16-4-617	NA	NA	NA	NA	NA	NA	NA	NA
378	16-4-616	NA	NA	NA	NA	NA	NA	NA	NA
379	16-4-615	NA	NA	NA	NA	NA	NA	NA	NA
380	16-4-614	NA	NA	NA	NA	NA	NA	NA	NA
381	16-4-613	NA	NA	NA	NA	NA	NA	NA	NA
382	16-4-612	NA	NA	NA	NA	NA	NA	NA	NA
383	16-4-611	NA	NA	NA	NA	NA	NA	NA	NA
384	16-4-610	NA	NA	NA	NA	NA	NA	NA	NA
385	16-4-609	NA	NA	NA	NA	NA	NA	NA	NA
386	16-4-608	NA	NA	NA	NA	NA	NA	NA	NA
387	16-4-607	NA	NA	NA	NA	NA	NA	NA	NA
388	16-4-606	0.17666697	0.152115214	0.133061415	0.105826491	0.091449987	0.090487064	0.35821666	0.277021752
389	16-4-605	NA	NA	NA	NA	NA	NA	NA	NA
390	16-4-604	0.132939684	0.11018995	0.101427593	0.080380395	0.02026948	0.038807545	0.179208634	0.125994401
391	16-4-603	0.11892487	0.144766189	0.136786728	0.097362651	0.019760059	0.04206556	0.122766577	0.150150201
392	16-4-602	NA	NA	NA	NA	NA	NA	NA	NA
393	16-4-601	NA	NA	NA	NA	NA	NA	NA	NA
394	16-4-600	NA	NA	NA	NA	NA	NA	NA	NA
395	16-4-599	NA	NA	NA	NA	NA	NA	NA	NA
396	16-4-598	NA	NA	NA	NA	NA	NA	NA	NA
397	16-4-597	NA	NA	NA	NA	NA	NA	NA	NA
398	16-4-596	0.158591679	0.129387707	0.147495428	0.085784624	0.041142294	0.042918689	0.398436674	0.187393674
399	16-4-595	NA	NA	NA	NA	NA	NA	NA	NA
400	16-4-594	NA	NA	NA	NA	NA	NA	NA	NA
401	16-4-593	NA	NA	NA	NA	NA	NA	NA	NA
402	16-4-592	0.038487337	0.039400908	0.052103842	0.053533359	0.0388176	0.042418372	0.128121045	0.265105561
403	16-4-591	NA	NA	NA	NA	NA	NA	NA	NA
404	16-4-590	NA	NA	NA	NA	NA	NA	NA	NA
405	16-4-589	NA	NA	NA	NA	NA	NA	NA	NA
406	16-4-588	0.038959372	0.041402091	0.052858635	0.048446565	0.052272112	0.042644615	0.664425801	0.588010965
407	16-4-587	NA	NA	NA	NA	NA	NA	NA	NA
408	16-4-586	NA	0.121329768	NA	0.082777942	NA	0.040516157	NA	0.095357677
409	16-4-585	NA	NA	NA	NA	NA	NA	NA	NA
410	16-4-584	NA	NA	NA	NA	NA	NA	NA	NA
411	16-4-583	NA	NA	NA	NA	NA	NA	NA	NA
412	16-4-582	NA	NA	NA	NA	NA	NA	NA	NA
413	16-4-581	NA	NA	NA	NA	NA	NA	NA	NA
414	16-4-580	0.179375514	0.149593772	0.131437103	0.103871937	0	0.041991609	0.1763814	0.157112851
415	16-4-579	NA	NA	NA	NA	NA	NA	NA	NA
416	16-4-578	NA	NA	NA	NA	NA	NA	NA	NA
417	16-4-577	NA	NA	NA	NA	NA	NA	NA	NA
418	16-4-576	NA	NA	NA	NA	NA	NA	NA	NA
419	16-4-575	NA	NA	NA	NA	NA	NA	NA	NA
420	16-4-574	NA	NA	NA	NA	NA	NA	NA	NA
421	16-4-573	NA	NA	NA	NA	NA	NA	NA	NA
422	16-4-572	NA	NA	NA	NA	NA	NA	NA	NA
423	16-4-571	NA	NA	NA	NA	NA	NA	NA	NA
424	16-4-569	0.102040313	0.073239486	0.08290765	0.049273784	0.041994025	0.042990626	0.190821521	0.076116684
425	16-4-568	0.03768886	0.039137396	0.057963765	0.050879087	0.075012906	0.070921687	0.590974705	0.44351221
426	16-4-567	NA	NA	NA	NA	NA	NA	NA	NA
427	16-4-566	NA	NA	NA	NA	NA	NA	NA	NA
428	16-4-565	NA	NA	NA	NA	NA	NA	NA	NA
429	16-4-564	NA	NA	NA	NA	NA	NA	NA	NA
430	16-4-563	0.159809928	0.107048528	0.110882203	0.074504228	0.045671125	0.044613482	0.228841544	0.108732767
431	16-4-562	NA	NA	NA	NA	NA	NA	NA	NA
432	16-4-561	NA	NA	NA	NA	NA	NA	NA	NA
433	16-4-560	NA	NA	NA	NA	NA	NA	NA	NA
434	16-4-559	NA	NA	NA	NA	NA	NA	NA	NA
435	16-4-558	NA	NA	NA	NA	NA	NA	NA	NA
436	16-4-557	NA	NA	NA	NA	NA	NA	NA	NA
437	16-4-556	NA	NA	NA	NA	NA	NA	NA	NA
438	16-4-555	NA	0.257725325	NA	0.155490288	NA	0.039455345	NA	0.237593459
439	16-4-554	0.127697407	0.06957853	0.134934949	0.054792314	0.040479244	0.044088821	0.166903741	0.082338306
440	16-4-553	NA	NA	NA	NA	NA	NA	NA	NA
441	16-4-552	NA	NA	NA	NA	NA	NA	NA	NA
442	16-4-551	NA	NA	NA	NA	NA	NA	NA	NA
443	16-4-550	NA	NA	NA	NA	NA	NA	NA	NA
444	16-4-549	0.048299925	NA	0.08892416	NA	0.051426418	NA	0.276211221	NA
445	16-4-548	0.197030102	0.10857469	0.135735652	0.072817707	0.137832972	0.075162124	0.290360836	0.114335696
446	16-4-547	NA	NA	NA	NA	NA	NA	NA	NA
447	16-4-546	NA	NA	NA	NA	NA	NA	NA	NA
448	16-4-545	NA	NA	NA	NA	NA	NA	NA	NA
449	16-4-544	NA	NA	NA	NA	NA	NA	NA	NA
450	16-4-543	NA	NA	NA	NA	NA	NA	NA	NA
451	16-4-542	NA	NA	NA	NA	NA	NA	NA	NA
452	16-4-541	0.2136354	0.17246437	0.169595264	0.11639222	0.011845235	0.042991121	0.299275151	0.14003168
453	16-4-540	NA	NA	NA	NA	NA	NA	NA	NA
454	16-4-539	0.178337539	0.171878415	0.128424341	0.100854981	0.038472012	0	0.203750566	0.172081868
455	16-4-538	NA	NA	NA	NA	NA	NA	NA	NA
456	16-4-537	NA	NA	NA	NA	NA	NA	NA	NA
457	16-4-536	NA	NA	NA	NA	NA	NA	NA	NA
458	16-4-535	NA	NA	NA	NA	NA	NA	NA	NA
459	16-4-534	NA	NA	NA	NA	NA	NA	NA	NA
460	16-4-533	0.159433715	0.103876384	0.124403653	0.069079816	0	0.042429531	0.244808975	0.123983197
461	16-4-532	NA	NA	NA	NA	NA	NA	NA	NA
462	16-4-531	0.163382989	0.151206859	0.119651121	0.102583076	0.029614381	0.028226676	0.39466828	0.249213929
463	16-4-530	NA	NA	NA	NA	NA	NA	NA	NA
464	16-4-529	0.041616638	0.043655459	0.058760197	0.050080229	0.074380742	0.118497203	0.356849795	0.805331217
465	16-4-528	NA	NA	NA	NA	NA	NA	NA	NA
466	16-4-526	NA	NA	NA	NA	NA	NA	NA	NA
467	16-4-525	NA	NA	NA	NA	NA	NA	NA	NA
468	16-4-524	0.040222325	0.040874751	0.05772733	0.048291743	0.056848423	0.079524991	0.291198066	0.454340027
469	16-4-523	0.208895036	0.184105671	0.141996155	0.108659039	0.084739013	0.062705261	0.350834203	0.165740545
470	16-4-522	NA	NA	NA	NA	NA	NA	NA	NA
471	16-4-520	NA	NA	NA	NA	NA	NA	NA	NA
472	16-4-519	NA	NA	NA	NA	NA	NA	NA	NA
473	16-4-518	NA	NA	NA	NA	NA	NA	NA	NA
474	16-4-517	0.196150832	0.297428221	0.174348882	0.173250808	0.042937494	0.046259223	0.235100631	0.370698731
475	16-4-516	NA	NA	NA	NA	NA	NA	NA	NA
476	16-4-515	0.21217189	0.201790497	0.159619682	0.12695881	0.058883969	0.057048582	0.20532664	0.170476349
477	16-4-514	NA	NA	NA	NA	NA	NA	NA	NA
478	16-4-513	0.180305038	0.222612808	0.129737752	0.138836085	0.041183097	0	0.185895221	0.217495546
479	16-4-512	0.095723833	0.155826533	0.084203965	0.103824425	0.040917096	0.040362731	0.110711642	0.218467144
480	16-4-511	NA	NA	NA	NA	NA	NA	NA	NA
481	16-4-510	NA	NA	NA	NA	NA	NA	NA	NA
482	16-4-509	NA	NA	NA	NA	NA	NA	NA	NA
483	16-4-508	NA	NA	NA	NA	NA	NA	NA	NA
484	16-4-507	NA	NA	NA	NA	NA	NA	NA	NA
485	16-4-506	NA	NA	NA	NA	NA	NA	NA	NA
486	16-4-505	NA	NA	NA	NA	NA	NA	NA	NA
487	16-4-504	0.038419414	NA	0.050502685	NA	0.063421674	NA	0.61879701	NA
488	16-4-503	NA	NA	NA	NA	NA	NA	NA	NA
489	16-4-502	NA	NA	NA	NA	NA	NA	NA	NA
490	16-4-501	0.136735161	NA	0.108711678	NA	0.087365529	NA	0.181435245	NA
491	16-4-500	NA	0.142739787	NA	0.09149783	NA	0.041577344	NA	0.157234593
492	16-4-499	NA	NA	NA	NA	NA	NA	NA	NA
493	16-4-498	NA	NA	NA	NA	NA	NA	NA	NA
494	16-4-497	NA	NA	NA	NA	NA	NA	NA	NA
495	16-4-496	NA	NA	NA	NA	NA	NA	NA	NA
496	16-4-495	NA	NA	NA	NA	NA	NA	NA	NA
497	16-4-494	NA	NA	NA	NA	NA	NA	NA	NA
498	16-4-493	NA	NA	NA	NA	NA	NA	NA	NA
499	16-4-492	NA	NA	NA	NA	NA	NA	NA	NA
500	16-4-491	NA	NA	NA	NA	NA	NA	NA	NA
501	16-4-490	NA	NA	NA	NA	NA	NA	NA	NA
502	16-4-489	0.092000645	0.075283206	0.074006577	0.060644383	0.020218665	0.040482576	0.14436835	0.083685009
503	16-4-488	NA	NA	NA	NA	NA	NA	NA	NA
504	16-4-487	NA	NA	NA	NA	NA	NA	NA	NA
505	16-4-486	0.14179153	NA	0.111692869	NA	0.038617609	NA	0.139695173	NA
506	16-4-485	NA	NA	NA	NA	NA	NA	NA	NA
507	16-4-484	NA	NA	NA	NA	NA	NA	NA	NA
508	16-4-483	NA	NA	NA	NA	NA	NA	NA	NA
509	16-4-482	NA	NA	NA	NA	NA	NA	NA	NA
510	16-4-481	NA	NA	NA	NA	NA	NA	NA	NA
511	16-4-480	NA	NA	NA	NA	NA	NA	NA	NA
512	16-4-479	0.155347099	NA	0.110250435	NA	0.040853298	NA	0.143433919	NA
513	16-4-478	NA	NA	NA	NA	NA	NA	NA	NA
514	16-4-477	NA	NA	NA	NA	NA	NA	NA	NA
515	16-4-476	NA	NA	NA	NA	NA	NA	NA	NA
516	16-4-475	NA	NA	NA	NA	NA	NA	NA	NA
517	16-4-474	NA	NA	NA	NA	NA	NA	NA	NA
518	16-4-473	0.147510473	0.097674977	0.109078918	0.070289364	0.041165704	0.040152339	0.208198781	0.109975315
519	16-4-472	NA	NA	NA	NA	NA	NA	NA	NA
520	16-4-471	0.040764537	NA	0.070613383	NA	0.026374528	NA	0.279817208	NA
521	16-4-470	NA	NA	NA	NA	NA	NA	NA	NA
522	16-4-469	0.152200577	0.219715122	0.100472663	0.122667255	0.040256219	0.040896036	0.119137928	0.17797189
523	16-4-468	NA	NA	NA	NA	NA	NA	NA	NA
524	16-4-467	NA	NA	NA	NA	NA	NA	NA	NA
525	16-4-466	NA	NA	NA	NA	NA	NA	NA	NA
526	16-4-465	NA	NA	NA	NA	NA	NA	NA	NA
527	16-4-464	NA	NA	NA	NA	NA	NA	NA	NA
528	16-4-463	NA	NA	NA	NA	NA	NA	NA	NA
529	16-4-462	0.042026928	0.039648109	0.072810148	0.049796105	0.052445156	0.049540508	0.729432993	0.615067819
530	16-4-461	NA	NA	NA	NA	NA	NA	NA	NA
531	16-4-460	NA	NA	NA	NA	NA	NA	NA	NA
532	16-4-459	NA	NA	NA	NA	NA	NA	NA	NA
533	16-4-457	NA	NA	NA	NA	NA	NA	NA	NA
534	16-4-456	NA	NA	NA	NA	NA	NA	NA	NA
535	16-4-455	NA	NA	NA	NA	NA	NA	NA	NA
536	16-4-454	NA	NA	NA	NA	NA	NA	NA	NA
537	16-4-453	0.13711536	NA	0.121353468	NA	0.040649076	NA	0.169863843	NA
538	16-4-452	NA	NA	NA	NA	NA	NA	NA	NA
539	16-4-451	NA	NA	NA	NA	NA	NA	NA	NA
540	16-4-450	NA	NA	NA	NA	NA	NA	NA	NA
541	16-4-449	NA	NA	NA	NA	NA	NA	NA	NA
542	16-4-448	NA	0.129885132	NA	0.094093192	NA	0.051331383	NA	0.172304771
543	16-4-447	NA	0.051844622	NA	0.054585523	NA	0.042469727	NA	1.263825148
544	16-4-446	NA	NA	NA	NA	NA	NA	NA	NA
545	16-4-445	0.335410364	NA	0.21935267	NA	0.046567569	NA	0.505217081	NA
546	16-4-444	0.223286715	NA	0.143073015	NA	0.038605605	NA	0.229407667	NA
547	16-4-443	NA	NA	NA	NA	NA	NA	NA	NA
548	16-4-442	0.038412862	0.04385488	0.048246339	0.046532226	0.039320251	0.040636854	0.324181512	0.281778909
549	16-4-441	0.040967144	NA	0.0589092	NA	0.041478642	NA	0.155606626	NA
550	16-4-440	NA	NA	NA	NA	NA	NA	NA	NA
551	16-4-439	NA	NA	NA	NA	NA	NA	NA	NA
552	16-4-438	NA	NA	NA	NA	NA	NA	NA	NA
553	16-4-437	NA	NA	NA	NA	NA	NA	NA	NA
554	16-4-436	NA	NA	NA	NA	NA	NA	NA	NA
555	16-4-435	NA	NA	NA	NA	NA	NA	NA	NA
556	16-4-434	0.112201952	0.078658923	0.091445478	0.061468988	0.041112459	0.043277776	0.108923553	0.076385847
557	16-4-433	NA	NA	NA	NA	NA	NA	NA	NA
558	16-4-432	NA	NA	NA	NA	NA	NA	NA	NA
559	16-4-431	NA	NA	NA	NA	NA	NA	NA	NA
560	16-4-430	0.073276342	NA	0.057943168	NA	0.036527629	NA	0.074138877	NA
561	16-4-429	NA	NA	NA	NA	NA	NA	NA	NA
562	16-4-428	NA	0.142432795	NA	0.103584789	NA	0.05796596	NA	0.212002351
563	16-4-427	NA	NA	NA	NA	NA	NA	NA	NA
564	16-4-426	0.182071192	0.12489523	0.144699656	0.087840791	0.038998823	0.043822211	0.232203045	0.133897157
565	16-4-425	0.148704878	0.148577535	0.103384819	0.103124019	0	0.04258968	0.208737051	0.172325263
566	16-4-424	0.039073844	0.039351451	0.055459261	0.040839409	0.038915023	0.045621783	0.578457034	0.303593025
567	16-4-423	NA	NA	NA	NA	NA	NA	NA	NA
568	16-4-422	NA	NA	NA	NA	NA	NA	NA	NA
569	16-4-421	NA	NA	NA	NA	NA	NA	NA	NA
570	16-4-420	NA	0.071426828	NA	0.055764133	NA	0.041974999	NA	0.119254224
571	16-4-419	NA	NA	NA	NA	NA	NA	NA	NA
572	16-4-418	NA	NA	NA	NA	NA	NA	NA	NA
573	16-4-417	NA	NA	NA	NA	NA	NA	NA	NA
574	16-4-416	NA	NA	NA	NA	NA	NA	NA	NA
575	16-4-415	NA	NA	NA	NA	NA	NA	NA	NA
576	16-4-414	0.039209231	NA	0.039712949	NA	0.037400675	NA	0.305977107	NA
577	16-4-413	NA	NA	NA	NA	NA	NA	NA	NA
578	16-4-412	NA	NA	NA	NA	NA	NA	NA	NA
579	16-4-411	NA	NA	NA	NA	NA	NA	NA	NA
580	16-4-410	NA	NA	NA	NA	NA	NA	NA	NA
581	16-4-409	0.037812628	0.03982106	0.081529201	0.048723629	0.045350895	0.051169947	0.420248013	0.218468788
582	16-4-408	0.285147537	NA	0.208519674	NA	0.045267363	NA	0.319323536	NA
583	16-4-407	NA	0.133654697	NA	0.085287605	NA	0	NA	0.133306863
584	16-4-406	NA	NA	NA	NA	NA	NA	NA	NA
585	16-4-405	NA	0.113659167	NA	0.111005157	NA	0.038135748	NA	0.208455146
586	16-4-404	NA	NA	NA	NA	NA	NA	NA	NA
587	16-4-403	NA	NA	NA	NA	NA	NA	NA	NA
588	16-4-402	NA	NA	NA	NA	NA	NA	NA	NA
589	16-4-401	NA	NA	NA	NA	NA	NA	NA	NA
590	16-4-399	0.184004423	0.155381727	0.138280307	0.095315121	0.048007696	0.045033415	0.238216814	0.166194939
591	16-4-396	0.238010684	0.17375086	0.162839533	0.117370401	0.02713836	0.042104823	0.260094356	0.234990623
592	16-4-395	0.332468863	NA	0.22320819	NA	0.079140634	NA	0.439039613	NA
593	16-4-392	0.138863522	0.125445301	0.137891232	0.086808975	0.046573248	0.043228275	0.230663339	0.177583366
594	16-4-389	0.105610681	0.090081786	0.0859737	0.066040667	0.059282664	0.058254523	0.162185662	0.090143772
595	16-4-388	0.137704814	0.116544592	0.102364093	0.078695156	0.045799698	0.039987566	0.153469325	0.114890259
596	16-4-385	0.119254742	0.266024582	0.130040399	0.155970374	0.042800001	0.042214252	0.110943617	0.269970577
597	16-4-382	NA	NA	NA	NA	NA	NA	NA	NA
598	16-4-381	NA	0.104510659	NA	0.083243412	NA	0	NA	0.109242464
599	16-4-379	NA	NA	NA	NA	NA	NA	NA	NA
600	16-4-377	0.078821768	0.189385123	0.087147801	0.131556483	0.040837994	0.042041554	0.072638387	0.185636547
601	16-4-376	0.049862444	0.046478996	0.052127705	0.04241363	0.043813973	0.041249262	0.321481611	0.331159437
602	16-4-374	0.04541701	0.044321291	0.059128475	0.04715109	0.055287573	0.056622246	0.261474768	0.239051263
603	16-4-373	NA	NA	NA	NA	NA	NA	NA	NA
604	16-4-372	NA	0.152681834	NA	0.099024394	NA	0.041329932	NA	0.114793657
605	16-4-371	0.134766148	0.139986697	0.116643819	0.092464981	0.032951332	0	0.211348906	0.098758367
606	16-4-370	NA	0.205469114	NA	0.127828293	NA	0.040741919	NA	0.231775093
607	16-4-369	0.109092609	0.125253577	0.082879991	0.086495388	0.01293559	0.040900246	0.1087945	0.113238393
608	16-4-368	0.169166158	0.121792719	0.127463034	0.092173103	0.096574437	0.080463041	0.22277592	0.164405255
609	16-4-367	NA	NA	NA	NA	NA	NA	NA	NA
610	16-4-366	NA	NA	NA	NA	NA	NA	NA	NA
611	16-4-365	0.039956281	0.042507448	0.04779389	0.0468882	0.054123648	0.067029702	0.44696509	0.75745624
612	16-4-363	0.085183258	0.132272848	0.148165097	0.089871773	0.043693739	0.044767271	0.114388437	0.190234775
613	16-4-362	NA	NA	NA	NA	NA	NA	NA	NA
614	16-4-361	0.13155029	0.110455547	0.103938927	0.07992133	0.012534592	0.040784214	0.143857297	0.157725713
615	16-4-360	NA	NA	NA	NA	NA	NA	NA	NA
616	16-4-359	NA	NA	NA	NA	NA	NA	NA	NA
617	16-4-358	0.024374935	0.042542296	0.053891155	0.044577358	0.055784262	0.056887738	0.389725505	0.39126866
618	16-4-357	0.044665954	0.043652104	0.063684046	0.043047449	0.039240542	0.045588894	0.267715963	0.444645984
619	16-4-356	NA	NA	NA	NA	NA	NA	NA	NA
620	16-4-355	NA	NA	NA	NA	NA	NA	NA	NA
621	16-4-354	NA	NA	NA	NA	NA	NA	NA	NA
622	16-4-353	0.102595439	0.250046363	0.08977784	0.157410977	0.046222052	0.045387886	0.097258079	0.293154151
623	16-4-352	0.222534761	NA	0.174817093	NA	0.095199889	NA	0.240020597	NA
624	16-4-351	0.117720234	0.150601101	0.097071458	0.10005759	0.041680792	0.039910211	0.11978973	0.173409086
625	16-4-350	NA	NA	NA	NA	NA	NA	NA	NA
626	16-4-349	0.154988522	0.17388034	0.112284644	0.11765763	0.059184132	0.06444289	0.200607496	0.190471062
627	16-4-348	NA	NA	NA	NA	NA	NA	NA	NA
628	16-4-347	0.094544651	0.075868969	0.082449882	0.063505853	0.044310909	0.048089275	0.114436932	0.103086119
629	16-4-346	NA	NA	NA	NA	NA	NA	NA	NA
630	16-4-345	0.103674124	NA	0.084914272	NA	0.04507436	NA	0.142010864	NA
631	16-4-344	NA	NA	NA	NA	NA	NA	NA	NA
632	16-4-343	0.095103181	0.136487758	0.083288759	0.087648994	0.049584071	0.044713287	0.113551647	0.144561695
633	16-4-342	NA	NA	NA	NA	NA	NA	NA	NA
634	16-4-341	NA	NA	NA	NA	NA	NA	NA	NA
635	16-4-340	NA	NA	NA	NA	NA	NA	NA	NA
636	16-4-339	0.224503664	0.13694838	0.150887428	0.097948933	0.045122231	0.046150588	0.398585132	0.191247417
637	16-4-338	0.149021489	0.209485422	0.118285381	0.136573154	0.053077021	0.044728171	0.129086809	0.135597013
638	16-4-337	NA	NA	NA	NA	NA	NA	NA	NA
639	16-4-336	NA	0.347719232	NA	0.197612144	NA	0	NA	0.395641666
640	16-4-335	0.051612095	0.042388394	0.06226092	0.044560391	0.058911679	0.063703054	0.351130226	0.303324849
641	16-4-334	0.198559624	0.23829016	0.154537837	0.145618665	0.018641264	0.041730397	0.181725317	0.205383198
642	16-4-333	0.056396921	0.038127715	0.062164388	0.04005048	0.063292182	0.042375796	0.29884164	0.095815489
643	16-4-332	0.048048027	0.043085045	0.058275876	0.041077699	0.090016546	0.107650311	0.571206588	0.91503824
644	16-4-331	NA	NA	NA	NA	NA	NA	NA	NA
645	16-4-330	NA	NA	NA	NA	NA	NA	NA	NA
646	16-4-329	NA	NA	NA	NA	NA	NA	NA	NA
647	16-4-328	0.047481654	0.039583098	0.08277817	0.041674745	0.052555654	0.052106297	0.226161309	0.137888876
648	16-4-327	0.106227848	NA	0.093250027	NA	0.051724419	NA	0.088036559	NA
649	16-4-326	0.186420081	0.154906212	0.145006221	0.098310865	0.045073708	0.040782329	0.1563454	0.118928843
650	16-4-325	NA	NA	NA	NA	NA	NA	NA	NA
651	16-4-324	0.101159636	0.144702099	0.075566375	0.097639104	0.043990116	0.042583039	0.132135058	0.219432834
652	16-4-323	0.169499376	NA	0.162061511	NA	0.055502656	NA	0.238238015	NA
653	16-4-322	0.140609923	0.111831253	0.123282713	0.081650284	0.0374495	0.042962185	0.167832478	0.147868273
654	16-4-321	NA	NA	NA	NA	NA	NA	NA	NA
655	16-4-320	NA	NA	NA	NA	NA	NA	NA	NA
656	16-4-319	0.215113662	0.111066848	0.190642964	0.078623647	0.049971679	0.042382376	0.173194535	0.103361385
657	16-4-318	0.142654265	0.177899195	0.109834945	0.119902086	0.041026434	0.042930011	0.184074138	0.21477811
658	16-4-317	0.244180098	0.216685304	0.179209568	0.124497858	0.051460277	0.048466887	0.245512791	0.19056529
659	16-4-316	0.045302316	0.040710275	0.068996122	0.061683904	0.079518024	0.067488089	0.639532152	0.428981934
660	16-4-315	NA	NA	NA	NA	NA	NA	NA	NA
661	16-4-314	0.045241431	NA	0.06176812	NA	0.043424051	NA	0.2467393	NA
662	16-4-313	0.139957843	0.095668827	0.108612185	0.074517827	0.102671437	0.084271059	0.315226929	0.191647935
663	16-4-312	0.210202379	0.291017709	0.149414796	0.179045249	0.039628433	0.045730527	0.196303294	0.213971639
664	16-4-311	0.213966264	NA	0.158225102	NA	0.044281623	NA	0.259766559	NA
665	16-4-310	NA	NA	NA	NA	NA	NA	NA	NA
666	16-4-309	0.047351073	NA	0.049924023	NA	0.058924076	NA	0.400427266	NA
667	16-4-308	0.146590949	0.200809095	0.114238892	0.120029731	0.030146995	0	0.205231727	0.236592691
668	16-4-307	0.148447711	0.11182181	0.122821394	0.08478241	0.041992576	0	0.179380848	0.145426096
669	16-4-306	NA	0.042240256	NA	0.047678275	NA	0.053468489	NA	0.209010332
670	16-4-305	0.106745172	NA	0.112374749	NA	0.055186859	NA	0.112861591	NA
671	16-4-304	NA	NA	NA	NA	NA	NA	NA	NA
672	16-4-303	NA	NA	NA	NA	NA	NA	NA	NA
673	16-4-302	NA	NA	NA	NA	NA	NA	NA	NA
674	16-4-301	0.143460385	0.078318489	0.10396022	0.053240698	0.045303699	0.039177341	0.182184281	0.064716379
675	16-4-260	NA	NA	NA	NA	NA	NA	NA	NA
676	16-4-259	NA	NA	NA	NA	NA	NA	NA	NA
677	16-4-258	NA	NA	NA	NA	NA	NA	NA	NA
678	16-4-257	NA	NA	NA	NA	NA	NA	NA	NA
679	16-4-256	NA	NA	NA	NA	NA	NA	NA	NA
680	16-4-255	NA	NA	NA	NA	NA	NA	NA	NA
681	16-4-254	NA	NA	NA	NA	NA	NA	NA	NA
682	16-4-253	NA	NA	NA	NA	NA	NA	NA	NA
683	16-4-252	NA	NA	NA	NA	NA	NA	NA	NA
684	16-4-251	NA	NA	NA	NA	NA	NA	NA	NA
685	16-4-250	NA	NA	NA	NA	NA	NA	NA	NA
686	16-4-249	NA	NA	NA	NA	NA	NA	NA	NA
687	16-4-248	NA	NA	NA	NA	NA	NA	NA	NA
688	16-4-247	NA	NA	NA	NA	NA	NA	NA	NA
689	16-4-246	NA	NA	NA	NA	NA	NA	NA	NA
690	16-4-245	NA	NA	NA	NA	NA	NA	NA	NA
691	16-4-244	NA	NA	NA	NA	NA	NA	NA	NA
692	16-4-243	NA	NA	NA	NA	NA	NA	NA	NA
693	16-4-242	NA	NA	NA	NA	NA	NA	NA	NA
694	16-4-240	NA	NA	NA	NA	NA	NA	NA	NA
695	16-4-239	NA	NA	NA	NA	NA	NA	NA	NA
696	16-4-238	NA	NA	NA	NA	NA	NA	NA	NA
697	16-4-237	NA	NA	NA	NA	NA	NA	NA	NA
698	16-4-236	NA	NA	NA	NA	NA	NA	NA	NA
699	16-4-235	NA	NA	NA	NA	NA	NA	NA	NA
700	16-4-234	NA	NA	NA	NA	NA	NA	NA	NA
701	16-4-233	NA	NA	NA	NA	NA	NA	NA	NA
702	16-4-232	NA	NA	NA	NA	NA	NA	NA	NA
703	16-4-231	NA	NA	NA	NA	NA	NA	NA	NA
704	16-4-230	NA	NA	NA	NA	NA	NA	NA	NA
705	16-4-229	NA	NA	NA	NA	NA	NA	NA	NA
706	16-4-228	NA	NA	NA	NA	NA	NA	NA	NA
707	16-4-227	NA	NA	NA	NA	NA	NA	NA	NA
708	16-4-226	NA	NA	NA	NA	NA	NA	NA	NA
709	16-4-225	NA	NA	NA	NA	NA	NA	NA	NA
710	16-4-224	NA	NA	NA	NA	NA	NA	NA	NA
711	16-4-223	NA	NA	NA	NA	NA	NA	NA	NA
712	16-4-222	NA	NA	NA	NA	NA	NA	NA	NA
713	16-4-221	NA	NA	NA	NA	NA	NA	NA	NA
714	16-4-220	NA	NA	NA	NA	NA	NA	NA	NA
715	16-4-219	NA	NA	NA	NA	NA	NA	NA	NA
716	16-4-218	NA	NA	NA	NA	NA	NA	NA	NA
717	16-4-217	NA	NA	NA	NA	NA	NA	NA	NA
718	16-4-216	NA	NA	NA	NA	NA	NA	NA	NA
719	16-4-215	NA	NA	NA	NA	NA	NA	NA	NA
720	16-4-214	NA	NA	NA	NA	NA	NA	NA	NA
721	16-4-213	NA	NA	NA	NA	NA	NA	NA	NA
722	16-4-212	NA	NA	NA	NA	NA	NA	NA	NA
723	16-4-211	NA	NA	NA	NA	NA	NA	NA	NA
724	16-4-210	NA	NA	NA	NA	NA	NA	NA	NA
725	16-4-209	NA	NA	NA	NA	NA	NA	NA	NA
726	16-4-208	NA	NA	NA	NA	NA	NA	NA	NA
727	16-4-207	NA	NA	NA	NA	NA	NA	NA	NA
728	16-4-206	NA	NA	NA	NA	NA	NA	NA	NA
729	16-4-205	NA	NA	NA	NA	NA	NA	NA	NA
730	16-4-204	NA	NA	NA	NA	NA	NA	NA	NA
731	16-4-203	NA	NA	NA	NA	NA	NA	NA	NA
732	16-4-202	NA	NA	NA	NA	NA	NA	NA	NA
733	16-4-201	NA	NA	NA	NA	NA	NA	NA	NA
734	16-4-200	NA	NA	NA	NA	NA	NA	NA	NA
735	16-4-199	NA	NA	NA	NA	NA	NA	NA	NA
736	16-4-198	NA	NA	NA	NA	NA	NA	NA	NA
737	16-4-197	NA	NA	NA	NA	NA	NA	NA	NA
738	16-4-196	NA	NA	NA	NA	NA	NA	NA	NA
739	16-4-195	NA	NA	NA	NA	NA	NA	NA	NA
740	16-4-194	NA	NA	NA	NA	NA	NA	NA	NA
741	16-4-193	NA	NA	NA	NA	NA	NA	NA	NA
742	16-4-192	NA	NA	NA	NA	NA	NA	NA	NA
743	16-4-191	NA	NA	NA	NA	NA	NA	NA	NA
744	16-4-190	NA	NA	NA	NA	NA	NA	NA	NA
745	16-4-189	NA	NA	NA	NA	NA	NA	NA	NA
746	16-4-188	NA	NA	NA	NA	NA	NA	NA	NA
747	16-4-187	NA	NA	NA	NA	NA	NA	NA	NA
748	16-4-186	NA	NA	NA	NA	NA	NA	NA	NA
749	16-4-185	NA	NA	NA	NA	NA	NA	NA	NA
750	16-4-184	NA	NA	NA	NA	NA	NA	NA	NA
751	16-4-183	NA	NA	NA	NA	NA	NA	NA	NA
752	16-4-182	NA	NA	NA	NA	NA	NA	NA	NA
753	16-4-181	NA	NA	NA	NA	NA	NA	NA	NA
754	16-4-180	NA	NA	NA	NA	NA	NA	NA	NA
755	16-4-179	NA	NA	NA	NA	NA	NA	NA	NA
756	16-4-178	NA	NA	NA	NA	NA	NA	NA	NA
757	16-4-177	NA	NA	NA	NA	NA	NA	NA	NA
758	16-4-176	NA	NA	NA	NA	NA	NA	NA	NA
759	16-4-175	NA	NA	NA	NA	NA	NA	NA	NA
760	16-4-174	NA	NA	NA	NA	NA	NA	NA	NA
761	16-4-173	NA	NA	NA	NA	NA	NA	NA	NA
762	16-4-172	NA	NA	NA	NA	NA	NA	NA	NA
763	16-4-171	NA	NA	NA	NA	NA	NA	NA	NA
764	16-4-170	NA	NA	NA	NA	NA	NA	NA	NA
765	16-4-169	NA	NA	NA	NA	NA	NA	NA	NA
766	16-4-168	NA	NA	NA	NA	NA	NA	NA	NA
767	16-4-167	NA	NA	NA	NA	NA	NA	NA	NA
768	16-4-166	NA	NA	NA	NA	NA	NA	NA	NA
769	16-4-165	NA	NA	NA	NA	NA	NA	NA	NA
770	16-4-164	NA	NA	NA	NA	NA	NA	NA	NA
771	16-4-163	NA	NA	NA	NA	NA	NA	NA	NA
772	16-4-162	NA	NA	NA	NA	NA	NA	NA	NA
773	16-4-161	NA	NA	NA	NA	NA	NA	NA	NA
774	16-4-160	NA	NA	NA	NA	NA	NA	NA	NA
775	16-4-159	NA	NA	NA	NA	NA	NA	NA	NA
776	16-4-158	NA	NA	NA	NA	NA	NA	NA	NA
777	16-4-157	NA	NA	NA	NA	NA	NA	NA	NA
778	16-4-156	NA	NA	NA	NA	NA	NA	NA	NA
779	16-4-155	NA	NA	NA	NA	NA	NA	NA	NA
780	16-4-154	NA	NA	NA	NA	NA	NA	NA	NA
781	16-4-153	NA	NA	NA	NA	NA	NA	NA	NA
782	16-4-152	NA	NA	NA	NA	NA	NA	NA	NA
783	16-4-151	NA	NA	NA	NA	NA	NA	NA	NA
784	16-4-150	NA	NA	NA	NA	NA	NA	NA	NA
785	16-4-149	NA	NA	NA	NA	NA	NA	NA	NA
786	16-4-148	NA	NA	NA	NA	NA	NA	NA	NA
787	16-4-147	NA	NA	NA	NA	NA	NA	NA	NA
788	16-4-146	NA	NA	NA	NA	NA	NA	NA	NA
789	16-4-145	NA	NA	NA	NA	NA	NA	NA	NA
790	16-4-144	NA	NA	NA	NA	NA	NA	NA	NA
791	16-4-143	NA	NA	NA	NA	NA	NA	NA	NA
792	16-4-142	NA	NA	NA	NA	NA	NA	NA	NA
793	16-4-141	NA	NA	NA	NA	NA	NA	NA	NA
794	16-4-140	NA	NA	NA	NA	NA	NA	NA	NA
795	16-4-139	NA	NA	NA	NA	NA	NA	NA	NA
796	16-4-138	NA	NA	NA	NA	NA	NA	NA	NA
797	16-4-137	NA	NA	NA	NA	NA	NA	NA	NA
798	16-4-136	NA	NA	NA	NA	NA	NA	NA	NA
799	16-4-135	NA	NA	NA	NA	NA	NA	NA	NA
800	16-4-134	NA	NA	NA	NA	NA	NA	NA	NA
801	16-4-133	NA	NA	NA	NA	NA	NA	NA	NA
802	16-4-132	NA	NA	NA	NA	NA	NA	NA	NA
803	16-4-130	NA	NA	NA	NA	NA	NA	NA	NA
804	16-4-129	NA	NA	NA	NA	NA	NA	NA	NA
805	16-4-128	NA	NA	NA	NA	NA	NA	NA	NA
806	16-4-127	NA	NA	NA	NA	NA	NA	NA	NA
807	16-4-126	NA	NA	NA	NA	NA	NA	NA	NA
808	16-4-125	NA	NA	NA	NA	NA	NA	NA	NA
809	16-4-124	NA	NA	NA	NA	NA	NA	NA	NA
810	16-4-123	NA	NA	NA	NA	NA	NA	NA	NA
811	16-4-122	NA	NA	NA	NA	NA	NA	NA	NA
812	16-4-121	NA	NA	NA	NA	NA	NA	NA	NA
813	16-4-120	NA	NA	NA	NA	NA	NA	NA	NA
814	16-4-119	NA	NA	NA	NA	NA	NA	NA	NA
815	16-4-118	NA	NA	NA	NA	NA	NA	NA	NA
816	16-4-117	NA	NA	NA	NA	NA	NA	NA	NA
817	16-4-116	NA	NA	NA	NA	NA	NA	NA	NA
818	16-4-115	NA	NA	NA	NA	NA	NA	NA	NA
819	16-4-114	NA	NA	NA	NA	NA	NA	NA	NA
820	16-4-113	NA	NA	NA	NA	NA	NA	NA	NA
821	16-4-112	NA	NA	NA	NA	NA	NA	NA	NA
822	16-4-111	NA	NA	NA	NA	NA	NA	NA	NA
823	16-4-110	NA	NA	NA	NA	NA	NA	NA	NA
824	16-4-109	NA	NA	NA	NA	NA	NA	NA	NA
825	16-4-108	NA	NA	NA	NA	NA	NA	NA	NA
826	16-4-107	NA	NA	NA	NA	NA	NA	NA	NA
827	16-4-106	NA	NA	NA	NA	NA	NA	NA	NA
828	16-4-105	NA	NA	NA	NA	NA	NA	NA	NA
829	16-4-104	NA	NA	NA	NA	NA	NA	NA	NA
830	16-4-103	NA	NA	NA	NA	NA	NA	NA	NA
831	16-4-1026	NA	NA	NA	NA	NA	NA	NA	NA
832	16-4-1025	NA	NA	NA	NA	NA	NA	NA	NA
833	16-4-1024	0.198974609	0.156412875	0.137765711	0.09646204	0.044219396	0.044457297	0.325231533	0.199265138
834	16-4-1023	NA	NA	NA	NA	NA	NA	NA	NA
835	16-4-1022	0.397246773	0.224038846	0.249232586	0.134259857	0.03472253	0.040155936	0.325158956	0.164120801
836	16-4-1021	NA	NA	NA	NA	NA	NA	NA	NA
837	16-4-1020	0.196943622	0.163324996	0.163781627	0.114733708	0.027332294	0.04183823	0.16990345	0.156713882
838	16-4-102	NA	NA	NA	NA	NA	NA	NA	NA
839	16-4-1019	0.144198258	0.268675574	0.12806324	0.16026816	0	0	0.11851008	0.214874712
840	16-4-1018	NA	NA	NA	NA	NA	NA	NA	NA
841	16-4-1017	NA	NA	NA	NA	NA	NA	NA	NA
842	16-4-1016	0.106009073	0.116188695	0.086176721	0.078792946	0.039076694	0.038157911	0.117063015	0.114673169
843	16-4-1015	NA	NA	NA	NA	NA	NA	NA	NA
844	16-4-1014	0.045123107	NA	0.093442512	NA	0.05191737	NA	0.546529741	NA
845	16-4-1013	NA	NA	NA	NA	NA	NA	NA	NA
846	16-4-1012	NA	NA	NA	NA	NA	NA	NA	NA
847	16-4-1011	NA	0.164697069	NA	0.100860473	NA	0.048844912	NA	0.139337911
848	16-4-1010	NA	NA	NA	NA	NA	NA	NA	NA
849	16-4-101	NA	NA	NA	NA	NA	NA	NA	NA
850	16-4-1009	NA	0.215206603	NA	0.128095855	NA	0.052062538	NA	0.255772734
851	16-4-1008	NA	NA	NA	NA	NA	NA	NA	NA
852	16-4-1007	NA	NA	NA	NA	NA	NA	NA	NA
853	16-4-1006	NA	0.160901314	NA	0.110477344	NA	0.040130608	NA	0.232173861
854	16-4-1004	NA	0.137948298	NA	0.085121148	NA	0.041363896	NA	0.152569755
855	16-4-1003	NA	NA	NA	NA	NA	NA	NA	NA
856	16-4-1002	NA	0.040916579	NA	0.050155549	NA	0.041185362	NA	0.841057783
857	16-4-1001	NA	NA	NA	NA	NA	NA	NA	NA
858	16-4-1000	NA	NA	NA	NA	NA	NA	NA	NA
859	16-4-100	NA	NA	NA	NA	NA	NA	NA	NA
860	16-4-099	NA	NA	NA	NA	NA	NA	NA	NA
861	16-4-098	NA	NA	NA	NA	NA	NA	NA	NA
862	16-4-097	NA	NA	NA	NA	NA	NA	NA	NA
863	16-4-096	NA	NA	NA	NA	NA	NA	NA	NA
864	16-4-095	NA	NA	NA	NA	NA	NA	NA	NA
865	16-4-094	NA	NA	NA	NA	NA	NA	NA	NA
866	16-4-093	NA	NA	NA	NA	NA	NA	NA	NA
867	16-4-092	NA	NA	NA	NA	NA	NA	NA	NA
868	16-4-091	NA	NA	NA	NA	NA	NA	NA	NA
869	16-4-090	NA	NA	NA	NA	NA	NA	NA	NA
870	16-4-089	NA	NA	NA	NA	NA	NA	NA	NA
871	16-4-088	NA	NA	NA	NA	NA	NA	NA	NA
872	16-4-087	NA	NA	NA	NA	NA	NA	NA	NA
873	16-4-086	NA	NA	NA	NA	NA	NA	NA	NA
874	16-4-085	NA	NA	NA	NA	NA	NA	NA	NA
875	16-4-084	NA	NA	NA	NA	NA	NA	NA	NA
876	16-4-083	NA	NA	NA	NA	NA	NA	NA	NA
877	16-4-082	NA	NA	NA	NA	NA	NA	NA	NA
878	16-4-081	NA	NA	NA	NA	NA	NA	NA	NA
879	16-4-080	NA	NA	NA	NA	NA	NA	NA	NA
880	16-4-079	NA	NA	NA	NA	NA	NA	NA	NA
881	16-4-078	NA	NA	NA	NA	NA	NA	NA	NA
882	16-4-077	NA	NA	NA	NA	NA	NA	NA	NA
883	16-4-076	NA	NA	NA	NA	NA	NA	NA	NA
884	16-4-075	NA	NA	NA	NA	NA	NA	NA	NA
885	16-4-074	NA	NA	NA	NA	NA	NA	NA	NA
886	16-4-073	NA	NA	NA	NA	NA	NA	NA	NA
887	16-4-072	NA	NA	NA	NA	NA	NA	NA	NA
888	16-4-071	NA	NA	NA	NA	NA	NA	NA	NA
889	16-4-070	NA	NA	NA	NA	NA	NA	NA	NA
890	16-4-069	NA	NA	NA	NA	NA	NA	NA	NA
891	16-4-068	NA	NA	NA	NA	NA	NA	NA	NA
892	16-4-067	NA	NA	NA	NA	NA	NA	NA	NA
893	16-4-066	NA	NA	NA	NA	NA	NA	NA	NA
894	16-4-065	NA	NA	NA	NA	NA	NA	NA	NA
895	16-4-064	NA	NA	NA	NA	NA	NA	NA	NA
896	16-4-063	NA	NA	NA	NA	NA	NA	NA	NA
897	16-4-062	NA	NA	NA	NA	NA	NA	NA	NA
898	16-4-061	NA	NA	NA	NA	NA	NA	NA	NA
899	16-4-060	NA	NA	NA	NA	NA	NA	NA	NA
900	16-4-059	NA	NA	NA	NA	NA	NA	NA	NA
901	16-4-058	NA	NA	NA	NA	NA	NA	NA	NA
902	16-4-057	NA	NA	NA	NA	NA	NA	NA	NA
903	16-4-056	NA	NA	NA	NA	NA	NA	NA	NA
904	16-4-055	NA	NA	NA	NA	NA	NA	NA	NA
905	16-4-054	NA	NA	NA	NA	NA	NA	NA	NA
906	16-4-053	NA	NA	NA	NA	NA	NA	NA	NA
907	16-4-052	NA	NA	NA	NA	NA	NA	NA	NA
908	16-4-051	NA	NA	NA	NA	NA	NA	NA	NA
909	16-4-050	NA	NA	NA	NA	NA	NA	NA	NA
910	16-4-049	NA	NA	NA	NA	NA	NA	NA	NA
911	16-4-048	NA	NA	NA	NA	NA	NA	NA	NA
912	16-4-047	NA	NA	NA	NA	NA	NA	NA	NA
913	16-4-046	NA	NA	NA	NA	NA	NA	NA	NA
914	16-4-045	NA	NA	NA	NA	NA	NA	NA	NA
915	16-4-044	NA	NA	NA	NA	NA	NA	NA	NA
916	16-4-043	NA	NA	NA	NA	NA	NA	NA	NA
917	16-4-042	NA	NA	NA	NA	NA	NA	NA	NA
918	16-4-041	NA	NA	NA	NA	NA	NA	NA	NA
919	16-4-040	NA	NA	NA	NA	NA	NA	NA	NA
920	16-4-039	NA	NA	NA	NA	NA	NA	NA	NA
921	16-4-038	NA	NA	NA	NA	NA	NA	NA	NA
922	16-4-037	NA	NA	NA	NA	NA	NA	NA	NA
923	16-4-036	NA	NA	NA	NA	NA	NA	NA	NA
924	16-4-034	NA	NA	NA	NA	NA	NA	NA	NA
925	16-4-033	NA	NA	NA	NA	NA	NA	NA	NA
926	16-4-031	NA	NA	NA	NA	NA	NA	NA	NA
927	16-4-030	NA	NA	NA	NA	NA	NA	NA	NA
928	16-4-028	NA	NA	NA	NA	NA	NA	NA	NA
929	16-4-026	NA	NA	NA	NA	NA	NA	NA	NA
930	16-4-025	NA	NA	NA	NA	NA	NA	NA	NA
931	16-4-024	NA	NA	NA	NA	NA	NA	NA	NA
932	16-4-023	NA	NA	NA	NA	NA	NA	NA	NA
933	16-4-022	NA	NA	NA	NA	NA	NA	NA	NA
934	16-4-021	NA	NA	NA	NA	NA	NA	NA	NA
935	16-4-020	NA	NA	NA	NA	NA	NA	NA	NA
936	16-4-018	NA	NA	NA	NA	NA	NA	NA	NA
937	16-4-016	NA	NA	NA	NA	NA	NA	NA	NA
938	16-4-015	NA	NA	NA	NA	NA	NA	NA	NA
939	16-4-014	NA	NA	NA	NA	NA	NA	NA	NA
940	16-4-013	NA	NA	NA	NA	NA	NA	NA	NA
941	16-4-012	NA	NA	NA	NA	NA	NA	NA	NA
942	16-4-011	NA	NA	NA	NA	NA	NA	NA	NA
943	16-4-009	NA	NA	NA	NA	NA	NA	NA	NA
944	16-4-008	NA	NA	NA	NA	NA	NA	NA	NA
945	16-4-007	NA	NA	NA	NA	NA	NA	NA	NA
946	16-4-006	NA	NA	NA	NA	NA	NA	NA	NA
947	16-4-005	NA	NA	NA	NA	NA	NA	NA	NA
948	16-4-003	NA	NA	NA	NA	NA	NA	NA	NA
949	16-4-001	NA	NA	NA	NA	NA	NA	NA	NA
950	16-5-002	NA	NA	NA	NA	NA	NA	NA	NA
951	16-5-003	NA	NA	NA	NA	NA	NA	NA	NA
952	16-5-004	NA	NA	NA	NA	NA	NA	NA	NA
953	16-5-005	NA	NA	NA	NA	NA	NA	NA	NA
954	16-5-006	NA	NA	NA	NA	NA	NA	NA	NA
955	16-5-007	NA	NA	NA	NA	NA	NA	NA	NA
956	16-5-008	NA	NA	NA	NA	NA	NA	NA	NA
957	16-5-009	NA	NA	NA	NA	NA	NA	NA	NA
958	16-5-010	NA	NA	NA	NA	NA	NA	NA	NA
959	16-5-011	NA	NA	NA	NA	NA	NA	NA	NA
960	16-5-012	NA	NA	NA	NA	NA	NA	NA	NA
961	16-5-013	NA	NA	NA	NA	NA	NA	NA	NA
962	16-5-014	NA	NA	NA	NA	NA	NA	NA	NA
963	16-5-015	NA	NA	NA	NA	NA	NA	NA	NA
964	16-5-017	NA	NA	NA	NA	NA	NA	NA	NA
965	16-5-018	NA	NA	NA	NA	NA	NA	NA	NA
966	16-5-019	NA	NA	NA	NA	NA	NA	NA	NA
967	16-5-020	NA	NA	NA	NA	NA	NA	NA	NA
968	16-5-021	NA	NA	NA	NA	NA	NA	NA	NA
969	16-5-022	NA	NA	NA	NA	NA	NA	NA	NA
970	16-5-023	NA	NA	NA	NA	NA	NA	NA	NA
971	16-5-024	NA	NA	NA	NA	NA	NA	NA	NA
972	16-5-025	NA	NA	NA	NA	NA	NA	NA	NA
973	16-5-026	NA	NA	NA	NA	NA	NA	NA	NA
974	16-5-027	NA	NA	NA	NA	NA	NA	NA	NA
975	16-5-028	NA	NA	NA	NA	NA	NA	NA	NA
976	16-5-029	NA	NA	NA	NA	NA	NA	NA	NA
977	16-5-030	NA	NA	NA	NA	NA	NA	NA	NA
978	16-5-031	NA	NA	NA	NA	NA	NA	NA	NA
979	16-5-032	NA	NA	NA	NA	NA	NA	NA	NA
980	16-5-033	NA	NA	NA	NA	NA	NA	NA	NA
981	16-5-034	NA	NA	NA	NA	NA	NA	NA	NA
982	16-5-035	NA	NA	NA	NA	NA	NA	NA	NA
983	16-5-036	NA	NA	NA	NA	NA	NA	NA	NA
984	16-5-037	NA	NA	NA	NA	NA	NA	NA	NA
985	16-5-038	NA	NA	NA	NA	NA	NA	NA	NA
986	16-5-039	NA	NA	NA	NA	NA	NA	NA	NA
987	16-5-040	NA	NA	NA	NA	NA	NA	NA	NA
988	16-5-041	NA	NA	NA	NA	NA	NA	NA	NA
989	16-5-042	NA	NA	NA	NA	NA	NA	NA	NA
990	16-5-043	NA	NA	NA	NA	NA	NA	NA	NA
991	16-5-044	NA	NA	NA	NA	NA	NA	NA	NA
992	16-5-046	NA	NA	NA	NA	NA	NA	NA	NA
993	16-5-047	NA	NA	NA	NA	NA	NA	NA	NA
994	16-5-048	NA	NA	NA	NA	NA	NA	NA	NA
995	16-5-050	NA	NA	NA	NA	NA	NA	NA	NA
996	16-5-051	NA	NA	NA	NA	NA	NA	NA	NA
997	16-5-052	NA	NA	NA	NA	NA	NA	NA	NA
998	16-5-053	NA	NA	NA	NA	NA	NA	NA	NA
999	16-5-054	NA	NA	NA	NA	NA	NA	NA	NA
1000	16-5-055	NA	NA	NA	NA	NA	NA	NA	NA
1001	16-5-056	NA	NA	NA	NA	NA	NA	NA	NA
1002	16-5-057	NA	NA	NA	NA	NA	NA	NA	NA
1003	16-5-058	NA	NA	NA	NA	NA	NA	NA	NA
1004	16-5-059	NA	NA	NA	NA	NA	NA	NA	NA
1005	16-5-060	NA	NA	NA	NA	NA	NA	NA	NA
1006	16-5-061	NA	NA	NA	NA	NA	NA	NA	NA
1007	16-5-062	NA	NA	NA	NA	NA	NA	NA	NA
1008	16-5-063	NA	NA	NA	NA	NA	NA	NA	NA
1009	16-5-064	NA	NA	NA	NA	NA	NA	NA	NA
1010	16-5-065	NA	NA	NA	NA	NA	NA	NA	NA
1011	16-5-066	NA	NA	NA	NA	NA	NA	NA	NA
1012	16-5-067	NA	NA	NA	NA	NA	NA	NA	NA
1013	16-5-068	NA	NA	NA	NA	NA	NA	NA	NA
1014	16-5-069	NA	NA	NA	NA	NA	NA	NA	NA
1015	16-5-070	NA	NA	NA	NA	NA	NA	NA	NA
1016	16-5-071	NA	NA	NA	NA	NA	NA	NA	NA
1017	16-5-072	NA	NA	NA	NA	NA	NA	NA	NA
1018	16-5-073	NA	NA	NA	NA	NA	NA	NA	NA
1019	16-5-074	NA	NA	NA	NA	NA	NA	NA	NA
1020	16-5-075	NA	NA	NA	NA	NA	NA	NA	NA
1021	16-5-076	NA	NA	NA	NA	NA	NA	NA	NA
1022	16-5-077	NA	NA	NA	NA	NA	NA	NA	NA
1023	16-5-078	NA	NA	NA	NA	NA	NA	NA	NA
1024	16-5-079	NA	NA	NA	NA	NA	NA	NA	NA
1025	16-5-080	NA	NA	NA	NA	NA	NA	NA	NA
